# Supplementary material for: A Systemic and Integrated Analysis of p63-Driven Regulatory Networks in Mouse Oral Squamous Cell Carcinoma
Source: Cancers (Basel). 2023 Jan 10;15(2):446. doi: 10.3390/cancers15020446 (PMC9856320; doi:10.3390/cancers15020446)
Supplement: Supplementary file 1 [file cancers-15-00446-s001.zip]

Archive with 11 entries (11 files):
- .DS_Store
- MDPI Supplementary Figures Finalized.pdf
- Supplemental Table 1- Combined Table of Cell line DEG Analyses.xls
- Supplemental Table 2 - p63 ChIP-seq.xlsx
- Supplemental Table 3 - B7E11 p63 KD DEGs.xlsx
- Supplemental Table 4 - B7E3 p63 Inducible DEGs.xlsx
- Supplemental Table 5 - Combined Mouse KD-OE Signature.xlsx
- Supplemental Table 6 - 4NQO DEG Analysis.xls
- Supplemental Table 7 - 4-NQO Combined p63-Based Signature.xlsx
- Supplemental Table 8 - Yao 4NQO ESCC scRNA p63 Signature.xlsx
- Supplemental Table 9 - Primer List.xlsx
