# Supplementary material for: A Systemic and Integrated Analysis of p63-Driven Regulatory Networks in Mouse Oral Squamous Cell Carcinoma
Source: Cancers (Basel). 2023 Jan 10;15(2):446. doi: 10.3390/cancers15020446 (PMC9856320; doi:10.3390/cancers15020446)
Supplement: Supplementary file 1 [file cancers-15-00446-s001.zip › Supplemental Table 1- Combined Table of Cell line DEG Analyses.xls]

## Sheet: B4B8_vs_B7E11
	baseMean	log2FoldChange	lfcSE	stat	pvalue	padj
Gpr126	1577.62	14.2764	1.44679	9.86759	5.75306e-23	6.35391e-22
Ak4	1190.76	14.0051	1.44684	9.67976	3.67576e-22	3.8744e-21
Emb	555.014	13.2492	1.45133	9.12897	6.91517e-20	6.36739e-19
Atp10a	679.433	12.8245	1.44986	8.84536	9.12338e-19	7.77627e-18
Insig1	411.973	12.8109	1.45349	8.81386	1.20907e-18	1.02032e-17
Gnai1	4036.84	12.5847	2.28239	5.51383	3.51115e-08	1.42214e-07
Hs3st3b1	314.579	12.4298	1.45713	8.53031	1.45958e-17	1.15856e-16
Fzd1	338.881	12.2555	1.45432	8.42698	3.5469e-17	2.75323e-16
Pappa	273.221	12.2207	1.45845	8.37927	5.32582e-17	4.08119e-16
Cachd1	310.165	12.1999	1.45523	8.38351	5.1372e-17	3.94226e-16
Irx1	262.61	12.1695	1.45894	8.34131	7.34689e-17	5.58232e-16
Eya1	262.727	12.1631	2.82872	4.29987	1.70901e-05	5.23155e-05
Dpysl3	242.925	12.0573	1.46081	8.25381	1.53421e-16	1.14158e-15
Tenm3	238.49	12.0303	1.46088	8.23501	1.79548e-16	1.32926e-15
Ttyh2	299.055	11.971	1.45636	8.21982	2.03809e-16	1.50612e-15
Lphn3	233.92	11.9456	1.46125	8.17487	2.96174e-16	2.16592e-15
Cntln	216.792	11.8926	1.46291	8.12946	4.312e-16	3.12789e-15
Syk	221.128	11.8174	1.46539	8.06432	7.36448e-16	5.27119e-15
Mettl7b	202.292	11.4483	1.46411	7.81929	5.31206e-15	3.60128e-14
Dclk1	205.871	11.2966	1.46094	7.73239	1.05548e-14	7.00578e-14
Amot	135.458	11.1957	1.47476	7.59155	3.16095e-14	2.03138e-13
Prrg1	132.259	11.1799	1.47351	7.58724	3.26799e-14	2.0985e-13
Ptprq	283.516	11.0985	1.45642	7.62039	2.52912e-14	1.63639e-13
Tmco4	155.829	11.0595	1.46663	7.54075	4.67269e-14	2.97101e-13
Sorbs2	3897.09	10.8892	0.464848	23.4253	2.36013e-121	3.60009e-119
Fam135b	565.14	10.8363	1.03228	10.4975	8.87396e-26	1.12272e-24
Fermt2	660.77	10.8271	1.03033	10.5084	7.90384e-26	1.00391e-24
Ptprz1	829.206	10.7986	0.844698	12.784	2.01371e-37	4.10072e-36
2610203C20Rik	997.464	10.7951	1.02903	10.4905	9.55173e-26	1.20376e-24
Nog	101.192	10.7802	2.53848	4.24671	2.16937e-05	6.56794e-05
Angpt1	98.2276	10.7503	1.48715	7.2288	4.87265e-13	2.92666e-12
Slc22a29	138.179	10.6486	1.47117	7.23818	4.54757e-13	2.73548e-12
Robo1	88.0164	10.5923	1.48834	7.1169	1.1038e-12	6.45471e-12
Adam12	2351.59	10.57	0.596565	17.7182	3.03476e-70	1.7256e-68
Adal	92.515	10.5692	1.48269	7.12843	1.01522e-12	5.94321e-12
Ptpla	91.7719	10.5412	1.48351	7.10559	1.19809e-12	6.97583e-12
Shroom1	239.007	10.4691	1.45902	7.17541	7.20905e-13	4.26658e-12
AI118078	80.3238	10.4606	1.49281	7.00733	2.42907e-12	1.38587e-11
Nt5dc2	150.908	10.4533	1.4689	7.11642	1.1077e-12	6.47518e-12
Ppap2b	185.945	10.449	1.46448	7.13494	9.68289e-13	5.67873e-12
Dlk2	233.683	10.4268	1.45997	7.14176	9.21433e-13	5.41376e-12
Npr3	1947.87	10.3984	0.518742	20.0454	2.2149e-89	2.01195e-87
Timp3	9973.43	10.3893	0.222277	46.7405	0	0
9930014A18Rik	90.9545	10.3843	1.48646	6.98588	2.83076e-12	1.60768e-11
Plxdc2	75.2897	10.3673	1.49632	6.92851	4.25283e-12	2.38433e-11
Hs6st2	810.782	10.3532	0.733803	14.109	3.34364e-45	9.0256e-44
D330022K07Rik	99.2317	10.3302	1.49223	6.92267	4.43218e-12	2.48144e-11
Pcdh18	70.898	10.2803	1.49914	6.85744	7.01062e-12	3.85823e-11
Tex15	1417.2	10.1596	0.522648	19.4387	3.63045e-84	2.89166e-82
Crlf2	149.445	10.1566	1.46791	6.91904	4.54726e-12	2.54147e-11
0610007N19Rik	63.5024	10.1216	1.50569	6.72223	1.7896e-11	9.53724e-11
Rspo3	62.3945	10.0956	1.50899	6.69036	2.22629e-11	1.1733e-10
B4galt4	574.762	10.0941	1.03025	9.79774	1.15132e-22	1.24437e-21
Klf12	62.5433	10.0741	1.50341	6.70088	2.07168e-11	1.09575e-10
Fam46a	62.5055	10.0509	1.50825	6.66392	2.66616e-11	1.39965e-10
E130012A19Rik	57.9857	9.98995	1.51342	6.60092	4.08628e-11	2.1163e-10
Slit2	60.7304	9.96523	1.50381	6.62666	3.43371e-11	1.78692e-10
Pacs1	562.589	9.84316	1.03319	9.52692	1.62025e-21	1.6343e-20
Basp1	558.449	9.72914	2.33106	4.17369	2.99701e-05	8.91768e-05
Traf1	141.549	9.63191	1.4745	6.53233	6.47526e-11	3.30071e-10
Dync1i1	44.8052	9.60787	1.53159	6.27311	3.53901e-10	1.71324e-09
Scn3a	481.993	9.60032	0.745218	12.8826	5.64256e-38	1.16967e-36
Gsdmd	40.7045	9.45201	1.5347	6.15885	7.32732e-10	3.4448e-09
Cul7	292.586	9.40709	1.03817	9.06126	1.28957e-19	1.16812e-18
Ubqln2	290.514	9.39393	1.46278	6.42197	1.34522e-10	6.71532e-10
Grb14	261.618	9.29824	1.04313	8.9138	4.93144e-19	4.29152e-18
Palm2	275.963	9.21593	0.860488	10.7101	9.12416e-27	1.21124e-25
Lphn2	1412.3	9.20601	0.602599	15.2772	1.08532e-52	3.79017e-51
Chst7	39.9493	9.17545	1.53018	5.99631	2.01854e-09	9.12943e-09
Mxra8	35.7052	9.1662	1.54125	5.94725	2.72682e-09	1.2237e-08
Prdx4	1786.67	9.14388	0.466369	19.6065	1.35995e-85	1.12764e-83
Tmem185b	33.3371	9.13706	1.55969	5.85824	4.67785e-09	2.05757e-08
Pid1	349.917	9.10066	0.747459	12.1755	4.19944e-34	7.55291e-33
Fzd8	64.7125	9.05688	1.50054	6.03573	1.58243e-09	7.23185e-09
Gas1	31.5597	9.05449	2.83164	3.19762	0.00138567	0.00334301
Ldlr	3594.2	9.02379	0.28607	31.5439	2.17143e-218	9.00251e-216
Mmp9	404.978	8.99072	1.0379	8.66241	4.61891e-18	3.76427e-17
Robo2	26.7641	8.87509	1.58992	5.58209	2.3765e-08	9.77749e-08
Mamld1	50.3802	8.82537	1.52712	5.7791	7.50992e-09	3.23774e-08
Masp1	816.129	8.8076	0.526447	16.7303	7.88684e-63	3.76172e-61
Tbc1d9	138.862	8.80314	1.06097	8.29727	1.0653e-16	8.01152e-16
Elovl4	25.3107	8.79423	1.59817	5.5027	3.74027e-08	1.51115e-07
Hoxd4	25.1708	8.78574	1.60559	5.47198	4.45027e-08	1.78198e-07
Sh3rf3	24.838	8.72999	1.59959	5.45764	4.82503e-08	1.9268e-07
Pros1	23.9972	8.71755	1.60631	5.42708	5.72839e-08	2.27015e-07
Zeb1	30.6063	8.66465	1.59	5.44947	5.05202e-08	2.01098e-07
Clca1	22.5752	8.62897	1.61895	5.32998	9.82259e-08	3.79683e-07
Irs1	271.671	8.62845	0.755877	11.4152	3.51297e-30	5.47218e-29
Postn	2309.23	8.60959	0.5976	14.4069	4.67965e-47	1.34158e-45
Fam84b	1579.11	8.559	0.339414	25.217	2.60951e-140	5.14551e-138
Fibin	20.8705	8.51618	1.63064	5.22259	1.76437e-07	6.65612e-07
Gpc4	35.8312	8.50828	1.55917	5.45694	4.84422e-08	1.93255e-07
Id4	784.532	8.4941	0.41116	20.6589	8.12634e-95	8.53213e-93
Anxa6	10705.8	8.49094	0.156311	54.3209	0	0
Vldlr	342.99	8.47872	0.748158	11.3328	9.02826e-30	1.37585e-28
Ptchd4	20.1995	8.4681	1.6491	5.13498	2.8218e-07	1.04335e-06
Flot2	402.49	8.45993	0.741383	11.411	3.68436e-30	5.72812e-29
C130021I20Rik	19.7769	8.43796	1.6445	5.13103	2.88167e-07	1.06451e-06
Aqp8	62.7211	8.43512	1.52211	5.54174	2.99477e-08	1.22063e-07
Mrgprb2	83.741	8.4107	1.49138	5.63955	1.70491e-08	7.10664e-08
Trabd2b	311.937	8.38613	0.623157	13.4575	2.78224e-41	6.5962e-40
Map2	970.955	8.33329	0.388446	21.4529	4.29391e-102	4.99484e-100
Htr1b	23.4988	8.33211	1.58654	5.25176	1.50656e-07	5.72628e-07
Tcf7l1	18.4916	8.30378	1.67799	4.94866	7.47273e-07	2.63948e-06
Ces1g	25.2707	8.28685	1.58492	5.22857	1.7083e-07	6.45513e-07
Soga2	94.87	8.26243	1.08169	7.63841	2.19926e-14	1.43041e-13
2810055G20Rik	16.6501	8.18963	1.6821	4.86868	1.12344e-06	3.90223e-06
Sostdc1	355.219	8.16044	0.545342	14.9639	1.26409e-50	4.15427e-49
Irx3	24.4966	8.11216	1.59434	5.0881	3.61671e-07	1.31946e-06
Ankrd1	413.852	8.11057	0.540986	14.9922	8.25873e-51	2.742e-49
Crabp2	1138.65	8.08866	0.305282	26.4957	1.08547e-154	2.61954e-152
Gprin3	15.3052	8.06853	1.69808	4.75156	2.01852e-06	6.82079e-06
Ror1	182.657	8.06713	0.762098	10.5854	3.4821e-26	4.50778e-25
Arhgdig	97.6997	8.04498	1.0726	7.50046	6.35919e-14	4.01804e-13
Gnaz	15.0083	8.04019	1.70341	4.72005	2.35792e-06	7.91307e-06
Anks6	32.6152	8.01358	1.55054	5.16823	2.36316e-07	8.81021e-07
Barx2	14.7113	8.01128	1.70915	4.68729	2.76852e-06	9.22212e-06
Fbxo40	14.7852	7.9728	1.71518	4.64839	3.3454e-06	1.1073e-05
Tpd52l1	640.865	7.96934	0.606099	13.1486	1.73397e-39	3.83536e-38
Dapk1	464.31	7.96285	0.452643	17.5919	2.84148e-69	1.56272e-67
Pdgfc	351.598	7.91422	1.03842	7.62138	2.50983e-14	1.62521e-13
Adamts5	73.4856	7.89362	1.09871	7.18442	6.74922e-13	4.0047e-12
Megf10	192.858	7.85634	1.04773	7.49845	6.4576e-14	4.07704e-13
Ddah1	1478.5	7.84236	0.522503	15.0092	6.39111e-51	2.13508e-49
Spata13	701.955	7.81523	0.385052	20.2965	1.37984e-91	1.32016e-89
Prkaa2	166.672	7.77372	1.47471	5.27137	1.35409e-07	5.1662e-07
Hlx	12.0843	7.72822	1.76833	4.37036	1.2404e-05	3.85767e-05
Ubash3b	103.658	7.72526	1.08311	7.13247	9.85855e-13	5.77966e-12
Trpm8	12.4866	7.72107	1.77488	4.3502	1.36015e-05	4.20664e-05
Maged2	2091.04	7.70228	0.428556	17.9726	3.19245e-72	1.92607e-70
1700024P16Rik	24.2322	7.67307	1.5904	4.8246	1.40283e-06	4.82297e-06
Scamp5	345.821	7.66601	0.745375	10.2848	8.25419e-25	1.00122e-23
Dsg2	703.059	7.66301	1.51702	5.05135	4.387e-07	1.58652e-06
Itgb8	63.3351	7.66224	1.1049	6.93479	4.06833e-12	2.28406e-11
Tnip3	817.796	7.66044	0.528331	14.4993	1.22376e-47	3.62399e-46
Angptl4	1400.24	7.64782	0.599765	12.7514	3.06355e-37	6.19957e-36
4930539M17Rik	50.2928	7.62467	1.53635	4.96283	6.94733e-07	2.46125e-06
Mrgprb3	39.1259	7.60692	1.5642	4.86314	1.15537e-06	4.00284e-06
Abcg2	60.8966	7.60488	1.10829	6.86183	6.79821e-12	3.74643e-11
Zeb2	205.473	7.58489	0.757694	10.0105	1.37069e-23	1.57294e-22
Tacc1	94.0958	7.57097	1.49426	5.06669	4.04793e-07	1.46982e-06
Sirpa	459.372	7.56439	0.445823	16.9673	1.43453e-64	7.09323e-63
Mir125b-1	17.0337	7.54638	1.63747	4.60856	4.05473e-06	1.32984e-05
Asb4	17.4988	7.54636	1.63392	4.61858	3.86383e-06	1.27006e-05
Atp13a4	13.3676	7.53469	1.70053	4.43078	9.38933e-06	2.95534e-05
Hcn1	56.9443	7.51769	1.11943	6.71566	1.87218e-11	9.95109e-11
Npas2	10.8304	7.50586	1.81311	4.13976	3.47665e-05	0.000102618
Palm3	11.4535	7.50572	1.73463	4.32698	1.51166e-05	4.65475e-05
Dlx6as1	10.2082	7.48494	1.82754	4.09563	4.21027e-05	0.000123036
Slc5a9	52.095	7.45112	1.51766	4.90962	9.12535e-07	3.19367e-06
Ccl20	273.744	7.40311	1.04149	7.10816	1.17601e-12	6.85224e-12
Sox12	11.0455	7.40281	1.74718	4.237	2.26524e-05	6.8461e-05
Npas3	11.4792	7.39847	1.72582	4.28693	1.81161e-05	5.52992e-05
Cyp4b1	10.9199	7.38509	1.76795	4.1772	2.95113e-05	8.78601e-05
Oit3	49.9153	7.37643	1.53426	4.80781	1.52592e-06	5.23391e-06
Lmx1b	9.47439	7.37586	1.86357	3.95791	7.56082e-05	0.000214137
Vcam1	65.5213	7.37495	1.09621	6.72768	1.72394e-11	9.19642e-11
Themis	12.3961	7.3709	1.70869	4.31376	1.605e-05	4.93089e-05
Radil	15.4445	7.36196	1.66332	4.42607	9.59666e-06	3.01766e-05
Flt3	9.34875	7.35752	1.85563	3.96496	7.34068e-05	0.00020834
Cpt1c	155.914	7.35716	0.648892	11.338	8.50296e-30	1.30193e-28
Gxylt2	1055.86	7.34841	0.34441	21.3362	5.23592e-101	5.96195e-99
Amdhd2	276.979	7.34472	0.623009	11.7891	4.44216e-32	7.40467e-31
Shank2	9.39476	7.31556	1.83079	3.99585	6.44634e-05	0.000183991
Celf2	850.948	7.30688	0.405843	18.0042	1.80614e-72	1.09788e-70
Ncam1	1188.88	7.30294	0.26118	27.9614	4.79783e-172	1.43659e-169
Fank1	18.0109	7.30178	1.65539	4.41091	1.02938e-05	3.22935e-05
Osr1	12.1686	7.26253	1.77212	4.09821	4.16352e-05	0.000121802
Mfhas1	314.261	7.25538	0.496098	14.6249	1.94859e-48	5.93349e-47
Msi1	9.1571	7.25272	1.8728	3.87266	0.000107654	0.000299236
Dlx6	8.69199	7.25271	1.88754	3.84242	0.000121829	0.000336267
Map2k6	54.7279	7.12599	1.12409	6.33935	2.30743e-10	1.13112e-09
Rgn	11.8425	7.09631	1.71355	4.14129	3.45351e-05	0.00010199
Gpr141	38.6528	7.02572	1.54857	4.53692	5.70824e-06	1.84078e-05
Prr5	171.974	6.98844	0.773909	9.03005	1.71596e-19	1.54226e-18
Sp8	211.157	6.98098	0.559279	12.4821	9.34821e-36	1.78455e-34
Ildr1	39.5092	6.97229	1.15498	6.03671	1.57284e-09	7.19006e-09
Astn2	7.22176	6.92086	1.93684	3.57327	0.000352555	0.000920024
Prss46	9.55627	6.92071	1.83961	3.76205	0.000168529	0.000457743
Adap1	749.876	6.91136	0.612441	11.2849	1.55731e-29	2.34234e-28
Tnik	294.479	6.89208	1.23199	5.59424	2.21587e-08	9.1469e-08
Rbms3	222.175	6.87368	1.47973	4.64523	3.39706e-06	1.12325e-05
St8sia6	10.528	6.86301	1.76352	3.89166	9.95615e-05	0.000277889
Dclk2	73.7634	6.86162	0.826454	8.30248	1.01958e-16	7.67483e-16
Stc2	6.62783	6.79079	1.98334	3.42392	0.000617248	0.00155845
Hck	6.71855	6.77715	2.00976	3.37212	0.000745911	0.00186112
Sema7a	44.877	6.7313	1.13496	5.93088	3.01324e-09	1.347e-08
Cp	3196.61	6.71553	0.258988	25.9299	3.06699e-148	6.98454e-146
Fgfr1	224.314	6.71023	0.755719	8.87927	6.73007e-19	5.79297e-18
Capn8	6.26804	6.70673	2.00037	3.35275	0.000800119	0.00199002
Mmp12	6.32735	6.68494	2.04765	3.26469	0.00109585	0.00268182
Scube3	70.6767	6.64994	0.822473	8.0853	6.20116e-16	4.46224e-15
Myo16	157.117	6.63232	0.537723	12.3341	5.93571e-35	1.09811e-33
Sall2	71.1982	6.62923	0.814269	8.14132	3.90979e-16	2.84379e-15
Klhl23	17.8744	6.61806	1.63641	4.04425	5.24918e-05	0.00015154
Fzd2	661.347	6.6135	0.405121	16.3247	6.58162e-60	2.92358e-58
Smok4a	8.67645	6.61026	1.83122	3.60976	0.000306476	0.000805104
Klhl29	6.1884	6.60981	2.05446	3.2173	0.00129402	0.00313453
Prph	5.56527	6.60973	2.12269	3.11385	0.00184664	0.0043678
1700015F17Rik	6.31054	6.60237	1.94385	3.39654	0.000682424	0.00171151
Mmp10	39.8515	6.57543	1.15047	5.71544	1.09424e-08	4.64375e-08
Pdgfrl	67.3474	6.54367	1.51589	4.31673	1.58361e-05	4.86795e-05
Sema6a	29.9996	6.53896	1.19965	5.4507	5.0172e-08	1.99811e-07
Tmem117	16.3312	6.53873	1.65362	3.95419	7.67958e-05	0.000217196
A330048O09Rik	5.29972	6.53862	2.14784	3.04427	0.00233242	0.00543101
Mamdc2	5.23689	6.52222	2.16813	3.00822	0.0026278	0.00607592
Eya4	834.897	6.5214	0.238103	27.389	3.712e-165	1.01728e-162
Dtx4	934.42	6.44758	0.477129	13.5133	1.30558e-41	3.12277e-40
Hfe	4.97134	6.44657	2.19081	2.94255	0.00325518	0.00742824
Itgb3	111.971	6.44585	0.613287	10.5103	7.74158e-26	9.84069e-25
4930455H04Rik	4.93993	6.43785	2.20272	2.92268	0.00347037	0.00789204
4930503L19Rik	161.735	6.38611	0.644837	9.90346	4.02136e-23	4.46882e-22
Scp2d1	5.04876	6.37573	2.12299	3.00319	0.00267165	0.0061641
1700025G04Rik	269.209	6.36826	0.398069	15.9979	1.32189e-57	5.41106e-56
Mycn	51.7597	6.3682	0.863347	7.37618	1.62901e-13	1.00112e-12
Akr1c18	11.3574	6.35765	1.72965	3.67568	0.00023722	0.000632417
Gm14496	4.64296	6.34823	2.24223	2.83122	0.00463714	0.0103119
Spin2	47.4822	6.33866	1.5563	4.0729	4.64316e-05	0.000135052
Slc8a1	185.19	6.33812	0.858035	7.38678	1.50426e-13	9.26566e-13
Arg1	1201.65	6.30198	0.198639	31.7258	6.84593e-221	2.99167e-218
Cdh2	4.93675	6.29178	2.21718	2.83774	0.00454339	0.0101271
Ctgf	6689.3	6.27855	0.258139	24.3224	1.13684e-130	1.93491e-128
Sh3gl3	5.33904	6.27236	2.21208	2.8355	0.00457539	0.0101886
Srgap1	123.842	6.24287	1.22683	5.08863	3.60658e-07	1.31606e-06
Scara5	482.632	6.2383	0.279649	22.3076	3.11734e-110	4.03234e-108
Nkain1	802.598	6.21648	0.257126	24.1768	3.90439e-129	6.57605e-127
Pcsk6	1236.87	6.17862	0.226695	27.2551	1.44413e-163	3.76614e-161
Lingo3	4.39201	6.16089	2.19794	2.80303	0.00506243	0.0111915
Glra1	4.01762	6.13962	2.35129	2.61117	0.00902342	0.0190495
6430573F11Rik	90.6596	6.11597	0.621927	9.83391	8.04373e-23	8.78778e-22
Il15	35.1765	6.09429	1.15284	5.28635	1.24781e-07	4.77874e-07
Nova1	20.8939	6.07799	1.27351	4.77263	1.81835e-06	6.16887e-06
Aff2	11.2701	6.06022	1.76976	3.42431	0.000616365	0.0015567
Pappa2	21.5773	6.05916	1.25264	4.83712	1.31734e-06	4.53484e-06
Slc40a1	181.777	6.03759	0.573302	10.5313	6.19953e-26	7.91162e-25
Cytip	3.72065	6.02862	2.40967	2.50184	0.0123549	0.0254424
Sema3a	76.9237	6.02197	0.669596	8.99344	2.39614e-19	2.12992e-18
Adra1d	6.01927	6.01803	1.95551	3.07746	0.0020877	0.00489502
Ptprm	59.1615	5.97819	0.737125	8.11014	5.05617e-16	3.65133e-15
Endog	29.056	5.96835	1.17957	5.05976	4.19795e-07	1.52122e-06
Cables1	103.406	5.96697	0.60956	9.78899	1.25547e-22	1.35512e-21
Efna2	19.8437	5.95793	1.29827	4.58913	4.45092e-06	1.45241e-05
Fgf1	340.02	5.95443	0.346114	17.2037	2.49212e-66	1.27921e-64
Prl7a1	3.95162	5.93322	2.33844	2.53726	0.0111725	0.023186
Gata3	13.1271	5.93018	1.72971	3.42842	0.000607103	0.00153499
Ltk	19.0953	5.92288	1.28996	4.59153	4.40009e-06	1.43786e-05
Gm13476	5.16199	5.92059	2.07165	2.85791	0.00426436	0.00956184
Lce1h	3.42369	5.90835	2.47827	2.38407	0.0171225	0.0342895
Cd59a	38.1045	5.90288	0.921688	6.40443	1.50933e-10	7.50209e-10
2700069I18Rik	37.7619	5.88903	0.907442	6.4897	8.60047e-11	4.34973e-10
Scx	625.125	5.88759	0.32826	17.9357	6.2026e-72	3.70073e-70
Eps8	3001.03	5.88238	0.172402	34.1201	3.7101e-255	2.30726e-252
Vmn2r121	19.1353	5.86496	1.297	4.52196	6.12709e-06	1.96721e-05
Flt1	87.7568	5.84073	0.617293	9.46183	3.02587e-21	3.00709e-20
Slc44a4	112.591	5.83531	0.673266	8.66716	4.43016e-18	3.61227e-17
Plekhs1	343.081	5.83314	0.355701	16.399	1.9438e-60	8.70619e-59
Speer3	109.065	5.8281	0.675138	8.63245	6.00524e-18	4.85737e-17
Gpr153	36.6211	5.82196	0.929874	6.26102	3.82466e-10	1.84655e-09
Nckap5	3.15813	5.79093	2.56011	2.26198	0.0236984	0.0460995
Lox	3.4697	5.79072	2.36362	2.44994	0.0142882	0.0290306
Dgki	3.12672	5.77715	2.55987	2.25682	0.0240195	0.0466625
Fbn2	17.6079	5.77671	1.3145	4.39462	1.10968e-05	3.46913e-05
C430049B03Rik	177.479	5.77415	0.643286	8.97601	2.80751e-19	2.48466e-18
D7Ertd443e	19.1937	5.77011	1.273	4.5327	5.8234e-06	1.87478e-05
9430020K01Rik	907.224	5.76856	0.236112	24.4314	7.93036e-132	1.36411e-129
Has2as	59.4487	5.76718	0.758789	7.60051	2.9496e-14	1.89933e-13
Nts	3.40687	5.76339	2.37105	2.43073	0.0150684	0.0304551
Odf3l1	3.09531	5.76324	2.5726	2.24024	0.0250753	0.0484747
Papolb	4.61725	5.75037	2.08522	2.75769	0.0058212	0.0127521
Slc7a4	3.52901	5.74945	2.42362	2.37226	0.0176796	0.0352916
Cacnb1	3.0639	5.74918	2.59954	2.21161	0.0269933	0.0517925
Pdgfb	679.126	5.74372	0.925352	6.20706	5.39839e-10	2.57179e-09
Snord123	3.03249	5.73491	2.64643	2.16703	0.0302322	0.0574749
Cgnl1	8301.12	5.70714	0.123705	46.1351	0	0
Gpnmb	20.1083	5.69516	1.30157	4.3756	1.21101e-05	3.77134e-05
Esrrb	11.1558	5.67225	1.87479	3.02553	0.00248194	0.00575595
Fat4	6.31532	5.66045	2.01659	2.80694	0.00500146	0.0110642
H2afy2	99.5228	5.66032	0.545086	10.3843	2.92407e-25	3.6091e-24
Cyp4v3	2.82975	5.63281	2.65849	2.1188	0.034107	0.0640284
Gm1078	10.1314	5.63115	1.78033	3.16299	0.00156159	0.00373401
4933401P06Rik	3.10991	5.61751	2.43679	2.30529	0.0211501	0.0415466
Rubie	2.79834	5.61743	2.66624	2.10688	0.0351282	0.0657242
Pcdhb8	2.79834	5.61743	2.66624	2.10688	0.0351282	0.0657242
Rgs16	3.23204	5.60213	2.48315	2.25606	0.0240668	0.0467486
Snai1	4.44689	5.58783	2.15667	2.59095	0.0095711	0.0201108
Ppp1r26	87.1287	5.55835	0.559785	9.92944	3.09986e-23	3.46383e-22
Tspan1	2868.08	5.53511	0.202994	27.2673	1.03577e-163	2.74547e-161
Acta2	346.773	5.53254	0.28224	19.6022	1.47962e-85	1.22061e-83
Alcam	406.241	5.50804	0.282389	19.5052	9.92152e-85	7.94164e-83
Lef1	2.53279	5.47243	2.78037	1.96823	0.0490411	0.0889252
Mir100	2.84435	5.47214	2.52021	2.17131	0.029908	0.0569054
Dlx1	13.7495	5.47114	1.39159	3.93159	8.43873e-05	0.00023738
Slco2a1	714.735	5.47112	0.412739	13.2557	4.18404e-40	9.48833e-39
Airn	34.3868	5.47011	1.16358	4.70109	2.58771e-06	8.6394e-06
Plac1	38.4268	5.46318	1.57981	3.45812	0.000543954	0.00138551
5730420D15Rik	2.50138	5.45522	2.78061	1.96188	0.0497766	0.0901073
C530044C16Rik	2.50138	5.45522	2.78061	1.96188	0.0497766	0.0901073
Cyp21a1	34.4986	5.45381	1.59217	3.42539	0.000613926	0.00155127
1700109F18Rik	2.46996	5.4378	2.79989	1.94215	0.0521194	0.0938153
1190005I06Rik	52.4916	5.43502	0.758967	7.16108	8.00454e-13	4.71839e-12
Sox13	101.24	5.42802	0.61082	8.88645	6.30916e-19	5.45231e-18
Cnp	180.576	5.41979	0.426671	12.7025	5.72796e-37	1.1434e-35
Iqgap2	107.234	5.40737	0.601511	8.98963	2.48058e-19	2.20135e-18
Rab15	1879.51	5.40566	0.155279	34.8125	1.57563e-265	1.06151e-262
Pik3r6	28.3199	5.39484	2.35463	2.29116	0.0219543	0.0429854
Il18rap	141.818	5.36829	1.07092	5.0128	5.36446e-07	1.91898e-06
Rad51ap2	13.339	5.36209	1.39888	3.83313	0.000126525	0.000348633
Tgfb2	496.958	5.35681	1.4425	3.71357	0.000204355	0.0005486
Has2	3970	5.34856	0.10814	49.4596	0	0
Ldhb	1003.86	5.29461	0.172723	30.6538	2.35425e-206	9.06331e-204
F13a1	3.32406	5.29048	2.28545	2.31485	0.020621	0.0405917
Atp8b3	5.19346	5.28969	2.13045	2.4829	0.0130317	0.0267058
Tgfb1i1	2.66952	5.27224	2.63237	2.00285	0.0451936	0.0825689
Pon3	776.969	5.27207	0.259516	20.315	9.47337e-92	9.17216e-90
Tgtp2	6.70644	5.27089	1.94965	2.70351	0.00686107	0.0148331
Celsr1	1864.47	5.25983	0.157813	33.3296	1.43914e-243	8.31051e-241
Ccbe1	190.547	5.258	1.51368	3.47365	0.000513427	0.00131313
Mirlet7a-2	2.94967	5.25295	2.33275	2.25183	0.024333	0.0471864
Rgs8	3.10322	5.25279	2.5829	2.03368	0.041984	0.0772902
Mpeg1	9.9173	5.23742	1.82553	2.86899	0.00411785	0.00925257
Spp1	26949.8	5.23636	0.100165	52.2776	0	0
Gpc3	2.45315	5.23301	2.65614	1.97016	0.0488205	0.0885749
Agrp	14.0053	5.22869	1.40079	3.73266	0.000189468	0.000511351
Mgp	3.04487	5.21308	2.64191	1.97322	0.0484699	0.0880079
Akap2	901.258	5.18925	0.591532	8.77256	1.74651e-18	1.46242e-17
Ctsw	174.799	5.17522	0.387615	13.3514	1.1617e-40	2.69104e-39
Artn	73.6564	5.16917	0.586177	8.81844	1.16063e-18	9.82011e-18
Ntn1	395.712	5.16196	0.254174	20.3088	1.07511e-91	1.03473e-89
Hist1h1a	250.455	5.14947	0.331701	15.5245	2.37004e-54	8.91191e-53
Plcb4	1178.55	5.09992	0.168203	30.3201	6.2331e-202	2.34379e-199
Dach2	10.8087	5.0772	1.46278	3.47093	0.000518663	0.00132547
D130043K22Rik	3.77236	5.06113	2.19807	2.30254	0.021305	0.0418059
Hoxc4	3.9259	5.06112	2.19656	2.30411	0.0212162	0.0416494
Sat2	6.07097	5.03973	1.95781	2.57417	0.0100482	0.0210235
Dbn1	1226.74	5.02973	0.195712	25.6997	1.17709e-145	2.50426e-143
Syngr1	10.7462	5.02445	1.51764	3.3107	0.000930629	0.00229321
Il13ra2	8.05802	5.02057	1.87582	2.67647	0.00744022	0.0159614
4930526L06Rik	3.24443	5.0182	2.29506	2.18653	0.0287772	0.0549154
Crispld2	2.93286	5.01805	2.3464	2.13862	0.0324665	0.0613159
Ddit4l	52.6935	5.01525	0.655855	7.64688	2.05908e-14	1.3441e-13
Igfbp5	9.92037	4.99795	1.59669	3.13019	0.00174695	0.00414656
Gzme	62.7685	4.9975	1.11066	4.49958	6.80887e-06	2.1766e-05
Sh3gl2	42.208	4.99031	0.72606	6.87313	6.28069e-12	3.4707e-11
9430076C15Rik	30.285	4.96307	0.877546	5.65563	1.5528e-08	6.50108e-08
Chrnb1	1154.25	4.95727	0.187339	26.4615	2.69193e-154	6.40087e-152
Pcdhb9	15.5764	4.92385	1.33185	3.69699	0.000218169	0.000583841
Dmpk	851.415	4.89992	0.239128	20.4908	2.60273e-93	2.63022e-91
Foxf1	20.2197	4.89282	1.10725	4.4189	9.92024e-06	3.11517e-05
Lemd1	148.168	4.89146	0.385369	12.6929	6.47422e-37	1.29077e-35
Crlf1	114.408	4.88849	0.450619	10.8484	2.02964e-27	2.75544e-26
Pcdhgb1	32.4294	4.87235	0.906289	5.37615	7.60948e-08	2.97912e-07
Aqp5	4012.57	4.82459	0.154193	31.2892	6.54145e-215	2.64422e-212
A730090N16Rik	23.0747	4.81545	1.00938	4.77068	1.83605e-06	6.22763e-06
Fgf11	3.31737	4.8153	2.38488	2.0191	0.0434768	0.0797387
Ntf3	35.3133	4.80267	0.794651	6.04374	1.50581e-09	6.89339e-09
Podxl	4293.97	4.79729	0.0968925	49.5115	0	0
Tnnt2	2848.53	4.79403	0.124921	38.3766	0	0
Dcdc2a	47.2823	4.79277	0.76377	6.27515	3.49297e-10	1.69197e-09
Atp7b	2.35574	4.79007	2.50247	1.91413	0.0556033	0.0995405
Pglyrp2	67.3162	4.77882	1.56573	3.05213	0.0022722	0.00530071
Dpyd	115.959	4.77845	0.446671	10.6979	1.04093e-26	1.37844e-25
Esam	3.57059	4.76419	2.26721	2.10135	0.0356105	0.0665341
Dner	2.94746	4.76403	2.35281	2.02483	0.0428851	0.0787562
Slc1a3	36.5489	4.75311	0.760119	6.25312	4.02344e-10	1.93905e-09
Sumf2	343.318	4.74921	0.286732	16.5633	1.28444e-61	5.88333e-60
Loxl1	5.55764	4.74065	2.05327	2.30883	0.0209529	0.041195
Lrfn1	22.0017	4.73395	1.14931	4.11896	3.80589e-05	0.000111886
Kcnj2	13.2847	4.71872	1.2427	3.79716	0.000146364	0.00040017
Sorcs2	625.037	4.71377	0.221614	21.2701	2.14701e-100	2.42762e-98
B3gnt3	739.14	4.70499	0.234745	20.0429	2.32609e-89	2.10115e-87
Lepre1	16.7233	4.70066	1.08443	4.33468	1.4597e-05	4.50331e-05
Camk1d	17.3261	4.66357	1.15722	4.02999	5.57795e-05	0.000160537
Ppp2r2b	64.4789	4.66294	0.60939	7.65181	1.98166e-14	1.29617e-13
Fn1	13714.5	4.62842	0.265426	17.4377	4.26806e-68	2.30034e-66
Fjx1	277.738	4.62533	0.29043	15.9258	4.19566e-57	1.6792e-55
Bcl3	75.415	4.60142	0.699906	6.57434	4.88684e-11	2.51561e-10
Bdnf	195.271	4.57468	0.331241	13.8107	2.19664e-43	5.567e-42
Vmn2r89	7.86798	4.56009	1.6192	2.81627	0.00485853	0.0107716
Pramef12	26.2481	4.50947	1.2076	3.73423	0.000188291	0.000508346
Fgf21	23.9773	4.50008	1.04737	4.29657	1.73462e-05	5.3029e-05
Mpp3	21.5466	4.48654	0.925467	4.84786	1.248e-06	4.3099e-06
Nsd1	1946.5	4.4697	0.144148	31.0078	4.23235e-211	1.66909e-208
Prol1	7.89622	4.46677	1.72612	2.58775	0.00966043	0.020283
Olfr877	3.73426	4.45483	2.24285	1.98623	0.0470073	0.085631
Pbp2	7.31055	4.45441	1.91704	2.32359	0.0201475	0.0397566
Cldn6	6298.24	4.43961	0.2321	19.128	1.47631e-81	1.12596e-79
Kng2	4.94911	4.42558	2.09787	2.10955	0.0348967	0.065344
Ifi47	59.9134	4.42208	0.84587	5.22784	1.715e-07	6.47744e-07
Olfml2b	294.598	4.39156	0.298935	14.6907	7.39631e-49	2.29541e-47
Scn2a1	6.99401	4.3759	1.66079	2.63483	0.00841796	0.0178763
Adamts15	123.707	4.36707	0.401526	10.8762	1.49703e-27	2.04094e-26
Baiap2l1	4092.65	4.36138	0.0902518	48.3246	0	0
Kcnh1	157.523	4.35899	0.355059	12.2768	1.20669e-34	2.20214e-33
Plcb1	86.3718	4.35686	0.471993	9.23076	2.68716e-20	2.54086e-19
D830031N03Rik	1421.72	4.35574	0.136697	31.8643	8.35613e-223	3.75306e-220
Gpr123	139.188	4.34312	1.41121	3.07759	0.0020868	0.00489432
Mslnl	96.8074	4.34186	0.45535	9.53521	1.49582e-21	1.51257e-20
Hmga2-ps1	56.4072	4.33447	0.709021	6.11331	9.7584e-10	4.53531e-09
H2-Ab1	26.1623	4.32983	0.816496	5.30294	1.1395e-07	4.37949e-07
Dok7	38.5063	4.327	0.905589	4.77811	1.76949e-06	6.01069e-06
Tnfrsf1b	592.872	4.32345	0.423646	10.2053	1.87698e-24	2.24142e-23
Lor	34.1852	4.313	1.17473	3.67148	0.000241152	0.000642476
Csf3	751.64	4.31249	0.293842	14.6762	9.1547e-49	2.81947e-47
Tlr1	105.091	4.3051	0.465087	9.25654	2.11155e-20	2.01069e-19
Enpp2	17.5884	4.28615	1.2857	3.33371	0.000856967	0.00212357
Usp11	49.9872	4.2814	0.623482	6.86692	6.56013e-12	3.6214e-11
Samd14	240.876	4.28083	0.313463	13.6566	1.84492e-42	4.51979e-41
Rasgef1b	87.2582	4.24939	0.479976	8.85334	8.49402e-19	7.25514e-18
Prnd	112.423	4.2478	0.499131	8.5104	1.7334e-17	1.36786e-16
Sh3d21	75.3383	4.23498	0.489243	8.65619	4.87789e-18	3.97133e-17
Epb4.9	396.324	4.23414	0.216322	19.5733	2.60955e-85	2.14182e-83
Dcn	5.91702	4.23235	1.77548	2.38378	0.0171359	0.0343121
Vash1	18.6899	4.20961	1.12934	3.72748	0.0001934	0.000521094
Dmd	16.9489	4.17592	1.0754	3.88312	0.000103125	0.00028724
Gm13152	54.1458	4.17578	1.13223	3.6881	0.000225934	0.000603423
Ptges	189.697	4.1613	0.312746	13.3057	2.14539e-40	4.92039e-39
Asb5	9.50542	4.14265	1.44985	2.85729	0.00427281	0.00957716
Fam149a	236.604	4.14042	0.301215	13.7457	5.40417e-43	1.35894e-41
4930412B13Rik	20.9325	4.14038	0.934907	4.42866	9.48217e-06	2.98341e-05
Slc39a2	13.9455	4.13652	1.17099	3.5325	0.000411649	0.00106615
Mef2c	67.6311	4.13248	0.533938	7.73963	9.97084e-15	6.63178e-14
Prkd1	459.829	4.12865	0.220932	18.6874	6.26555e-78	4.40468e-76
Foxj1	486.312	4.12268	0.201755	20.4341	8.32096e-93	8.35662e-91
Pcdh19	116.289	4.11571	0.466778	8.81728	1.1727e-18	9.91702e-18
BC048546	48.4453	4.09216	1.56454	2.61556	0.00890811	0.0188158
Sema3d	18.5644	4.08455	1.27056	3.21477	0.0013055	0.00315996
Palmd	683.739	4.06098	0.203156	19.9895	6.79855e-89	6.03987e-87
Ppp4r4	11.6736	4.05254	1.82645	2.2188	0.0265001	0.0509731
Fam49a	5.66357	4.0522	1.8004	2.25072	0.0244032	0.0472999
Mpped2	5.66357	4.0522	1.8004	2.25072	0.0244032	0.0472999
Sdc3	404.656	4.02955	0.252814	15.9388	3.41039e-57	1.37513e-55
Bfsp2	10.5495	4.02435	1.86717	2.15532	0.0311367	0.0590279
Gnao1	55.3541	4.01673	0.58094	6.91418	4.70576e-12	2.62733e-11
Lrp4	353.454	3.97981	0.29764	13.3712	8.90789e-41	2.07539e-39
Gm5105	21.0249	3.97065	1.03949	3.8198	0.000133559	0.000367077
Prickle1	194.055	3.96761	0.344127	11.5295	9.36832e-31	1.48944e-29
Gsta3	886.516	3.95582	0.422726	9.35789	8.13428e-21	7.92786e-20
Psmb8	66.9948	3.94398	0.49017	8.04616	8.54355e-16	6.10162e-15
Ccdc85b	483.431	3.93497	0.503281	7.81863	5.34002e-15	3.61873e-14
Fmo1	5.24096	3.93169	1.87251	2.0997	0.0357557	0.0667668
Klhdc7a	632.736	3.91904	1.06434	3.68213	0.000231289	0.000617216
Ccdc141	39.4558	3.91855	0.645293	6.07252	1.2592e-09	5.80057e-09
Plekho1	486.275	3.90603	0.205318	19.0243	1.07368e-80	8.03721e-79
Hecw1	10.1129	3.90279	1.42159	2.74538	0.00604411	0.0132028
Eno1	6.03575	3.88919	1.82516	2.13088	0.0330989	0.0623676
Tbc1d30	119.45	3.88333	0.421456	9.21409	3.13937e-20	2.95462e-19
Efemp2	63.3222	3.87716	0.537295	7.21607	5.35114e-13	3.20098e-12
Clec2l	9.30125	3.87309	1.41467	2.73781	0.00618499	0.0134814
Cldn9	577.616	3.85207	0.628943	6.12467	9.0869e-10	4.23418e-09
Rhpn2	1212.83	3.85186	0.195801	19.6723	3.72129e-86	3.11759e-84
Cyp1b1	2919.53	3.84373	0.0946688	40.6019	0	0
Gab2	483.838	3.84253	0.211312	18.1842	6.88996e-74	4.30131e-72
Klk10	103.152	3.83734	0.431703	8.88885	6.17448e-19	5.34163e-18
Snx10	1898.91	3.83498	0.120271	31.8862	4.15384e-223	1.91896e-220
Vegfc	313.324	3.83433	0.284676	13.4691	2.37736e-41	5.64458e-40
Bnc2	32.58	3.827	0.776894	4.92603	8.39178e-07	2.94587e-06
Tmem130	82.7738	3.82607	0.830997	4.60419	4.1407e-06	1.35645e-05
Gprc5b	167.278	3.82533	0.316712	12.0783	1.37606e-33	2.4158e-32
Bst2	1975.52	3.81913	0.249008	15.3374	4.30119e-53	1.53863e-51
Ltc4s	71.0226	3.81811	0.839024	4.55066	5.34786e-06	1.73286e-05
Serpina9	12.2054	3.80061	1.39043	2.73341	0.00626825	0.0136408
Mras	741.443	3.79177	0.195186	19.4265	4.60999e-84	3.63605e-82
Gckr	18.8918	3.78962	1.10146	3.44054	0.000580549	0.00147263
Nap1l5	4.86588	3.7832	1.90201	1.98905	0.0466953	0.0851202
Csmd3	24.4726	3.77089	0.974614	3.86911	0.000109235	0.000303475
Hey2	14.9062	3.76229	1.12338	3.34908	0.000810807	0.00201505
Sytl2	11.2104	3.7482	1.41389	2.65099	0.00802565	0.0171219
Epn1	1459.84	3.74401	0.138511	27.0304	6.48808e-161	1.63915e-158
Gdnf	736.325	3.73227	0.188696	19.7792	4.49416e-87	3.8045e-85
AU021092	85.8034	3.73163	0.428092	8.7169	2.85921e-18	2.36111e-17
Rhbdl3	138.436	3.71912	0.361453	10.2893	7.87129e-25	9.56204e-24
Nol3	9.15313	3.70233	1.30341	2.84049	0.00450437	0.0100471
Gpc6	167.508	3.70182	0.442501	8.36567	5.97737e-17	4.56533e-16
Gm13483	5.41041	3.68335	1.89496	1.94377	0.0519237	0.0934915
Hey1	76.541	3.67523	0.445095	8.25719	1.49137e-16	1.11073e-15
Akr1c14	6.86504	3.66578	1.61057	2.27607	0.0228417	0.0445671
Unc80	4.72445	3.66429	1.85249	1.97803	0.0479249	0.0871062
B130024G19Rik	54.0804	3.64238	0.799996	4.553	5.28871e-06	1.71541e-05
Wnt7a	916.604	3.64139	0.195531	18.6231	2.08902e-77	1.44348e-75
Slc4a4	2445.15	3.64038	0.130504	27.8948	3.08589e-171	9.07196e-169
Siglecg	83.2448	3.62961	1.45155	2.50052	0.0124013	0.0255207
Rgs3	360.595	3.62844	0.367856	9.86376	5.97697e-23	6.58771e-22
Pip5k1b	1099.22	3.62487	0.232906	15.5637	1.28494e-54	4.8656e-53
Bcor	237.39	3.61313	0.331471	10.9003	1.14891e-27	1.58235e-26
Ttc21a	7.68106	3.60696	1.61988	2.22668	0.0259684	0.0500338
Gpr116	14.5264	3.60054	1.01729	3.53935	0.000401115	0.00104003
Cntn2	23.0381	3.59992	0.898169	4.00807	6.12173e-05	0.000175345
Kif5c	90.001	3.59187	0.416939	8.61485	7.00355e-18	5.65072e-17
Cx3cl1	714.345	3.57776	0.262633	13.6227	2.93516e-42	7.16898e-41
Clu	6443.04	3.57113	0.0980879	36.4074	3.24687e-290	2.49994e-287
Styk1	484.926	3.55384	0.221101	16.0734	3.92172e-58	1.64276e-56
Mgst1	1072.33	3.54621	0.745477	4.75697	1.96525e-06	6.64773e-06
3300005D01Rik	25.6696	3.53482	0.955907	3.69787	0.000217413	0.000581915
Tmem210	7.32031	3.5168	1.56415	2.24838	0.0245519	0.0475709
Thbs1	121490	3.5143	0.0563902	62.3212	0	0
Hist1h2bm	1204.99	3.5135	0.151877	23.1339	2.11387e-118	3.1072e-116
Smgc	693.889	3.51171	1.31554	2.66942	0.00759834	0.0162725
Zan	16.3378	3.50116	1.32767	2.63708	0.00836235	0.0177652
Eno3	1164.63	3.48281	0.12942	26.911	1.63168e-159	4.05886e-157
Ssbp4	389.245	3.48031	0.257494	13.5161	1.25685e-41	3.01067e-40
Hid1	391.4	3.47801	0.243537	14.2812	2.86592e-46	7.98949e-45
Rassf9	313.286	3.47737	0.263063	13.2188	6.8376e-40	1.54194e-38
Apob	44.8605	3.47352	1.17875	2.94679	0.00321096	0.00733201
Tspan13	320.409	3.47172	0.277861	12.4945	8.00457e-36	1.53713e-34
Hoxa4	64.1192	3.46674	0.533957	6.49254	8.44003e-11	4.26993e-10
Gm13247	18.6778	3.46317	1.39311	2.48592	0.0129216	0.0265037
Chst4	18.4889	3.45311	1.78669	1.93269	0.0532748	0.0957325
Dnahc7b	50.0523	3.45243	1.67955	2.05557	0.0398237	0.0735813
Calcb	136.484	3.45208	1.64039	2.10443	0.0353411	0.0660841
Papss2	97.3911	3.44403	0.404663	8.51084	1.72674e-17	1.36327e-16
S100a7a	3275.06	3.43858	0.541487	6.35025	2.14962e-10	1.05645e-09
Ctxn1	256.188	3.433	0.273068	12.572	3.01073e-36	5.86512e-35
Pip	70.095	3.42237	1.34304	2.54822	0.0108273	0.0225195
Gpr64	609.415	3.41482	0.213735	15.9769	1.85183e-57	7.52317e-56
Gch1	171.343	3.40848	0.409208	8.32945	8.12172e-17	6.15145e-16
Olfr1372-ps1	56.8544	3.40768	0.554166	6.1492	7.78734e-10	3.64967e-09
4930481A15Rik	4.81296	3.40458	1.75187	1.94339	0.0519687	0.0935622
Lysmd2	203.241	3.40437	0.280034	12.157	5.26626e-34	9.42969e-33
Tmem173	108.138	3.39866	0.373563	9.09795	9.20531e-20	8.40433e-19
Pcdh12	17.7329	3.39365	0.89941	3.7732	0.000161169	0.00043849
Chst2	128.701	3.39072	0.339345	9.99194	1.65306e-23	1.88759e-22
Slc22a17	17.6335	3.38916	0.902395	3.75574	0.000172828	0.000468868
Isoc2b	9.59252	3.38906	1.24919	2.713	0.00666767	0.0144381
Ccnb1ip1	422.694	3.38172	0.198955	16.9974	8.58409e-65	4.32387e-63
Mcpt8	170.112	3.38001	1.46032	2.31457	0.0206367	0.0406178
Inhba	386.61	3.37174	0.202256	16.6706	2.14421e-62	1.00201e-60
Schip1	17.8033	3.37143	0.930581	3.62294	0.000291277	0.000767794
Ccl5	84.0545	3.37114	0.608421	5.5408	3.0109e-08	1.22628e-07
Socs2	1114.63	3.36989	0.135293	24.9081	6.08437e-137	1.13078e-134
Ano1	535.745	3.36473	0.273395	12.3072	8.28267e-35	1.52358e-33
Ripply1	27.3384	3.36435	0.732918	4.59035	4.42499e-06	1.44512e-05
Krt7	52363.5	3.35857	0.0729402	46.0456	0	0
Sox9	586.933	3.35618	0.168711	19.8931	4.67261e-88	4.01869e-86
Serpinb9c	57.2046	3.34419	1.15825	2.88728	0.00388591	0.0087643
C3	3472.28	3.32868	0.3625	9.18256	4.20959e-20	3.92531e-19
Arrb1	629.551	3.325	0.181327	18.337	4.19085e-75	2.71048e-73
Srl	260.779	3.31384	0.245398	13.504	1.48203e-41	3.53435e-40
Bscl2	487.964	3.30759	0.181484	18.2252	3.25683e-74	2.06509e-72
Rmdn2	176.583	3.29467	0.361653	9.11003	8.23582e-20	7.54048e-19
Gmfg	121.252	3.29385	0.397952	8.27701	1.26308e-16	9.44622e-16
Clec2i	83.6759	3.29037	0.551117	5.97037	2.36723e-09	1.06588e-08
Lgals7	346.642	3.27505	0.597839	5.47816	4.29782e-08	1.72564e-07
Glrb	32.411	3.26955	0.677312	4.82725	1.38433e-06	4.76036e-06
Kirrel3	20.4003	3.26797	0.90742	3.60139	0.000316519	0.000830138
Nme3	347.374	3.2565	0.212321	15.3376	4.28859e-53	1.53752e-51
Cldn23	34.0038	3.25164	0.643323	5.05445	4.31638e-07	1.56203e-06
Adamts1	5537.14	3.24546	0.297395	10.913	9.99355e-28	1.38226e-26
Podnl1	38.5043	3.24121	0.618432	5.24101	1.59702e-07	6.0516e-07
Mst1r	26.8524	3.24052	0.746099	4.34328	1.40369e-05	4.33714e-05
Arhgap44	99.978	3.23182	0.499764	6.4667	1.00166e-10	5.03914e-10
Mcf2l	41.7644	3.22907	0.607778	5.31291	1.07891e-07	4.15652e-07
Krt18	51002.9	3.22681	0.063306	50.9717	0	0
Spry4	63.7767	3.21412	0.467553	6.87434	6.22787e-12	3.44386e-11
Nexn	144.866	3.21071	0.381856	8.40817	4.16458e-17	3.20958e-16
Trim46	85.2893	3.20794	0.450449	7.12165	1.06644e-12	6.24078e-12
Isl1	89.2083	3.20436	0.398635	8.03831	9.10825e-16	6.48772e-15
Nbl1	13.6626	3.20397	1.38713	2.30978	0.0209001	0.0411011
Alpk2	12.9504	3.20102	1.033	3.09877	0.00194328	0.00458164
Lrrk2	930.153	3.19823	0.166344	19.2267	2.21429e-82	1.69681e-80
Fgd3	1753.95	3.19741	0.138382	23.1056	4.06809e-118	5.92586e-116
Gm5148	8.02366	3.19674	1.31047	2.43938	0.0147126	0.029818
Gbp7	24.8124	3.19592	0.990341	3.22709	0.00125055	0.00303652
BC021767	107.706	3.19165	0.391811	8.14589	3.76488e-16	2.74086e-15
Dlgap1	34.8811	3.18843	0.672884	4.73846	2.1535e-06	7.25416e-06
Ddah2	142.247	3.18731	0.319093	9.98866	1.70877e-23	1.94984e-22
Ctsz	3883.53	3.18694	0.0936395	34.0342	6.9541e-254	4.16448e-251
Tlr3	1914.53	3.18527	0.126599	25.1602	1.09254e-139	2.10301e-137
Lman1l	45.5688	3.18283	0.556456	5.71981	1.0664e-08	4.53277e-08
Tcf7	40.0127	3.17694	0.570091	5.57269	2.5083e-08	1.02988e-07
Cdc42ep2	91.432	3.17635	0.405623	7.83079	4.84823e-15	3.2979e-14
Dkk3	6.37408	3.17073	1.63576	1.93838	0.052577	0.0945731
Nppb	34.91	3.16725	0.64619	4.90143	9.51431e-07	3.32333e-06
Pag1	304.359	3.16055	0.220441	14.3374	1.27783e-46	3.59457e-45
Lmo1	64.6545	3.15488	0.466069	6.76912	1.29564e-11	6.95986e-11
Mtss1l	213.806	3.15399	0.286668	11.0023	3.72672e-28	5.27647e-27
P2ry12	13.3901	3.15098	1.36658	2.30574	0.0211252	0.0415035
Ccdc68	3302.56	3.14403	0.107143	29.3442	2.83201e-189	9.15816e-187
Dbndd2	705.641	3.14089	0.171501	18.3141	6.3884e-75	4.08277e-73
Car6	113.68	3.1368	1.24371	2.52213	0.0116645	0.0241057
Npnt	2861.63	3.12328	0.342145	9.12852	6.94427e-20	6.39055e-19
Thrb	69.4728	3.10952	1.14885	2.70665	0.00679666	0.0147056
Ctla2b	214.075	3.10937	0.77965	3.98817	6.65862e-05	0.000189782
Atp6v1c2	68.4681	3.09929	0.487858	6.35285	2.11364e-10	1.03972e-09
Hsd3b7	750.373	3.09176	0.181937	16.9936	9.15717e-65	4.59821e-63
Tst	241.885	3.08836	0.252042	12.2534	1.6115e-34	2.92111e-33
Prss27	417.493	3.08275	0.446156	6.90957	4.86125e-12	2.71227e-11
Klf6	5348.38	3.08185	0.0763105	40.3857	0	0
Ccl6	31.148	3.08075	0.769143	4.00543	6.19056e-05	0.000177191
Cst6	971.347	3.08043	0.147732	20.8515	1.47742e-96	1.58202e-94
4931408D14Rik	23.7214	3.07211	0.882289	3.48197	0.000497736	0.00127582
Nr3c2	36.3795	3.06697	0.712448	4.30484	1.67108e-05	5.12416e-05
Fbxw10	75.1831	3.06248	0.424132	7.22059	5.17626e-13	3.10096e-12
Tmem74	8.24525	3.06189	1.49386	2.04965	0.0403985	0.0745921
1110051M20Rik	108.881	3.05391	0.367778	8.30369	1.0093e-16	7.60809e-16
Wdr72	35.3608	3.03806	0.646361	4.70025	2.59838e-06	8.67326e-06
Scgb2b26	76.2013	3.03294	1.40381	2.1605	0.0307338	0.058312
Stard6	48.686	3.01193	0.76088	3.95849	7.54258e-05	0.000213696
Krt80	1112.69	2.99913	0.127705	23.4848	5.83391e-122	8.98367e-120
4921513I03Rik	36.9711	2.99804	0.620291	4.83328	1.34301e-06	4.61926e-06
Ptpru	536.186	2.99749	0.194213	15.434	9.66518e-54	3.52768e-52
Zfp940	74.7902	2.98492	0.42394	7.04091	1.90985e-12	1.09505e-11
Scgb1b27	220.239	2.98123	1.32769	2.24543	0.0247404	0.0479075
9930111J21Rik1	160.863	2.97063	0.309602	9.59501	8.39125e-22	8.61996e-21
4930452B06Rik	42.583	2.96379	0.612427	4.83941	1.30226e-06	4.48767e-06
Fgf7	45.8884	2.96087	0.605159	4.89271	9.94582e-07	3.46731e-06
Skap1	51.254	2.95444	0.533893	5.53376	3.13435e-08	1.27463e-07
Acta1	18.8075	2.93655	0.900788	3.25998	0.00111419	0.00272422
Cldn2	84.2978	2.93189	0.409951	7.1518	8.56492e-13	5.03953e-12
Aldoart1	14.4768	2.92683	0.983843	2.9749	0.00293086	0.00672663
Tm7sf2	162.417	2.92139	0.288952	10.1103	4.97323e-24	5.81012e-23
Efcab4a	139.36	2.91662	0.322958	9.03097	1.70154e-19	1.53015e-18
Sema5a	94.3134	2.91548	0.371475	7.84841	4.21361e-15	2.88076e-14
F730043M19Rik	142.453	2.91397	0.406278	7.17236	7.37146e-13	4.35474e-12
2310057J18Rik	8.55149	2.90354	1.46752	1.97853	0.0478688	0.0870337
Paqr8	198.098	2.8991	0.291675	9.93948	2.80296e-23	3.14511e-22
Klk1	8.36653	2.89751	1.48738	1.94806	0.0514083	0.0926762
Pla2g16	204.949	2.89387	0.300273	9.63747	5.55384e-22	5.80104e-21
Tjp3	527.127	2.88603	0.228966	12.6046	1.99134e-36	3.89335e-35
Myom1	11.2798	2.8853	1.22003	2.36496	0.0180323	0.0359467
Tmem88	38.4246	2.88093	0.594397	4.8468	1.25466e-06	4.33011e-06
Chl1	495.412	2.86247	0.183813	15.5727	1.11523e-54	4.2329e-53
Tgfb3	327.082	2.85994	0.232232	12.315	7.51839e-35	1.38773e-33
Tm4sf1	8224.67	2.85961	0.0872976	32.7571	2.40795e-235	1.2978e-232
Dlc1	590.17	2.85474	0.195327	14.6152	2.24743e-48	6.83059e-47
Csf1	7172.33	2.84915	0.0809525	35.1954	2.35248e-271	1.65379e-268
Apln	357.709	2.84325	0.334326	8.5044	1.8253e-17	1.43756e-16
1700023F06Rik	21.0789	2.83998	0.882423	3.21838	0.00128915	0.00312367
Entpd3	821.89	2.83667	0.222084	12.773	2.32116e-37	4.72085e-36
Fras1	795.238	2.83189	0.156614	18.0819	4.42343e-73	2.72986e-71
Klhdc8a	788.168	2.82628	0.181714	15.5535	1.506e-54	5.68937e-53
Fndc4	97.3398	2.81722	0.409373	6.88179	5.91033e-12	3.27386e-11
Prss23	1824.28	2.81532	0.107141	26.2767	3.53713e-152	8.28866e-150
Il4ra	2721.58	2.80719	0.132176	21.2382	4.23746e-100	4.75802e-98
Kif27	35.9443	2.80608	0.613934	4.57065	4.86222e-06	1.58279e-05
Mta3	949.655	2.80386	0.141	19.8855	5.43077e-88	4.64604e-86
Gdf15	114.645	2.80299	0.363376	7.71374	1.22187e-14	8.08696e-14
Fam132b	1223.28	2.79125	0.136187	20.4956	2.35437e-93	2.40935e-91
Pcdhb7	18.7327	2.78748	1.16888	2.38475	0.0170907	0.0342343
Tmem106a	163.506	2.78714	0.322681	8.63744	5.74861e-18	4.66145e-17
Chd3	9270.1	2.78701	0.0686112	40.6204	0	0
4930529M08Rik	7.33129	2.78597	1.43083	1.9471	0.0515224	0.0928517
4933433H22Rik	13.1346	2.78406	1.01488	2.74324	0.00608362	0.0132802
Susd2	58.9321	2.77924	0.552976	5.02596	5.0093e-07	1.7999e-06
5830418P13Rik	105.373	2.77627	0.444714	6.24282	4.29745e-10	2.06556e-09
Fmnl1	19.6219	2.76942	0.938091	2.95219	0.00315527	0.00721097
Hunk	157.36	2.7691	0.285499	9.69917	3.03948e-22	3.21002e-21
Myadm	2302.48	2.76559	0.121047	22.8473	1.55383e-115	2.16585e-113
Rac3	538.723	2.76403	0.187254	14.7609	2.61939e-49	8.22386e-48
Col1a1	33.2774	2.75525	0.615989	4.47289	7.71707e-06	2.45431e-05
Ogdhl	121.47	2.75345	0.419564	6.56264	5.28633e-11	2.71434e-10
Fkbp5	1120.21	2.74306	0.144253	19.0156	1.26691e-80	9.43994e-79
Fam110b	54.5944	2.73941	0.530302	5.16576	2.39461e-07	8.9172e-07
Cystm1	988.162	2.73529	0.168991	16.1861	6.32588e-59	2.7059e-57
Ifitm10	8.26247	2.735	1.41828	1.92839	0.0538063	0.0965908
Lin28b	746.523	2.73309	0.153481	17.8074	6.19714e-71	3.60437e-69
Rab6b	18.5442	2.72936	1.12107	2.4346	0.0149083	0.0301769
Fhl3	501.474	2.72588	0.175926	15.4944	3.78203e-54	1.41228e-52
2610307P16Rik	263.24	2.72337	0.250237	10.8832	1.38682e-27	1.9003e-26
Nme5	28.9382	2.72143	0.735084	3.7022	0.000213737	0.000572645
Ppapdc1b	346.687	2.71915	0.222212	12.2367	1.97918e-34	3.57557e-33
Pvrl2	2541.87	2.71494	0.107599	25.232	1.78357e-140	3.60481e-138
Mir1983	24.7084	2.70523	0.755005	3.58306	0.000339586	0.000888187
Nudt17	91.9541	2.69989	0.373748	7.22381	5.05493e-13	3.03165e-12
Bbs1	233.202	2.69924	0.267547	10.0888	6.19003e-24	7.19529e-23
Epha4	3895.16	2.69839	0.0910705	29.6296	6.20692e-193	2.04816e-190
Tmem56	188.109	2.69772	0.4379	6.16058	7.24788e-10	3.40869e-09
Slc16a6	290.363	2.69203	0.236733	11.3716	5.79125e-30	8.935e-29
Gpr39	177.875	2.67583	0.338372	7.90795	2.61665e-15	1.80651e-14
Slc16a9	9.38432	2.67141	1.2126	2.20303	0.0275923	0.0528665
Krt83	33.0191	2.66902	0.829187	3.21884	0.00128712	0.00312015
Mapk11	1282.63	2.66875	0.136584	19.5392	5.09459e-85	4.11872e-83
Mfap3l	2813.89	2.65961	0.104216	25.5203	1.17478e-143	2.43526e-141
Prr15l	84.0225	2.65878	0.418568	6.3521	2.12401e-10	1.0445e-09
Fam189a2	178.821	2.65697	0.314387	8.45127	2.88163e-17	2.25087e-16
Spred3	17.0251	2.65688	0.937126	2.83513	0.00458064	0.0101977
Bhlha15	12.532	2.65555	1.02409	2.59309	0.00951166	0.0199992
Zfp462	1454.78	2.6502	0.123532	21.4535	4.23443e-102	4.96134e-100
Arhgef3	407.649	2.64298	0.24028	10.9996	3.83839e-28	5.42508e-27
Tnfrsf11a	16.2429	2.63839	0.862773	3.05804	0.00222792	0.00520493
Pde5a	281.846	2.62919	0.249546	10.5359	5.90414e-26	7.54656e-25
Camta1	431.956	2.62662	0.176035	14.921	2.40522e-50	7.79359e-49
Cc2d2a	600.061	2.62644	0.233438	11.2511	2.2868e-29	3.411e-28
Nfkbie	647.564	2.62335	0.203585	12.8858	5.41248e-38	1.12631e-36
Dnajc22	234.723	2.62047	0.300802	8.71161	2.99578e-18	2.4701e-17
Scd1	423.434	2.61627	0.199218	13.1327	2.13966e-39	4.70697e-38
Scgb2b27	121.956	2.61193	1.20706	2.16389	0.0304731	0.0578921
Tfcp2l1	144.405	2.6075	0.326879	7.97693	1.50013e-15	1.0523e-14
Herc3	824.115	2.60623	0.145201	17.9491	4.87874e-72	2.92165e-70
Plxnb3	21.8575	2.60399	1.32271	1.96868	0.0489898	0.0888521
Gm20139	86.0679	2.60308	0.374245	6.95556	3.51172e-12	1.9805e-11
Itga7	25.4904	2.60135	0.982074	2.64884	0.00807693	0.0172222
Slc24a3	503.954	2.59912	0.219357	11.8488	2.18254e-32	3.67598e-31
Gm13251	132.9	2.59616	0.328619	7.90021	2.78425e-15	1.91976e-14
Tc2n	227.698	2.59182	0.818105	3.16808	0.00153449	0.00367463
Tmem179	24.014	2.59156	0.916487	2.82771	0.00468822	0.0104155
1500015L24Rik	23.8046	2.58205	0.821698	3.14233	0.00167609	0.0039895
St6gal1	2242.58	2.57715	0.094597	27.2435	1.98551e-163	5.09584e-161
Nalcn	8.65909	2.57645	1.27557	2.01984	0.0433996	0.0796062
Tmsb10	6393.49	2.5729	0.0786172	32.7269	6.47138e-235	3.37534e-232
Chst3	63.0327	2.57002	0.482513	5.32632	1.00222e-07	3.87307e-07
Cyr61	2850.34	2.56477	0.312087	8.21814	2.06682e-16	1.52526e-15
Krt8	83861.1	2.56341	0.0845886	30.3045	9.99943e-202	3.59291e-199
Zfp870	134.867	2.56312	0.38269	6.69763	2.11823e-11	1.11818e-10
Gm2022	18.0311	2.56102	1.33442	1.91919	0.05496	0.0984542
Ptpn22	648.779	2.55469	0.26227	9.74067	2.02211e-22	2.16097e-21
Fam71f1	42.8953	2.55349	0.575278	4.43871	9.05014e-06	2.85414e-05
Bmper	10.2783	2.53704	1.13829	2.22882	0.025826	0.049801
Slc26a9	89.004	2.52939	0.734572	3.44336	0.000574542	0.00145792
Rgs10	413.584	2.51399	0.20517	12.2532	1.61537e-34	2.92486e-33
Runx2	427.962	2.512	0.21852	11.4955	1.38917e-30	2.1935e-29
Ank3	2338.59	2.50386	0.122918	20.3702	3.07666e-92	3.03332e-90
Mmp13	46.4069	2.49805	0.75498	3.30876	0.000937091	0.00230727
Tnnc1	15.4868	2.49774	1.13357	2.20343	0.0275644	0.0528192
Stxbp1	153.914	2.48805	0.293849	8.4671	2.51581e-17	1.97084e-16
Gadd45b	4758.57	2.48044	0.0901434	27.5166	1.11188e-166	3.21034e-164
Klhl32	8.77606	2.47663	1.20931	2.04797	0.0405627	0.0748782
Fam46c	58.2227	2.47485	0.522494	4.73661	2.1732e-06	7.31595e-06
Klhl30	82.7337	2.47281	0.654094	3.78051	0.000156507	0.000426451
Slco1a5	58.466	2.46894	0.463863	5.32258	1.02307e-07	3.94987e-07
Galnt10	2003.57	2.46874	0.107716	22.919	3.0013e-116	4.21983e-114
Slc17a9	24.1583	2.46418	0.776454	3.17363	0.00150546	0.00361262
Pmepa1	2326.25	2.46398	0.130871	18.8276	4.48795e-79	3.23954e-77
Abat	27.8638	2.46391	0.684533	3.5994	0.000318953	0.000836386
Rgs11	30.4552	2.46132	0.734969	3.34887	0.00081141	0.00201593
Crb3	559.927	2.46079	0.17507	14.056	7.07778e-45	1.90101e-43
Samd5	47.1002	2.45691	0.562332	4.36914	1.24737e-05	3.87784e-05
Gm14005	335.121	2.45649	0.242406	10.1338	3.91249e-24	4.58746e-23
Dcp1b	53.1405	2.45519	0.482656	5.08683	3.64107e-07	1.32775e-06
Golga7b	20.0638	2.45317	0.828431	2.96123	0.00306412	0.00701355
Col4a1	7971.11	2.44951	0.0737009	33.2358	3.27055e-242	1.8235e-239
Gm12603	21.1821	2.44935	0.791558	3.09434	0.00197248	0.00464508
Ndst3	22.2808	2.44293	0.866584	2.81903	0.00481687	0.0106837
Ppp2r2c	694.186	2.42778	0.181616	13.3677	9.34287e-41	2.1736e-39
Nr4a2	219.304	2.4244	0.258428	9.38136	6.51245e-21	6.36637e-20
Dlg4	48.2137	2.42045	0.717468	3.3736	0.000741915	0.00185267
Gm3002	147.825	2.41455	0.311945	7.7403	9.91843e-15	6.59963e-14
Pnpla6	1063.83	2.41302	0.141838	17.0125	6.62981e-65	3.34992e-63
Itpr1	1606.83	2.41107	0.126264	19.0955	2.75381e-81	2.08067e-79
Rhou	2387.77	2.40246	0.100198	23.9772	4.81094e-127	7.93755e-125
1700019G17Rik	50.4334	2.40036	0.556653	4.31214	1.61682e-05	4.96557e-05
Rgma	78.9531	2.39739	0.38909	6.16153	7.20444e-10	3.38925e-09
Gm1045	126.811	2.39523	0.366249	6.53991	6.15555e-11	3.14269e-10
Mrgpre	289.153	2.39514	0.233732	10.2474	1.21597e-24	1.46288e-23
Atp6v1g2	9.78467	2.39429	1.12026	2.13725	0.0325775	0.0614998
Gm6634	167.237	2.39139	0.280615	8.52196	1.56875e-17	1.24217e-16
Lhfpl2	518.129	2.38966	0.2026	11.795	4.14244e-32	6.91933e-31
Efnb3	33.4801	2.3894	0.606219	3.94147	8.09831e-05	0.00022832
Nradd	17.6967	2.38758	1.04448	2.2859	0.0222603	0.0435377
Gabrp	15.5064	2.38594	1.23179	1.93696	0.05275	0.0948631
Sipa1	634.294	2.3852	0.156039	15.2859	9.49259e-53	3.32941e-51
Lrrc26	21.4303	2.38472	0.878136	2.71566	0.00661432	0.0143399
Coro6	190.295	2.37726	0.331852	7.16363	7.85698e-13	4.63479e-12
Xkr6	13.1751	2.37496	1.18558	2.00321	0.045155	0.0825264
Flywch2	95.5678	2.36896	0.435689	5.43727	5.41032e-08	2.14884e-07
Creb5	63.4544	2.36668	0.524709	4.51046	6.4686e-06	2.07152e-05
Cers2	9218.43	2.3639	0.0987301	23.943	1.0927e-126	1.76678e-124
Sh2d7	26.7612	2.36118	0.763892	3.09099	0.00199491	0.00469514
Edn1	1129.49	2.35035	0.130603	17.9962	2.08589e-72	1.26317e-70
Cgn	4862.47	2.34858	0.086039	27.2967	4.64218e-164	1.25099e-161
Cacnb4	38.7029	2.34463	0.582994	4.0217	5.77801e-05	0.000165941
Nfe2l3	651.741	2.34385	0.174482	13.4332	3.86198e-41	9.12929e-40
Gdpd2	36.8922	2.34	0.756107	3.0948	0.00196949	0.0046387
Ptges3l	37.7302	2.33777	0.557997	4.18957	2.7948e-05	8.3498e-05
Lurap1l	1320.01	2.33067	0.120834	19.2882	6.7482e-83	5.24575e-81
Arsg	38.7696	2.3206	0.690998	3.35833	0.000784136	0.00195267
Flot1	440.677	2.29835	0.181448	12.6667	9.04328e-37	1.79412e-35
2010300C02Rik	57.2311	2.29557	0.562363	4.082	4.46495e-05	0.000130126
Iqck	29.2555	2.28928	0.660538	3.46579	0.000528684	0.00134959
D7Ertd715e	80.8366	2.28581	0.400516	5.70716	1.1488e-08	4.8689e-08
Vim	198.574	2.28391	0.259169	8.81245	1.22445e-18	1.03223e-17
Jund	3736.46	2.27922	0.0914953	24.9108	5.68631e-137	1.06909e-134
Tcp11l1	701.529	2.27718	0.158557	14.3619	8.96945e-47	2.53988e-45
Inhbb	1163.29	2.27707	0.114247	19.9311	2.18568e-88	1.92067e-86
Krt42	34.6516	2.27641	0.691092	3.29393	0.000987971	0.00242737
Cd63	2746.9	2.2734	0.0908856	25.0139	4.31824e-138	8.21432e-136
Clcf1	262.955	2.27073	0.225352	10.0763	7.02919e-24	8.14731e-23
AW209491	902.65	2.25779	0.13531	16.686	1.65588e-62	7.78314e-61
Apbb1	102.333	2.25737	0.368036	6.13357	8.59298e-10	4.00981e-09
Mgrn1	1530.03	2.25619	0.11186	20.1697	1.80653e-90	1.67872e-88
Gm15708	44.9397	2.25285	0.527806	4.26833	1.96941e-05	5.99009e-05
Fam117a	94.9842	2.25087	0.40671	5.53434	3.12404e-08	1.27076e-07
Vegfb	376.56	2.24968	0.220151	10.2188	1.63351e-24	1.95646e-23
Sulf2	648.316	2.24931	0.150969	14.8991	3.33849e-50	1.0753e-48
Hist2h2be	298.007	2.24758	0.230221	9.7627	1.62761e-22	1.74862e-21
Rtp4	937.558	2.24667	0.428169	5.24717	1.54453e-07	5.86232e-07
Pcdhb5	19.6954	2.2439	0.868216	2.5845	0.00975217	0.0204502
Hdac9	17.2219	2.24294	0.940514	2.3848	0.0170883	0.0342338
Adam8	1146.79	2.24003	0.134249	16.6856	1.66856e-62	7.82e-61
Tgm2	7887.38	2.23681	0.0908332	24.6254	6.74775e-134	1.19895e-131
Nupr1	1095.21	2.23485	0.132089	16.9193	3.2441e-64	1.57993e-62
Sult2b1	566.233	2.23316	0.15477	14.4289	3.40368e-47	9.88045e-46
A730020E08Rik	42.299	2.22764	0.53431	4.1692	3.05677e-05	9.08379e-05
Tmod4	178.218	2.2266	0.279653	7.96201	1.69263e-15	1.18374e-14
Rnf223	33.2046	2.22605	0.708787	3.14065	0.00168574	0.00401012
Snx18	2915.66	2.22475	0.0946066	23.5158	2.81357e-122	4.37429e-120
Cald1	12221.9	2.22104	0.0702057	31.6361	1.17686e-219	5.00752e-217
Tmem151a	19.7721	2.21049	0.795586	2.77844	0.00546211	0.0120175
Elovl7	3680.22	2.20688	0.0821264	26.8717	4.70134e-159	1.15176e-156
Id3	1264.49	2.201	0.365136	6.02789	1.66114e-09	7.57232e-09
Shc4	54.3304	2.20075	0.467036	4.71218	2.45086e-06	8.21135e-06
Zfp827	574.968	2.18937	0.154466	14.1738	1.3312e-45	3.64198e-44
Gprc5a	4192.46	2.18721	0.121112	18.0593	6.66092e-73	4.07956e-71
Hap1	911.277	2.18114	0.153068	14.2495	4.51312e-46	1.25598e-44
Plaur	1123.61	2.17676	0.470078	4.63063	3.64547e-06	1.20097e-05
Irak2	539.633	2.17617	0.190758	11.408	3.81385e-30	5.92374e-29
Mical2	798.781	2.16991	0.141664	15.3173	5.85781e-53	2.06801e-51
Lgals1	44679.1	2.16937	0.258694	8.38587	5.03517e-17	3.86947e-16
Mmp24	77.7963	2.16766	0.471456	4.59781	4.26954e-06	1.39661e-05
AU018091	933.102	2.15771	0.161541	13.357	1.07759e-40	2.49979e-39
Dpy19l3	206.607	2.15577	0.242519	8.88909	6.16103e-19	5.33285e-18
Slc25a23	29.9589	2.14849	0.759588	2.82849	0.00467681	0.010393
Pcolce2	545.186	2.14545	0.193031	11.1145	1.06613e-28	1.54881e-27
Zfp882	82.3184	2.14476	0.414412	5.17544	2.27369e-07	8.48839e-07
Rimbp2	13.1758	2.14193	0.97319	2.20094	0.0277406	0.0531114
Col12a1	1499.45	2.14023	0.14839	14.4231	3.70562e-47	1.07185e-45
Fhl2	1155.15	2.13995	0.144117	14.8487	7.09214e-50	2.26179e-48
Enkur	85.2055	2.13162	0.409793	5.20171	1.97467e-07	7.41316e-07
Nacc2	648.845	2.13103	0.168073	12.6792	7.71232e-37	1.53383e-35
Wrb	566.012	2.13063	0.205628	10.3616	3.70803e-25	4.56279e-24
Csf1r	141.058	2.12712	0.409433	5.19528	2.04414e-07	7.66863e-07
Hspa2	57.7923	2.12535	0.478905	4.43794	9.08245e-06	2.86321e-05
Rasgef1a	25.7221	2.12047	0.908924	2.33295	0.019651	0.0388811
Dennd1c	50.8341	2.11598	0.485442	4.35888	1.3073e-05	4.05402e-05
Ube2l6	380.404	2.10444	0.224472	9.37503	6.91554e-21	6.75226e-20
Ptn	884.508	2.10359	0.169494	12.411	2.27766e-35	4.29726e-34
Klhl38	20.9991	2.0988	1.06211	1.97607	0.0481467	0.08748
Dusp4	1032.27	2.09736	0.126908	16.5266	2.35926e-61	1.07154e-59
Pygm	18.5347	2.09692	0.86375	2.42769	0.0151952	0.0306923
Igfbp2	1458.19	2.09272	0.137763	15.1908	4.0721e-52	1.40387e-50
Fut11	224.589	2.08876	0.242593	8.61014	7.29743e-18	5.88196e-17
Rdh10	2040.78	2.0883	0.113958	18.3252	5.21096e-75	3.35681e-73
Purg	83.8778	2.08525	0.415048	5.02411	5.05775e-07	1.81569e-06
Msh4	31.5336	2.08176	0.714955	2.91174	0.00359419	0.00815184
Morf4l2	34937.5	2.07655	0.0636406	32.6293	1.57702e-233	7.49964e-231
Ftl1	78854.7	2.07634	0.0925471	22.4355	1.77261e-111	2.34929e-109
Nkd2	101.983	2.07557	0.348786	5.95085	2.66761e-09	1.19813e-08
Zfp9	320.671	2.07317	0.199225	10.4062	2.32397e-25	2.88161e-24
Slc29a1	2900.91	2.06276	0.100288	20.5684	5.27001e-94	5.46223e-92
Mllt11	1150.7	2.06064	0.129195	15.9499	2.85325e-57	1.15336e-55
Ccser1	619.985	2.06006	0.168073	12.2569	1.54223e-34	2.80499e-33
Pbxip1	13.4902	2.05724	0.930955	2.20982	0.0271178	0.0520128
Gm19705	178.668	2.05243	0.377454	5.43756	5.40143e-08	2.14584e-07
1500011B03Rik	194.946	2.05133	0.284035	7.22211	5.11881e-13	3.06768e-12
Ldlrad4	616.12	2.04914	0.167843	12.2086	2.79497e-34	5.03811e-33
Sema3b	65.4717	2.0444	0.443915	4.60539	4.11697e-06	1.34943e-05
Fkbp1b	22.673	2.04121	0.735076	2.77687	0.00548851	0.0120699
Gpr137c	14.6416	2.04008	0.934261	2.18363	0.0289897	0.0552623
Amica1	29.3379	2.03966	0.643842	3.16795	0.00153516	0.00367571
Fam20c	601.075	2.0336	0.168958	12.0362	2.29331e-33	3.99574e-32
Pcdhb16	439.852	2.03106	0.189869	10.6971	1.04986e-26	1.38914e-25
Mex3a	1259.5	2.02341	0.116608	17.3522	1.89802e-67	1.00291e-65
Col4a3	1144.96	2.01805	0.1494	13.5077	1.40867e-41	3.36437e-40
4930486L24Rik	194.767	2.01534	0.49076	4.10657	4.01572e-05	0.000117734
Edar	14.5139	2.01088	0.906138	2.21918	0.0264748	0.0509366
Eepd1	102.201	2.0027	0.453115	4.41985	9.87699e-06	3.1034e-05
Ifi44	2027.06	2.00252	0.576114	3.47591	0.00050912	0.00130294
Gm4349	24.2167	1.9995	0.69734	2.86732	0.00413965	0.00929768
Nagpa	468.868	1.9956	0.187819	10.6251	2.27731e-26	2.9743e-25
Epdr1	714.548	1.99381	0.149936	13.2977	2.38624e-40	5.45731e-39
Myo7b	74.7918	1.99278	0.897265	2.22095	0.0263545	0.0507233
Mapt	93.253	1.99169	0.34905	5.70603	1.15642e-08	4.89865e-08
Gbp2	685.835	1.98895	0.202245	9.83434	8.00948e-23	8.75627e-22
Dhx58	74.0911	1.9851	0.426416	4.65532	3.23481e-06	1.07114e-05
Tle2	14.8017	1.98507	0.877523	2.26213	0.0236893	0.0460897
Cib2	259.827	1.98116	0.288553	6.86586	6.60939e-12	3.64734e-11
4931428F04Rik	107.54	1.97354	0.411239	4.79902	1.59444e-06	5.44813e-06
Tmsb4x	13568.7	1.97217	0.113131	17.4326	4.6658e-68	2.50636e-66
Tg	148.981	1.96266	0.284538	6.89773	5.28412e-12	2.94009e-11
Il34	301.579	1.96024	0.223385	8.77516	1.70662e-18	1.42976e-17
Cmtm3	328.663	1.95624	0.196684	9.94609	2.62285e-23	2.94916e-22
Ptger4	124.777	1.95039	0.316269	6.16688	6.96491e-10	3.27943e-09
Dusp3	1851.18	1.94888	0.118614	16.4305	1.15756e-60	5.19904e-59
Plk3	784.086	1.94742	0.138916	14.0187	1.19769e-44	3.20091e-43
Mtmr11	398.225	1.94635	0.182128	10.6868	1.17409e-26	1.55097e-25
Sema3e	4737.63	1.9439	0.0903174	21.523	9.48974e-103	1.12823e-100
Serpina3h	519.152	1.94351	0.236042	8.23374	1.81453e-16	1.34275e-15
Gm5617	32.1195	1.94103	0.736304	2.63618	0.00838458	0.0178077
Lrrfip1	3967.68	1.93791	0.0783199	24.7436	3.63765e-135	6.68377e-133
Lzts2	1874.49	1.93313	0.120324	16.0661	4.41141e-58	1.8431e-56
Prpf3	3560.24	1.93161	0.0831273	23.2368	1.93438e-119	2.89602e-117
Dynap	2808.05	1.93015	0.101367	19.0413	7.75608e-81	5.83293e-79
Map4k2	813.343	1.92957	0.139538	13.8282	1.72194e-43	4.39148e-42
Emp1	64061.8	1.92498	0.0589414	32.6593	5.92086e-234	2.90104e-231
Fbp2	105.899	1.92391	0.367418	5.23629	1.63834e-07	6.2009e-07
Efnb2	1968.54	1.91484	0.102546	18.673	8.20883e-78	5.74582e-76
Zfp579	144.686	1.91215	0.299313	6.38849	1.67536e-10	8.3005e-10
Rnf24	784.684	1.91182	0.169326	11.2908	1.4575e-29	2.19834e-28
E230025N22Rik	26.4278	1.91052	0.744357	2.56667	0.0102681	0.0214448
Tnfaip2	874.982	1.90763	0.209377	9.11101	8.16179e-20	7.47694e-19
Tmem132a	6933.19	1.90463	0.085576	22.2566	9.73808e-110	1.24964e-107
Prss22	1006.86	1.89739	0.175017	10.8411	2.19716e-27	2.97786e-26
Nadsyn1	733.144	1.89376	0.156214	12.1229	7.98788e-34	1.41774e-32
Gm13139	78.1848	1.89244	0.40492	4.67362	2.95944e-06	9.83175e-06
Smtnl2	318.782	1.89107	0.242908	7.78513	6.96394e-15	4.67026e-14
Col4a3bp	3254.6	1.88915	0.0921761	20.495	2.38675e-93	2.42713e-91
Fxyd5	395.9	1.88457	0.204712	9.20596	3.38621e-20	3.17401e-19
Alg1	662.346	1.88328	0.1784	10.5565	4.73892e-26	6.08124e-25
Pla2g7	146.294	1.88035	0.296707	6.33738	2.33705e-10	1.14508e-09
Tmcc2	78.641	1.88022	0.46003	4.08717	4.36662e-05	0.000127398
Pcdhga4	12.8794	1.87582	0.96126	1.95142	0.0510074	0.0920776
Atf5	879.032	1.87558	0.136205	13.7703	3.84813e-43	9.72195e-42
Ceacam1	28.9816	1.87497	0.622144	3.01372	0.00258065	0.00597374
Hoxa1	203.118	1.87361	0.266045	7.04246	1.88875e-12	1.08334e-11
Rtkn2	259.857	1.86593	0.233064	8.0061	1.184e-15	8.3708e-15
Snord68	26.2473	1.86535	0.667371	2.79508	0.00518874	0.0114488
Klk9	19.7204	1.86182	0.851521	2.18646	0.0287819	0.0549158
Slc27a3	157.482	1.86092	0.273425	6.80594	1.00394e-11	5.45269e-11
Actb	218575	1.8604	0.225162	8.26249	1.42665e-16	1.064e-15
Setd6	767.775	1.85517	0.134284	13.8153	2.06186e-43	5.24187e-42
Pdzrn3	2112.17	1.85099	0.10371	17.8478	3.00804e-71	1.78157e-69
Izumo1	16.2408	1.84964	0.846866	2.1841	0.0289548	0.0552131
Gadd45g	587.472	1.84698	0.225658	8.18487	2.72587e-16	2.00157e-15
B230216G23Rik	38.7048	1.84682	0.554733	3.3292	0.000870949	0.00215657
Zyx	2805.27	1.84666	0.12805	14.4214	3.79809e-47	1.09663e-45
Nrbp2	95.6128	1.84586	0.392174	4.70674	2.51709e-06	8.41928e-06
Sort1	425.31	1.84549	0.204285	9.0339	1.65654e-19	1.49218e-18
Usp44	267.939	1.84258	0.23646	7.79234	6.57802e-15	4.42798e-14
Efs	301.312	1.83945	0.208149	8.83717	9.81765e-19	8.34165e-18
Dusp8	444.69	1.83767	0.254863	7.21042	5.57786e-13	3.33167e-12
Tbx18	726.838	1.8332	0.140765	13.0232	9.03409e-39	1.9373e-37
Pard6b	1492.41	1.83235	0.139152	13.168	1.34088e-39	2.97812e-38
Tom1l1	2654	1.83082	0.0994824	18.4034	1.23361e-75	8.04285e-74
Il12rb2	121.181	1.82356	0.307012	5.93969	2.85554e-09	1.27934e-08
Eps8l1	278.31	1.82292	0.223641	8.1511	3.60621e-16	2.6277e-15
Lcn2	5830.43	1.82	0.821833	2.21457	0.0267898	0.0514753
Adamtsl4	817.981	1.8104	0.171678	10.5453	5.34137e-26	6.84347e-25
Setdb1	5386.17	1.8082	0.0735895	24.5714	2.55673e-133	4.49346e-131
Thbs3	283.913	1.80437	0.203433	8.86961	7.34027e-19	6.29628e-18
Snord12	212.109	1.80119	0.280783	6.41487	1.40944e-10	7.01736e-10
E330009J07Rik	282.998	1.7953	0.237815	7.54915	4.38102e-14	2.78884e-13
Hist2h2ab	372.51	1.79173	0.204675	8.75404	2.05857e-18	1.71838e-17
Pkia	981.186	1.78817	0.144148	12.4051	2.45189e-35	4.62058e-34
Abca5	209.243	1.78735	0.241484	7.4015	1.34655e-13	8.32279e-13
Slc44a2	5797.26	1.78442	0.0819294	21.78	3.58879e-105	4.53337e-103
9130019O22Rik	100.203	1.7828	0.346056	5.15175	2.58066e-07	9.58574e-07
Zfhx2	30.5542	1.78009	0.611934	2.90897	0.00362627	0.00821884
Gm13718	55.519	1.77842	0.451997	3.9346	8.33364e-05	0.000234627
Cubn	184.245	1.77594	0.265049	6.70043	2.07813e-11	1.09846e-10
Arl6ip5	3681.72	1.77453	0.0818773	21.673	3.69012e-104	4.45265e-102
1700052K11Rik	363.724	1.76975	0.206014	8.59041	8.66602e-18	6.9608e-17
Cfl1	41509.1	1.76923	0.095849	18.4585	4.45451e-76	2.95185e-74
Trp53	2949.14	1.7669	0.102033	17.3169	3.50448e-67	1.83378e-65
Zbtb4	601.492	1.7655	0.215959	8.17519	2.95408e-16	2.16227e-15
BC051226	34.4942	1.76525	0.576934	3.05971	0.00221553	0.00517672
Tcf7l2	85.1305	1.76422	0.379257	4.65177	3.29094e-06	1.0895e-05
Hmox1	827.474	1.76229	0.135496	13.0062	1.12793e-38	2.40283e-37
C1ra	58.1916	1.76181	0.476821	3.6949	0.00021997	0.000588468
Tpm1	17691.8	1.76043	0.0913328	19.2749	8.72979e-83	6.75368e-81
Tstd3	118.456	1.76003	0.317637	5.54101	3.00734e-08	1.22514e-07
Nmi	691.909	1.75421	0.164346	10.6739	1.34838e-26	1.77395e-25
Map1b	6969.3	1.75012	0.116818	14.9815	9.69422e-51	3.19889e-49
D330050I16Rik	32.8769	1.74985	0.642774	2.72234	0.00648219	0.0140704
Fam120c	670.875	1.74898	0.157954	11.0727	1.70145e-28	2.44323e-27
Armc6	753.72	1.74796	0.175823	9.9416	2.74384e-23	3.08091e-22
Plscr2	3854.67	1.74694	0.0935991	18.6641	9.69763e-78	6.72965e-76
Ppef2	22.9584	1.74521	0.742169	2.35149	0.0186982	0.0371551
Eif4g3	703.059	1.74442	0.147011	11.866	1.77864e-32	3.01455e-31
Akap12	75.9278	1.74285	0.448835	3.88305	0.000103156	0.000287277
Cdc42ep5	607.587	1.74237	0.154164	11.3021	1.28176e-29	1.94235e-28
Litaf	4116.76	1.73387	0.0952787	18.1979	5.36587e-74	3.37591e-72
Tjp2	8282.99	1.73304	0.0679214	25.5154	1.32925e-143	2.72058e-141
Prmt2	1048.09	1.73116	0.13004	13.3125	1.95779e-40	4.50292e-39
Tmem223	329.545	1.72424	0.218312	7.89805	2.83305e-15	1.95258e-14
Lgals9	1640.03	1.72359	0.120217	14.3374	1.2783e-46	3.59457e-45
Isyna1	2735.34	1.71985	0.102892	16.7152	1.01638e-62	4.81933e-61
Cldn12	5061	1.71743	0.0928231	18.5022	1.98325e-76	1.34172e-74
Tuft1	4893.26	1.71576	0.0786858	21.8052	2.07163e-105	2.6375e-103
Apobec3	584.209	1.71429	0.164591	10.4154	2.10859e-25	2.62462e-24
Arhgef5	10720.3	1.71249	0.0666907	25.6781	2.05449e-145	4.31415e-143
4930556M19Rik	91.466	1.71013	0.388937	4.39694	1.09786e-05	3.43287e-05
Ano8	559.887	1.70765	0.158162	10.7969	3.56197e-27	4.78351e-26
Plb1	98.8392	1.7073	0.401855	4.24855	2.15161e-05	6.52096e-05
Flnb	28969.5	1.70601	0.102007	16.7245	8.68984e-63	4.13253e-61
Zfpm1	304.684	1.70403	0.204183	8.34561	7.08482e-17	5.38826e-16
5730507C01Rik	262.944	1.70379	0.223764	7.6142	2.65325e-14	1.71396e-13
Ctsh	3027.59	1.69826	0.107407	15.8114	2.59735e-56	1.02181e-54
Dmrta2	356.001	1.69601	0.19086	8.88614	6.32711e-19	5.46491e-18
Msra	207.129	1.69549	0.253789	6.68068	2.37831e-11	1.2526e-10
Gramd4	3065.72	1.69505	0.0933544	18.1572	1.12696e-73	6.98152e-72
Tanc1	3574.28	1.69462	0.0841335	20.142	3.1611e-90	2.90408e-88
Eya2	517.6	1.6933	0.70596	2.39858	0.0164589	0.033063
Ext1	4055.91	1.68751	0.0789617	21.3713	2.47153e-101	2.85444e-99
Serpina3g	46.351	1.68526	0.642953	2.62113	0.00876391	0.0185306
Iqcg	56.346	1.68477	0.470853	3.57811	0.000346082	0.000904006
Acvr1	462.32	1.68391	0.165737	10.1601	2.9877e-24	3.53129e-23
Cenpb	5385.88	1.68335	0.0956002	17.6082	2.1312e-69	1.18011e-67
Il23r	77.5973	1.68029	0.381961	4.39911	1.08695e-05	3.40137e-05
Gm11627	21.6764	1.6782	0.823968	2.03673	0.0416768	0.0767946
Malat1	129713	1.67597	0.0886039	18.9153	8.53965e-80	6.27625e-78
5830416P10Rik	1131.61	1.67588	0.156456	10.7115	8.98827e-27	1.19418e-25
Bhlhe40	5633.25	1.67442	0.0822413	20.3598	3.79772e-92	3.72153e-90
Clec2g	58.6854	1.67185	0.46994	3.55758	0.000374291	0.000974229
Rnf151	21.7063	1.67147	0.760763	2.1971	0.0280136	0.0535974
Vtcn1	345.442	1.67005	0.286471	5.82973	5.55165e-09	2.42149e-08
Fkbp7	87.702	1.66946	0.368246	4.53355	5.80005e-06	1.86815e-05
Fosl1	70.4623	1.6686	0.434374	3.84138	0.000122345	0.000337577
Nuak1	3591.65	1.66824	0.306307	5.44629	5.14306e-08	2.04672e-07
Eml5	555.75	1.6681	0.160961	10.3634	3.63854e-25	4.48069e-24
Sbk1	1203.09	1.66732	0.122566	13.6035	3.81686e-42	9.30841e-41
6230400D17Rik	36.2649	1.66715	0.611982	2.72418	0.00644623	0.013998
Pcolce	670.517	1.6663	0.180679	9.22246	2.90351e-20	2.73903e-19
Lmtk3	30.2947	1.66582	0.609257	2.73418	0.00625349	0.0136105
Ksr1	127.745	1.65874	0.363357	4.56505	4.99373e-06	1.62462e-05
Hoxb3	310.968	1.6563	0.200201	8.27317	1.30444e-16	9.74654e-16
Cdon	472.822	1.65614	0.175081	9.45923	3.10219e-21	3.08104e-20
Limd2	722.783	1.65362	0.149001	11.0981	1.28161e-28	1.84579e-27
Hist2h3c1	268.981	1.65175	0.20853	7.92092	2.35762e-15	1.63397e-14
Aes	9411.84	1.65164	0.0908259	18.1847	6.8196e-74	4.27388e-72
Ctnnd1	11375.6	1.64682	0.0654387	25.1659	9.47464e-140	1.84573e-137
Zbed3	264.03	1.64667	0.219676	7.49592	6.58372e-14	4.14856e-13
Nfic	672.033	1.64514	0.166852	9.85986	6.21352e-23	6.84376e-22
Gmip	442.215	1.64414	0.169305	9.7111	2.70407e-22	2.86891e-21
Doc2a	190.662	1.6419	0.251256	6.53477	6.37083e-11	3.24953e-10
Lhfp	2784.52	1.64062	0.0919424	17.844	3.21892e-71	1.89951e-69
Neurl1b	905.786	1.64011	0.127962	12.8171	1.31524e-37	2.6885e-36
Acp2	796.748	1.63949	0.135698	12.0818	1.31749e-33	2.31801e-32
Znfx1	1871.42	1.63936	0.105918	15.4777	4.90696e-54	1.82392e-52
2700054A10Rik	144.664	1.63927	0.317627	5.161	2.45631e-07	9.13855e-07
BC065397	174.596	1.63794	0.264627	6.18964	6.03012e-10	2.85843e-09
Ppargc1a	36.3739	1.63688	0.57921	2.82606	0.00471237	0.0104663
Prosapip1	339.664	1.63523	0.225519	7.25096	4.13816e-13	2.49664e-12
Hes6	197.177	1.63439	0.259252	6.30425	2.89586e-10	1.41076e-09
Loxl3	64.5426	1.63374	0.430254	3.79715	0.000146367	0.00040017
Cnnm4	1703.11	1.63287	0.121792	13.407	5.49876e-41	1.29229e-39
Ak5	31.7415	1.63212	0.603746	2.70332	0.00686497	0.0148395
Lpcat1	2201.01	1.63191	0.128338	12.7158	4.83366e-37	9.69671e-36
Nudt16l1	811.398	1.62219	0.144646	11.2149	3.44642e-29	5.07978e-28
Hist2h3c2	185.044	1.62042	0.287128	5.64355	1.66581e-08	6.95262e-08
Men1	1758.92	1.61696	0.107836	14.9946	7.96718e-51	2.65065e-49
Mir429	19.8305	1.61556	0.765543	2.11035	0.0348286	0.0652466
Spire1	656.111	1.61531	0.167695	9.63244	5.83249e-22	6.0803e-21
Chka	3125.43	1.61479	0.088701	18.2049	4.718e-74	2.9799e-72
Chst14	295.728	1.61196	0.205263	7.85313	4.0579e-15	2.77782e-14
Gpr137b	399.506	1.60995	0.20179	7.97835	1.48308e-15	1.04079e-14
Echdc2	379.102	1.60854	0.192579	8.35258	6.67884e-17	5.08429e-16
Slc39a13	1063.44	1.60807	0.136836	11.7518	6.9144e-32	1.14197e-30
Nfatc2	279.16	1.60758	0.255687	6.28731	3.23016e-10	1.56748e-09
Slc6a14	1896.55	1.60649	0.191888	8.37198	5.66593e-17	4.33361e-16
Rdh5	80.0004	1.60439	0.455012	3.52603	0.000421835	0.00108991
Mab21l1	41.4431	1.60276	0.590798	2.71288	0.0066701	0.0144415
Padi2	606.246	1.60203	0.181664	8.81862	1.15878e-18	9.80963e-18
Nav2	885.364	1.59972	0.156972	10.1911	2.17267e-24	2.57739e-23
Pdia4	12657.9	1.59831	0.0906911	17.6237	1.61996e-69	9.03213e-68
4930444A02Rik	510.313	1.59694	0.157292	10.1527	3.22406e-24	3.80232e-23
St3gal4	2985.48	1.59564	0.112337	14.204	8.65104e-46	2.38701e-44
Mvp	2210.82	1.59514	0.104101	15.323	5.37219e-53	1.90489e-51
Pcbp4	948.873	1.5893	0.152726	10.4062	2.32338e-25	2.88161e-24
Oxr1	4465.58	1.58853	0.0908767	17.4801	2.03154e-68	1.10104e-66
Sh2b1	895.743	1.58754	0.130179	12.1951	3.3028e-34	5.94688e-33
Gcat	2229.15	1.58679	0.107952	14.6991	6.53418e-49	2.03175e-47
Rai14	8063.93	1.58643	0.0691451	22.9434	1.71382e-116	2.43077e-114
H2-T24	173.075	1.58369	0.326445	4.85132	1.22642e-06	4.23809e-06
Amotl2	6938.42	1.58241	0.254316	6.22222	4.90173e-10	2.34624e-09
Arhgef18	2414.14	1.5817	0.130375	12.1319	7.15978e-34	1.27216e-32
D730005E14Rik	39.2106	1.57899	0.584589	2.70103	0.00691246	0.0149302
Glipr1	462.53	1.57878	0.187099	8.43825	3.22135e-17	2.50654e-16
Hpdl	19.0752	1.57798	0.824553	1.91374	0.0556529	0.0996183
Tead2	3166.36	1.5775	0.0913657	17.2658	8.51525e-67	4.44139e-65
Ddx60	397.915	1.5774	0.343552	4.59144	4.40192e-06	1.43816e-05
Zfpm2	1213.03	1.57703	0.128286	12.293	9.87313e-35	1.80791e-33
Dusp10	833.673	1.57569	0.18067	8.72134	2.7493e-18	2.275e-17
Lrp11	530.617	1.57516	0.157367	10.0094	1.38525e-23	1.58739e-22
H2-Q4	472.558	1.57139	0.201411	7.8019	6.09823e-15	4.11357e-14
Slc9a5	242.937	1.5701	0.224948	6.97984	2.95513e-12	1.67478e-11
Hcfc1r1	997.632	1.56988	0.127744	12.2892	1.03479e-34	1.89271e-33
Hist1h2an	714.858	1.56795	0.172424	9.09358	9.58346e-20	8.7397e-19
Cyp26b1	310.058	1.56747	0.258035	6.07466	1.24251e-09	5.73024e-09
Arhgap17	501.981	1.56681	0.16666	9.40125	5.39208e-21	5.29354e-20
Pcgf5	941.323	1.56381	0.131494	11.8926	1.29282e-32	2.20502e-31
Zdhhc24	416.615	1.56164	0.20455	7.6345	2.2669e-14	1.47321e-13
Myl12a	10891.1	1.55971	0.0792149	19.6896	2.64976e-86	2.23145e-84
Trib2	240.066	1.55743	0.269224	5.78488	7.2564e-09	3.13044e-08
Lgr6	147.762	1.55738	0.35253	4.41771	9.97516e-06	3.13121e-05
Ppp4r2	9887.41	1.5559	0.0659025	23.6092	3.10083e-123	4.8677e-121
Itpripl1	1883	1.55187	0.118125	13.1375	2.00742e-39	4.42811e-38
Pvr	650.769	1.55142	0.147275	10.5342	6.01147e-26	7.67769e-25
Fchsd1	477.078	1.54993	0.219551	7.05955	1.67043e-12	9.6221e-12
Wfdc2	38300.9	1.54968	0.229165	6.76228	1.35836e-11	7.28466e-11
Tbccd1	1029.01	1.54924	0.118533	13.0701	4.87791e-39	1.05867e-37
Pmm2	2248.89	1.54675	0.133643	11.5737	5.59891e-31	8.96325e-30
Samd1	1285.81	1.54344	0.112782	13.6851	1.24585e-42	3.07075e-41
Nfil3	1195.7	1.54001	0.121785	12.6453	1.1879e-36	2.34234e-35
Spns2	3356.32	1.5386	0.101651	15.136	9.37007e-52	3.20306e-50
2310039H08Rik	351.136	1.53855	0.192561	7.98996	1.34988e-15	9.50205e-15
Spata9	43.7183	1.53644	0.565501	2.71695	0.00658857	0.0142898
Nespas	290.655	1.53433	0.206759	7.42088	1.16346e-13	7.20763e-13
Depdc1b	1104.31	1.53368	0.124083	12.36	4.29904e-35	8.0082e-34
AI463170	34.0474	1.53365	0.692595	2.21436	0.0268043	0.0514908
Mex3b	285.216	1.53246	0.214523	7.14359	9.09245e-13	5.34409e-12
Strn	2286.52	1.53186	0.0921837	16.6175	5.20977e-62	2.39309e-60
Glrp1	149.514	1.53121	0.35203	4.34966	1.3635e-05	4.21538e-05
Lxn	747.979	1.5312	0.164045	9.334	1.01946e-20	9.88824e-20
Xpo6	2573.85	1.53114	0.0978512	15.6476	3.44849e-55	1.32129e-53
Trip10	1301.19	1.53065	0.109973	13.9185	4.89203e-44	1.26965e-42
Gpc1	3340.45	1.5298	0.0879078	17.4024	7.91536e-68	4.22388e-66
Fhl1	55.695	1.52729	0.47281	3.23024	0.00123687	0.003006
Tmem238	769.953	1.52687	0.156245	9.7723	1.48051e-22	1.59483e-21
Hirip3	2277.69	1.52653	0.117882	12.9497	2.35938e-38	4.95438e-37
AI429214	484.38	1.52582	0.204611	7.45721	8.83743e-14	5.52134e-13
Aldoa	33535.2	1.52253	0.0896679	16.9797	1.16086e-64	5.77538e-63
Mid1	70.6201	1.52067	0.482763	3.14992	0.00163313	0.00389356
Ccnd1	21604.5	1.52061	0.104887	14.4976	1.25506e-47	3.70989e-46
Cxcr7	597.12	1.51997	0.153058	9.9307	3.06103e-23	3.42755e-22
Ubald1	314.096	1.51981	0.195018	7.79315	6.53589e-15	4.40145e-14
B3galt4	42.2273	1.51907	0.512111	2.9663	0.00301408	0.00690685
Rassf3	628.241	1.51888	0.154177	9.85157	6.74824e-23	7.41251e-22
Neat1	5929.57	1.51867	0.100132	15.1667	5.87284e-52	2.01182e-50
Irgm1	2545.65	1.51836	0.135139	11.2356	2.72786e-29	4.05021e-28
Slc19a1	941.865	1.51754	0.136631	11.1069	1.16155e-28	1.67838e-27
Sh3bp5	705.829	1.514	0.148544	10.1922	2.1475e-24	2.54941e-23
Zbtb12	340.608	1.51333	0.222527	6.80066	1.04144e-11	5.65066e-11
Gm16861	34.9389	1.51166	0.593825	2.54562	0.0109083	0.0226733
Mrpl49	3328.89	1.51113	0.0948263	15.9358	3.57777e-57	1.43903e-55
Phyhd1	375.466	1.51079	0.238181	6.34303	2.2529e-10	1.10519e-09
Itga3	15953	1.51008	0.0899462	16.7887	2.95196e-63	1.41633e-61
Tead1	1530.55	1.50532	0.159726	9.42438	4.32639e-21	4.26285e-20
Cdsn	109.756	1.50409	0.326209	4.6108	4.01113e-06	1.31607e-05
Pmp22	39.4304	1.50301	0.742868	2.02325	0.0430472	0.0790045
Samd9l	2554.75	1.5027	0.333259	4.5091	6.51027e-06	2.08445e-05
Tpm4	22185	1.50236	0.0632823	23.7406	1.37387e-124	2.19942e-122
Pcdh1	1706.58	1.50075	0.107311	13.9851	1.92287e-44	5.07191e-43
Cdh1	10799.5	1.49995	0.0887587	16.8992	4.55745e-64	2.20627e-62
Fst	8770.99	1.49752	0.0975826	15.3462	3.75409e-53	1.35189e-51
Steap2	5760.95	1.49619	0.0770003	19.431	4.22164e-84	3.34607e-82
Hmgn3	1154.41	1.49605	0.128018	11.6862	1.49904e-31	2.44335e-30
Trmt10a	1110.49	1.49479	0.135682	11.0168	3.16965e-28	4.49957e-27
2810408A11Rik	184.488	1.49437	0.272736	5.47917	4.27317e-08	1.71659e-07
Psmb10	1034.96	1.49034	0.136363	10.9292	8.35695e-28	1.16086e-26
Mrps21	3370.7	1.48951	0.0957696	15.5531	1.51683e-54	5.71694e-53
Mex3d	1024.76	1.48729	0.122896	12.102	1.03063e-33	1.82323e-32
Lrrc20	721.77	1.48713	0.14167	10.4971	8.90366e-26	1.12559e-24
Znf512b	945.141	1.48544	0.126422	11.7499	7.07409e-32	1.16478e-30
Tubb2a	2771.55	1.48261	0.37921	3.90973	9.24006e-05	0.000258795
Uba1	20130	1.48163	0.09676	15.3124	6.31534e-53	2.22468e-51
AV051173	26.4188	1.48095	0.671811	2.20442	0.0274949	0.0527047
Col4a2	4676.71	1.48079	0.0780929	18.9619	3.51993e-80	2.61073e-78
Cryz	684.726	1.47642	0.168408	8.76692	1.83626e-18	1.53678e-17
Pitpnm1	1432.53	1.47512	0.108902	13.5454	8.43593e-42	2.03279e-40
Creb3l2	245.081	1.47504	0.228538	6.45422	1.08776e-10	5.4638e-10
Aph1a	5204.09	1.4744	0.079922	18.448	5.40831e-76	3.55475e-74
Gdpd3	35.0795	1.47289	0.589083	2.50031	0.0124086	0.0255326
Eno4	76.5486	1.47266	0.381231	3.8629	0.000112047	0.000310645
Jmjd8	145.175	1.47171	0.293231	5.01892	5.19616e-07	1.86166e-06
1810013L24Rik	2223.54	1.47011	0.100076	14.6899	7.48247e-49	2.3177e-47
Dbndd1	40.4689	1.46928	0.558326	2.63158	0.00849895	0.0180317
BC125332	57.5191	1.46887	0.510322	2.87833	0.00399791	0.00900185
Fam111a	5094.37	1.4643	0.0780609	18.7584	1.65422e-78	1.17829e-76
Rab34	1879.6	1.4622	0.10795	13.5452	8.46103e-42	2.03581e-40
Ino80e	744.779	1.46087	0.143212	10.2007	1.96799e-24	2.34318e-23
Mal2	9172.94	1.45909	0.122436	11.9171	9.6349e-33	1.64854e-31
Anxa1	76584.2	1.45609	0.0911003	15.9834	1.66839e-57	6.79503e-56
D14Abb1e	1304.47	1.45594	0.112349	12.9591	2.0874e-38	4.39467e-37
Unc13d	1964.22	1.45539	0.102399	14.2129	7.62037e-46	2.10944e-44
Mei4	114.486	1.45527	0.3199	4.54914	5.38664e-06	1.74472e-05
Mast2	4059.41	1.45455	0.0874616	16.6307	4.1774e-62	1.92434e-60
Serpina3f	23.9884	1.45332	0.675685	2.15088	0.0314857	0.0596058
Srcin1	180.016	1.45263	0.299008	4.85816	1.18483e-06	4.09962e-06
Fblim1	1405.23	1.45261	0.111902	12.9811	1.56697e-38	3.31627e-37
1810055G02Rik	915.505	1.45254	0.172014	8.44431	3.05839e-17	2.38549e-16
Zmynd15	66.2451	1.45178	0.449499	3.22978	0.00123887	0.00300996
Dpp3	4572.06	1.45083	0.0869235	16.6909	1.52708e-62	7.19865e-61
Tmtc2	271.422	1.45007	0.24445	5.93198	2.99301e-09	1.33907e-08
Slc43a2	1993.89	1.44842	0.347152	4.17229	3.01557e-05	8.96794e-05
Ppp1r14b	9536.71	1.44801	0.0937162	15.451	7.43149e-54	2.73713e-52
Tmc4	2068.76	1.4479	0.0998923	14.4946	1.30995e-47	3.85804e-46
Mtus1	592.612	1.44619	0.183732	7.87119	3.51295e-15	2.41501e-14
Wdr78	271.504	1.44558	0.233426	6.19291	5.90626e-10	2.80228e-09
Lrrc59	12798.2	1.44257	0.112334	12.8418	9.55712e-38	1.96852e-36
Snord35a	40.2476	1.43939	0.614935	2.34072	0.0192466	0.038151
2700081O15Rik	688.634	1.43918	0.158444	9.08317	1.05462e-19	9.60147e-19
Dmwd	438.264	1.43768	0.17913	8.0259	1.00781e-15	7.1596e-15
Mmp11	728.291	1.43709	0.138857	10.3494	4.21325e-25	5.17659e-24
Hist1h4j	2565.4	1.43674	0.301848	4.75982	1.93766e-06	6.5599e-06
Clmn	45.0553	1.43671	0.624441	2.30079	0.0214036	0.0419789
Map3k8	254.399	1.43457	0.289211	4.96028	7.0391e-07	2.49321e-06
Rela	1737.56	1.43429	0.114737	12.5007	7.40425e-36	1.42693e-34
Fam89b	1204.51	1.42976	0.130052	10.9938	4.09459e-28	5.76703e-27
Pla2g4a	2816.54	1.42898	0.0842048	16.9703	1.36301e-64	6.76029e-63
Kcnn4	743.368	1.42815	0.143228	9.97115	2.03849e-23	2.31463e-22
Tagln	66.9527	1.42675	0.401005	3.55795	0.000373762	0.000973009
AI462493	445.063	1.42443	0.18005	7.91131	2.54688e-15	1.76136e-14
Sphk1	686.091	1.4243	0.166341	8.56256	1.1039e-17	8.80559e-17
Crtc1	146.419	1.42389	0.288609	4.93363	8.07132e-07	2.83954e-06
Mllt3	2749.77	1.42041	0.0884339	16.0618	4.72332e-58	1.96833e-56
Paox	1052.18	1.42016	0.16222	8.75451	2.04995e-18	1.71207e-17
Ap3m2	184.105	1.41854	0.258499	5.48759	4.07445e-08	1.64043e-07
Cdipt	3392.3	1.41831	0.103232	13.739	5.92953e-43	1.48873e-41
Lrrtm2	164.942	1.41818	0.297817	4.76192	1.91763e-06	6.49479e-06
Gm129	453.631	1.41605	0.197353	7.17522	7.21924e-13	4.27105e-12
Pdia5	638.775	1.41377	0.152015	9.30022	1.40156e-20	1.34571e-19
Cdh24	262.358	1.41265	0.213314	6.62241	3.5338e-11	1.83544e-10
Irx2	1171.68	1.41259	0.116922	12.0815	1.32362e-33	2.32626e-32
Mapk3	1823.58	1.41059	0.119827	11.7719	5.44828e-32	9.05378e-31
Carhsp1	5986.11	1.40617	0.0832118	16.8987	4.60028e-64	2.22035e-62
Ehd1	5961.68	1.40086	0.136532	10.2603	1.06389e-24	1.28469e-23
Habp4	1257.23	1.39997	0.138747	10.0901	6.11379e-24	7.11179e-23
Nagk	433.318	1.39976	0.198752	7.04274	1.88492e-12	1.0819e-11
Adh7	562.543	1.39959	0.161128	8.68624	3.74617e-18	3.06848e-17
Zbtb7c	88.3574	1.39701	0.40297	3.46677	0.000526745	0.00134485
Vasp	3516.65	1.39567	0.0838562	16.6436	3.36662e-62	1.55528e-60
Mybl2	2494.86	1.39511	0.148299	9.40741	5.08499e-21	4.99509e-20
Lrp5	2226.91	1.3937	0.0931042	14.9693	1.16561e-50	3.83845e-49
Vps72	2319.54	1.3936	0.0956159	14.575	4.05065e-48	1.21738e-46
Glis2	725.382	1.3932	0.151326	9.20662	3.36571e-20	3.15662e-19
Slc12a2	13904.3	1.39319	0.0807365	17.256	1.00914e-66	5.22974e-65
Rad9a	1140.99	1.39284	0.139463	9.98711	1.73568e-23	1.97914e-22
Osbpl3	7288.93	1.3919	0.0698913	19.9152	3.00522e-88	2.62657e-86
D030056L22Rik	1346.95	1.39108	0.126087	11.0327	2.6565e-28	3.78774e-27
Als2cr12	52.283	1.38778	0.544013	2.55101	0.0107412	0.0223519
Tmem38a	215.243	1.38571	0.231186	5.99393	2.04826e-09	9.26126e-09
Atp1a2	44.0351	1.385	0.528681	2.61973	0.00879994	0.0186019
Tmem241	32.0945	1.38478	0.698946	1.98125	0.0475635	0.0865176
Nop56	15701.4	1.38352	0.0994727	13.9086	5.61933e-44	1.45607e-42
Ensa	7162.82	1.38314	0.0703733	19.6543	5.30905e-86	4.42485e-84
Cpe	6448.76	1.38174	0.107293	12.8782	5.96905e-38	1.23577e-36
Ptgs2	10051.2	1.38048	0.314651	4.38734	1.14747e-05	3.58105e-05
Ppp2cb	2748.1	1.37947	0.107064	12.8845	5.50133e-38	1.14186e-36
Isg15	949.03	1.37899	0.45866	3.00657	0.00264211	0.00610638
Pttg1ip	12346.8	1.37671	0.0810514	16.9856	1.04946e-64	5.25348e-63
Pogz	1193.44	1.375	0.132322	10.3913	2.71728e-25	3.359e-24
D10Bwg1379e	513.292	1.37468	0.163228	8.42183	3.70635e-17	2.87424e-16
Tmx2	3169.25	1.37321	0.105536	13.0117	1.04957e-38	2.24182e-37
Atp2b4	391.277	1.37221	0.28683	4.78404	1.71803e-06	5.8445e-06
Myo5b	2295.26	1.37096	0.0921899	14.8711	5.08019e-50	1.62657e-48
Shisa4	240.041	1.37067	0.240765	5.69296	1.24856e-08	5.27375e-08
Pofut2	1515.82	1.37057	0.106004	12.9295	3.06906e-38	6.43627e-37
Clcn5	1479.85	1.36894	0.141817	9.65285	4.78093e-22	5.01641e-21
Zfp428	257.839	1.36848	0.268876	5.08962	3.58777e-07	1.31044e-06
Ccdc64	108.021	1.36796	0.336074	4.0704	4.69327e-05	0.00013646
Tuba1a	6877.01	1.36792	0.125679	10.8843	1.3701e-27	1.87898e-26
Nudt22	345.686	1.36744	0.214045	6.38854	1.67474e-10	8.3005e-10
Sfxn5	299.675	1.36694	0.238531	5.73068	1.00028e-08	4.26519e-08
Prdx5	4142.89	1.36627	0.0995464	13.725	7.19308e-43	1.79483e-41
Reep3	3114.5	1.36608	0.100848	13.546	8.37155e-42	2.02473e-40
Hist1h2bn	402.614	1.3659	0.193949	7.04256	1.88743e-12	1.08296e-11
Hist4h4	12983.5	1.36405	0.0846731	16.1096	2.1844e-58	9.24594e-57
Mgat2	2513.23	1.36246	0.0879626	15.4891	4.10815e-54	1.53052e-52
Spon1	45.669	1.36213	0.51808	2.62918	0.00855906	0.0181569
Dnajb11	7920.06	1.36086	0.117622	11.5698	5.86404e-31	9.37841e-30
Zfp704	942.58	1.36069	0.14018	9.70674	2.82216e-22	2.98635e-21
Duoxa1	736.642	1.35815	0.142953	9.50066	2.08571e-21	2.08945e-20
H2-T23	941.829	1.35773	0.182588	7.43605	1.03737e-13	6.44132e-13
Phf15	2613.28	1.35738	0.0924235	14.6865	7.86452e-49	2.42674e-47
Tppp	40.4503	1.35716	0.542476	2.50178	0.0123569	0.0254424
A930013F10Rik	44.6111	1.35644	0.528749	2.56538	0.0103063	0.0215189
Zfp456	150.969	1.35454	0.286091	4.73466	2.19423e-06	7.38212e-06
Nsmce1	2069.52	1.35252	0.0962333	14.0546	7.22125e-45	1.93633e-43
Rusc2	242.218	1.35169	0.293582	4.60414	4.14176e-06	1.35645e-05
Trim59	2289.03	1.35095	0.115116	11.7356	8.37702e-32	1.3765e-30
Diap1	2420.79	1.35024	0.0906804	14.8901	3.82421e-50	1.2293e-48
Vaultrc5	2058.57	1.3491	0.106584	12.6576	1.01562e-36	2.00998e-35
Fam132a	33.3741	1.34888	0.645611	2.08931	0.03668	0.0683585
Cited2	1677.27	1.34703	0.121683	11.0701	1.75299e-28	2.51277e-27
Pfn1	17768.2	1.34596	0.10852	12.4028	2.52214e-35	4.74744e-34
Glb1	786.243	1.34456	0.13415	10.0228	1.21047e-23	1.39402e-22
Emp2	12226.7	1.34147	0.0861355	15.574	1.09345e-54	4.16e-53
Inppl1	2920.41	1.34105	0.0965526	13.8893	7.35319e-44	1.89321e-42
Pfn2	142.261	1.33789	0.299069	4.47353	7.69404e-06	2.44747e-05
Gpr151	44.5524	1.33736	0.492924	2.71311	0.00666548	0.0144353
Wwc2	2569.37	1.33689	0.0884125	15.1211	1.17581e-51	3.99404e-50
Large	1371.37	1.3365	0.120497	11.0916	1.37814e-28	1.98249e-27
Sart1	3106.83	1.33522	0.0870585	15.3371	4.32147e-53	1.54247e-51
Ubox5	408.986	1.33434	0.174667	7.63934	2.18334e-14	1.42062e-13
Ggcx	390.732	1.33354	0.189813	7.02553	2.13262e-12	1.21846e-11
Dock4	219.436	1.33094	0.235511	5.65127	1.59267e-08	6.66111e-08
Anxa5	18029.8	1.33083	0.0655844	20.2919	1.51698e-91	1.44283e-89
Sestd1	2746.29	1.3305	0.100889	13.1877	1.03294e-39	2.30367e-38
Mir3074-1	41.5812	1.32793	0.5138	2.58453	0.00975105	0.0204502
Eme1	781.462	1.32711	0.163892	8.09747	5.6115e-16	4.04333e-15
Pcdhb15	29.507	1.32571	0.632256	2.0968	0.0360114	0.0671899
2610524H06Rik	237.938	1.325	0.245539	5.39627	6.80393e-08	2.67411e-07
Skap2	1669.82	1.32447	0.114956	11.5216	1.02738e-30	1.6318e-29
Znhit2	866.391	1.32409	0.18427	7.18558	6.69214e-13	3.97229e-12
Gas8	1112.45	1.32312	0.117314	11.2784	1.67756e-29	2.51153e-28
Dus3l	930.812	1.32288	0.13519	9.78531	1.30193e-22	1.40432e-21
Parm1	374.011	1.31994	0.21346	6.18355	6.26765e-10	2.9632e-09
Paqr4	141.88	1.31873	0.287917	4.58023	4.64458e-06	1.51408e-05
Ldlrad3	534.938	1.3177	0.162572	8.10534	5.25964e-16	3.79488e-15
Tgfbr2	5611.76	1.31759	0.0778535	16.9239	2.99815e-64	1.46456e-62
Abhd2	2040.74	1.31567	0.103252	12.7423	3.43962e-37	6.94322e-36
Pola2	2355.39	1.31517	0.104929	12.5339	4.86928e-36	9.42892e-35
Actg1	98469.2	1.31473	0.114954	11.437	2.73273e-30	4.28569e-29
Sh3rf1	1095.6	1.31456	0.121612	10.8094	3.10537e-27	4.18423e-26
Trpv4	2659.89	1.31455	0.0945473	13.9036	6.02231e-44	1.55799e-42
Adamts6	107.5	1.31449	0.345984	3.79927	0.000145121	0.000397032
Rassf2	48.347	1.31447	0.490951	2.67738	0.00741993	0.0159242
Snord32a	93.9625	1.31411	0.365213	3.59821	0.000320415	0.000840084
Smad6	138.99	1.31295	0.315999	4.15492	3.25404e-05	9.63814e-05
Il1rl1	55.2413	1.31012	0.494621	2.64874	0.00807925	0.0172249
Bok	850.874	1.30938	0.136307	9.60614	7.53221e-22	7.77703e-21
Ptpn21	1027.99	1.30833	0.123635	10.5822	3.60374e-26	4.65778e-25
Myh14	7525.33	1.30763	0.080569	16.2299	3.09937e-59	1.35809e-57
1700086O06Rik	346.014	1.30666	0.195725	6.67601	2.45539e-11	1.29152e-10
Pcdhb17	218.219	1.30603	0.233698	5.58853	2.29006e-08	9.43867e-08
Fam86	1068.91	1.30549	0.13001	10.0415	1.00135e-23	1.15649e-22
Golph3l	1732.48	1.30429	0.0988451	13.1953	9.33736e-40	2.09108e-38
Zfp185	1138.73	1.30306	0.121299	10.7426	6.42142e-27	8.57374e-26
Pip5k1a	2343.56	1.30304	0.0987268	13.1984	8.95777e-40	2.01164e-38
Ubxn8	809.878	1.30223	0.130562	9.97405	1.97982e-23	2.25275e-22
Mrpl21	1473.85	1.30158	0.117142	11.1111	1.1073e-28	1.60574e-27
Hbegf	2569.81	1.30041	0.1321	9.84415	7.2653e-23	7.96424e-22
Pcdhb19	60.6201	1.3003	0.433639	2.99859	0.00271233	0.00625259
6030419C18Rik	190.458	1.29997	0.293334	4.4317	9.34923e-06	2.94401e-05
Trmt61b	155.922	1.29971	0.270029	4.8132	1.48534e-06	5.10013e-06
Cdk5r1	106.722	1.29691	0.413383	3.13732	0.00170502	0.004053
Znf41-ps	98.1066	1.29603	0.339519	3.81727	0.000134937	0.000370801
Stard5	725.236	1.29466	0.155431	8.32944	8.12255e-17	6.15145e-16
4930563E22Rik	41.5099	1.29447	0.568614	2.27653	0.0228145	0.0445193
Uhrf2	1723.35	1.29368	0.0977148	13.2393	5.20171e-40	1.17631e-38
Prune	1373.38	1.2925	0.116979	11.049	2.21669e-28	3.17183e-27
Msi2	1588.83	1.29186	0.101892	12.6787	7.76272e-37	1.54196e-35
Me3	49.7074	1.29173	0.539542	2.39412	0.0166602	0.0334299
Anp32a	2897.03	1.29139	0.0898625	14.3707	7.8996e-47	2.24479e-45
Fmnl2	1374.35	1.29069	0.123008	10.4927	9.32973e-26	1.17761e-24
Cldn4	10014.2	1.28844	0.084425	15.2614	1.38236e-52	4.80676e-51
Cnih2	44.0564	1.28808	0.552188	2.33268	0.0196649	0.038904
Btc	249.15	1.28803	0.252386	5.10344	3.33531e-07	1.22315e-06
Lrfn4	2050.9	1.28758	0.0982758	13.1017	3.21945e-39	7.03449e-38
Sept11	10882.1	1.28526	0.107393	11.9678	5.23713e-33	9.02763e-32
Hebp1	36.1335	1.28508	0.604988	2.12414	0.0336588	0.0633118
Card10	1777.88	1.28352	0.11275	11.3839	5.03252e-30	7.7718e-29
Rgs19	1139.69	1.28253	0.123253	10.4057	2.33613e-25	2.89225e-24
Slco5a1	35.003	1.28129	0.571153	2.24334	0.0248749	0.0481334
Plcb3	3631.34	1.28095	0.0883859	14.4928	1.3463e-47	3.95789e-46
Dos	304.981	1.28085	0.211316	6.06132	1.35009e-09	6.20514e-09
AI837181	975.441	1.27955	0.136286	9.38869	6.07512e-21	5.94965e-20
Patl1	789.884	1.27806	0.141881	9.00795	2.09953e-19	1.87554e-18
Gstp1	1395.47	1.27793	0.110407	11.5747	5.53367e-31	8.86758e-30
Slc29a2	429.002	1.27736	0.176304	7.24523	4.31712e-13	2.6017e-12
Snhg4	1076.27	1.27713	0.119527	10.6848	1.19876e-26	1.58097e-25
Dip2a	1747.19	1.2758	0.106919	11.9324	8.01843e-33	1.37487e-31
Zfp710	660.184	1.27573	0.14461	8.82182	1.12611e-18	9.54806e-18
Fam69b	653.385	1.27461	0.143349	8.89167	6.01958e-19	5.21321e-18
Pde4d	270.893	1.27406	0.231004	5.5153	3.4819e-08	1.41065e-07
Ptprk	11976.7	1.27384	0.0940596	13.5429	8.72908e-42	2.09718e-40
Tmem79	1784.27	1.27375	0.101193	12.5874	2.47777e-36	4.83854e-35
Klk8	91.5574	1.27357	0.369146	3.45006	0.000560469	0.00142465
Dapp1	985.925	1.27353	0.127954	9.95305	2.44578e-23	2.75773e-22
Skil	3732.95	1.27308	0.0820635	15.5134	2.81626e-54	1.05408e-52
Cadm1	7871.01	1.27281	0.0689638	18.4561	4.65399e-76	3.07144e-74
Mcoln1	641.148	1.27266	0.144536	8.80513	1.30701e-18	1.10011e-17
Atxn2l	1167.77	1.27226	0.131055	9.70784	2.79179e-22	2.95809e-21
Zbp1	74.0929	1.27115	0.579161	2.1948	0.0281776	0.0538794
Lpp	4406.29	1.26932	0.124393	10.2041	1.90101e-24	2.26677e-23
Pcnxl3	1694.06	1.26915	0.108558	11.691	1.41722e-31	2.31699e-30
Vat1	3252.75	1.26752	0.0894484	14.1704	1.39774e-45	3.81758e-44
B4galnt3	1519.14	1.26722	0.114913	11.0277	2.8098e-28	3.9978e-27
Rprd2	2475.54	1.26664	0.110223	11.4916	1.45407e-30	2.29374e-29
Mrpl11	1981.16	1.26624	0.097144	13.0347	7.76626e-39	1.67207e-37
Fam211a	596.106	1.26458	0.166186	7.6094	2.75378e-14	1.77677e-13
Cadm4	946.148	1.26413	0.119448	10.5831	3.5692e-26	4.61683e-25
Cbx3	12630	1.26397	0.0675704	18.706	4.42456e-78	3.12405e-76
Usp7	9549.01	1.26336	0.0745687	16.9423	2.19448e-64	1.0785e-62
Rab1b	4762.34	1.26291	0.0869966	14.5167	9.49126e-48	2.82623e-46
Serpina3i	94.1514	1.26225	0.403908	3.1251	0.00177742	0.00421704
Lasp1	10830.1	1.26223	0.0816981	15.4499	7.55711e-54	2.77707e-52
Mcts2	752.377	1.26191	0.145313	8.68413	3.81653e-18	3.12453e-17
Fyn	1007.65	1.26052	0.120436	10.4663	1.23387e-25	1.54895e-24
Supt3	272.41	1.25981	0.228164	5.52152	3.36072e-08	1.36326e-07
Cacnb3	2872.91	1.25872	0.096074	13.1016	3.22598e-39	7.03925e-38
Mfap1b	54.85	1.25741	0.47643	2.63924	0.0083091	0.017666
Pls1	238.872	1.25498	0.261653	4.79636	1.61578e-06	5.51404e-06
Clcn4-2	1753.99	1.25484	0.0971229	12.9202	3.46411e-38	7.24595e-37
Gm15910	50.3182	1.25479	0.496981	2.52482	0.0115756	0.0239435
Stard13	1605.81	1.25437	0.0996775	12.5843	2.57762e-36	5.02744e-35
Hist2h4	4811.81	1.25406	0.135958	9.22383	2.86673e-20	2.70591e-19
Ppp4c	4781.82	1.25389	0.0883725	14.1887	1.07625e-45	2.96453e-44
Gfod1	1034.27	1.25292	0.122807	10.2024	1.93439e-24	2.30487e-23
Sgms2	1627.11	1.2529	0.108437	11.5542	7.03365e-31	1.12268e-29
Ppm1e	64.2035	1.25217	0.467255	2.67985	0.0073656	0.0158244
Coro2b	36.9732	1.25167	0.560931	2.23142	0.0256536	0.0495039
Naaa	395.957	1.25111	0.197989	6.3191	2.63088e-10	1.28399e-09
Polr1b	2800.06	1.25102	0.110189	11.3534	7.13247e-30	1.09416e-28
Hoxa2	71.8615	1.25053	0.40622	3.07845	0.00208083	0.00488188
Kcnn1	105.535	1.25044	0.378437	3.30423	0.000952381	0.00234349
Pex11c	219.633	1.24915	0.236085	5.2911	1.2158e-07	4.66388e-07
B230120H23Rik	8698.79	1.24806	0.0737043	16.9333	2.5551e-64	1.25192e-62
Slc7a11	1819.75	1.24594	0.12075	10.3183	5.82358e-25	7.11189e-24
Trim16	2482.88	1.24467	0.124142	10.0262	1.16951e-23	1.34781e-22
H2-K1	1386.73	1.24426	0.106139	11.7229	9.72514e-32	1.59317e-30
Fam115a	2054.6	1.24412	0.0999874	12.4428	1.53113e-35	2.89893e-34
Mtpn	14179.3	1.24215	0.0702773	17.6749	6.54174e-70	3.68549e-68
Mmp15	839.818	1.24146	0.199946	6.209	5.33225e-10	2.54253e-09
Exoc6	1336.31	1.24053	0.124455	9.96773	2.10992e-23	2.3907e-22
Ccdc101	667.265	1.23888	0.140076	8.84432	9.20911e-19	7.84521e-18
Evc	425.763	1.23833	0.181092	6.83813	8.02321e-12	4.39307e-11
H2-K2	58.8573	1.2373	0.459491	2.69277	0.00708617	0.0152728
Slc25a4	11718.1	1.23708	0.077055	16.0545	5.31337e-58	2.20853e-56
Trappc5	1202.06	1.23638	0.113144	10.9274	8.52441e-28	1.1831e-26
Plcg2	2830.29	1.23523	0.084101	14.6874	7.76388e-49	2.40027e-47
Cyfip1	4856.45	1.23445	0.0758616	16.2723	1.55104e-59	6.87091e-58
Aplp2	17007.5	1.23272	0.0663043	18.5919	3.7396e-77	2.55129e-75
Taf5l	2330.44	1.23248	0.0986147	12.4979	7.66183e-36	1.47481e-34
Dna2	1039.41	1.23239	0.14059	8.7658	1.85447e-18	1.55121e-17
Ccdc112	457.544	1.23196	0.166688	7.3908	1.45945e-13	8.99652e-13
Tspyl4	132.509	1.23166	0.334465	3.68247	0.000230982	0.0006165
Jph1	441.888	1.23096	0.17044	7.22223	5.11404e-13	3.06596e-12
Sri	5103.35	1.23001	0.0985707	12.4784	9.78779e-36	1.86626e-34
Urb2	4399.2	1.22945	0.114525	10.7352	6.95557e-27	9.27161e-26
Otud7b	5332.6	1.22832	0.0746878	16.446	8.95244e-61	4.03209e-59
Phf13	404.536	1.22636	0.185599	6.60756	3.90694e-11	2.02472e-10
Nrtn	35.4551	1.22487	0.582502	2.10278	0.0354848	0.0663222
B930041F14Rik	52.929	1.2225	0.58991	2.07235	0.0382325	0.0709413
Zfp566	238.545	1.22096	0.236288	5.16728	2.37525e-07	8.84918e-07
Snora74a	8101.05	1.22067	0.0752633	16.2187	3.71877e-59	1.60772e-57
Nrg2	146.434	1.22005	0.297721	4.09797	4.16786e-05	0.000121907
Pigk	2370.57	1.21919	0.0914996	13.3245	1.66666e-40	3.84426e-39
Epb4.1l2	7114.39	1.21901	0.0941243	12.9511	2.31718e-38	4.8721e-37
Kcnab1	112.967	1.21867	0.348259	3.49931	0.000466462	0.00120004
H2-Q2	218.831	1.21773	0.260711	4.6708	3.00022e-06	9.96316e-06
Samd4	664.046	1.2172	0.163959	7.42379	1.13812e-13	7.05341e-13
Chst12	366.312	1.21709	0.218031	5.58219	2.37505e-08	9.77553e-08
Slx4	872.409	1.21672	0.14585	8.34228	7.28738e-17	5.53971e-16
Slc46a1	335.472	1.21489	0.236537	5.13618	2.80376e-07	1.03763e-06
Aldh18a1	5133.43	1.21472	0.0989567	12.2753	1.22993e-34	2.24203e-33
Tln1	8270.47	1.21182	0.0667188	18.1631	1.01204e-73	6.29371e-72
Erlin2	2804.36	1.21133	0.0841795	14.3898	5.996e-47	1.71288e-45
Mllt4	7572.59	1.2076	0.0826594	14.6093	2.4485e-48	7.42774e-47
Slc4a2	3048.24	1.2075	0.101602	11.8846	1.42281e-32	2.42162e-31
Fzd4	154.92	1.20622	0.292801	4.11959	3.79552e-05	0.000111622
Bcl2l15	1147.35	1.20456	0.346919	3.47215	0.000516306	0.00131986
Cstf2t	1745.19	1.20449	0.11114	10.8376	2.28436e-27	3.09316e-26
Slc25a43	176.056	1.20345	0.27256	4.41538	1.00835e-05	3.16398e-05
BC029722	981.634	1.2026	0.13532	8.88703	6.27614e-19	5.42668e-18
Gpr137	528.626	1.20243	0.193383	6.21786	5.03966e-10	2.41012e-09
Sptan1	34376.5	1.20119	0.0791369	15.1787	4.89471e-52	1.68031e-50
Gars	11120.6	1.2004	0.0979647	12.2534	1.61074e-34	2.92111e-33
Ctnna1	32249.2	1.19954	0.0644542	18.6108	2.62815e-77	1.80828e-75
Btbd9	1342.57	1.19872	0.10707	11.1957	4.28062e-29	6.29213e-28
Adcy9	287.211	1.19856	0.216764	5.52933	3.21454e-08	1.3056e-07
Hist1h4k	2911.59	1.19781	0.140941	8.4987	1.91718e-17	1.50846e-16
Mark2	1846.5	1.19781	0.106149	11.2842	1.56983e-29	2.35898e-28
Rom1	431.274	1.19737	0.264673	4.52395	6.06971e-06	1.94995e-05
Arid5a	725.583	1.19631	0.141752	8.43946	3.18819e-17	2.48194e-16
Hist1h2bl	1481.91	1.1963	0.130424	9.17238	4.6267e-20	4.30432e-19
9330133O14Rik	122.309	1.19502	0.317554	3.7632	0.000167752	0.000455876
Faah	420.101	1.19388	0.21405	5.57756	2.43916e-08	1.00251e-07
Rbm10	4005.15	1.19276	0.0810021	14.7251	4.44843e-49	1.39123e-47
Kifc3	2782.58	1.19239	0.108865	10.9529	6.43672e-28	8.99528e-27
Rnf11	3635.15	1.19151	0.0824148	14.4575	2.24932e-47	6.58864e-46
Efna5	355.144	1.19117	0.228592	5.21093	1.87901e-07	7.06389e-07
Fbxo44	239.775	1.19094	0.250402	4.75612	1.97353e-06	6.67432e-06
Nfkb2	3713.18	1.19071	0.0979314	12.1586	5.166e-34	9.26042e-33
Grhl3	415.098	1.18948	0.247924	4.79777	1.6044e-06	5.47753e-06
Cln3	510.475	1.18906	0.170742	6.96407	3.3059e-12	1.86899e-11
Cycs	10996.7	1.18871	0.0811896	14.6412	1.53331e-48	4.68661e-47
Gm11127	138.162	1.18679	0.304266	3.9005	9.59959e-05	0.000268493
Nbea	5462.88	1.18627	0.0910598	13.0273	8.55474e-39	1.83938e-37
Cdv3	20994.1	1.18624	0.0731278	16.2214	3.55728e-59	1.54617e-57
Mboat7	1050.66	1.18562	0.131478	9.01765	1.92159e-19	1.72325e-18
Fus	1007.69	1.18535	0.143653	8.25147	1.56462e-16	1.16261e-15
Cabin1	2022.62	1.18509	0.0929076	12.7556	2.90191e-37	5.88721e-36
Hoxa3	42.788	1.18482	0.503745	2.35202	0.0186717	0.037107
4930579G18Rik	122.042	1.18462	0.306192	3.86889	0.000109332	0.000303691
Tgfa	2079.1	1.18455	0.121003	9.78938	1.25056e-22	1.35073e-21
Comtd1	384.118	1.18322	0.202892	5.83178	5.48388e-09	2.39322e-08
Fam101b	2247.55	1.18308	0.103545	11.4257	3.11146e-30	4.8561e-29
Zfp687	1820.12	1.18288	0.0998158	11.8507	2.13503e-32	3.59971e-31
Scyl1	3610.32	1.18221	0.0861436	13.7237	7.32574e-43	1.81951e-41
Taok2	2192.88	1.1807	0.0939387	12.5688	3.13391e-36	6.0904e-35
Uba7	929.498	1.18051	0.219716	5.37288	7.74897e-08	3.03006e-07
Drap1	4408.26	1.18017	0.108897	10.8375	2.28606e-27	3.09316e-26
Ppp1r18	1020.02	1.17851	0.129204	9.12136	7.41849e-20	6.81144e-19
Otub1	5007.71	1.17842	0.0918481	12.8301	1.11175e-37	2.28121e-36
Taf9b	79.2587	1.17801	0.390946	3.01324	0.00258473	0.00598233
Akap1	3086.04	1.17625	0.0993457	11.84	2.42597e-32	4.08173e-31
Ptrf	8366.71	1.17622	0.0706465	16.6494	3.05719e-62	1.41638e-60
Myl12b	5057.8	1.17616	0.0755114	15.5759	1.06124e-54	4.04699e-53
Farp1	1158.54	1.17606	0.12234	9.61308	7.04099e-22	7.28846e-21
Snord2	211.592	1.17567	0.236872	4.96331	6.93006e-07	2.45675e-06
Rhoq	904.705	1.17516	0.135197	8.69226	3.55287e-18	2.9131e-17
Smad1	822.387	1.1748	0.129423	9.07722	1.11382e-19	1.01063e-18
Sh2d1b1	132.722	1.17477	0.467332	2.51378	0.0119444	0.024662
Fhod1	361.624	1.1746	0.210346	5.58415	2.34839e-08	9.66926e-08
Ccdc148	55.078	1.17402	0.469316	2.50155	0.0123651	0.0254559
Epha1	2722.55	1.17392	0.129279	9.08051	1.08067e-19	9.82498e-19
Mus81	772.156	1.17125	0.134658	8.69795	3.37942e-18	2.77652e-17
Ttl	961.019	1.1707	0.134463	8.70648	3.13453e-18	2.57925e-17
B3galtl	608.133	1.17065	0.1613	7.25762	3.93953e-13	2.37946e-12
Lpgat1	3632.79	1.16865	0.0878355	13.305	2.16595e-40	4.96051e-39
Samhd1	2215.58	1.16835	0.106273	10.9939	4.09058e-28	5.76639e-27
2900026A02Rik	1622.53	1.16826	0.132611	8.80967	1.25514e-18	1.05754e-17
Nt5c2	7071.51	1.16821	0.0897927	13.0101	1.07175e-38	2.28617e-37
Ttll10	58.3484	1.16821	0.456793	2.55742	0.0105453	0.0219696
Bola2	1621.25	1.16818	0.129113	9.04776	1.45935e-19	1.31812e-18
Pxdn	2568.05	1.167	0.0907189	12.8639	7.18787e-38	1.4862e-36
Peg13	89.885	1.1646	0.381594	3.05194	0.00227367	0.00530336
Hist2h2ac	4503.2	1.16418	0.107105	10.8695	1.61012e-27	2.19326e-26
Gm11517	46.4	1.16382	0.49837	2.33525	0.0195303	0.0386849
Hdac3	5586.44	1.16372	0.0776488	14.9869	8.93662e-51	2.96099e-49
Kctd17	151.195	1.16312	0.28484	4.08341	4.43787e-05	0.000129383
Eif3c	21808.1	1.16287	0.0765503	15.191	4.05848e-52	1.40217e-50
Ampd3	466.651	1.15968	0.205658	5.63886	1.7118e-08	7.13168e-08
Tcf3	2942.25	1.15861	0.100952	11.4768	1.7245e-30	2.71239e-29
Kdm8	265.705	1.15785	0.212786	5.44139	5.28657e-08	2.10124e-07
S100a4	2254.07	1.15707	0.11769	9.83151	8.23717e-23	8.99303e-22
Ppil1	2409.1	1.15679	0.08961	12.9092	3.9966e-38	8.34896e-37
Dcbld1	1066.62	1.1549	0.117415	9.83605	7.87436e-23	8.61438e-22
Anp32e	6764.37	1.1546	0.0841311	13.7238	7.3106e-43	1.81854e-41
Ezh2	4753.79	1.15418	0.0787673	14.6531	1.28716e-48	3.94917e-47
Steap1	1242.87	1.15324	0.144578	7.97659	1.50434e-15	1.0548e-14
Coro1b	6287.19	1.15282	0.0994031	11.5974	4.24602e-31	6.85853e-30
Tctn3	534.345	1.15172	0.155909	7.38715	1.50008e-13	9.24341e-13
Wdr6	2813.24	1.15063	0.0999852	11.508	1.20273e-30	1.9047e-29
Sox11	6531.81	1.15054	0.0953442	12.0672	1.57386e-33	2.75706e-32
Fam3c	3281.16	1.15051	0.0878598	13.0949	3.52221e-39	7.65465e-38
Pitrm1	6849.13	1.15002	0.0999729	11.5033	1.27005e-30	2.00934e-29
Sf3b4	2523.73	1.14951	0.108277	10.6164	2.50129e-26	3.26157e-25
Gjc1	448.415	1.14884	0.187851	6.11569	9.61389e-10	4.47201e-09
Mpzl3	974.779	1.14847	0.126117	9.10639	8.51697e-20	7.78027e-19
Tmem125	291.796	1.1457	0.211671	5.41266	6.20955e-08	2.45063e-07
Mettl22	236.122	1.1456	0.246596	4.64564	3.39019e-06	1.12121e-05
Rnf157	1112.08	1.14548	0.121114	9.45787	3.14288e-21	3.11762e-20
Mrpl32	1971.8	1.14437	0.103367	11.0709	1.73572e-28	2.49022e-27
Acot7	4155.65	1.14297	0.101261	11.2874	1.51425e-29	2.2797e-28
Hist1h2bp	200.396	1.14281	0.255849	4.46672	7.94289e-06	2.52266e-05
Lrrk1	3527.15	1.14217	0.0834278	13.6906	1.15614e-42	2.85398e-41
Fam129a	637.854	1.14154	0.194594	5.86627	4.45718e-09	1.96317e-08
Tufm	5576.66	1.14126	0.0998096	11.4344	2.81559e-30	4.4071e-29
Nr2f6	1568.64	1.14037	0.107626	10.5957	3.11939e-26	4.0447e-25
Anks3	722.801	1.13964	0.135369	8.41873	3.80572e-17	2.94848e-16
Ptprj	2160.85	1.13897	0.0959397	11.8717	1.661e-32	2.82108e-31
Lpar2	384.866	1.13892	0.180996	6.29254	3.12312e-10	1.51919e-09
Unc5b	2319.96	1.13874	0.0925992	12.2975	9.34009e-35	1.71419e-33
Neu1	758.137	1.13839	0.148882	7.64629	2.06864e-14	1.34871e-13
Cnn2	9489.14	1.13755	0.0812498	14.0007	1.54334e-44	4.09757e-43
Usp43	415.79	1.1355	0.180528	6.2899	3.17679e-10	1.54297e-09
Pla2g4c	55.1616	1.13426	0.467147	2.42807	0.0151795	0.0306681
Zzz3	3974.09	1.13342	0.0786139	14.4175	4.01478e-47	1.15507e-45
Zfp946	437.909	1.13332	0.175553	6.45571	1.07715e-10	5.41219e-10
Vav2	716.492	1.1329	0.151717	7.46719	8.19251e-14	5.12832e-13
Cdk14	926.555	1.13222	0.122326	9.25575	2.12724e-20	2.02445e-19
Ocln	2502.78	1.13195	0.113495	9.97357	1.98956e-23	2.26136e-22
Ypel4	45.7393	1.13132	0.53958	2.09667	0.0360231	0.0672041
Stip1	17403	1.13113	0.101871	11.1036	1.20519e-28	1.73834e-27
Fam171a1	232.777	1.13107	0.224256	5.04366	4.56712e-07	1.64651e-06
Ppp2r5b	997.278	1.13054	0.122448	9.23282	2.63596e-20	2.49391e-19
Gpr155	60.723	1.12971	0.547387	2.06383	0.0390339	0.0723037
Taf6l	507.637	1.12936	0.166118	6.79853	1.05693e-11	5.72704e-11
Phldb1	2413.44	1.12836	0.0978394	11.5327	9.02155e-31	1.43572e-29
Arl4c	5068.32	1.1256	0.0767188	14.6718	9.7778e-49	3.00565e-47
2610019E17Rik	303.825	1.12558	0.214952	5.23642	1.63724e-07	6.19821e-07
Sssca1	1651.27	1.12412	0.129246	8.69755	3.39112e-18	2.78472e-17
Dnajc7	4040.61	1.12311	0.0830476	13.5237	1.13329e-41	2.71872e-40
Smurf1	5278.61	1.12274	0.0730949	15.36	3.03355e-53	1.0973e-51
1700037C18Rik	132.222	1.12134	0.296071	3.78742	0.000152221	0.000415191
Fabp5	14576.8	1.12002	0.088023	12.7242	4.33856e-37	8.72514e-36
2810002D19Rik	138.161	1.11967	0.295501	3.78904	0.00015123	0.000412558
Olfr1033	40.0925	1.1187	0.53605	2.08694	0.0368936	0.0687012
Ly75	1111.1	1.11791	0.116941	9.55963	1.18173e-21	1.20022e-20
Abca3	1221.36	1.11788	0.110236	10.1408	3.64005e-24	4.27421e-23
Elk3	3460.75	1.11363	0.0828767	13.4372	3.65858e-41	8.66115e-40
2410018M08Rik	133.519	1.11194	0.303065	3.66897	0.000243532	0.000648282
Gale	1234.61	1.11185	0.110235	10.0862	6.35654e-24	7.38354e-23
Pgd	3566.87	1.11185	0.0993086	11.1959	4.27141e-29	6.2843e-28
Dyrk1b	34.849	1.11116	0.552281	2.01194	0.0442261	0.0809568
Gbp1	595.046	1.11105	0.237102	4.68598	2.78626e-06	9.27931e-06
6720489N17Rik	251.534	1.1108	0.228791	4.85509	1.20334e-06	4.16098e-06
Col4a4	908.986	1.11001	0.148091	7.49548	6.60538e-14	4.16059e-13
Cdca5	2022.15	1.10957	0.104545	10.6133	2.58324e-26	3.3657e-25
Sap30	1572.08	1.10889	0.10678	10.3848	2.90799e-25	3.592e-24
Eif1ad	4044.91	1.10846	0.10955	10.1183	4.58225e-24	5.36498e-23
Tspan6	71.8252	1.10827	0.398782	2.77914	0.00545026	0.0119947
2810004N23Rik	1962.89	1.1078	0.0965667	11.4719	1.82647e-30	2.86999e-29
Kpna4	4414.42	1.10744	0.0886683	12.4897	8.49855e-36	1.62812e-34
Nbeal2	1525.65	1.10709	0.111491	9.92979	3.08911e-23	3.4542e-22
Hnrnph3	122.007	1.10701	0.308205	3.59179	0.000328412	0.000860214
Maff	878.888	1.10698	0.136199	8.12765	4.37679e-16	3.17346e-15
Hist1h1b	11953.3	1.10665	0.0928542	11.9182	9.51474e-33	1.6297e-31
Acacb	100.865	1.10532	0.411124	2.68855	0.00717641	0.0154487
Macc1	3283.5	1.10454	0.0910235	12.1347	6.91807e-34	1.23115e-32
Matn2	75.6239	1.10447	0.402949	2.74096	0.00612605	0.0133656
Igf2r	3757.68	1.10433	0.0858962	12.8566	7.89833e-38	1.63101e-36
Eif4a2	17258.9	1.10404	0.0650092	16.9829	1.09981e-64	5.48854e-63
Marveld2	1200.13	1.10394	0.109528	10.0791	6.83726e-24	7.93054e-23
Ppp1r3f	243.44	1.10229	0.239459	4.60326	4.15931e-06	1.36137e-05
Fes	238.929	1.10156	0.240836	4.57389	4.7876e-06	1.55944e-05
Ap5b1	605.265	1.09997	0.159682	6.88848	5.63907e-12	3.13219e-11
Hsph1	3428.68	1.09906	0.116669	9.4203	4.49796e-21	4.4292e-20
Nr2f2	1891.55	1.09904	0.123728	8.88269	6.52601e-19	5.62768e-18
Gm10389	98.9812	1.09876	0.347402	3.16278	0.00156268	0.00373607
Glyr1	4992.7	1.09792	0.0854895	12.8427	9.45272e-38	1.9495e-36
Dpf2	1854.35	1.0979	0.0970595	11.3116	1.14932e-29	1.74985e-28
Lsm5	1015.76	1.09758	0.124199	8.83731	9.8051e-19	8.33537e-18
Serbp1	31889.9	1.09748	0.0590229	18.5941	3.58544e-77	2.45648e-75
Spire2	549.709	1.09723	0.169113	6.48815	8.68956e-11	4.39342e-10
Phf21b	173.018	1.09687	0.279603	3.92296	8.74687e-05	0.000245663
Snord52	54.5716	1.09525	0.478607	2.28842	0.0221134	0.0432713
Gbp6	169.768	1.09442	0.487428	2.2453	0.0247489	0.0479182
Ralgps1	196.866	1.09338	0.272128	4.01788	5.87234e-05	0.00016859
Nmd3	4009.82	1.09313	0.0874983	12.4932	8.13186e-36	1.55972e-34
Zfp651	507.752	1.09279	0.178922	6.10763	1.01119e-09	4.69826e-09
Lcmt1	850.153	1.09246	0.128342	8.51207	1.70858e-17	1.34959e-16
Pfdn1	6000.94	1.09187	0.0737119	14.8126	1.2139e-49	3.841e-48
Dnmt3b	174.177	1.09056	0.262596	4.15299	3.28157e-05	9.7179e-05
Rbms1	3015.3	1.08933	0.0879486	12.386	3.11359e-35	5.84034e-34
Ccdc102a	101.386	1.08889	0.343137	3.17335	0.00150692	0.00361396
Nedd9	1603.55	1.08874	0.122351	8.89851	5.66006e-19	4.91501e-18
Maml2	639.052	1.08654	0.201236	5.39933	6.6891e-08	2.63153e-07
Dph2	656.389	1.08584	0.160143	6.78047	1.19789e-11	6.46701e-11
Rrbp1	7795	1.08541	0.0763686	14.2128	7.63202e-46	2.10944e-44
Irf1	2980.59	1.08515	0.0876924	12.3744	3.59354e-35	6.725e-34
Zfpl1	742.33	1.08377	0.145656	7.44063	1.00203e-13	6.23387e-13
Gm16907	530.582	1.08241	0.169164	6.39858	1.56828e-10	7.78552e-10
Sh2d3c	49.0592	1.0822	0.542185	1.99601	0.0459333	0.0838257
Rhobtb3	5998.49	1.07975	0.0728853	14.8143	1.18339e-49	3.75182e-48
Uba3	5869.46	1.07594	0.0702425	15.3175	5.84063e-53	2.06646e-51
Haus8	812.759	1.07563	0.141708	7.59043	3.18842e-14	2.04822e-13
Zfp961	756.248	1.07256	0.1768	6.06652	1.30715e-09	6.0163e-09
Ywhah	7334.19	1.07242	0.0732403	14.6425	1.50362e-48	4.60454e-47
Creld2	3173.89	1.07227	0.104389	10.2719	9.43462e-25	1.14183e-23
Timm10	748.639	1.0722	0.148818	7.20477	5.81439e-13	3.46655e-12
Bnipl	408.765	1.07124	0.260139	4.11797	3.82229e-05	0.000112307
Prmt6	438.545	1.07096	0.1663	6.43994	1.19524e-10	5.98881e-10
Acy1	675.943	1.0701	0.15406	6.94598	3.75839e-12	2.11445e-11
3110062M04Rik	162.91	1.06996	0.265351	4.03223	5.5249e-05	0.000159067
Baz2b	1592.15	1.06938	0.123271	8.67505	4.13356e-18	3.37383e-17
9930012K11Rik	197.243	1.06804	0.259472	4.11622	3.85133e-05	0.000113119
Tigd3	44.7455	1.06771	0.508162	2.10113	0.0356296	0.0665621
Nup35	2302.14	1.06721	0.119112	8.95969	3.25598e-19	2.87056e-18
Prr5l	42.9121	1.06624	0.503892	2.11601	0.0343441	0.064436
Plin2	7920.18	1.06494	0.0775953	13.7243	7.26551e-43	1.81011e-41
Rab27b	3326.44	1.06427	0.132055	8.05928	7.67445e-16	5.4882e-15
Hspbap1	1084.77	1.06327	0.118131	9.00081	2.24067e-19	1.99721e-18
Relb	454.631	1.06307	0.188078	5.6523	1.58316e-08	6.62305e-08
Cdk10	913.29	1.06173	0.130498	8.13593	4.08779e-16	2.96792e-15
Acadm	1493.2	1.06126	0.102853	10.3182	5.83131e-25	7.11596e-24
Lmo4	1174.46	1.06099	0.118524	8.95169	3.50091e-19	3.07475e-18
Stap2	489.719	1.06069	0.193188	5.49043	4.00948e-08	1.61588e-07
Rassf1	1596.21	1.05962	0.113794	9.31166	1.25848e-20	1.21122e-19
Mrps18b	2265	1.05894	0.110112	9.61694	6.78182e-22	7.0382e-21
Apc2	118.512	1.0579	0.311259	3.39877	0.000676898	0.00169871
Rcor2	427.373	1.05701	0.174815	6.04649	1.48035e-09	6.78837e-09
Mcl1	12518.6	1.05694	0.0714113	14.8007	1.4496e-49	4.56894e-48
Prpf31	4116.5	1.05685	0.117116	9.02397	1.81387e-19	1.62755e-18
Cd3eap	1728.75	1.05666	0.114147	9.257	2.10263e-20	2.00456e-19
Piezo1	1936.03	1.05542	0.109785	9.61347	7.0143e-22	7.26548e-21
Atp1b1	540.934	1.05539	0.193105	5.4654	4.61874e-08	1.84624e-07
Trim28	13164.2	1.05379	0.0994122	10.6002	2.97387e-26	3.86531e-25
Ppl	6781.95	1.05346	0.0754079	13.9702	2.3699e-44	6.2206e-43
Tfrc	17386.5	1.05256	0.215969	4.87369	1.09534e-06	3.80872e-06
F830016B08Rik	67.5694	1.05247	0.465951	2.25876	0.0238982	0.046449
Ssbp3	1381.15	1.05134	0.117176	8.97235	2.90256e-19	2.56597e-18
Aip	2140.86	1.05048	0.103691	10.1309	4.03009e-24	4.72192e-23
Slc5a6	667.05	1.04998	0.172394	6.09061	1.12482e-09	5.20678e-09
Slc25a26	270.404	1.04901	0.214301	4.89501	9.82983e-07	3.42836e-06
Zbtb20	230.574	1.04889	0.232222	4.51676	6.27936e-06	2.01251e-05
Mrps33	1764.79	1.04846	0.0998689	10.4983	8.79141e-26	1.11314e-24
Fmn1	909.347	1.04841	0.202413	5.17954	2.22432e-07	8.30984e-07
Btbd6	353.387	1.04818	0.187421	5.59269	2.23582e-08	9.22452e-08
2010320M18Rik	233.658	1.04795	0.230911	4.53832	5.67043e-06	1.83004e-05
Syvn1	535.494	1.04664	0.160279	6.53011	6.57208e-11	3.34795e-10
Agpat6	4870.48	1.04376	0.0977494	10.678	1.29073e-26	1.69949e-25
Zbtb32	114.75	1.04313	0.390203	2.67329	0.00751108	0.0160984
Smc4	16425.4	1.04297	0.078605	13.2685	3.52615e-40	8.04151e-39
9030624G23Rik	148.892	1.04274	0.320014	3.25843	0.00112032	0.00273699
Clasp1	2193.7	1.04024	0.0920683	11.2986	1.33302e-29	2.01623e-28
Smchd1	7077.01	1.03976	0.0720472	14.4317	3.26989e-47	9.53897e-46
Mdc1	1036.58	1.03969	0.122096	8.51534	1.66102e-17	1.31266e-16
Kat5	1974.08	1.03868	0.0988443	10.5082	7.9152e-26	1.00456e-24
Arhgef1	1647.18	1.0384	0.100104	10.3732	3.28247e-25	4.04529e-24
Dap3	2354.75	1.03783	0.100378	10.3393	4.68152e-25	5.74757e-24
Heatr1	6425.25	1.03727	0.0982193	10.5608	4.52912e-26	5.82125e-25
Ppp1ca	16470.5	1.03375	0.0843582	12.2543	1.59365e-34	2.89525e-33
Spag1	566.166	1.03345	0.186113	5.5528	2.81127e-08	1.14873e-07
Clic4	6862.96	1.0334	0.105445	9.80037	1.12172e-22	1.214e-21
Macrod2	259.965	1.03334	0.212327	4.86673	1.13461e-06	3.93596e-06
Rin3	245.72	1.03301	0.240639	4.29277	1.76459e-05	5.3925e-05
Ube2g2	3089.63	1.03285	0.114421	9.02672	1.76893e-19	1.58899e-18
Galk2	2195.96	1.03222	0.101154	10.2045	1.89351e-24	2.2595e-23
Hk1	3512.33	1.03203	0.0821388	12.5645	3.31041e-36	6.42569e-35
Lsm1	1009.2	1.03131	0.1214	8.4951	1.9777e-17	1.55532e-16
Lrsam1	695.668	1.03072	0.136009	7.57828	3.50178e-14	2.24328e-13
Lrp8	2022.72	1.02895	0.134807	7.63273	2.29834e-14	1.49184e-13
Mif	10982.6	1.02862	0.095639	10.7553	5.59779e-27	7.48021e-26
Ddx21	15314.4	1.0283	0.0992976	10.3557	3.941e-25	4.84578e-24
Rcbtb2	1272.03	1.02805	0.111581	9.21351	3.15626e-20	2.96706e-19
Pwp2	3840.65	1.02763	0.108734	9.45085	3.36085e-21	3.32771e-20
Safb2	1056.29	1.02685	0.128977	7.9615	1.69966e-15	1.18815e-14
Foxp1	2760.28	1.02579	0.0872995	11.7503	7.03707e-32	1.16104e-30
Gtdc1	449.497	1.02557	0.219007	4.68283	2.82941e-06	9.42047e-06
Hdac7	2342	1.02537	0.0975824	10.5077	7.96161e-26	1.00966e-24
Lrrn4cl	94.9087	1.02458	0.36134	2.83552	0.00457516	0.0101886
Tcf19	1544.45	1.02363	0.107762	9.49903	2.1186e-21	2.1211e-20
Crem	238.624	1.02347	0.228469	4.47969	7.47508e-06	2.38063e-05
Hivep1	1387.84	1.02299	0.130969	7.81093	5.67688e-15	3.83735e-14
Tra2a	5791.2	1.02244	0.070413	14.5207	8.96538e-48	2.67456e-46
Cap1	8640.45	1.02176	0.0708547	14.4206	3.84159e-47	1.10721e-45
2010111I01Rik	1710.92	1.0211	0.120913	8.4449	3.04303e-17	2.37465e-16
Tma16	918.794	1.02103	0.141906	7.1951	6.24129e-13	3.71013e-12
Cdkn2b	650.659	1.02081	0.215346	4.74031	2.13394e-06	7.19426e-06
Atg2a	901.872	1.02029	0.144754	7.04846	1.80912e-12	1.04025e-11
Hist2h3b	1471.81	1.02	0.155505	6.55929	5.40659e-11	2.77202e-10
Anxa9	226.517	1.01858	0.250937	4.05913	4.92568e-05	0.000142832
Ankhd1	5743	1.01849	0.0894663	11.3841	5.02004e-30	7.75995e-29
Spns1	1133.47	1.01774	0.113293	8.98318	2.63052e-19	2.33057e-18
Wdr43	9539.62	1.0175	0.0855524	11.8932	1.28324e-32	2.19132e-31
Ptma	68061.2	1.01747	0.0632611	16.0837	3.31783e-58	1.39703e-56
Ccdc126	584.184	1.01712	0.158533	6.41581	1.40075e-10	6.97958e-10
Acpp	862.385	1.01697	0.1775	5.72942	1.00773e-08	4.2958e-08
Trap1	4676.2	1.01683	0.0757775	13.4186	4.70428e-41	1.10718e-39
Lats2	1348.59	1.01681	0.107708	9.44042	3.71282e-21	3.66723e-20
Gm10677	41.6746	1.01554	0.506764	2.00396	0.0450743	0.0823975
Hnrnpd	1799.78	1.01451	0.0969496	10.4643	1.25981e-25	1.58029e-24
Dnd1	72.5515	1.01404	0.416399	2.43525	0.0148815	0.03013
S1pr2	739.189	1.01308	0.141408	7.16424	7.82188e-13	4.61577e-12
Bola1	647.805	1.01267	0.154631	6.54898	5.79327e-11	2.96241e-10
Arglu1	2000.34	1.01235	0.108825	9.30247	1.37222e-20	1.31832e-19
Maoa	4196.16	1.01199	0.0801156	12.6316	1.41432e-36	2.7854e-35
Frmd8	2020.12	1.01157	0.0965703	10.4749	1.12629e-25	1.415e-24
Cxcl16	4297.73	1.01008	0.0883263	11.4357	2.77174e-30	4.34266e-29
Ctsa	1774.17	1.00928	0.0961776	10.4939	9.2174e-26	1.16434e-24
Itpr3	4475.69	1.00838	0.0797012	12.652	1.0906e-36	2.1531e-35
Shroom4	647.02	1.00725	0.147817	6.8142	9.47894e-12	5.1587e-11
U2af2	9212.4	1.00698	0.11098	9.07347	1.15285e-19	1.04545e-18
2700038G22Rik	447.883	1.00552	0.207261	4.85147	1.22548e-06	4.23575e-06
Atf2	2171.76	1.00508	0.0907017	11.0811	1.54925e-28	2.22666e-27
Agpat1	2009.12	1.00504	0.113149	8.88245	6.54061e-19	5.63726e-18
Ddx27	6132.65	1.00503	0.109683	9.16302	5.04669e-20	4.68158e-19
Shox2	49.4204	1.00489	0.466508	2.15407	0.0312346	0.0591858
Mypop	121.531	1.00443	0.363947	2.75983	0.00578307	0.0126703
Spry1	1199.25	1.00337	0.144949	6.92222	4.44621e-12	2.48757e-11
Abhd14b	236.926	1.00139	0.243583	4.11109	3.93789e-05	0.000115557
Gopc	1473.81	1.00112	0.105042	9.53063	1.56339e-21	1.5799e-20
Tmem186	1060.33	1.00077	0.130882	7.64635	2.06766e-14	1.34861e-13
Rabggtb	4145.23	1.00072	0.0767291	13.0423	7.03074e-39	1.51573e-37
Cog4	4897.33	1.0006	0.0782545	12.7865	1.95001e-37	3.97601e-36
Lrrc42	1015.13	1.0002	0.115931	8.62755	6.26827e-18	5.06505e-17
Lmtk2	3707.46	1.00016	0.100846	9.9177	3.48711e-23	3.89118e-22
Gm20554	216.159	0.999168	0.251492	3.97296	7.09837e-05	0.000201853
Trim3	652.388	0.998721	0.147321	6.77921	1.20837e-11	6.51921e-11
Tnfrsf12a	7589.9	0.997973	0.104218	9.57583	1.01039e-21	1.03073e-20
Klhl2	1499.33	0.996619	0.113303	8.79606	1.41705e-18	1.19087e-17
Fam195a	255.706	0.995445	0.264914	3.75762	0.000171537	0.000465446
Fbxo31	525.632	0.995132	0.160893	6.18507	6.20752e-10	2.93735e-09
Plekhg2	456.018	0.99495	0.170304	5.84221	5.15132e-09	2.25662e-08
Slc39a7	4921.68	0.994679	0.10954	9.08048	1.081e-19	9.82498e-19
Hist1h2ai	1606.21	0.994509	0.133899	7.42733	1.10813e-13	6.87015e-13
Nus1	3632.18	0.993715	0.0842704	11.792	4.29297e-32	7.16336e-31
Ube2m	3685.04	0.992902	0.0938727	10.5771	3.80536e-26	4.91445e-25
Ctf1	221.424	0.99213	0.247378	4.01058	6.05696e-05	0.000173613
Pik3cb	2741.55	0.991838	0.103149	9.61559	6.8712e-22	7.1264e-21
Atp10b	88.3037	0.99166	0.453488	2.18674	0.0287616	0.0548922
Slc37a3	1313.25	0.991592	0.106097	9.34608	9.09533e-21	8.8432e-20
Gfm1	3755.75	0.989601	0.110932	8.92078	4.63029e-19	4.03597e-18
Nme4	500.771	0.987933	0.184133	5.36532	8.08052e-08	3.15513e-07
Ttc13	1825.27	0.987648	0.11341	8.70868	3.07425e-18	2.53093e-17
Tars2	5775.03	0.987056	0.101767	9.69918	3.03917e-22	3.21002e-21
Fiz1	1054.2	0.986832	0.123364	7.99933	1.25099e-15	8.83669e-15
Atxn10	8192.97	0.986108	0.0702068	14.0458	8.17919e-45	2.18956e-43
Rab5c	4614.84	0.985763	0.0961377	10.2537	1.13944e-24	1.37489e-23
Slc20a1	6514.91	0.9856	0.0849934	11.5962	4.30818e-31	6.95199e-30
9530082P21Rik	319.357	0.984995	0.219525	4.48693	7.22553e-06	2.30479e-05
Ube2s	9707.37	0.984973	0.111036	8.87073	7.26653e-19	6.23633e-18
Prrc2a	2999.36	0.98367	0.103132	9.53795	1.45689e-21	1.47413e-20
Naa40	2079.62	0.983501	0.105439	9.32766	1.08236e-20	1.04669e-19
Agps	8622.26	0.98327	0.0884898	11.1117	1.10078e-28	1.59771e-27
Rab26	171.983	0.982011	0.255577	3.84233	0.000121872	0.000336329
Tgif1	2430.29	0.981463	0.0974398	10.0725	7.30907e-24	8.45959e-23
Slc25a40	1059.59	0.981116	0.12729	7.70775	1.28052e-14	8.46128e-14
Sel1l	2769.23	0.980669	0.0872365	11.2415	2.55023e-29	3.79343e-28
Ppa1	6077.73	0.98034	0.131372	7.46234	8.49986e-14	5.3125e-13
Ppap2c	5767.24	0.979764	0.0958436	10.2225	1.57199e-24	1.88557e-23
Ash2l	3612.96	0.979268	0.0781644	12.5283	5.22708e-36	1.01097e-34
Ankrd42	150.57	0.978981	0.323496	3.02625	0.00247604	0.00574392
Zmat2	4757.69	0.978578	0.0730031	13.4046	5.68143e-41	1.33135e-39
Cebpb	733.601	0.97827	0.15333	6.38017	1.76891e-10	8.74663e-10
Psmd5	3469.82	0.977488	0.105464	9.26844	1.88891e-20	1.80294e-19
Nfkbib	668.051	0.976797	0.15786	6.18775	6.10274e-10	2.89172e-09
Upf1	3147.94	0.976253	0.104604	9.33287	1.03046e-20	9.98288e-20
Nedd4l	1053.36	0.975925	0.125653	7.76681	8.04861e-15	5.37983e-14
Manf	5401.32	0.975346	0.1078	9.0477	1.46005e-19	1.31812e-18
Psap	12317.7	0.97464	0.0684541	14.2379	5.33319e-46	1.48165e-44
Asap1	4568.81	0.974037	0.0963937	10.1048	5.26129e-24	6.13337e-23
Prmt1	4624.55	0.973857	0.0947455	10.2787	8.79455e-25	1.06596e-23
Snora68	977.345	0.973406	0.167684	5.805	6.43667e-09	2.79545e-08
Pi4kb	2839.8	0.973405	0.0829672	11.7324	8.69456e-32	1.42578e-30
Gja1	7778.89	0.97283	0.0758049	12.8333	1.06659e-37	2.19133e-36
Tcf25	7629.7	0.972509	0.0698465	13.9235	4.55922e-44	1.18518e-42
Aldh7a1	506.696	0.9715	0.167381	5.80411	6.47096e-09	2.80959e-08
Mtx2	3250.11	0.969222	0.095184	10.1826	2.37106e-24	2.81068e-23
Pea15a	7037.5	0.96826	0.0744562	13.0044	1.15469e-38	2.4566e-37
Tnks1bp1	5628.83	0.968177	0.0814057	11.8932	1.28343e-32	2.19132e-31
Actn1	8850.03	0.968147	0.0916749	10.5606	4.5353e-26	5.82457e-25
Zfp184	341.091	0.967898	0.186653	5.18555	2.15375e-07	8.06111e-07
Banf1	6556.26	0.967545	0.0921247	10.5026	8.40679e-26	1.06528e-24
Sptlc1	3256.37	0.967224	0.101073	9.56953	1.0739e-21	1.09345e-20
Zbtb45	236.734	0.966808	0.220952	4.37565	1.21069e-05	3.77109e-05
Mtch1	5404.41	0.966624	0.0922605	10.4771	1.10054e-25	1.38372e-24
Rabep2	925.94	0.966056	0.125775	7.6808	1.58097e-14	1.03956e-13
Csrp1	5436.54	0.965815	0.0946265	10.2066	1.85233e-24	2.21526e-23
Spen	803.677	0.965791	0.156861	6.15697	7.41499e-10	3.4802e-09
Htra2	824.77	0.965571	0.148206	6.51505	7.26677e-11	3.68906e-10
Pbx2	629.329	0.965113	0.145222	6.64575	3.0167e-11	1.57803e-10
Msln	9789.13	0.964726	0.100143	9.63348	5.77411e-22	6.02721e-21
Mbtps1	4537.64	0.96273	0.0811787	11.8594	1.92368e-32	3.25696e-31
Brf2	336.04	0.96256	0.228915	4.20488	2.61222e-05	7.83183e-05
0610012G03Rik	981.237	0.961789	0.127169	7.56311	3.93551e-14	2.51217e-13
Fbxl18	412.653	0.961185	0.180281	5.3316	9.7353e-08	3.76489e-07
Ndufs8	3126.48	0.9596	0.0885487	10.837	2.2996e-27	3.10888e-26
Atp6v0e2	445.953	0.959591	0.224952	4.26576	1.99224e-05	6.05726e-05
Bloc1s1	771.368	0.957699	0.165693	5.77996	7.47189e-09	3.22254e-08
Eif4ebp3	320.828	0.9576	0.189094	5.06414	4.10241e-07	1.48859e-06
Casp2	1727.03	0.957459	0.100482	9.52862	1.5938e-21	1.60863e-20
H2-M3	298.169	0.956224	0.206137	4.63877	3.50484e-06	1.15629e-05
Oaf	1138.65	0.955854	0.141867	6.73767	1.6095e-11	8.60295e-11
Vps51	1244.96	0.955819	0.125492	7.61656	2.60522e-14	1.68428e-13
Pusl1	347.014	0.955482	0.238157	4.01198	6.02118e-05	0.000172618
Tnrc6a	3407.83	0.953242	0.0810556	11.7604	6.24723e-32	1.03495e-30
Sparc	6468.52	0.952983	0.226678	4.20413	2.62093e-05	7.85646e-05
Abcc1	6500.67	0.952863	0.0785242	12.1346	6.92137e-34	1.23115e-32
Sf3b2	14470.4	0.952566	0.0616885	15.4416	8.59954e-54	3.14583e-52
Tnfaip3	3561.27	0.951807	0.0997866	9.53843	1.45017e-21	1.46824e-20
Map1s	626.623	0.951472	0.155384	6.12335	9.16267e-10	4.26826e-09
Nek3	160.477	0.95052	0.269297	3.52964	0.000416125	0.00107688
Snx15	760.559	0.949764	0.134453	7.06391	1.61877e-12	9.33446e-12
Gm7120	438.502	0.949477	0.171602	5.53301	3.14779e-08	1.27945e-07
Greb1l	496.585	0.949317	0.204342	4.64572	3.38892e-06	1.12102e-05
Usp24	7794.68	0.949073	0.065782	14.4276	3.4717e-47	1.00598e-45
Chtf18	1157.62	0.947952	0.123102	7.70055	1.35484e-14	8.93774e-14
Nfatc2ip	454.38	0.947883	0.205527	4.61196	3.98897e-06	1.30906e-05
Bcar1	3318.53	0.947077	0.113319	8.35763	6.39888e-17	4.87805e-16
Fau	22860.9	0.946102	0.0760334	12.4432	1.52216e-35	2.88533e-34
Nfkbil1	361.465	0.945917	0.199099	4.75098	2.02435e-06	6.83907e-06
Fndc3b	3309.05	0.94432	0.0831436	11.3577	6.79046e-30	1.04567e-28
Smarcad1	3215.98	0.943473	0.083664	11.2769	1.70577e-29	2.5514e-28
Gm5506	5418.76	0.943468	0.123592	7.63371	2.28084e-14	1.48108e-13
Ndc80	2141.41	0.943174	0.0957017	9.85535	6.4988e-23	7.14824e-22
Smarce1	6164.25	0.940456	0.0704767	13.3442	1.28008e-40	2.9568e-39
Nup205	11134.2	0.940312	0.0878569	10.7028	9.87873e-27	1.30926e-25
Rbm38	507.008	0.940074	0.185461	5.06886	4.0021e-07	1.4535e-06
Cul1	7916.22	0.939673	0.0775573	12.1159	8.70405e-34	1.54316e-32
Kctd13	400.212	0.939417	0.17875	5.25547	1.4765e-07	5.61599e-07
Birc6	14334.8	0.93874	0.073623	12.7506	3.09195e-37	6.24921e-36
Flrt2	1998.97	0.938472	0.0979003	9.586	9.15697e-22	9.37676e-21
Fibp	1498.45	0.937752	0.120829	7.76099	8.42665e-15	5.62554e-14
Dpp9	1466.42	0.937671	0.126176	7.43147	1.07394e-13	6.66584e-13
Coa6	362.703	0.936362	0.209165	4.47667	7.58179e-06	2.41319e-05
Pprc1	1987.37	0.935446	0.11823	7.91206	2.53159e-15	1.75153e-14
Sars2	409.047	0.935358	0.193325	4.83828	1.3097e-06	4.51045e-06
Syde1	571.055	0.935338	0.148783	6.28657	3.24547e-10	1.57444e-09
Phf23	2201.27	0.933739	0.0919945	10.1499	3.31582e-24	3.90484e-23
Fam46b	1244.37	0.933699	0.131341	7.10898	1.169e-12	6.81381e-12
Afg3l1	2770.95	0.933341	0.0969926	9.6228	6.40641e-22	6.65715e-21
Cebpz	3832.8	0.932675	0.0959595	9.71946	2.49099e-22	2.64979e-21
Exoc8	1214.02	0.93112	0.111428	8.35624	6.47499e-17	4.93375e-16
Myo1c	11556.1	0.930987	0.0912948	10.1976	2.03253e-24	2.4147e-23
Tfap2a	242.019	0.930086	0.245891	3.78251	0.000155255	0.000423182
Exosc6	2080.75	0.929029	0.110749	8.38861	4.91936e-17	3.78227e-16
Cchcr1	723.209	0.928379	0.150768	6.15765	7.38333e-10	3.46635e-09
Usp10	2460.59	0.928206	0.0890213	10.4268	1.87126e-25	2.3346e-24
Ebna1bp2	4934.02	0.927402	0.0930268	9.96919	2.07908e-23	2.35741e-22
Rara	597.385	0.926398	0.159221	5.8183	5.94488e-09	2.58882e-08
Gpt	267.037	0.926361	0.211314	4.38381	1.16624e-05	3.63822e-05
Snhg5	2484.3	0.926137	0.109983	8.42073	3.74154e-17	2.90014e-16
Pigw	410.515	0.925536	0.183079	5.0554	4.29491e-07	1.55496e-06
Mrps12	676.469	0.925103	0.167082	5.53683	3.08001e-08	1.2538e-07
Sgk1	2888.93	0.924957	0.096143	9.62063	6.54263e-22	6.79433e-21
Kdm2a	5195.48	0.924171	0.0790617	11.6892	1.4468e-31	2.36296e-30
Stab1	1735.78	0.924113	0.145974	6.33066	2.44111e-10	1.19498e-09
Ighmbp2	731.717	0.922608	0.166336	5.54666	2.91179e-08	1.18771e-07
Kdelr3	440.37	0.921989	0.197599	4.66596	3.07183e-06	1.01968e-05
Rab3a	76.0895	0.921572	0.372306	2.47531	0.013312	0.0272381
Msrb3	4349.65	0.921311	0.0818604	11.2547	2.19668e-29	3.28263e-28
Nubp1	2018.82	0.921057	0.0981452	9.38463	6.31378e-21	6.17589e-20
Flna	54847	0.920768	0.108244	8.50644	1.79352e-17	1.41461e-16
Pet100	622.642	0.920686	0.154153	5.97254	2.33588e-09	1.05206e-08
Tmem48	2259.56	0.920519	0.136504	6.74355	1.54558e-11	8.2668e-11
Zfp787	497.632	0.92045	0.169844	5.41937	5.981e-08	2.36434e-07
Smarcb1	2416.92	0.919766	0.0862312	10.6663	1.46378e-26	1.92109e-25
Zdhhc2	1243.5	0.919672	0.107282	8.57248	1.01283e-17	8.10317e-17
Dnajb4	1297.77	0.919601	0.129264	7.11415	1.12606e-12	6.57541e-12
Fbxl19	983.098	0.919096	0.137007	6.70837	1.96808e-11	1.04368e-10
9130008F23Rik	417.289	0.917689	0.194632	4.71499	2.41721e-06	8.10702e-06
Ftsjd2	3702.78	0.917467	0.0865647	10.5986	3.02393e-26	3.92408e-25
Gcsh	2632.2	0.917425	0.107224	8.55614	1.16705e-17	9.29557e-17
Surf4	11917.8	0.916695	0.107582	8.5209	1.58325e-17	1.25304e-16
Bdkrb2	460.947	0.916205	0.179181	5.11329	3.1659e-07	1.16366e-06
2410002F23Rik	1570.29	0.916038	0.142454	6.4304	1.27266e-10	6.36489e-10
Spcs3	6478.26	0.915613	0.0713743	12.8283	1.13787e-37	2.33184e-36
Sel1l3	1020.28	0.915298	0.145249	6.30157	2.94655e-10	1.43502e-09
Stambpl1	1631.36	0.914992	0.105957	8.63554	5.84497e-18	4.73721e-17
Acsl1	522.288	0.913812	0.164916	5.54107	3.00625e-08	1.225e-07
Dpy19l1	4157.24	0.913155	0.0785854	11.6199	3.26447e-31	5.2889e-30
Kcnq1ot1	7625.46	0.912251	0.129807	7.02776	2.09875e-12	1.20038e-11
Ube2d2a	6384.37	0.911879	0.0715846	12.7385	3.61353e-37	7.28518e-36
Nipal3	333.726	0.911822	0.212023	4.30058	1.70349e-05	5.21761e-05
Rph3al	158.569	0.911311	0.262378	3.47328	0.000514143	0.00131454
Dock8	1001.61	0.911162	0.118803	7.66954	1.72616e-14	1.13093e-13
Timp1	1298.83	0.910734	0.151721	6.00269	1.94075e-09	8.785e-09
Zfp639	1289.06	0.909515	0.109594	8.29892	1.05059e-16	7.90458e-16
Rras2	4071.62	0.907981	0.102505	8.85788	8.1552e-19	6.97679e-18
Snord49b	96.1989	0.907485	0.377341	2.40494	0.0161749	0.0325411
Ccdc124	1679.25	0.907136	0.107661	8.42583	3.582e-17	2.77915e-16
Hlcs	443.199	0.907	0.172946	5.24441	1.56782e-07	5.94794e-07
AI506816	2241.27	0.905967	0.146476	6.18508	6.20724e-10	2.93735e-09
Armc10	3142.06	0.904995	0.0829413	10.9113	1.01821e-27	1.40713e-26
Pkp4	4616.5	0.904815	0.0819175	11.0454	2.30628e-28	3.29129e-27
Arhgef10	803.499	0.903957	0.12846	7.03686	1.96627e-12	1.1262e-11
Pcdhb22	115.911	0.903903	0.327276	2.7619	0.00574669	0.0125957
Maea	7874.14	0.903332	0.0854703	10.569	4.15051e-26	5.34313e-25
Fbxo36	317.336	0.902993	0.2261	3.99377	6.50298e-05	0.000185477
Dctd	1450.51	0.902477	0.115118	7.83959	4.52014e-15	3.0799e-14
Usp27x	490.433	0.902465	0.171111	5.27416	1.33369e-07	5.09315e-07
Btbd3	1569.09	0.90219	0.121424	7.4301	1.08516e-13	6.7303e-13
Slc20a2	1933.51	0.900519	0.10536	8.54709	1.26236e-17	1.00448e-16
Arnt	2877.78	0.900502	0.0983445	9.1566	5.35573e-20	4.95973e-19
Ndufv1	4824.09	0.900422	0.0836171	10.7684	4.85386e-27	6.49685e-26
Capn1	2992.54	0.90035	0.0818209	11.0039	3.65884e-28	5.18491e-27
Elf3	617.644	0.899493	0.167833	5.35947	8.34685e-08	3.25049e-07
Adam9	2547.91	0.899437	0.0941037	9.55793	1.20134e-21	1.21936e-20
Eif1	5217.68	0.898908	0.0902408	9.96121	2.25305e-23	2.54396e-22
Scnm1	672.273	0.898889	0.15175	5.92347	3.1522e-09	1.40601e-08
D17Wsu104e	2240.65	0.898136	0.117985	7.61227	2.69314e-14	1.73834e-13
Camkmt	67.0422	0.897987	0.401877	2.23448	0.0254515	0.0491374
Gsr	5096.18	0.897983	0.0854012	10.5149	7.37841e-26	9.38643e-25
Slc35a4	3447.24	0.897709	0.121242	7.40427	1.31872e-13	8.15389e-13
Pcid2	805.969	0.896283	0.128289	6.98644	2.81953e-12	1.60186e-11
Csnk1e	3013.12	0.895831	0.0961693	9.31514	1.21792e-20	1.17427e-19
Rbpj	4148.26	0.895239	0.0967233	9.25567	2.12886e-20	2.0248e-19
Tnks	2152.22	0.894852	0.12583	7.11159	1.14711e-12	6.69345e-12
Cars2	531.571	0.893043	0.174418	5.12014	3.05309e-07	1.12501e-06
Rce1	1198.78	0.891438	0.128315	6.94725	3.7247e-12	2.09769e-11
E2f2	676.711	0.891317	0.145945	6.1072	1.01394e-09	4.70874e-09
Slx1b	345.804	0.88994	0.196203	4.53582	5.73796e-06	1.84999e-05
Dnmbp	1101.94	0.889465	0.127081	6.99919	2.5744e-12	1.4662e-11
Atxn7l1	229.578	0.887436	0.239269	3.70895	0.000208119	0.000558333
Prrg4	2895.76	0.887434	0.0918256	9.66435	4.27339e-22	4.49554e-21
Zdhhc16	2180.96	0.887282	0.117069	7.57916	3.47796e-14	2.22978e-13
Ift80	1204.65	0.886858	0.119008	7.45211	9.18598e-14	5.73025e-13
Zfp828	1834.83	0.886315	0.112957	7.84647	4.27922e-15	2.92391e-14
Lmln	433.085	0.885996	0.198729	4.45831	8.26065e-06	2.61895e-05
Tyms	3209.59	0.885627	0.10564	8.38344	5.14009e-17	3.94261e-16
Mad2l1	4022.25	0.885449	0.0765837	11.5618	6.43116e-31	1.02752e-29
St5	1027.13	0.885445	0.141238	6.26915	3.63019e-10	1.75528e-09
Kctd15	760.349	0.885182	0.134775	6.56783	5.10529e-11	2.62472e-10
Nisch	5283.11	0.884061	0.0732057	12.0764	1.40755e-33	2.4684e-32
Qtrt1	911.324	0.883616	0.132832	6.65212	2.88909e-11	1.51226e-10
Clp1	604.452	0.882889	0.163362	5.40449	6.49922e-08	2.55995e-07
Foxp4	486.036	0.881852	0.165368	5.33265	9.67872e-08	3.7448e-07
Hist1h3i	1725.08	0.880379	0.146489	6.00986	1.85687e-09	8.42169e-09
C030030A07Rik	156.725	0.880215	0.283646	3.10322	0.00191429	0.0045179
Flywch1	577.335	0.880062	0.167687	5.24824	1.53557e-07	5.83106e-07
Fech	1884.67	0.879338	0.0951893	9.23779	2.51651e-20	2.38368e-19
Nnt	3543.53	0.879156	0.077944	11.2793	1.66012e-29	2.48772e-28
Cybasc3	626.105	0.878463	0.158102	5.55629	2.7557e-08	1.12745e-07
Tpm3	16633	0.878313	0.10253	8.56642	1.06757e-17	8.51998e-17
Nrp1	13265.4	0.87831	0.0813147	10.8014	3.39113e-27	4.56167e-26
Tmem219	647.004	0.877486	0.151875	5.77768	7.57372e-09	3.26384e-08
Atp11a	4946.38	0.877044	0.0732617	11.9714	5.01791e-33	8.65897e-32
Orc1	1158.71	0.876592	0.147837	5.92944	3.03971e-09	1.35771e-08
Sptbn2	3312.29	0.87632	0.105068	8.34047	7.39958e-17	5.61972e-16
Gtpbp5	744.976	0.87602	0.145235	6.03172	1.6222e-09	7.40104e-09
Ppp1r21	1096.33	0.875767	0.113891	7.68951	1.47697e-14	9.7355e-14
Kbtbd2	3129.02	0.875578	0.0800866	10.9329	8.02547e-28	1.11673e-26
Snord57	81.4713	0.875445	0.382104	2.29112	0.0219566	0.0429854
Ocel1	337.471	0.87532	0.209329	4.18155	2.89524e-05	8.62916e-05
Ubr1	1553.2	0.874328	0.107665	8.12082	4.63047e-16	3.35139e-15
Cdk1	10751.3	0.873869	0.0778315	11.2277	2.98093e-29	4.4138e-28
Fkbp2	1702.53	0.873844	0.10513	8.31205	9.40599e-17	7.10016e-16
Lipt1	287.492	0.873579	0.214405	4.07444	4.6125e-05	0.000134198
Npdc1	1121.55	0.8711	0.128422	6.78312	1.17606e-11	6.35338e-11
Xab2	2248.16	0.870802	0.091014	9.56778	1.09225e-21	1.11143e-20
Grwd1	2481.17	0.868728	0.136516	6.36355	1.97141e-10	9.72537e-10
Wdr55	3185.4	0.868459	0.090528	9.59326	8.53435e-22	8.76139e-21
Hist1h3h	1407.82	0.868246	0.153644	5.65102	1.595e-08	6.66912e-08
Stard3nl	1121.66	0.868098	0.113713	7.63409	2.27414e-14	1.47732e-13
Zfp91	4796.28	0.868064	0.0723727	11.9944	3.80329e-33	6.59114e-32
Tnip1	2159.83	0.868038	0.125085	6.9396	3.93213e-12	2.20912e-11
Ier3	4049.89	0.867588	0.0882617	9.82973	8.38448e-23	9.1292e-22
Hyou1	13357.5	0.867552	0.108071	8.0276	9.93968e-16	7.06438e-15
Ogfr	3824.59	0.867451	0.0824865	10.5163	7.26854e-26	9.25394e-25
Arhgap26	219.931	0.867245	0.247992	3.49707	0.000470404	0.0012096
Trmt61a	977.442	0.866507	0.163084	5.31325	1.07688e-07	4.15069e-07
Hs6st1	2027.22	0.86594	0.0916043	9.45305	3.29108e-21	3.26063e-20
Gabpb2	6197.13	0.865666	0.0715481	12.0991	1.06797e-33	1.88721e-32
Rbm8a	4686.45	0.865291	0.0786951	10.9955	4.01775e-28	5.67362e-27
Sfxn1	5383.12	0.864505	0.0948319	9.11618	7.78203e-20	7.14119e-19
Zfp217	1452.76	0.864065	0.111284	7.76451	8.19641e-15	5.47635e-14
Snx27	3639.9	0.862663	0.0815689	10.5759	3.85553e-26	4.97526e-25
Insl6	135.272	0.862309	0.285324	3.02221	0.00250938	0.00581625
Prkcdbp	1218.49	0.860088	0.114285	7.52582	5.23903e-14	3.32587e-13
Spcs2	3611.45	0.859773	0.0897448	9.58019	9.68641e-22	9.8876e-21
Sumo3	7471.87	0.859731	0.0977671	8.79367	1.44755e-18	1.21587e-17
Cnot4	1061.25	0.859576	0.125347	6.85758	7.00381e-12	3.85579e-11
Ezr	9370.2	0.859495	0.0647261	13.279	3.06653e-40	7.00321e-39
0610037L13Rik	751.791	0.859346	0.14549	5.90656	3.49321e-09	1.5517e-08
Mcu	1241.66	0.858589	0.109214	7.86151	3.79521e-15	2.6013e-14
Il17re	1032	0.858342	0.127699	6.72162	1.79713e-11	9.57107e-11
Uhrf1	8994.84	0.857831	0.101009	8.49261	2.02047e-17	1.58818e-16
Ltbp3	1936.59	0.857761	0.116744	7.34733	2.022e-13	1.23887e-12
Tnni2	193.069	0.85754	0.309875	2.76738	0.00565096	0.0124044
Fert2	1190.08	0.857396	0.117593	7.29122	3.07163e-13	1.86711e-12
Sar1a	6581.67	0.857061	0.078788	10.8781	1.46653e-27	2.00104e-26
Slc25a38	441.779	0.857054	0.211456	4.0531	5.05435e-05	0.000146301
Fam134b	2305.18	0.855853	0.101989	8.39158	4.79642e-17	3.69126e-16
Numbl	217.243	0.855452	0.247707	3.45348	0.000553406	0.00140825
Tcof1	2703.75	0.853989	0.106527	8.01667	1.08648e-15	7.70837e-15
Arfgap1	1606.21	0.853604	0.137208	6.22125	4.93204e-10	2.35935e-09
[truncated: 7,037 more rows]

## Sheet: B7E3_vs_B7E11
	baseMean	log2FoldChange	lfcSE	stat	pvalue	padj
Ccl2	853.089	13.8686	1.44935	9.56881	1.08147e-21	9.50854e-21
Lcn2	5830.43	13.2028	0.725772	18.1914	6.04224e-74	2.08309e-72
Gatm	475.707	13.0267	1.45224	8.97004	2.96406e-19	2.34585e-18
Sftpd	468.297	13.0047	1.45298	8.95036	3.5431e-19	2.78911e-18
Gpr126	1577.62	12.9373	1.447	8.94074	3.86562e-19	3.03561e-18
Atp10a	679.433	12.1902	1.4501	8.40641	4.22734e-17	3.01641e-16
Ak4	1190.76	12.1183	1.44727	8.37321	5.60719e-17	3.96946e-16
Ubqln2	290.514	12.1135	1.46043	8.29452	1.09027e-16	7.57894e-16
Ccbe1	190.547	11.691	1.46442	7.98335	1.42416e-15	9.39501e-15
Asb2	892.53	11.4939	1.02801	11.1808	5.06582e-29	5.98315e-28
Ccl7	161.128	11.4634	1.46989	7.79881	6.24923e-15	3.94856e-14
Ptprq	283.516	11.4422	1.45639	7.85651	3.94983e-15	2.53532e-14
Shroom1	239.007	11.4376	1.45851	7.84196	4.43581e-15	2.83825e-14
Dlk2	233.683	11.4096	1.45944	7.81778	5.37615e-15	3.41292e-14
Prkaa2	166.672	11.403	1.46674	7.77443	7.57875e-15	4.76627e-14
S100a7a	3275.06	11.3639	0.518765	21.9057	2.29038e-106	1.28587e-104
Calcb	136.484	11.2204	1.47428	7.61075	2.72502e-14	1.6558e-13
Tnf	130.693	11.1624	1.4742	7.57184	3.67987e-14	2.22014e-13
Postn	2309.23	11.0346	0.597022	18.4828	2.84249e-76	1.02361e-74
Klhdc7a	632.736	10.9882	1.0315	10.6527	1.69376e-26	1.82942e-25
Ppap2b	185.945	10.8616	1.46438	7.4172	1.19626e-13	6.98783e-13
Myo3b	102.556	10.8088	1.48227	7.29204	3.05296e-13	1.73875e-12
Traf1	141.549	10.7251	1.47347	7.27877	3.36875e-13	1.91254e-12
Gm10619	93.1191	10.676	1.49005	7.16486	7.78639e-13	4.3264e-12
Exo5	88.7393	10.6043	1.48832	7.125	1.0408e-12	5.75732e-12
Crlf2	149.445	10.5332	1.46783	7.17604	7.17614e-13	4.00107e-12
Trim54	453.879	10.5153	1.03551	10.1547	3.15622e-24	3.12893e-23
Tacc1	94.0958	10.5123	1.48582	7.07504	1.49405e-12	8.16125e-12
2610203C20Rik	997.464	10.4988	1.02918	10.2011	1.96071e-24	1.95938e-23
Cyth4	80.002	10.4518	1.49981	6.96873	3.19818e-12	1.70665e-11
Nos2	78.8218	10.4284	1.49492	6.97587	3.03986e-12	1.62699e-11
Angptl4	1400.24	10.3534	0.598583	17.2965	4.99844e-67	1.54236e-65
B4galt5	72.5961	10.3166	1.50116	6.87242	6.31236e-12	3.29241e-11
Nt5dc2	150.908	10.2792	1.46945	6.99528	2.64736e-12	1.42257e-11
Ttyh2	299.055	10.2684	1.45783	7.04365	1.8727e-12	1.01644e-11
Pglyrp2	67.3162	10.1713	1.50003	6.78069	1.19599e-11	6.11575e-11
Prex1	64.1928	10.1381	1.506	6.73184	1.67534e-11	8.45911e-11
Mrgprb2	83.741	10.1374	1.48786	6.81344	9.52896e-12	4.90213e-11
Dclk1	205.871	10.1008	1.46236	6.9072	4.94307e-12	2.60086e-11
Pdgfrl	67.3474	10.0885	1.49776	6.73571	1.63134e-11	8.25057e-11
Fzd1	338.881	10.0399	1.4562	6.89454	5.40401e-12	2.83142e-11
Chn2	58.5712	10.0026	1.51471	6.60361	4.01268e-11	1.97327e-10
Adam12	2351.59	9.98583	0.59673	16.7342	7.3783e-63	2.10405e-61
Ddah1	1478.5	9.91447	0.521729	19.0031	1.608e-80	6.24994e-79
Lphn2	1412.3	9.86532	0.602493	16.3742	2.92419e-60	7.95981e-59
Maged2	2091.04	9.84001	0.427851	22.9987	4.80536e-117	3.08325e-115
Pacs1	562.589	9.81921	1.03334	9.50243	2.05056e-21	1.78255e-20
Pdgfc	351.598	9.80894	1.03702	9.45876	3.11618e-21	2.69154e-20
Rundc3b	50.3707	9.78989	1.52708	6.41086	1.44703e-10	6.80541e-10
Dnahc7b	50.0523	9.76111	1.51944	6.42417	1.32594e-10	6.25962e-10
Slc22a29	138.179	9.67797	1.47288	6.57077	5.00552e-11	2.43778e-10
Mmp9	404.978	9.64945	1.03769	9.29901	1.41761e-20	1.18825e-19
B4galt4	574.762	9.5772	1.0306	9.29279	1.5029e-20	1.25844e-19
Spin2	47.4822	9.55734	1.53655	6.21999	4.97199e-10	2.24183e-09
Aqp8	62.7211	9.55452	1.51978	6.28679	3.24103e-10	1.4837e-09
Mettl7b	202.292	9.55325	1.4666	6.51386	7.32452e-11	3.51843e-10
Slc5a9	52.095	9.53049	1.51005	6.31139	2.76539e-10	1.27439e-09
Cachd1	310.165	9.52158	1.45807	6.53024	6.56641e-11	3.16366e-10
Ccl20	273.744	9.4803	1.03939	9.12105	7.44016e-20	6.03612e-19
Oit3	49.9153	9.47006	1.5263	6.20459	5.48397e-10	2.46512e-09
4930539M17Rik	50.2928	9.42615	1.53028	6.15976	7.28545e-10	3.24603e-09
Adap1	749.876	9.42438	0.610575	15.4353	9.48203e-54	2.30896e-52
Slco3a1	36.2146	9.31214	1.55303	5.9961	2.02115e-09	8.68224e-09
Plac1	38.4268	9.29708	1.54201	6.02918	1.64796e-09	7.15134e-09
Sorbs2	3897.09	9.28602	0.465177	19.9623	1.17144e-88	5.147e-87
Cldn9	577.616	9.2438	0.609963	15.1547	7.05461e-52	1.6652e-50
Fzd8	64.7125	9.23029	1.50089	6.14989	7.75382e-10	3.44806e-09
Tmco4	155.829	9.22555	1.46971	6.27713	3.44876e-10	1.573e-09
Prdx4	1786.67	9.20264	0.466444	19.7293	1.20727e-86	5.15048e-85
Slc9a4	34.0851	9.19595	2.67851	3.43323	0.000596429	0.00148776
Cyp21a1	34.4986	9.128	1.55485	5.87065	4.34081e-09	1.8122e-08
Gpr141	38.6528	9.10006	1.53856	5.91468	3.32526e-09	1.40016e-08
Gata4	30.4573	9.06072	1.57327	5.75917	8.45277e-09	3.45308e-08
Wnt5a	30.1311	9.03047	1.57383	5.7379	9.58586e-09	3.90412e-08
Fcho1	29.8644	9.01929	1.57887	5.71251	1.11323e-08	4.50783e-08
Dtx4	934.42	9.00786	0.475133	18.9586	3.75132e-80	1.45108e-78
Syt17	29.5125	9.00102	1.5758	5.71202	1.11644e-08	4.51971e-08
Gtsf1	29.2234	8.98259	1.58413	5.67034	1.42513e-08	5.72067e-08
Tspan11	155.511	8.97373	1.0609	8.45861	2.70591e-17	1.94886e-16
Mrgprb3	39.1259	8.94049	1.55943	5.73317	9.85736e-09	4.00763e-08
Acot1	27.2486	8.86603	2.72355	3.25533	0.00113262	0.00272075
D330022K07Rik	99.2317	8.83714	1.4959	5.90758	3.47178e-09	1.45844e-08
Tnip3	817.796	8.83669	0.527776	16.7433	6.34225e-63	1.81501e-61
Tpd52l1	640.865	8.77392	0.605763	14.4841	1.52766e-47	3.25438e-46
Mamld1	50.3802	8.7512	1.52836	5.72587	1.02902e-08	4.17836e-08
Klrc1	23.9279	8.71172	1.60977	5.41178	6.24022e-08	2.38023e-07
Gpr123	139.188	8.7091	1.39424	6.2465	4.19763e-10	1.90169e-09
Il18rap	141.818	8.70517	1.06041	8.20921	2.22647e-16	1.52477e-15
Cp	3196.61	8.67708	0.258331	33.589	2.42808e-247	5.68981e-245
Megf10	192.858	8.60479	1.04716	8.21728	2.0817e-16	1.42865e-15
Il1f6	22.0674	8.59635	1.62191	5.30015	1.15705e-07	4.30572e-07
Ribc2	20.9926	8.52873	1.64444	5.1864	2.14403e-07	7.78679e-07
Tc2n	227.698	8.49849	0.764195	11.1208	9.93289e-29	1.1624e-27
Scamp5	345.821	8.47054	0.744868	11.3719	5.77463e-30	7.10579e-29
Slfn2	544.942	8.45586	0.484594	17.4494	3.47938e-68	1.10094e-66
Serpinb9e	19.7374	8.43577	1.64283	5.13491	2.82286e-07	1.01204e-06
Bace2	19.2768	8.40386	1.65137	5.08901	3.59935e-07	1.27823e-06
Fermt2	660.77	8.30532	1.03203	8.04755	8.4468e-16	5.61349e-15
Anks6	32.6152	8.29279	1.55068	5.34785	8.90052e-08	3.34369e-07
Chst4	18.4889	8.28763	1.64151	5.04879	4.44628e-07	1.56355e-06
Ldlr	3594.2	8.27093	0.286345	28.8845	1.86924e-183	2.53981e-181
Mgat3	17.4029	8.25272	1.67029	4.94088	7.77709e-07	2.6698e-06
Phf19	17.0958	8.22866	1.67344	4.91723	8.77781e-07	2.99238e-06
Flot2	402.49	8.21669	0.741849	11.076	1.64123e-28	1.9023e-27
Bst2	1975.52	8.1745	0.24223	33.7469	1.18812e-249	2.86728e-247
Spp1	26949.8	8.16044	0.0997294	81.8258	0	0
Tusc1	16.6386	8.15686	1.68678	4.83576	1.32641e-06	4.45044e-06
Slco2a1	714.735	8.15109	0.409422	19.9087	3.4179e-88	1.49362e-86
Ltf	343.601	8.11055	0.545519	14.8676	5.35106e-50	1.1934e-48
Rnls	15.696	8.10491	1.69362	4.78557	1.70505e-06	5.66679e-06
Ccdc33	15.5425	8.09163	1.69647	4.76967	1.84527e-06	6.11773e-06
Anxa6	10705.8	8.0655	0.156424	51.5618	0	0
Gpc4	35.8312	8.06041	1.56261	5.1583	2.49206e-07	8.9782e-07
Cul7	292.586	8.05181	1.03977	7.74384	9.64559e-15	6.02859e-14
Syk	221.128	8.03969	1.47386	5.45486	4.90108e-08	1.88905e-07
Card11	15.2163	8.03187	1.69555	4.73702	2.16879e-06	7.13616e-06
Bcl2l15	1147.35	8.03128	0.296935	27.0473	4.10872e-161	4.10086e-159
Lilrb4	15.4225	8.01781	1.73073	4.63263	3.61049e-06	1.16593e-05
Fgfr1	224.314	7.99905	0.754083	10.6077	2.74534e-26	2.9397e-25
Ica1	317.975	7.99851	0.547415	14.6114	2.37538e-48	5.13469e-47
9930014A18Rik	90.9545	7.99848	1.49422	5.35295	8.65322e-08	3.25532e-07
Zic2	14.5988	7.99583	1.72834	4.62631	3.72234e-06	1.20037e-05
Psca	6073.02	7.98566	0.695102	11.4885	1.50756e-30	1.8896e-29
Tnfrsf1b	592.872	7.9816	0.415588	19.2056	3.32379e-82	1.3237e-80
Csf2	162.531	7.94872	1.2968	6.12947	8.81719e-10	3.90589e-09
Fam174b	14.1595	7.92239	1.71835	4.61047	4.01761e-06	1.29198e-05
Tspan1	2868.08	7.87361	0.201709	39.0346	0	0
Celf2	850.948	7.86976	0.405654	19.4002	7.68685e-84	3.17063e-82
Gcnt3	1775.18	7.8315	0.22943	34.1346	2.26476e-255	5.81253e-253
Npr3	1947.87	7.81061	0.519942	15.0221	5.26287e-51	1.21046e-49
Olr1	12.5893	7.78755	1.75473	4.43803	9.07874e-06	2.80946e-05
Gp49a	13.1832	7.78752	1.7642	4.4142	1.01386e-05	3.11538e-05
1700024P16Rik	24.2322	7.78219	1.59169	4.88927	1.0121e-06	3.43219e-06
Grb14	261.618	7.76569	1.04518	7.42997	1.0862e-13	6.36102e-13
Thrb	69.4728	7.75608	1.09709	7.06967	1.55305e-12	8.47211e-12
Klhl23	17.8744	7.75115	1.62866	4.75921	1.9435e-06	6.42496e-06
C77370	133.359	7.74194	0.780131	9.9239	3.27711e-23	3.10232e-22
Vgll1	12.4301	7.74011	1.77981	4.34885	1.36856e-05	4.14542e-05
Masp1	816.129	7.7241	0.527348	14.6471	1.40673e-48	3.06541e-47
Tgfb2	496.958	7.65346	1.44149	5.30941	1.09983e-07	4.10221e-07
Cgnl1	8301.12	7.64435	0.123185	62.056	0	0
Vldlr	342.99	7.61378	0.749385	10.16	2.98958e-24	2.96738e-23
Tmem117	16.3312	7.59323	1.6461	4.61285	3.97182e-06	1.27827e-05
Saa3	11.1794	7.57932	1.78571	4.24442	2.19161e-05	6.48744e-05
Chi3l1	10.7244	7.55635	1.80768	4.18014	2.91331e-05	8.50584e-05
Ppp4r4	11.6736	7.55213	1.74069	4.33859	1.43398e-05	4.33141e-05
Prss27	417.493	7.52076	0.42701	17.6126	1.97201e-69	6.36434e-68
Pdgfb	679.126	7.48183	0.924645	8.09157	5.89006e-16	3.94028e-15
Gxylt2	1055.86	7.47953	0.344532	21.7092	1.67834e-104	9.10643e-103
Serpinb9c	57.2046	7.45349	1.11577	6.6801	2.38774e-11	1.1938e-10
Vnn3	9.94323	7.4443	1.83751	4.05129	5.09355e-05	0.000144588
Syt7	171.771	7.42847	2.69418	2.75723	0.00582934	0.0124708
Gata3	13.1271	7.40785	1.71462	4.3204	1.5575e-05	4.6828e-05
Gzme	62.7685	7.39985	1.09932	6.73132	1.68126e-11	8.48184e-11
Fzd2	661.347	7.39718	0.404656	18.2802	1.19086e-74	4.15874e-73
Bfsp2	10.5495	7.39235	1.78269	4.14674	3.3724e-05	9.7721e-05
Aqp5	4012.57	7.36123	0.152774	48.1839	0	0
Wisp2	9.98582	7.35775	1.88261	3.90828	9.29569e-05	0.000256357
Vmn1r43	9.17104	7.33131	1.86813	3.9244	8.69455e-05	0.000240682
Fank1	18.0109	7.31965	1.65781	4.41526	1.00887e-05	3.10182e-05
Lphn3	233.92	7.29891	1.47571	4.94604	7.57398e-07	2.60395e-06
Gm13152	54.1458	7.27674	1.11017	6.5546	5.57921e-11	2.7082e-10
Mgst1	1072.33	7.26851	0.74284	9.78476	1.30907e-22	1.20469e-21
Irx3	24.4966	7.26187	1.60224	4.53232	5.83387e-06	1.84631e-05
Prr5	171.974	7.2326	0.774029	9.3441	9.26757e-21	7.83311e-20
Gc	48.6296	7.23026	1.13643	6.36225	1.98816e-10	9.24284e-10
Eps8	3001.03	7.19582	0.17185	41.8728	0	0
Esrrb	11.1558	7.16911	1.85798	3.85855	0.000114062	0.000311112
Kcnk5	8.07832	7.14419	1.92637	3.70863	0.000208384	0.000551631
Insc	8.07832	7.14419	1.92637	3.70863	0.000208384	0.000551631
Zeb2	205.473	7.10893	0.758986	9.36635	7.50822e-21	6.37272e-20
Mpeg1	9.9173	7.09859	1.79802	3.948	7.88084e-05	0.00021917
Klrc3	8.0682	7.09165	1.90055	3.73137	0.000190441	0.000506121
Amdhd2	276.979	7.08183	0.623844	11.3519	7.25455e-30	8.87955e-29
C430049B03Rik	177.479	7.07106	0.640826	11.0343	2.6109e-28	3.00681e-27
Zeb1	30.6063	7.06147	1.60209	4.40765	1.04496e-05	3.20547e-05
Ces1g	25.2707	7.04745	1.59589	4.41601	1.0054e-05	3.09303e-05
Fam84b	1579.11	7.04521	0.34045	20.6938	3.93912e-95	1.91266e-93
Apob	44.8605	7.04315	1.14254	6.16447	7.07179e-10	3.15431e-09
Csf3	751.64	7.03227	0.289238	24.3131	1.42526e-130	1.09738e-128
Klrc2	7.45966	7.03187	1.95971	3.58822	0.00033294	0.000859411
Steap4	86.9408	7.02841	2.14039	3.2837	0.00102453	0.00247359
Aff2	11.2701	7.02377	1.76092	3.9887	6.64372e-05	0.000186303
Gm1078	10.1314	6.99664	1.76345	3.96759	7.26037e-05	0.000202611
Serpinb9g	7.48544	6.98004	1.98784	3.51137	0.000445796	0.00113032
Tshz2	40.9705	6.96806	1.1765	5.92271	3.16671e-09	1.33723e-08
C3	3472.28	6.94799	0.360941	19.2497	1.42107e-82	5.71576e-81
Ubash3b	103.658	6.94558	1.08569	6.39738	1.58062e-10	7.41642e-10
Chst7	39.9493	6.94513	1.54545	4.49392	6.99244e-06	2.19067e-05
Tmem130	82.7738	6.90309	0.811605	8.50548	1.80844e-17	1.31655e-16
Asb4	17.4988	6.90154	1.64257	4.20166	2.64963e-05	7.77389e-05
Ptpla	91.7719	6.89309	1.50181	4.58985	4.43556e-06	1.42017e-05
Pip5k1b	1099.22	6.88646	0.22693	30.3462	2.81993e-202	4.90274e-200
Akr1c18	11.3574	6.87412	1.72692	3.98056	6.87533e-05	0.000192464
Gm5124	6.68299	6.87364	2.01585	3.40979	0.000650124	0.00161473
Abcc3	37.4549	6.85764	1.15899	5.91692	3.28035e-09	1.38269e-08
Myo7b	74.7918	6.84371	0.82462	8.29922	1.04798e-16	7.29747e-16
Gm9899	7.12338	6.84221	2.00903	3.40573	0.000659866	0.00163842
Hc	6.52497	6.83633	2.03233	3.36379	0.00076881	0.00188948
Mir125b-1	17.0337	6.80318	1.64737	4.12973	3.6319e-05	0.000104752
Scx	625.125	6.76335	0.327524	20.6499	9.77407e-95	4.71752e-93
Il13ra2	8.05802	6.76279	1.84608	3.66333	0.000248953	0.000651346
Radil	15.4445	6.74424	1.67261	4.03216	5.5267e-05	0.000156335
Cib3	6.38824	6.73062	2.01802	3.33527	0.000852181	0.00208172
Pbp2	7.31055	6.73006	1.86586	3.60695	0.000309811	0.00080273
Adal	92.515	6.7035	1.50372	4.45794	8.2752e-06	2.57212e-05
Vmn2r78	5.90631	6.69589	2.08646	3.20921	0.00133102	0.00316349
Akap4	6.08563	6.66671	2.09348	3.18451	0.00144999	0.00342261
Mefv	5.75277	6.66011	2.10832	3.15897	0.00158328	0.0037193
Glipr2	347.553	6.64957	0.363387	18.2989	8.44522e-75	2.96206e-73
S100a8	30.7642	6.6419	1.21074	5.48582	4.11545e-08	1.59575e-07
Ltc4s	71.0226	6.6363	0.820519	8.08793	6.06872e-16	4.05643e-15
Ppef1	6.22009	6.61684	1.93633	3.4172	0.000632684	0.00157431
A730090H04Rik	6.18868	6.61682	2.07668	3.18624	0.00144133	0.00340415
Mettl20	182.693	6.59052	0.507676	12.9817	1.55314e-38	2.59698e-37
Lce1g	5.73817	6.57937	2.06189	3.19094	0.00141811	0.00335324
Slc6a14	1896.55	6.56261	0.177466	36.9796	2.43497e-299	8.03489e-297
Rgs3	360.595	6.5274	0.359019	18.1812	7.27185e-74	2.49107e-72
Htr1b	23.4988	6.4988	1.60529	4.04837	5.15754e-05	0.000146328
Slc26a9	89.004	6.49585	0.69509	9.34533	9.16002e-21	7.74626e-20
4930503L19Rik	161.735	6.48319	0.645341	10.0461	9.55292e-24	9.24917e-23
Scin	434.712	6.48024	0.659918	9.81976	9.25635e-23	8.57684e-22
Lor	34.1852	6.46967	1.1585	5.5845	2.34374e-08	9.2655e-08
4930486L24Rik	194.767	6.41032	0.453728	14.1281	2.54928e-45	5.15885e-44
Cdh17	5.14645	6.40181	2.1347	2.99892	0.00270935	0.00613893
Ms4a4c	4.81807	6.40174	2.21726	2.88722	0.00388658	0.0085651
A230057D06Rik	4.81807	6.40174	2.21726	2.88722	0.00388658	0.0085651
Crybb1	5.11056	6.39331	2.1468	2.97807	0.00290073	0.00654232
Mctp1	52.6218	6.39206	0.878791	7.2737	3.49768e-13	1.98365e-12
Vmn2r79	4.66453	6.3577	2.24794	2.82823	0.00468062	0.0101776
Gramd1b	54.6141	6.34425	2.14641	2.95574	0.00311917	0.00699692
Ccdc149	201.286	6.31939	0.435246	14.5191	9.17069e-48	1.96139e-46
Slc40a1	181.777	6.31818	0.573366	11.0195	3.07895e-28	3.53325e-27
Tgtp2	6.70644	6.29007	1.93483	3.25096	0.00115017	0.00276084
Ptpn22	648.779	6.2644	0.249646	25.0932	5.90372e-139	4.84555e-137
Pik3ap1	4.64545	6.24789	2.19549	2.84578	0.00443029	0.00967626
Cx3cl1	714.345	6.23341	0.25744	24.213	1.62235e-129	1.23735e-127
Dmpk	851.415	6.23079	0.237685	26.2145	1.81626e-151	1.64984e-149
Pcsk6	1236.87	6.22485	0.226931	27.4306	1.18516e-165	1.23631e-163
Pon3	776.969	6.21993	0.258662	24.0466	9.06548e-128	6.81767e-126
Smc1b	24.4409	6.2092	1.26125	4.92304	8.52121e-07	2.91165e-06
Sat2	6.07097	6.19797	1.93797	3.19817	0.00138302	0.0032789
Ifi47	59.9134	6.19792	0.836662	7.40792	1.28299e-13	7.47286e-13
Ccl17	4.48743	6.18996	2.25953	2.73948	0.00615358	0.0131038
Mcpt8	170.112	6.16779	1.45602	4.23606	2.27481e-05	6.72051e-05
Igsf11	57.8305	6.1599	0.807207	7.63113	2.327e-14	1.42035e-13
Ms4a4b	4.37426	6.15853	2.28779	2.69191	0.00710445	0.0149826
Rgn	11.8425	6.15201	1.73017	3.55573	0.000376925	0.000966002
Loxl1	5.55764	6.14969	2.02534	3.03637	0.00239446	0.00548152
Chchd10	4.69815	6.14901	2.25794	2.72328	0.00646363	0.0137279
Mfng	4.03692	6.13994	2.37268	2.58777	0.00965996	0.0198642
Htr1d	4.3653	6.13892	2.25982	2.71656	0.00659646	0.0139861
Map2	970.955	6.11119	0.390933	15.6323	4.3843e-55	1.09737e-53
Myom2	4.18482	6.09698	2.26271	2.69455	0.00704832	0.014872
1700123I01Rik	3.88786	6.09614	2.39182	2.54875	0.010811	0.0220239
Slco1a6	3.88338	6.08685	2.38439	2.55279	0.0106865	0.0217976
St8sia6	10.528	6.08005	1.77906	3.41756	0.000631841	0.00157246
Ano1	535.745	6.07755	0.266421	22.8119	3.49666e-115	2.21716e-113
Lrrc32	21.4999	6.05523	1.28358	4.71746	2.38807e-06	7.8322e-06
Islr	4.32824	6.04239	2.33311	2.58984	0.009602	0.0197525
Slit2	60.7304	6.03219	1.53679	3.9252	8.66583e-05	0.000239969
Kng2	4.94911	6.03188	2.05999	2.92811	0.00341032	0.0075921
Airn	34.3868	6.01596	1.16204	5.17708	2.2538e-07	8.16346e-07
Plxnb3	21.8575	6.00841	1.26288	4.7577	1.95808e-06	6.47052e-06
Slc44a4	112.591	6.00831	0.673711	8.91824	4.73745e-19	3.70047e-18
1500002O10Rik	3.57629	5.97465	2.45526	2.43341	0.0149573	0.0297106
Itga2	78.7198	5.96868	0.646866	9.22708	2.78119e-20	2.29551e-19
Sstr4	3.57181	5.96458	2.46238	2.42228	0.0154234	0.0305614
Cd300lb	39.3061	5.9632	0.903011	6.60368	4.01068e-11	1.97288e-10
Abcg1	19.7628	5.95104	1.28385	4.6353	3.56413e-06	1.15165e-05
Cysltr1	745.336	5.94611	0.214639	27.7029	6.44945e-169	6.95207e-167
Gbp10	60.3989	5.94534	0.767581	7.74555	9.51712e-15	5.95059e-14
Speer3	109.065	5.92779	0.675846	8.77091	1.77225e-18	1.3504e-17
Fat4	6.31532	5.92224	2.01748	2.93546	0.00333052	0.00742468
Gm2115	4.04809	5.91884	2.17554	2.72063	0.00651574	0.0138295
Slc9a7	3.42275	5.9148	2.52231	2.34499	0.0190275	0.0371161
Pramef12	26.2481	5.90842	1.19753	4.93383	8.06332e-07	2.76279e-06
Tmem56	188.109	5.90355	0.419771	14.0637	6.34489e-45	1.27283e-43
Cmpk2	634.451	5.90066	0.258982	22.7841	6.59091e-115	4.13056e-113
Ddx60	397.915	5.90044	0.318871	18.5041	1.91212e-76	6.91658e-75
0610040J01Rik	76.9801	5.89924	0.639841	9.21985	2.97508e-20	2.44804e-19
Osr1	12.1686	5.86891	1.79545	3.26877	0.00108018	0.0026025
Gbp6	169.768	5.85757	0.430543	13.6051	3.73704e-42	7.08374e-41
Ankrd1	413.852	5.84817	0.545285	10.725	7.76959e-27	8.43131e-26
Spata13	701.955	5.84627	0.387935	15.0702	2.54303e-51	5.91629e-50
Vmn1r40	3.26472	5.84197	2.53046	2.30866	0.0209625	0.0405336
Sirpa	459.372	5.84156	0.448993	13.0104	1.06832e-38	1.79934e-37
9430020K01Rik	907.224	5.83794	0.236393	24.6959	1.18411e-134	9.38521e-133
Bcl3	75.415	5.81301	0.695069	8.36322	6.10288e-17	4.30342e-16
Apln	357.709	5.81205	0.323907	17.9436	5.38853e-72	1.79274e-70
Smok4a	8.67645	5.79002	1.84992	3.12988	0.00174879	0.00407731
Rhpn2	1212.83	5.7856	0.193526	29.8957	2.24046e-196	3.73463e-194
Irf4	3.1067	5.76496	2.57784	2.23635	0.0253286	0.0482661
Serpinb9f	3.1067	5.76496	2.57784	2.23635	0.0253286	0.0482661
Iqch	3.70063	5.76424	2.40401	2.39776	0.0164955	0.0325303
Serpinb9d	18.0246	5.72445	1.28722	4.44714	8.70192e-06	2.69956e-05
Atp8b3	5.19346	5.71742	2.1277	2.68713	0.00720688	0.0151769
Mxra8	35.7052	5.70262	1.58084	3.60735	0.000309344	0.000801825
Arhgdig	97.6997	5.69979	1.0823	5.26638	1.39143e-07	5.13303e-07
Themis	12.3961	5.69894	1.7379	3.27922	0.00104096	0.00251175
1700011A15Rik	3.93829	5.69605	2.42462	2.34926	0.018811	0.0367381
Flt4	3.28153	5.69604	2.43842	2.33595	0.0194937	0.0379386
Prss52	3.28153	5.69604	2.43842	2.33595	0.0194937	0.0379386
Ces1e	3.28153	5.69604	2.43842	2.33595	0.0194937	0.0379386
Ms4a4d	2.94868	5.68408	2.68005	2.12089	0.0339312	0.0628302
Gm2022	18.0311	5.65804	1.27703	4.43063	9.39564e-06	2.9053e-05
Cryba4	32.0257	5.64798	0.933509	6.05027	1.44603e-09	6.30552e-09
Atp13a4	13.3676	5.64324	1.73246	3.25736	0.00112454	0.00270295
Mfhas1	314.261	5.63728	0.499945	11.2758	1.72798e-29	2.0913e-28
Entpd3	821.89	5.62537	0.216119	26.0291	2.32287e-149	2.06365e-147
4930444M15Rik	3.39355	5.62444	2.48102	2.26699	0.0233911	0.0448649
Gm13247	18.6778	5.62403	1.36769	4.11205	3.92154e-05	0.000112684
Prdm11	2.79961	5.62311	2.69142	2.08927	0.0366833	0.0673402
C330013F16Rik	2.79961	5.62311	2.69142	2.08927	0.0366833	0.0673402
Ncam1	1188.88	5.61279	0.263224	21.3232	6.91404e-101	3.58311e-99
Atf7ip2	2.79513	5.61045	2.69038	2.08538	0.0370353	0.0679169
Dbn1	1226.74	5.60585	0.195423	28.6858	5.73901e-181	7.42352e-179
Nkain1	802.598	5.5985	0.258299	21.6744	3.57542e-104	1.92703e-102
B3gnt3	739.14	5.58897	0.233855	23.8993	3.11706e-126	2.24999e-124
Prss46	9.55627	5.5716	1.86682	2.98454	0.00284008	0.00641538
Tnfaip2	874.982	5.56732	0.197933	28.1273	4.54887e-174	5.29142e-172
Klhl30	82.7337	5.55833	0.628803	8.83955	9.61083e-19	7.41047e-18
Tgm2	7887.38	5.54933	0.0885911	62.6399	0	0
Ccdc87	3.30283	5.54839	2.57788	2.15231	0.031373	0.0585694
Emr1	2.64607	5.54594	2.80955	1.97396	0.0483861	0.0866108
Vcam1	65.5213	5.5229	1.10615	4.99292	5.94731e-07	2.06692e-06
Chrnb1	1154.25	5.52223	0.187031	29.5257	1.34705e-191	2.07433e-189
B130024G19Rik	54.0804	5.51853	0.788074	7.00256	2.51335e-12	1.35236e-11
Rsad2	560.945	5.51563	0.253016	21.7996	2.34295e-105	1.29737e-103
Isg15	949.03	5.51098	0.452043	12.1913	3.46045e-34	5.00913e-33
S100a9	2.48805	5.45164	2.80415	1.94413	0.0518798	0.0921909
Iqgap2	107.234	5.44884	0.602549	9.04298	1.52454e-19	1.2179e-18
Irs1	271.671	5.4433	0.764758	7.11767	1.09766e-12	6.05736e-12
Sp8	211.157	5.44308	0.56405	9.64998	4.91636e-22	4.40891e-21
Il15	35.1765	5.43599	1.15909	4.68988	2.73363e-06	8.9239e-06
Lrp4	353.454	5.43489	0.294395	18.4612	4.2355e-76	1.51513e-74
Olfr877	3.73426	5.42955	2.22127	2.44435	0.0145115	0.0288784
Trim30a	154.418	5.42764	0.421528	12.8761	6.13456e-38	9.94881e-37
Ccl5	84.0545	5.41702	0.596667	9.0788	1.09777e-19	8.83515e-19
Nsd1	1946.5	5.40938	0.143539	37.6858	0	0
Ifi44	2027.06	5.40492	0.574658	9.40545	5.18097e-21	4.43703e-20
Oasl2	746.065	5.38495	0.491886	10.9476	6.82689e-28	7.71916e-27
Zan	16.3378	5.37453	1.30395	4.12174	3.76019e-05	0.000108298
Pglyrp4	2.66288	5.36706	2.67071	2.0096	0.0444733	0.0801213
Sema3d	18.5644	5.36288	1.25873	4.26055	2.03927e-05	6.0523e-05
Dok7	38.5063	5.35574	0.899883	5.9516	2.65541e-09	1.12691e-08
E330021D16Rik	2.62699	5.34904	2.60826	2.05081	0.0402857	0.0732549
Gnat1	3.28375	5.34712	2.28511	2.33998	0.0192849	0.0375866
Ifi27l2b	27.4013	5.34616	2.36531	2.26023	0.0238067	0.0456001
Adra1d	6.01927	5.34319	1.97723	2.70236	0.00688491	0.0145544
Cxcl2	117.991	5.33916	0.462274	11.5498	7.40158e-31	9.43075e-30
Asrgl1	77.727	5.3345	0.571484	9.33447	1.01503e-20	8.55813e-20
Col5a2	3.90461	5.32797	2.54038	2.09731	0.0359657	0.0661917
Insig1	411.973	5.3001	1.51172	3.50601	0.00045488	0.00115227
Slc43a2	1993.89	5.27649	0.343797	15.3477	3.66844e-53	8.81353e-52
Sema7a	44.877	5.27238	1.14538	4.60316	4.16133e-06	1.3366e-05
Ctla2b	214.075	5.25922	0.775743	6.7796	1.2051e-11	6.1604e-11
Slc15a2	2.80183	5.2588	2.37317	2.21594	0.0266957	0.0506385
Islr2	2.50486	5.25764	2.66602	1.97209	0.048599	0.0869149
Sox13	101.24	5.25267	0.612803	8.57156	1.02096e-17	7.52071e-17
Cd53	23.786	5.22839	0.999034	5.23345	1.66379e-07	6.09189e-07
Enpp2	17.5884	5.21449	1.27824	4.07943	4.51471e-05	0.000128904
Slc4a4	2445.15	5.20555	0.129303	40.2586	0	0
Esam	3.57059	5.16777	2.26419	2.28239	0.0224661	0.0432188
2610206C17Rik	3.24222	5.1658	2.34929	2.19887	0.0278871	0.0526698
Map2k6	54.7279	5.14977	1.13679	4.53008	5.89613e-06	1.86492e-05
Hoxc4	3.9259	5.13106	2.20345	2.32864	0.0198779	0.0386213
Nbl1	13.6626	5.12876	1.35863	3.77494	0.000160045	0.000429007
Adssl1	109.468	5.11127	0.471808	10.8334	2.39203e-27	2.66552e-26
Itih2	11.921	5.10211	1.40738	3.62525	0.000288687	0.000751171
Cxcl10	35.0255	5.10191	0.815582	6.25554	3.96132e-10	1.79918e-09
Rxrg	2.89765	5.10047	2.37621	2.14647	0.0318353	0.0593504
Tjp3	527.127	5.08986	0.223236	22.8003	4.5488e-115	2.87303e-113
Ly6f	11.9836	5.08929	1.39501	3.64822	0.000264066	0.000689771
Fam46a	62.5055	5.0684	1.57322	3.22168	0.0012744	0.00303696
Tnfsf13	87.0758	5.05556	0.527155	9.59029	8.78395e-22	7.7866e-21
Npas3	11.4792	5.03205	1.77721	2.83143	0.00463406	0.0100845
Svip	42.3144	5.03197	0.738924	6.80986	9.76927e-12	5.01777e-11
D130043K22Rik	3.77236	5.03192	2.20819	2.27876	0.0226816	0.0435868
P2ry12	13.3901	5.02678	1.33813	3.75657	0.00017226	0.000459693
Sh2d1b1	132.722	5.02666	0.4276	11.7555	6.61615e-32	8.80465e-31
Wnt7a	916.604	5.01788	0.193779	25.8948	7.62088e-148	6.73344e-146
Amot	135.458	5.01184	1.54438	3.24521	0.00117362	0.00281256
Rtp4	937.558	5.01153	0.425508	11.7778	5.08271e-32	6.76956e-31
Rab15	1879.51	4.99188	0.15592	32.0155	6.62791e-225	1.41009e-222
Prnd	112.423	4.98973	0.497071	10.0383	1.03487e-23	1.00077e-22
Gch1	171.343	4.97912	0.403683	12.3342	5.92497e-35	8.80522e-34
Stard6	48.686	4.96385	0.745834	6.65544	2.82456e-11	1.40394e-10
Krt7	52363.5	4.96092	0.072836	68.1108	0	0
Mmp10	39.8515	4.95577	1.16362	4.25892	2.0542e-05	6.09213e-05
Vtcn1	345.442	4.93317	0.270405	18.2436	2.32479e-74	8.10118e-73
Snai1	4.44689	4.92849	2.18265	2.25804	0.0239434	0.0458264
Mmp13	46.4069	4.9235	0.731211	6.73336	1.65794e-11	8.37728e-11
Usp17le	2.33672	4.92109	2.53566	1.94076	0.0522878	0.0928241
Upk3b	10.2611	4.9195	1.48685	3.30868	0.000937384	0.00227542
Gbp7	24.8124	4.90509	0.972193	5.04538	4.52613e-07	1.59024e-06
Oas2	159.398	4.8995	0.878258	5.57865	2.42386e-08	9.57756e-08
Gng2	87.4661	4.89334	0.535539	9.13723	6.40747e-20	5.20615e-19
Usp18	3624.81	4.89314	0.408157	11.9884	4.0892e-33	5.66081e-32
Fgf11	3.31737	4.88148	2.39256	2.04028	0.0413229	0.0749719
Prss22	1006.86	4.87612	0.167747	29.0683	9.0416e-186	1.26029e-183
Gm13476	5.16199	4.86992	2.1067	2.31163	0.020798	0.0402445
Endog	29.056	4.86773	1.1911	4.08676	4.37432e-05	0.000125161
Ephb2	154.125	4.8577	0.390491	12.44	1.58502e-35	2.39964e-34
3300005D01Rik	25.6696	4.85183	0.943895	5.14022	2.74417e-07	9.85574e-07
Fcgr4	19.6211	4.8497	2.36501	2.05061	0.0403052	0.0732818
Syt2	38.7081	4.84603	0.729728	6.64086	3.11854e-11	1.54626e-10
Fer1l4	169.632	4.84056	0.36309	13.3316	1.51699e-40	2.71329e-39
Tnnt2	2848.53	4.83949	0.12511	38.6817	0	0
Krt83	33.0191	4.80314	0.805172	5.96535	2.44107e-09	1.03977e-08
Siglecg	83.2448	4.77557	1.4496	3.2944	0.000986315	0.00238703
Eya2	517.6	4.77397	0.702239	6.79821	1.05926e-11	5.43203e-11
Fmnl3	107.275	4.76527	0.452413	10.533	6.0849e-26	6.43051e-25
Myt1l	2.47566	4.76125	2.47749	1.9218	0.0546304	0.0966115
Csf1r	141.058	4.75963	0.392358	12.1309	7.24912e-34	1.04188e-32
1700016C15Rik	235.53	4.75725	0.316205	15.0448	3.73249e-51	8.62152e-50
Papolb	4.61725	4.75704	2.12186	2.24191	0.0249669	0.0476162
Plekhs1	343.081	4.74611	0.358906	13.2238	6.39189e-40	1.12094e-38
Zbp1	74.0929	4.7271	0.535923	8.82048	1.13973e-18	8.75035e-18
Ror1	182.657	4.7184	0.776665	6.0752	1.23833e-09	5.4291e-09
Gm14139	60.3472	4.7029	0.59172	7.94784	1.89786e-15	1.24237e-14
Oas1a	454.641	4.68885	0.234356	20.0074	4.74602e-89	2.09668e-87
Xk	600.794	4.68857	0.200723	23.3584	1.13154e-120	7.56027e-119
Ifit1	768.928	4.67424	0.477965	9.77946	1.37948e-22	1.26588e-21
Stra6	279.876	4.67308	0.269649	17.3302	2.78191e-67	8.61699e-66
Hmga2-ps1	56.4072	4.66432	0.708875	6.57989	4.70783e-11	2.29902e-10
Sox12	11.0455	4.65341	1.81562	2.56298	0.0103778	0.0212
Cyp4b1	10.9199	4.65181	1.83564	2.53417	0.0112715	0.0228899
Csmd3	24.4726	4.64307	0.968191	4.79561	1.6218e-06	5.39788e-06
Dlg4	48.2137	4.6418	0.696995	6.65974	2.7432e-11	1.36518e-10
Csf1	7172.33	4.63909	0.0801225	57.9	0	0
4930526L06Rik	3.24443	4.63312	2.31843	1.99838	0.0456752	0.0821493
Dner	2.94746	4.6322	2.36853	1.95573	0.0504974	0.0899618
F730043M19Rik	142.453	4.60282	0.398663	11.5456	7.76563e-31	9.87903e-30
Omp	167.586	4.60168	0.358609	12.832	1.08488e-37	1.7489e-36
Dlx3	8.10274	4.58439	1.70589	2.68739	0.00720126	0.015167
Lrrk2	930.153	4.58113	0.16428	27.8861	3.93866e-171	4.36193e-169
Abcb1a	78.5507	4.5764	0.511109	8.95386	3.43278e-19	2.70754e-18
Serpina9	12.2054	4.57044	1.38312	3.30445	0.000951644	0.00230887
Sdc3	404.656	4.57003	0.252217	18.1195	2.23772e-73	7.58527e-72
Gdpd2	36.8922	4.56424	0.730472	6.24834	4.14831e-10	1.88093e-09
Gm13154	302.769	4.55443	0.253434	17.9709	3.29423e-72	1.1005e-70
Plcb4	1178.55	4.54192	0.169348	26.82	1.88626e-158	1.82628e-156
Pcdhb7	18.7327	4.53426	1.14755	3.95124	7.77478e-05	0.000216369
Rab6b	18.5442	4.52997	1.09745	4.12771	3.66392e-05	0.000105638
Krt18	51002.9	4.5189	0.0632176	71.4816	0	0
Spo11	21.9029	4.51667	0.944023	4.7845	1.71417e-06	5.69475e-06
Padi1	837.356	4.51624	0.16802	26.8793	3.83984e-159	3.74014e-157
Styk1	484.926	4.51444	0.219421	20.5743	4.66297e-94	2.22406e-92
Mras	741.443	4.51346	0.194423	23.2147	3.23755e-119	2.10233e-117
Sytl2	11.2104	4.50145	1.40635	3.2008	0.00137047	0.00325153
Rasgef1a	25.7221	4.499	0.874249	5.14614	2.65905e-07	9.55428e-07
Sumf2	343.318	4.4828	0.288229	15.5529	1.52064e-54	3.74806e-53
Pcdhgb1	32.4294	4.46094	0.912614	4.88809	1.01817e-06	3.45204e-06
Gdnf	736.325	4.45172	0.187904	23.6915	4.41216e-124	3.12896e-122
Mum1l1	139.22	4.44025	0.391017	11.3557	6.95191e-30	8.51557e-29
Fgf1	340.02	4.43737	0.350849	12.6475	1.15465e-36	1.81082e-35
Lrmp	8.38825	4.42394	1.52264	2.90545	0.00366729	0.00811279
Pmp22	39.4304	4.42387	0.700182	6.31817	2.64673e-10	1.22132e-09
Igtp	329.604	4.41859	0.31513	14.0215	1.15167e-44	2.30178e-43
Arhgef3	407.649	4.41437	0.235392	18.7533	1.81899e-78	6.80815e-77
Gpr39	177.875	4.41422	0.330646	13.3503	1.18004e-40	2.11531e-39
Gbp2	685.835	4.41076	0.1962	22.4809	6.37825e-112	3.79154e-110
Ctse	13.3207	4.41049	1.24539	3.54145	0.000397934	0.00101614
Hid1	391.4	4.4045	0.24175	18.2192	3.63149e-74	1.25734e-72
Cnp	180.576	4.38077	0.431543	10.1514	3.26556e-24	3.23336e-23
Inpp5j	8.14869	4.37811	1.77787	2.46256	0.0137948	0.0275649
Plscr2	3854.67	4.35522	0.0909053	47.9094	0	0
Pglyrp1	41.5629	4.34933	0.687101	6.32997	2.45216e-10	1.13348e-09
Tmem185b	33.3371	4.34642	1.66188	2.61536	0.00891343	0.0184582
Pcdhb9	15.5764	4.32778	1.34326	3.22186	0.00127361	0.00303553
Fndc3c1	6.19524	4.30217	1.75366	2.45325	0.0141573	0.028236
Pappa	273.221	4.29319	1.57294	2.7294	0.00634498	0.0134865
Klf12	62.5433	4.28774	1.61445	2.65586	0.00791072	0.0165363
Cxcl5	15022	4.28219	0.0912445	46.9309	0	0
Mx2	157.143	4.27621	1.04345	4.09815	4.16464e-05	0.000119436
Sim2	50.3055	4.27579	0.595888	7.17549	7.20464e-13	4.01557e-12
Palm3	11.4535	4.27322	1.82695	2.339	0.0193355	0.0376715
Cables1	103.406	4.27237	0.619698	6.89427	5.4141e-12	2.83578e-11
Tmem179	24.014	4.25948	0.896765	4.74983	2.03589e-06	6.71664e-06
Aqp2	6.95953	4.25074	1.58944	2.67437	0.00748709	0.0157036
Slc18a1	91.1658	4.23987	0.437209	9.69758	3.08723e-22	2.78713e-21
2310069B03Rik	12.9594	4.21973	1.26131	3.34551	0.000821305	0.00200933
Samd14	240.876	4.21365	0.314732	13.3881	7.10131e-41	1.28656e-39
BC024582	6.8641	4.21302	1.58302	2.66138	0.007782	0.0162904
Psg17	7.98489	4.203	1.6941	2.48097	0.0131025	0.0262684
Sorcs2	625.037	4.20011	0.223172	18.8201	5.16944e-79	1.95749e-77
Tnnc1	15.4868	4.19778	1.1079	3.78894	0.00015129	0.000406751
Apol9a	1369.82	4.19437	0.166745	25.1544	1.26564e-139	1.04944e-137
Hsd3b7	750.373	4.18889	0.180295	23.2336	2.08468e-119	1.35916e-117
Podxl	4293.97	4.17795	0.0974858	42.8571	0	0
Prickle1	194.055	4.17007	0.344528	12.1037	1.00934e-33	1.43284e-32
Rom1	431.274	4.16684	0.253306	16.4498	8.41021e-61	2.31266e-59
Vipr1	6.54806	4.12198	1.62328	2.53929	0.0111078	0.0225856
Arg1	1201.65	4.10512	0.202496	20.2725	2.24716e-91	1.02639e-89
9430018G01Rik	213.67	4.10307	0.317368	12.9284	3.11073e-38	5.11672e-37
Gpd1	56.5279	4.09705	0.611735	6.69742	2.12137e-11	1.06424e-10
Vegfc	313.324	4.09438	0.284815	14.3756	7.36389e-47	1.53437e-45
Gm13242	6.03943	4.08499	1.65783	2.46406	0.0137372	0.0274592
Lhfpl2	518.129	4.06823	0.198384	20.5068	1.87143e-93	8.8219e-92
Irgm2	296.445	4.06591	0.617343	6.58615	4.51375e-11	2.20759e-10
Bcl2l14	29.4422	4.05728	0.793632	5.11229	3.18269e-07	1.13575e-06
Gm5105	21.0249	4.04433	1.04224	3.88043	0.000104271	0.000285658
Klhl38	20.9991	4.0442	1.03664	3.90125	9.56973e-05	0.000263499
Fam131c	29.0729	4.04416	0.816924	4.95048	7.40312e-07	2.54954e-06
Apol9b	1028.41	4.04098	0.149557	27.0197	8.67097e-161	8.60128e-159
Gm5662	10.6645	4.03423	1.32944	3.03453	0.00240912	0.00551352
4931408D14Rik	23.7214	4.03031	0.8736	4.61345	3.96032e-06	1.27482e-05
Havcr2	25.6897	4.0184	0.794613	5.05705	4.25784e-07	1.50153e-06
Oas1g	114.498	4.00991	0.391442	10.2439	1.26013e-24	1.26318e-23
Nek10	6.02931	4.00333	1.64981	2.42654	0.0152435	0.0302271
Cxcl1	3985.16	3.99874	0.26879	14.8768	4.66255e-50	1.04128e-48
Clu	6443.04	3.99839	0.0980396	40.7834	0	0
Has2	3970	3.99705	0.109292	36.5722	7.90761e-293	2.55716e-290
Nfkbie	647.564	3.99636	0.201155	19.867	7.84928e-88	3.41169e-86
Stab1	1735.78	3.99588	0.140433	28.4539	4.36119e-178	5.38291e-176
Rusc2	242.218	3.99399	0.279225	14.3038	2.07106e-46	4.2987e-45
Bdh1	5.72786	3.99391	1.69175	2.36081	0.0182349	0.0356604
Gimap4	29.7974	3.98055	0.784306	5.07525	3.86979e-07	1.37096e-06
Epn1	1459.84	3.97398	0.138612	28.6698	9.08798e-181	1.15704e-178
Zpbp	4.94897	3.96115	1.90114	2.08357	0.0371993	0.0681945
Pvrl2	2541.87	3.95745	0.106598	37.1251	1.10685e-301	3.80781e-299
Pcolce	670.517	3.95542	0.174348	22.6869	6.02777e-114	3.69178e-112
Bst1	3697.51	3.94614	0.090243	43.7279	0	0
Fgd3	1753.95	3.94235	0.137896	28.5894	9.11344e-180	1.1335e-177
Zfp534	24.3465	3.93938	0.843119	4.67239	2.97713e-06	9.68165e-06
Glrp1	149.514	3.93855	0.335909	11.725	9.48469e-32	1.25292e-30
Galm	5.29958	3.93801	1.89964	2.07302	0.0381701	0.0697844
Pid1	349.917	3.93638	0.774119	5.08498	3.67664e-07	1.30482e-06
Tnfrsf9	259.294	3.93519	0.259673	15.1544	7.08365e-52	1.66961e-50
Fbln2	475.19	3.93269	0.212566	18.501	2.02624e-76	7.313e-75
Iigp1	11.1203	3.92784	1.42025	2.7656	0.00568173	0.0121695
Gpr64	609.415	3.91998	0.213336	18.3747	2.09513e-75	7.38044e-74
Gbp1	595.046	3.91694	0.228945	17.1086	1.28037e-65	3.84801e-64
Tmem176b	8555.61	3.91516	0.0845045	46.3308	0	0
Sall2	71.1982	3.91405	0.836899	4.67685	2.91318e-06	9.48323e-06
Pik3cg	5.155	3.91133	1.90318	2.05515	0.0398642	0.0725697
D830031N03Rik	1421.72	3.90889	0.137715	28.3839	3.19306e-177	3.91126e-175
Uba7	929.498	3.89812	0.214471	18.1755	8.06733e-74	2.75191e-72
C130026I21Rik	292.366	3.89528	0.260407	14.9584	1.37189e-50	3.10675e-49
Fgf21	23.9773	3.89515	1.05706	3.68488	0.000228814	0.000602261
Mylk	390.199	3.87862	0.216634	17.904	1.09719e-71	3.62792e-70
Bik	9.2793	3.86836	1.42135	2.7216	0.00649658	0.0137943
Il1a	4138.37	3.85059	0.0955657	40.2926	0	0
Nr3c2	36.3795	3.8346	0.707593	5.41922	5.98601e-08	2.28813e-07
Slc25a23	29.9589	3.81649	0.740196	5.15605	2.52212e-07	9.07839e-07
Cyp4f39	27.047	3.79948	0.828358	4.58676	4.50175e-06	1.44022e-05
Dppa2	13.828	3.77746	1.06305	3.55342	0.000380252	0.000973351
Rmdn2	176.583	3.77711	0.360927	10.465	1.25048e-25	1.30614e-24
Elmo1	4.63177	3.77331	1.94382	1.94119	0.0522357	0.0927621
Gpnmb	20.1083	3.76797	1.3304	2.83221	0.00462271	0.0100666
Eepd1	102.201	3.75959	0.442701	8.49241	2.02399e-17	1.46819e-16
Nradd	17.6967	3.75648	1.02709	3.65739	0.000254798	0.000666208
Tpra1	2124.29	3.7536	0.11442	32.8056	4.90662e-236	1.1174e-233
Fmnl1	19.6219	3.74806	0.927748	4.03996	5.34604e-05	0.00015141
Trim34a	39.6736	3.74356	0.632055	5.92284	3.16421e-09	1.33652e-08
Flywch2	95.5678	3.73748	0.42794	8.73367	2.46538e-18	1.86711e-17
I830012O16Rik	67.8773	3.73396	0.60749	6.14653	7.91948e-10	3.51979e-09
1190005I06Rik	52.4916	3.72502	0.77521	4.80517	1.54617e-06	5.16423e-06
Gsdmd	40.7045	3.72216	1.69337	2.19808	0.0279434	0.0527576
5830418P13Rik	105.373	3.71397	0.440939	8.42287	3.6738e-17	2.63072e-16
Kcnq1	21.918	3.70943	0.850392	4.36202	1.28867e-05	3.91075e-05
Tlr1	105.091	3.70706	0.470002	7.88732	3.08739e-15	1.9944e-14
Slc12a5	114.167	3.70538	0.406987	9.10441	8.67366e-20	7.01222e-19
Atp1b1	540.934	3.70384	0.183179	20.2197	6.56543e-91	2.96526e-89
Tmprss4	693.088	3.69792	0.19961	18.5257	1.28155e-76	4.6565e-75
Klhdc8a	788.168	3.69701	0.180622	20.4682	4.13665e-93	1.9331e-91
Tmem176a	3676.52	3.69684	0.108418	34.0979	7.91201e-255	1.9989e-252
Gbp3	773.255	3.69486	0.481311	7.67666	1.63293e-14	1.00621e-13
Arrb1	629.551	3.68229	0.18121	20.3205	8.46594e-92	3.8888e-90
Npnt	2861.63	3.67861	0.342079	10.7537	5.6933e-27	6.23679e-26
1810020O05Rik	10.0624	3.67499	1.23644	2.97224	0.00295631	0.0066556
A530032D15Rik	21.8347	3.67296	0.920362	3.99077	6.58579e-05	0.000184807
Btn2a2	34.4759	3.66334	0.676785	5.41285	6.20292e-08	2.36657e-07
Aldh1a7	15.178	3.66206	1.12993	3.24096	0.00119127	0.00284977
Slc24a3	503.954	3.65883	0.217407	16.8294	1.48585e-63	4.32099e-62
Gm19705	178.668	3.65217	0.371316	9.83575	7.89748e-23	7.33876e-22
Ttc21a	7.68106	3.65132	1.62531	2.24654	0.0246697	0.0470993
Fam132b	1223.28	3.63819	0.13529	26.8919	2.73411e-159	2.67926e-157
Snx10	1898.91	3.62207	0.120868	29.9672	2.62516e-197	4.42148e-195
Pmepa1	2326.25	3.61994	0.130061	27.8327	1.74632e-170	1.92083e-168
Dbndd2	705.641	3.60103	0.171164	21.0384	2.92037e-98	1.46644e-96
S100a4	2254.07	3.59408	0.114401	31.4166	1.19963e-216	2.36547e-214
Flt1	87.7568	3.59238	0.63487	5.65845	1.52749e-08	6.11944e-08
Gab2	483.838	3.58844	0.212746	16.8672	7.83992e-64	2.29229e-62
Rnf183	65.4655	3.57882	1.35964	2.63218	0.00848393	0.0176365
Arsg	38.7696	3.5788	0.680386	5.25995	1.44098e-07	5.30735e-07
Tmem210	7.32031	3.57714	1.5697	2.27887	0.0226746	0.0435785
Pard3b	52.3408	3.57679	0.521176	6.86291	6.74698e-12	3.50778e-11
Hap1	911.277	3.5661	0.150699	23.6637	8.52955e-124	5.99627e-122
Scube3	70.6767	3.56131	0.851596	4.18193	2.89051e-05	8.4423e-05
Zbtb32	114.75	3.55343	0.369188	9.62497	6.27261e-22	5.59723e-21
Gm16998	4.6921	3.552	1.81027	1.96214	0.0497467	0.088771
Cnnm4	1703.11	3.54261	0.119093	29.7465	1.92607e-194	3.11426e-192
Vash1	18.6899	3.52906	1.14194	3.0904	0.00199889	0.0046284
5430403N17Rik	6.21304	3.52596	1.66453	2.11829	0.0341509	0.0631936
Aldh1a1	148.621	3.52226	0.317494	11.0939	1.34262e-28	1.56066e-27
Olfr1372-ps1	56.8544	3.52013	0.555766	6.33383	2.39151e-10	1.10607e-09
Nfatc4	28.8007	3.5196	0.707028	4.97803	6.42353e-07	2.22355e-06
Epb4.1l1	2644.31	3.51579	0.125675	27.9754	3.2408e-172	3.63892e-170
Asb5	9.50542	3.50728	1.4681	2.38899	0.0168948	0.0332448
Mal2	9172.94	3.50663	0.121878	28.7717	4.84609e-182	6.37044e-180
Fam189a2	178.821	3.5008	0.31172	11.2306	2.88535e-29	3.45835e-28
Mmp15	839.818	3.49729	0.195449	17.8936	1.32221e-71	4.36303e-70
Gbp8	152.075	3.49722	0.322017	10.8604	1.78043e-27	1.99776e-26
Ndst3	22.2808	3.49397	0.855474	4.08425	4.42196e-05	0.000126457
Nfe2l3	651.741	3.48992	0.172322	20.2523	3.38795e-91	1.53445e-89
Clec2i	83.6759	3.47857	0.551803	6.30401	2.90036e-10	1.33265e-09
Rdh10	2040.78	3.47585	0.112532	30.8877	1.74857e-209	3.28752e-207
Cldn6	6298.24	3.47495	0.232347	14.9559	1.42593e-50	3.22459e-49
Smtnl2	318.782	3.4745	0.237584	14.6243	1.96563e-48	4.26607e-47
Ccl6	31.148	3.47371	0.768185	4.52197	6.12668e-06	1.93368e-05
Prkd1	459.829	3.47291	0.223479	15.5402	1.85388e-54	4.54172e-53
Hrc	4.82656	3.46814	1.76975	1.95968	0.0500337	0.0892437
2010300C02Rik	57.2311	3.44308	0.554661	6.20755	5.38184e-10	2.42123e-09
Tspan32	26.9158	3.43145	0.719622	4.7684	1.85694e-06	6.15265e-06
Artn	73.6564	3.4252	0.601557	5.69389	1.24177e-08	5.01202e-08
Pls1	238.872	3.41444	0.250331	13.6397	2.32557e-42	4.42378e-41
Ctsz	3883.53	3.41363	0.0936999	36.4316	1.34756e-290	4.27229e-288
Tlr3	1914.53	3.41215	0.126689	26.9332	8.96972e-160	8.84338e-158
Mecom	185.08	3.41184	0.280905	12.1459	6.03237e-34	8.68544e-33
Btn1a1	166.159	3.41168	0.305041	11.1843	4.866e-29	5.75134e-28
Ccl9	386.597	3.40857	0.205464	16.5896	8.28509e-62	2.32572e-60
Rgs10	413.584	3.40749	0.203219	16.7675	4.21656e-63	1.21097e-61
Plekho1	486.275	3.40717	0.207463	16.423	1.30841e-60	3.59181e-59
Klk10	103.152	3.40635	0.436075	7.81138	5.65653e-15	3.58668e-14
Gprc5a	4192.46	3.40032	0.120585	28.1986	6.07711e-175	7.17232e-173
Dynap	2808.05	3.39872	0.100087	33.9575	9.4382e-253	2.34779e-250
Synpo	205.284	3.39739	0.299421	11.3465	7.71654e-30	9.43074e-29
Kifc3	2782.58	3.39716	0.106465	31.9089	2.0115e-223	4.11696e-221
Fam107a	50.7699	3.39365	0.581232	5.83871	5.26073e-09	2.18497e-08
Rnf24	784.684	3.39359	0.166539	20.3772	2.6651e-92	1.23827e-90
4930461G14Rik	14.9449	3.38894	1.04828	3.23287	0.00122554	0.00292699
Ksr1	127.745	3.38871	0.353028	9.59899	8.07281e-22	7.168e-21
Paqr8	198.098	3.37756	0.290873	11.6118	3.59019e-31	4.63287e-30
Exoc3l4	182.83	3.36864	0.361817	9.31035	1.27416e-20	1.07079e-19
Bhlhe40	5633.25	3.35817	0.0812599	41.3263	0	0
Fbn1	5.50461	3.35572	1.70307	1.9704	0.0487925	0.0872224
Tmem106a	163.506	3.3542	0.321339	10.4382	1.65928e-25	1.72423e-24
Alcam	406.241	3.35367	0.290193	11.5567	6.82945e-31	8.7155e-30
Sdcbp2	362.76	3.3497	0.217831	15.3775	2.31669e-53	5.58249e-52
Samd9l	2554.75	3.33802	0.332645	10.0348	1.072e-23	1.03482e-22
Mycbpap	8.76892	3.3363	1.35819	2.45643	0.0140325	0.0280147
Trim12c	421.741	3.33327	0.65967	5.05294	4.35059e-07	1.5319e-06
Crabp2	1138.65	3.32953	0.320413	10.3914	2.71365e-25	2.79293e-24
Bbs1	233.202	3.32231	0.26616	12.4824	9.31803e-36	1.42674e-34
Efemp2	63.3222	3.32215	0.54405	6.10634	1.01943e-09	4.49499e-09
Ctsw	174.799	3.31875	0.398263	8.33307	7.87721e-17	5.51849e-16
6030419C18Rik	190.458	3.30596	0.282202	11.7149	1.06957e-31	1.4106e-30
Cxcl11	7.10503	3.30471	1.46019	2.2632	0.0236232	0.0452725
Wfdc2	38300.9	3.30065	0.22911	14.4064	4.71549e-47	9.87627e-46
Scn8a	16.8546	3.29703	0.934879	3.52669	0.000420791	0.00107129
Edn1	1129.49	3.29555	0.129368	25.4742	3.80762e-143	3.24029e-141
Mapk11	1282.63	3.295	0.136088	24.2123	1.65075e-129	1.2531e-127
Plac8	8.17054	3.29442	1.50363	2.19099	0.0284529	0.0536344
Fndc7	104.963	3.29114	0.390704	8.4236	3.65087e-17	2.61546e-16
2610307P16Rik	263.24	3.28588	0.249179	13.1868	1.04514e-39	1.81124e-38
Il1rn	513.67	3.28134	0.619285	5.2986	1.16696e-07	4.3406e-07
AI463170	34.0474	3.27809	0.671861	4.87913	1.06557e-06	3.60668e-06
Tfcp2l1	144.405	3.26075	0.324854	10.0376	1.04188e-23	1.00695e-22
Gtsf1l	11.1998	3.25601	1.12006	2.907	0.00364913	0.00807593
Cd74	421.134	3.23904	0.272295	11.8953	1.25187e-32	1.70178e-31
Ctgf	6689.3	3.23876	0.259121	12.499	7.55839e-36	1.1584e-34
Mx1	34.3366	3.23578	0.850618	3.80404	0.000142357	0.000383822
Slpi	583.131	3.23216	0.187559	17.2327	1.50838e-66	4.61913e-65
Sp110	216.988	3.22169	0.339982	9.47606	2.64061e-21	2.28933e-20
Pla2g16	204.949	3.22088	0.300184	10.7297	7.384e-27	8.01826e-26
Fam20c	601.075	3.21303	0.16639	19.3103	4.40082e-83	1.77892e-81
Gca	129.175	3.2046	0.339738	9.43256	4.00208e-21	3.442e-20
Has2as	59.4487	3.19571	0.785173	4.07007	4.69982e-05	0.000133976
Ptgds	10.4658	3.18625	1.29291	2.4644	0.0137244	0.0274369
Gbp4	679.467	3.17797	0.459838	6.91106	4.81052e-12	2.53359e-11
2310007B03Rik	1741.7	3.17726	0.12977	24.4837	2.20071e-132	1.719e-130
A730090N16Rik	23.0747	3.17647	1.03579	3.06671	0.00216431	0.00498215
Cldn4	10014.2	3.17382	0.0837703	37.8872	0	0
Cd14	1443.01	3.15424	0.126019	25.0298	2.89889e-138	2.35538e-136
Plin2	7920.18	3.15213	0.0765147	41.1964	0	0
Adam8	1146.79	3.14822	0.133135	23.6469	1.26957e-123	8.84812e-122
U90926	7.93861	3.13913	1.27659	2.459	0.0139325	0.0278219
Cnfn	7.31326	3.13863	1.31063	2.39475	0.0166318	0.0327751
Mrc1	7.63716	3.12593	1.3042	2.39683	0.0165377	0.0326056
Sel1l3	1020.28	3.11963	0.14024	22.2449	1.26311e-109	7.34647e-108
Tlr2	131.256	3.11702	0.37923	8.21933	2.0464e-16	1.40502e-15
4921506M07Rik	24.9466	3.11369	0.742974	4.19085	2.77917e-05	8.14066e-05
Pttg1ip	12346.8	3.10765	0.0805712	38.5702	0	0
Atp2b4	391.277	3.10276	0.282527	10.9822	4.65514e-28	5.29317e-27
Prdx5	4142.89	3.10145	0.0983719	31.5278	3.61624e-218	7.21864e-216
Parp14	1630.65	3.10071	0.348906	8.88695	6.28102e-19	4.88024e-18
Sprr2e	6.55212	3.09879	1.62169	1.91084	0.0560246	0.0988717
Plscr1	3794.48	3.09869	0.0902815	34.3225	3.6178e-258	9.43486e-256
Msln	9789.13	3.09527	0.0994402	31.1269	1.0412e-212	2.00418e-210
Gpx3	13.2703	3.09187	1.05164	2.94004	0.00328166	0.00733092
Lbp	537.886	3.08616	0.209982	14.6973	6.70795e-49	1.46966e-47
Dmd	16.9489	3.07726	1.09733	2.80433	0.00504212	0.0108934
Ltbp3	1936.59	3.07579	0.113425	27.1173	6.1496e-162	6.17596e-160
Ivd	2857.67	3.06528	0.0979782	31.2853	7.3951e-215	1.44062e-212
Coro6	190.295	3.06439	0.330182	9.28092	1.68015e-20	1.4054e-19
Gimap8	111.612	3.06424	0.367051	8.34825	6.92808e-17	4.87256e-16
Itpripl2	1869.59	3.05878	0.120343	25.4172	1.62676e-142	1.37713e-140
Atp6v0a4	33.4952	3.05507	0.700476	4.36143	1.29218e-05	3.92067e-05
1700101E01Rik	7.0017	3.05187	1.32572	2.30205	0.0213324	0.041185
Them6	1446.65	3.04434	0.164046	18.5578	7.04936e-77	2.57294e-75
Cc2d2a	600.061	3.0413	0.233234	13.0397	7.27663e-39	1.232e-37
Col5a1	56.0734	3.0395	0.510197	5.9575	2.56121e-09	1.08779e-08
Jdp2	2103.8	3.03782	0.104374	29.1052	3.08663e-186	4.33981e-184
Hormad2	6.90627	3.03658	1.50198	2.02172	0.0432057	0.0780813
Elf3	617.644	3.03361	0.161019	18.8401	3.54579e-79	1.35217e-77
Spint3	6.87038	3.02802	1.47891	2.04746	0.0406126	0.0737992
Sag	16.9617	3.02597	1.08031	2.80101	0.00509433	0.0109959
Zcchc24	33.0689	3.0227	0.651812	4.63738	3.52848e-06	1.14058e-05
Tnip1	2159.83	3.01499	0.122467	24.6189	7.92857e-134	6.25351e-132
1500011B03Rik	194.946	3.01391	0.280596	10.7411	6.52525e-27	7.11922e-26
Nkpd1	35.3939	3.01067	0.689017	4.36951	1.24525e-05	3.78611e-05
Lsp1	166.13	3.00956	0.296574	10.1477	3.39115e-24	3.35361e-23
Gpr97	11.5188	3.00512	1.0764	2.79183	0.00524116	0.0112896
Rasgef1b	87.2582	3.00413	0.490846	6.1203	9.3399e-10	4.12614e-09
Slc4a11	1907.16	3.00385	0.135434	22.1794	5.42484e-109	3.1215e-107
Spag1	566.166	3.00008	0.180336	16.636	3.82138e-62	1.08021e-60
Ctxn1	256.188	2.99752	0.275913	10.864	1.71091e-27	1.92243e-26
Myo7a	389.355	2.99507	0.255902	11.704	1.21635e-31	1.60026e-30
Agrp	14.0053	2.99124	1.44892	2.06446	0.038974	0.0710983
Unc13a	59.4503	2.98784	0.476203	6.2743	3.51204e-10	1.60006e-09
Hdac9	17.2219	2.97993	0.933019	3.19386	0.00140383	0.00332239
Krt8	83861.1	2.97883	0.0845846	35.2172	1.09147e-271	3.26814e-269
Slc16a6	290.363	2.97844	0.236809	12.5774	2.81112e-36	4.37469e-35
Zbtb7c	88.3574	2.97481	0.39113	7.60567	2.83423e-14	1.71893e-13
Gbp9	1127.18	2.97195	0.149872	19.8299	1.64488e-87	7.11126e-86
Gmpr	296.72	2.97081	0.240007	12.378	3.43674e-35	5.1548e-34
Vaultrc5	2058.57	2.96761	0.104593	28.3729	4.36722e-177	5.30929e-175
Spns2	3356.32	2.9596	0.100616	29.4147	3.56705e-190	5.34033e-188
1700025G04Rik	269.209	2.95871	0.41773	7.08283	1.41236e-12	7.73853e-12
Gpr85	185.553	2.95472	0.285817	10.3378	4.75301e-25	4.84867e-24
Nfatc2	279.16	2.95108	0.251139	11.7508	6.99647e-32	9.28784e-31
Wnt7b	12904.5	2.95019	0.0760407	38.7976	0	0
Fbxo32	570.417	2.9479	0.232569	12.6754	8.09754e-37	1.27611e-35
Pard6b	1492.41	2.94303	0.137999	21.3264	6.4568e-101	3.35691e-99
Hist1h2bm	1204.99	2.94006	0.153188	19.1924	4.28095e-82	1.68826e-80
Gm11627	21.6764	2.9369	0.80758	3.63667	0.00027619	0.000720045
Trim34b	9.06011	2.92891	1.19324	2.45459	0.0141046	0.0281413
Fam120c	670.875	2.92672	0.155461	18.8261	4.61818e-79	1.75285e-77
Enho	14.0132	2.92349	0.99538	2.93706	0.00331341	0.00739163
Cacna1a	51.8318	2.90052	0.589635	4.91917	8.69124e-07	2.96599e-06
Mmd	828.802	2.89876	0.142365	20.3614	3.67881e-92	1.70438e-90
Crb3	559.927	2.89868	0.174704	16.592	7.96822e-62	2.24066e-60
Klra2	44.9589	2.89324	0.575909	5.02377	5.06662e-07	1.77206e-06
1700019G17Rik	50.4334	2.88498	0.554907	5.19903	2.00334e-07	7.28894e-07
Nacc2	648.845	2.8829	0.166919	17.2713	7.73653e-67	2.37817e-65
E230025N22Rik	26.4278	2.87541	0.734533	3.91461	9.05491e-05	0.000250186
Acox2	1187.44	2.87361	0.122501	23.4579	1.0988e-121	7.37199e-120
Xkr6	13.1751	2.87253	1.18221	2.42981	0.0151068	0.0299708
Ftl1	78854.7	2.87104	0.0925283	31.0287	2.20886e-211	4.20178e-209
Lamc3	74.6242	2.86481	0.438409	6.53455	6.38009e-11	3.07756e-10
Pcdhb5	19.6954	2.86086	0.863139	3.31448	0.000918145	0.00223274
Nbeal2	1525.65	2.8587	0.108533	26.3394	6.78195e-153	6.26613e-151
Fam110b	54.5944	2.84952	0.532106	5.35518	8.54691e-08	3.21608e-07
Als2cr12	52.283	2.833	0.531097	5.33424	9.59432e-08	3.59182e-07
Mslnl	96.8074	2.82637	0.468164	6.03714	1.56867e-09	6.82374e-09
Clrn1	23.064	2.82444	0.797941	3.53965	0.000400651	0.00102243
Dlx4	24.4552	2.82353	0.718029	3.93234	8.41242e-05	0.000233231
Gm14005	335.121	2.81271	0.242243	11.6111	3.61972e-31	4.66353e-30
Osgin1	1434.5	2.80825	0.117719	23.8555	8.88026e-126	6.38155e-124
Galnt10	2003.57	2.80443	0.107681	26.0438	1.58292e-149	1.4219e-147
Nalcn	8.65909	2.79795	1.27761	2.18999	0.0285252	0.0537557
Krt80	1112.69	2.79543	0.128667	21.726	1.16427e-104	6.33841e-103
Nyap1	230.955	2.78888	0.263797	10.5721	4.01388e-26	4.26696e-25
Nr2f2	1891.55	2.78885	0.121704	22.915	3.29529e-116	2.10599e-114
Fndc4	97.3398	2.78551	0.411649	6.76671	1.31743e-11	6.71338e-11
Mid1	70.6201	2.77604	0.474096	5.85544	4.75751e-09	1.98003e-08
Cstf2t	1745.19	2.76843	0.10898	25.4032	2.32639e-142	1.95913e-140
Gm11545	9.64158	2.76662	1.18494	2.33482	0.0195528	0.038049
Aldh3b1	1107.1	2.76422	0.131796	20.9734	1.14772e-97	5.70998e-96
Rbpj	4148.26	2.75483	0.0953351	28.8963	1.32831e-183	1.82013e-181
Nmi	691.909	2.74368	0.162571	16.8769	6.65685e-64	1.95344e-62
Pfkfb4	554.581	2.74333	0.167188	16.4086	1.65889e-60	4.53851e-59
Lysmd2	203.241	2.74283	0.284687	9.63455	5.71409e-22	5.11013e-21
Dagla	219.777	2.74045	0.253555	10.8081	3.15105e-27	3.48968e-26
Lzts2	1874.49	2.73663	0.119693	22.8638	1.06625e-115	6.7875e-114
Ccdc85b	483.431	2.73096	0.505141	5.40634	6.43259e-08	2.44726e-07
Shisa4	240.041	2.72729	0.234953	11.6078	3.7614e-31	4.83835e-30
Lrfn1	22.0017	2.7256	1.18182	2.30628	0.0210952	0.0407757
Golga7b	20.0638	2.723	0.828998	3.28469	0.00102094	0.00246603
Gstm1	918.5	2.71501	0.173835	15.6183	5.46547e-55	1.35956e-53
Mta3	949.655	2.71366	0.141798	19.1376	1.22896e-81	4.82307e-80
Ube2l6	380.404	2.70973	0.223493	12.1244	7.83949e-34	1.12174e-32
Gmfg	121.252	2.70372	0.403037	6.70836	1.96824e-11	9.88952e-11
Ogdhl	121.47	2.70204	0.421464	6.41109	1.44483e-10	6.79705e-10
Lhx6	50.0327	2.70109	0.5114	5.28174	1.27961e-07	4.74432e-07
Gdpd5	1163.73	2.7003	0.131206	20.5806	4.09274e-94	1.95785e-92
Lgals9	1640.03	2.69951	0.119215	22.6441	1.59618e-113	9.7391e-112
Dtna	317.408	2.69867	0.222553	12.126	7.69339e-34	1.10279e-32
Klf6	5348.38	2.69719	0.0767724	35.1323	2.16573e-270	6.25317e-268
Zmynd15	66.2451	2.69361	0.439682	6.12628	8.99558e-10	3.98165e-09
Scml2	7.77033	2.68905	1.23842	2.17135	0.0299047	0.0560874
Smarca5-ps	29.8853	2.68733	0.681823	3.94139	8.10119e-05	0.000225027
Cystm1	988.162	2.68676	0.16957	15.8446	1.53154e-56	3.90592e-55
Irak2	539.633	2.68397	0.190216	14.1101	3.29202e-45	6.64528e-44
Fam117a	94.9842	2.68202	0.405815	6.60897	3.86991e-11	1.90596e-10
Usp11	49.9872	2.67448	0.643009	4.15932	3.19203e-05	9.27772e-05
Mical2	798.781	2.67135	0.141184	18.9211	7.64938e-80	2.94483e-78
Greb1l	496.585	2.66463	0.199499	13.3567	1.08311e-40	1.94586e-39
Sh3bp5	705.829	2.66382	0.146075	18.2359	2.67759e-74	9.31053e-73
Bmf	321.775	2.65375	0.26963	9.84216	7.41027e-23	6.89394e-22
Tgfa	2079.1	2.64967	0.119498	22.1733	6.21178e-109	3.56164e-107
Vegfb	376.56	2.63872	0.219878	12.0008	3.51698e-33	4.8896e-32
1500015L24Rik	23.8046	2.63443	0.825193	3.1925	0.00141046	0.0033371
Snhg9	15.7885	2.63269	0.939892	2.80105	0.00509365	0.0109959
Lemd1	148.168	2.63208	0.402237	6.54361	6.00519e-11	2.90104e-10
Klk6	11.8544	2.63007	1.13349	2.32032	0.0203237	0.0394116
Fads3	789.667	2.6261	0.161793	16.2312	3.03251e-59	8.11799e-58
Mrgpre	289.153	2.62443	0.234042	11.2135	3.50146e-29	4.17871e-28
Il34	301.579	2.62423	0.221873	11.8276	2.81049e-32	3.77432e-31
4933411G11Rik	31.72	2.6095	0.747638	3.49033	0.000482432	0.00121711
Clcn5	1479.85	2.60939	0.14043	18.5815	4.5403e-77	1.66467e-75
Hist2h2be	298.007	2.60643	0.230008	11.3319	9.12075e-30	1.11133e-28
Ifit3	35.5173	2.60273	0.67286	3.86816	0.00010966	0.000299711
Clmn	45.0553	2.59685	0.615121	4.22169	2.42478e-05	7.1427e-05
Acacb	100.865	2.59668	0.401628	6.4654	1.01034e-10	4.81753e-10
Tmem241	32.0945	2.59483	0.686433	3.78017	0.000156721	0.000420445
Ampd3	466.651	2.58672	0.201844	12.8154	1.34359e-37	2.1595e-36
Gm13251	132.9	2.58625	0.330567	7.82368	5.13026e-15	3.26837e-14
Dlgap1	34.8811	2.58076	0.683606	3.77522	0.000159866	0.000428668
Arhgef10l	892.559	2.56793	0.144013	17.8313	4.04077e-71	1.3199e-69
4930556M19Rik	91.466	2.56791	0.384388	6.68052	2.38101e-11	1.19117e-10
Itga7	25.4904	2.56774	0.985805	2.60471	0.00919508	0.0189734
Ptpn18	72.4361	2.5671	0.441482	5.81473	6.07317e-09	2.51465e-08
Hcfc1r1	997.632	2.56611	0.12612	20.3466	4.97965e-92	2.30046e-90
Foxred2	19.0707	2.5642	0.957357	2.67842	0.00739704	0.0155308
Il1rl1	55.2413	2.56343	0.483645	5.30023	1.15656e-07	4.30489e-07
Fam46c	58.2227	2.56257	0.524447	4.88623	1.02783e-06	3.48259e-06
Rnf223	33.2046	2.56165	0.708445	3.61588	0.000299328	0.000777233
2310068J16Rik	12.068	2.55512	1.02818	2.48508	0.0129521	0.0259894
Mgat4a	1411	2.55466	0.108028	23.6482	1.23266e-123	8.62806e-122
Mmp24	77.7963	2.54729	0.470907	5.40932	6.32644e-08	2.41085e-07
Gstm4	133.662	2.54686	0.317544	8.02049	1.05323e-15	6.97937e-15
Gm14379	25.2248	2.54384	0.698739	3.64062	0.000271984	0.000709651
Gadd45b	4758.57	2.53505	0.0903062	28.0718	2.16776e-173	2.48585e-171
Sema4f	11.2021	2.53354	1.05273	2.40663	0.0161003	0.0318052
Zfpm2	1213.03	2.53206	0.127045	19.9303	2.22089e-88	9.73161e-87
Cacna1i	10.1896	2.53058	1.16643	2.16952	0.0300433	0.0563211
Eno3	1164.63	2.53051	0.131805	19.1988	3.78561e-82	1.50023e-80
Mir1941	12.3056	2.52824	1.03791	2.4359	0.0148548	0.0295178
Frk	3007.54	2.5229	0.087565	28.8117	1.52987e-182	2.02758e-180
Dcbld2	9763.8	2.52074	0.11108	22.693	5.25632e-114	3.23153e-112
9930111J21Rik1	160.863	2.50797	0.313816	7.99184	1.32938e-15	8.77691e-15
1810008I18Rik	48.6207	2.5062	0.520551	4.81451	1.4756e-06	4.9377e-06
Spsb4	36.3447	2.50257	0.571656	4.37776	1.19904e-05	3.65315e-05
Gm5617	32.1195	2.50248	0.733245	3.41288	0.000642805	0.00159802
Lgr6	147.762	2.50089	0.348877	7.16839	7.58856e-13	4.22228e-12
E230016K23Rik	217.17	2.5001	0.260977	9.57975	9.72808e-22	8.58588e-21
Cbfa2t3	9.65811	2.49966	1.1653	2.14508	0.0319463	0.0595092
Dhrs3	818.421	2.48713	0.168641	14.7481	3.16487e-49	6.97176e-48
Fabp5	14576.8	2.48656	0.0877571	28.3346	1.29601e-176	1.56382e-174
Rprl2	480.571	2.48504	1.29062	1.92547	0.0541706	0.0958928
Capn5	1285.65	2.47582	0.132406	18.6988	5.06521e-78	1.88275e-76
Krt85	12.3258	2.45769	1.17457	2.09241	0.0364018	0.0668766
Map3k8	254.399	2.45569	0.286265	8.57836	9.62319e-18	7.09518e-17
Aicda	27.791	2.43884	0.728887	3.34598	0.000819927	0.00200626
Il24	862.336	2.43356	0.511445	4.75821	1.95321e-06	6.45573e-06
Epn2	4581.8	2.42742	0.0812351	29.8814	3.43136e-196	5.66139e-194
2610524H06Rik	237.938	2.42203	0.241352	10.0353	1.06688e-23	1.03049e-22
Tmem223	329.545	2.41981	0.216744	11.1643	6.09392e-29	7.18691e-28
Sdpr	1260.76	2.4193	0.139033	17.401	8.11407e-68	2.55246e-66
Lasp1	10830.1	2.41751	0.0814009	29.6988	7.95354e-194	1.27327e-191
Sema3a	76.9237	2.41732	0.715974	3.37627	0.000734769	0.00181298
Dusp10	833.673	2.41354	0.179634	13.4359	3.72471e-41	6.84373e-40
Socs2	1114.63	2.39376	0.137745	17.3782	1.20747e-67	3.76904e-66
Gpr137b	399.506	2.38236	0.200096	11.9061	1.09985e-32	1.49944e-31
BC029722	981.634	2.38231	0.13325	17.8785	1.73433e-71	5.71127e-70
Gramd4	3065.72	2.3812	0.0929725	25.6119	1.12475e-144	9.72514e-143
Atf5	879.032	2.3747	0.135749	17.4933	1.61086e-68	5.12718e-67
Padi2	606.246	2.37369	0.180427	13.1559	1.57338e-39	2.71794e-38
Fhl2	1155.15	2.36658	0.144254	16.4057	1.74164e-60	4.75684e-59
Cdk5r1	106.722	2.36373	0.408079	5.79234	6.9413e-09	2.85873e-08
Plau	8239.43	2.36341	0.0921627	25.6439	4.94255e-145	4.31979e-143
Ccdc141	39.4558	2.35998	0.668386	3.53086	0.000414204	0.00105585
Prkcd	4318.4	2.35472	0.088434	26.6268	3.31936e-156	3.19469e-154
Irf7	395.642	2.35164	0.244805	9.60619	7.52817e-22	6.68808e-21
Myl4	10.1481	2.35119	1.15407	2.0373	0.04162	0.0754432
Fam213a	1812	2.3501	0.357302	6.57736	4.78873e-11	2.33501e-10
Gm12603	21.1821	2.34436	0.798234	2.93693	0.00331476	0.00739361
A430105I19Rik	5368.15	2.34419	0.0762915	30.7267	2.50222e-207	4.57911e-205
Isg20	653.545	2.34358	0.185985	12.6009	2.08665e-36	3.25881e-35
Gm15987	12.3348	2.34261	1.14958	2.03779	0.0415705	0.075362
H2-T24	173.075	2.34143	0.324111	7.22415	5.0423e-13	2.83678e-12
1700023F06Rik	21.0789	2.3405	0.894432	2.61674	0.0088773	0.0183857
Chka	3125.43	2.32828	0.0882748	26.3754	2.62684e-153	2.45511e-151
Proc	10.1591	2.32802	1.10035	2.11572	0.0343687	0.0635239
5830416P10Rik	1131.61	2.32695	0.155897	14.9262	2.22547e-50	5.01165e-49
Dusp4	1032.27	2.32518	0.127075	18.2978	8.62322e-75	3.01794e-73
Celsr1	1864.47	2.32476	0.163113	14.2524	4.33007e-46	8.94162e-45
Phldb2	4726.63	2.32369	0.0904108	25.7015	1.12449e-145	9.88148e-144
Cd93	383.344	2.32344	0.259859	8.94116	3.85106e-19	3.02661e-18
Smad7	1307.4	2.32343	0.11747	19.779	4.51589e-87	1.94713e-85
H2-Q4	472.558	2.32274	0.200042	11.6113	3.61184e-31	4.65708e-30
Dhx58	74.0911	2.3227	0.426126	5.45074	5.01617e-08	1.93065e-07
Wdr45	801.605	2.32202	0.144903	16.0247	8.59627e-58	2.24182e-56
Hilpda	2209.35	2.32122	0.104549	22.2021	3.27604e-109	1.8918e-107
Phf15	2613.28	2.32098	0.0915994	25.3384	1.20552e-141	1.00995e-139
Socs1	26.1757	2.31847	0.720891	3.21612	0.00129936	0.00309234
8430427H17Rik	64.3478	2.30838	0.502746	4.59154	4.3998e-06	1.40928e-05
Cep164	3317.37	2.30353	0.0867075	26.5667	1.64584e-155	1.56539e-153
Asic1	209.825	2.29907	0.243579	9.4387	3.77419e-21	3.24773e-20
Enkur	85.2055	2.29771	0.410898	5.59192	2.24579e-08	8.89131e-08
H2-T23	941.829	2.29766	0.181477	12.6609	9.74218e-37	1.53231e-35
Lrrc26	21.4303	2.29593	0.883939	2.59738	0.00939373	0.0193684
Pglyrp3	645.053	2.2941	0.198061	11.5828	5.0371e-31	6.44343e-30
Prr15l	84.0225	2.29167	0.423837	5.40696	6.4103e-08	2.43936e-07
Prr13	1381.73	2.28919	0.124914	18.3261	5.12527e-75	1.80153e-73
1700052K11Rik	363.724	2.28882	0.205203	11.1539	6.8532e-29	8.05887e-28
Ccdc68	3302.56	2.28291	0.108095	21.1195	5.26645e-99	2.65275e-97
Gm14023	72.0006	2.28077	0.444124	5.13543	2.81493e-07	1.00942e-06
Ier3	4049.89	2.27322	0.0872396	26.0572	1.11635e-149	1.0084e-147
Psapl1	630.206	2.27133	0.148486	15.2966	8.06031e-53	1.92792e-51
St6galnac6	169.534	2.26994	0.295373	7.68499	1.53009e-14	9.45e-14
4930533B01Rik	11.4367	2.26691	1.08678	2.0859	0.0369877	0.0678374
BC125332	57.5191	2.26543	0.505357	4.48282	7.36614e-06	2.30256e-05
Gm7694	60.0077	2.26171	0.47144	4.79745	1.607e-06	5.35412e-06
Lgals1	44679.1	2.25828	0.258699	8.72936	2.56107e-18	1.93685e-17
Lman2l	528.136	2.25588	0.158891	14.1977	9.47038e-46	1.93831e-44
Nos1ap	33.5361	2.2528	0.594024	3.79243	0.000149179	0.000401276
Bscl2	487.964	2.24639	0.185991	12.0779	1.38127e-33	1.94884e-32
Tmem140	24.3425	2.24476	0.729993	3.07504	0.00210473	0.00485538
Muc13	11.0295	2.2423	1.02392	2.18991	0.0285307	0.0537586
Gckr	18.8918	2.24086	1.12992	1.98319	0.0473461	0.0849467
Wrb	566.012	2.23715	0.206111	10.8541	1.90681e-27	2.13512e-26
Ptges	189.697	2.23578	0.325742	6.86365	6.71212e-12	3.49078e-11
Zdhhc24	416.615	2.23377	0.203296	10.9877	4.37747e-28	4.99149e-27
Usp27x	490.433	2.232	0.167079	13.3589	1.05091e-40	1.89012e-39
Malat1	129713	2.21999	0.0885981	25.0568	1.47144e-138	1.2016e-136
Meis3	228.415	2.21815	0.240175	9.23554	2.56981e-20	2.12865e-19
Gadd45g	587.472	2.21607	0.225531	9.82602	8.6991e-23	8.06975e-22
Ppp1r12b	1149.71	2.21577	0.122174	18.1362	1.65142e-73	5.62142e-72
Steap2	5760.95	2.21203	0.0767305	28.8286	9.40603e-183	1.26738e-180
Nme3	347.374	2.20914	0.217676	10.1488	3.35581e-24	3.32069e-23
Slc17a9	24.1583	2.2082	0.784755	2.81387	0.00489489	0.0106136
Rnf128	1012.45	2.20284	0.126754	17.3789	1.19173e-67	3.72709e-66
Gm8300	11.3029	2.19936	1.12084	1.96224	0.0497341	0.0887584
Rhou	2387.77	2.19702	0.100794	21.7972	2.46475e-105	1.36016e-103
Flot1	440.677	2.19536	0.18286	12.0057	3.31694e-33	4.61943e-32
Jund	3736.46	2.19488	0.0918154	23.9053	2.69618e-126	1.95492e-124
AU018091	933.102	2.19459	0.162043	13.5432	8.68999e-42	1.63572e-40
Iqck	29.2555	2.18384	0.666398	3.27708	0.00104887	0.00253008
2010002M12Rik	27.9893	2.17977	0.695409	3.13452	0.00172137	0.00402091
Rbm47	1333.49	2.17894	0.111435	19.5534	3.85609e-85	1.61109e-83
Itga3	15953	2.17833	0.0898732	24.2378	8.89797e-130	6.81854e-128
Map4k2	813.343	2.17162	0.139697	15.5452	1.71594e-54	4.21018e-53
Slc44a2	5797.26	2.17024	0.0818841	26.5038	8.75172e-155	8.22712e-153
Steap1	1242.87	2.17019	0.143355	15.1386	9.01717e-52	2.11609e-50
Fbxo24	58.7472	2.16994	0.516119	4.20434	2.61846e-05	7.68662e-05
Parm1	374.011	2.16864	0.21141	10.258	1.0896e-24	1.09427e-23
Rab34	1879.6	2.16624	0.107373	20.1749	1.62671e-90	7.32654e-89
Sh2d7	26.7612	2.15971	0.770809	2.80187	0.00508077	0.010971
Mmp19	44.1409	2.15754	0.587964	3.66951	0.000243012	0.000637041
2810408A11Rik	184.488	2.15455	0.270659	7.9604	1.71489e-15	1.12442e-14
Fhl3	501.474	2.15151	0.17872	12.0384	2.23227e-33	3.12769e-32
Lgals3bp	779.003	2.14991	0.153467	14.009	1.37373e-44	2.73881e-43
Gm14405	23.0217	2.14612	0.76179	2.81721	0.00484423	0.0105108
Mcf2l	41.7644	2.14528	0.623858	3.43872	0.000584461	0.00146084
Irgm1	2545.65	2.14466	0.13487	15.9017	6.17061e-57	1.58118e-55
Runx2	427.962	2.13591	0.220556	9.68421	3.51902e-22	3.17163e-21
D330050I16Rik	32.8769	2.13475	0.641696	3.32673	0.000878703	0.0021436
Il17rd	38.3741	2.1335	0.546424	3.90447	9.44302e-05	0.000260154
Rassf3	628.241	2.13302	0.153245	13.919	4.85843e-44	9.53348e-43
Mex3a	1259.5	2.13267	0.116984	18.2304	2.96403e-74	1.02844e-72
Hspa2	57.7923	2.12776	0.481948	4.41491	1.01051e-05	3.10628e-05
Pstpip2	528.302	2.12236	0.169652	12.5101	6.57516e-36	1.00963e-34
Ogfr	3824.59	2.12158	0.0815068	26.0295	2.29379e-149	2.04908e-147
Srl	260.779	2.12114	0.252402	8.40384	4.32116e-17	3.07792e-16
Ifi27l2a	392.794	2.12112	0.271841	7.80279	6.05511e-15	3.8304e-14
Usp43	415.79	2.11952	0.177718	11.9263	8.62801e-33	1.18126e-31
Zfp345	208.011	2.10935	0.248259	8.49657	1.95268e-17	1.41773e-16
Ntn1	395.712	2.106	0.270683	7.78033	7.23343e-15	4.55441e-14
Lpcat1	2201.01	2.10341	0.128173	16.4107	1.6037e-60	4.39496e-59
Arl6ip5	3681.72	2.09923	0.0818623	25.6434	5.01122e-145	4.35626e-143
Tigit	193.22	2.09711	0.300328	6.98271	2.89546e-12	1.55228e-11
Oaf	1138.65	2.0903	0.14023	14.9063	3.00069e-50	6.73864e-49
Ccdc120	586.423	2.08738	0.199024	10.488	9.80361e-26	1.03052e-24
Tmem25	21.4464	2.08541	0.847368	2.46104	0.0138533	0.0276742
Col8a1	16189.1	2.0842	0.0837306	24.8917	9.15573e-137	7.32866e-135
Pitpnm1	1432.53	2.08005	0.10834	19.1992	3.75787e-82	1.4929e-80
Tm4sf1	8224.67	2.07631	0.0877383	23.6649	8.29692e-124	5.8582e-122
Znfx1	1871.42	2.07454	0.105733	19.6206	1.03125e-85	4.34226e-84
Prr18	15.6137	2.0736	0.890523	2.32852	0.0198843	0.0386291
Sh3tc1	655.014	2.07329	0.187818	11.0389	2.48187e-28	2.86026e-27
A530013C23Rik	22.5291	2.07053	0.720839	2.87238	0.00407387	0.00894978
Lgmn	4378.73	2.06579	0.118846	17.3821	1.12833e-67	3.53565e-66
Itpr2	2193.14	2.06533	0.365953	5.64369	1.66447e-08	6.65008e-08
Gdpd1	698.251	2.065	0.181194	11.3966	4.34616e-30	5.36026e-29
5730507C01Rik	262.944	2.06283	0.223501	9.22962	2.71588e-20	2.2439e-19
Lrrfip1	3967.68	2.0616	0.0784879	26.2665	4.63087e-152	4.25435e-150
Ifih1	1311.25	2.054	0.164614	12.4777	9.8857e-36	1.51079e-34
Nadsyn1	733.144	2.05345	0.156577	13.1146	2.71526e-39	4.65569e-38
Zbtb4	601.492	2.05342	0.216006	9.50632	1.97531e-21	1.71898e-20
Il4ra	2721.58	2.05084	0.133032	15.4161	1.27526e-53	3.0914e-52
Irf9	1081.99	2.05056	0.351489	5.83392	5.414e-09	2.24689e-08
Ralgps1	196.866	2.0472	0.268367	7.62834	2.37791e-14	1.45088e-13
Mtss1l	213.806	2.0443	0.29353	6.96455	3.29466e-12	1.75581e-11
Mill2	15.1042	2.04118	0.956312	2.13443	0.0328079	0.0609316
Rgs11	30.4552	2.04085	0.744088	2.74275	0.0060927	0.0129861
Gm14124	71.9655	2.03824	0.451196	4.5174	6.26022e-06	1.97313e-05
Me3	49.7074	2.03707	0.534597	3.81047	0.000138701	0.000374901
Cxcl16	4297.73	2.03639	0.0877321	23.2114	3.49094e-119	2.2578e-117
Oas3	1033.04	2.03598	0.155602	13.0846	4.03344e-39	6.88666e-38
Ust	231.525	2.03327	0.231969	8.76525	1.8637e-18	1.41808e-17
Dapp1	985.925	2.03118	0.126876	16.0092	1.10285e-57	2.85769e-56
Krt4	446.204	2.02633	0.63648	3.18364	0.00145435	0.0034324
Tymp	36.3395	2.02515	0.582474	3.4768	0.000507432	0.00127719
Mir1983	24.7084	2.02447	0.76998	2.62926	0.0085572	0.0177728
Xaf1	1091.76	2.02125	0.155049	13.0362	7.61604e-39	1.28811e-37
Mvp	2210.82	2.01991	0.103955	19.4306	4.25145e-84	1.76714e-82
6230400D17Rik	36.2649	2.01835	0.611385	3.30128	0.000962447	0.00233345
Skap1	51.254	2.01815	0.547095	3.68885	0.000225269	0.000593993
Ccnd1	21604.5	2.01784	0.104863	19.2426	1.62899e-82	6.51959e-81
Il1f9	138.826	2.01471	0.293927	6.85445	7.15849e-12	3.71337e-11
Rnd1	463.467	2.01445	0.170428	11.8199	3.07871e-32	4.13109e-31
Aqp11	19.1951	2.01267	0.778059	2.58678	0.00968771	0.0199187
Glrx	467.675	2.01161	0.178963	11.2404	2.58227e-29	3.10429e-28
Rai14	8063.93	2.0111	0.0690857	29.1102	2.66673e-186	3.78231e-184
Rad9b	84.0289	2.0097	0.378902	5.304	1.13293e-07	4.21887e-07
9830147E19Rik	96.6167	2.00535	0.365157	5.49176	3.97955e-08	1.54565e-07
Skil	3732.95	2.00466	0.0816483	24.5523	4.08467e-133	3.20607e-131
Mbnl3	4379.42	2.0029	0.0837313	23.9205	1.87362e-126	1.36462e-124
Ptprz1	829.206	2.0016	0.960413	2.0841	0.0371511	0.0681138
Serpinb9	4437.54	1.99937	0.105986	18.8645	2.23237e-79	8.53314e-78
Stx19	15.6224	1.99923	0.911202	2.19406	0.0282309	0.0532445
Myo5b	2295.26	1.99511	0.0917462	21.746	7.53963e-105	4.11852e-103
Rtkn2	259.857	1.99337	0.233895	8.5225	1.56147e-17	1.14035e-16
Ppp1r3f	243.44	1.99034	0.236369	8.42047	3.74975e-17	2.68273e-16
4933408B17Rik	12.4357	1.98884	1.00808	1.9729	0.0485072	0.0867708
Eml3	2881.08	1.98787	0.0883485	22.5003	4.12352e-112	2.47856e-110
Chd3	9270.1	1.98604	0.0691189	28.7337	1.44626e-181	1.88586e-179
Cecr2	40.4271	1.98598	0.591072	3.35997	0.000779514	0.00191375
Prmt2	1048.09	1.98539	0.130151	15.2545	1.53641e-52	3.65326e-51
Acp2	796.748	1.98461	0.135594	14.6364	1.64508e-48	3.57998e-47
Ttc36	43.8348	1.98324	0.706784	2.80601	0.00501596	0.0108418
BC021767	107.706	1.98317	0.402652	4.92528	8.42417e-07	2.88032e-06
Gpr137	528.626	1.98224	0.191978	10.3254	5.41199e-25	5.50702e-24
Zfp575	22.8003	1.98153	0.780739	2.53801	0.0111484	0.0226599
Gm4951	43.5254	1.9813	0.526668	3.76196	0.000168587	0.000450409
Optn	1266.24	1.97585	0.12345	16.0052	1.17501e-57	3.03979e-56
Zfp870	134.867	1.97545	0.387608	5.09652	3.45953e-07	1.23182e-06
Tcte2	34.888	1.97526	0.640277	3.085	0.0020355	0.00470912
Itgb2	166.24	1.97416	0.279062	7.07426	1.50253e-12	8.20203e-12
4933427E11Rik	44.8768	1.97374	0.521839	3.78227	0.000155406	0.000417125
Relb	454.631	1.97142	0.185892	10.6052	2.81868e-26	3.01424e-25
Slc9a3r2	202.89	1.96783	0.258384	7.61592	2.61826e-14	1.59212e-13
Eps8l1	278.31	1.96581	0.224381	8.76105	1.93444e-18	1.47121e-17
Amotl2	6938.42	1.96271	0.254305	7.71794	1.18226e-14	7.3438e-14
Tcp11l1	701.529	1.96078	0.160133	12.2447	1.7937e-34	2.6294e-33
Cebpb	733.601	1.95939	0.151441	12.9383	2.73693e-38	4.52488e-37
Ccdc148	55.078	1.9586	0.463652	4.22428	2.39703e-05	7.06611e-05
4930487H11Rik	30.5282	1.95748	0.669573	2.92348	0.00346142	0.00769632
Dbil5	11.3657	1.95705	1.02135	1.91614	0.0553473	0.0977617
Sorbs3	409.302	1.95634	0.188509	10.378	3.1241e-25	3.20721e-24
Ttll1	498.384	1.95628	0.190408	10.2741	9.21888e-25	9.28723e-24
Thbs1	121490	1.95584	0.0564801	34.6289	9.29643e-263	2.59162e-260
Magi1	1479.84	1.95272	0.118438	16.4873	4.52905e-61	1.25394e-59
Hdac6	2757.98	1.94904	0.0903465	21.573	3.2227e-103	1.70845e-101
Apobr	660.154	1.94886	0.157895	12.3427	5.33119e-35	7.93739e-34
Ppef2	22.9584	1.94526	0.743913	2.6149	0.00892546	0.0184807
Unc13d	1964.22	1.94499	0.102135	19.0434	7.45341e-81	2.90396e-79
Fam129a	637.854	1.94485	0.193375	10.0574	8.51948e-24	8.26839e-23
Reep6	986.57	1.94478	0.149543	13.0048	1.14911e-38	1.93138e-37
Ppp2r2b	64.4789	1.94452	0.643264	3.0229	0.00250364	0.00570723
2010001M06Rik	46.3545	1.94156	0.545467	3.55945	0.000371628	0.000953332
D7Ertd715e	80.8366	1.94004	0.406149	4.77667	1.78221e-06	5.91471e-06
Smad6	138.99	1.93699	0.313837	6.17196	6.74474e-10	3.01176e-09
Slc22a4	176.484	1.93629	0.274923	7.04305	1.88077e-12	1.02048e-11
Zc3h12a	540.462	1.93522	0.158031	12.2458	1.76914e-34	2.59576e-33
Fbxo36	317.336	1.93323	0.222882	8.67378	4.18014e-18	3.12911e-17
Igf2bp1	512.939	1.93072	0.165388	11.6739	1.73266e-31	2.25931e-30
Cybasc3	626.105	1.93065	0.155686	12.4009	2.58443e-35	3.89085e-34
Atxn7l1	229.578	1.92948	0.234976	8.21141	2.18614e-16	1.49779e-15
Lif	1639.82	1.92727	0.111102	17.3468	2.08494e-67	6.48297e-66
Fignl2	364.142	1.92661	0.18873	10.2083	1.8206e-24	1.82049e-23
Grina	3028.09	1.9235	0.0908349	21.1758	1.59692e-99	8.11969e-98
2010016I18Rik	14.8541	1.92251	0.929809	2.06763	0.0386744	0.0706265
AW209491	902.65	1.92192	0.136793	14.0499	7.71679e-45	1.54613e-43
P2ry2	497.933	1.92183	0.180869	10.6255	2.26712e-26	2.43245e-25
Plcb1	86.3718	1.92162	0.498947	3.85135	0.00011747	0.00031976
Lpgat1	3632.79	1.92098	0.0874131	21.9759	4.89821e-107	2.75955e-105
Id2	3077.07	1.91737	0.472332	4.05937	4.92059e-05	0.000139974
Gm16880	24.9401	1.91633	0.675464	2.83706	0.00455316	0.00992611
Cited4	13.5858	1.91617	0.969299	1.97686	0.0480576	0.0860609
Slc25a43	176.056	1.91547	0.269994	7.09448	1.29842e-12	7.13843e-12
Helz2	1559.04	1.91372	0.115932	16.5073	3.24874e-61	9.02558e-60
4833419F23Rik	33.6775	1.91222	0.590602	3.23775	0.00120476	0.00287992
S100a6	127901	1.90657	0.0758943	25.1214	2.9007e-139	2.39293e-137
4930412B13Rik	20.9325	1.90625	0.983801	1.93764	0.052667	0.0934459
Sema3e	4737.63	1.90495	0.0905495	21.0377	2.96266e-98	1.48307e-96
2610306M01Rik	97.4172	1.90345	0.386663	4.92277	8.53272e-07	2.91497e-06
Ifi27l1	1996.54	1.90269	0.141603	13.4368	3.67848e-41	6.76647e-40
2310002J15Rik	76.3572	1.90245	0.418495	4.54594	5.46916e-06	1.73598e-05
Sqstm1	14079	1.89784	0.0682912	27.7904	5.66982e-170	6.19427e-168
Susd2	58.9321	1.89771	0.563637	3.36691	0.000760159	0.00186992
Fam89b	1204.51	1.89684	0.129753	14.6188	2.12983e-48	4.61626e-47
Tcf7l2	85.1305	1.89597	0.380778	4.97919	6.38509e-07	2.21072e-06
Tspo	2916.38	1.89487	0.113512	16.6932	1.46918e-62	4.18225e-61
Clcf1	262.955	1.89244	0.228605	8.27821	1.25041e-16	8.67349e-16
Unc5b	2319.96	1.89115	0.0919674	20.5633	5.8518e-94	2.78287e-92
Tiam2	74.2493	1.88633	0.403391	4.67617	2.92279e-06	9.5107e-06
Rassf8	1060.42	1.88391	0.123697	15.2301	2.23417e-52	5.28906e-51
Fam71f2	35.4015	1.88173	0.566563	3.3213	0.000895978	0.0021808
Clec2g	58.6854	1.87745	0.470971	3.98634	6.7099e-05	0.000188028
Fam198b	561.001	1.87726	0.192669	9.74343	1.96797e-22	1.79572e-21
Sh3bp2	514.916	1.87504	0.163169	11.4913	1.45839e-30	1.82938e-29
Lrig1	3163.41	1.8719	0.129344	14.4723	1.81322e-47	3.85255e-46
Wdyhv1	503.52	1.87114	0.178657	10.4734	1.14501e-25	1.20063e-24
Sept11	10882.1	1.86771	0.107324	17.4026	7.88452e-68	2.48508e-66
Tnfaip3	3561.27	1.86757	0.0992513	18.8165	5.52728e-79	2.0881e-77
Crebl2	407.248	1.86678	0.196667	9.49211	2.26405e-21	1.96709e-20
Nek6	2193.02	1.86677	0.106238	17.5715	4.06985e-69	1.30826e-67
Gm10814	26.8989	1.86426	0.687093	2.71326	0.00666245	0.0141186
Bfsp1	15.0894	1.86411	0.885623	2.10486	0.0353038	0.0651035
Galc	369.207	1.85941	0.205179	9.06239	1.27628e-19	1.02362e-18
Slc45a3	363.715	1.85544	0.183937	10.0873	6.28494e-24	6.12545e-23
Rin2	2561	1.85515	0.295172	6.28498	3.27897e-10	1.50022e-09
Efnb3	33.4801	1.85421	0.61795	3.00059	0.00269461	0.00610733
Lrp1	6741.31	1.85345	0.128278	14.4486	2.55724e-47	5.41205e-46
Parp12	2153.78	1.85344	0.101938	18.1821	7.15339e-74	2.45569e-72
Abhd2	2040.74	1.85269	0.102929	17.9997	1.95915e-72	6.55848e-71
Rnf157	1112.08	1.85013	0.120214	15.3903	1.9028e-53	4.592e-52
Akr1c13	430.192	1.84549	0.201435	9.1617	5.10876e-20	4.16349e-19
Hmgn3	1154.41	1.84513	0.127936	14.4223	3.74608e-47	7.85608e-46
Itpr1	1606.83	1.84381	0.127503	14.4609	2.14113e-47	4.53735e-46
Kcnab1	112.967	1.84135	0.345829	5.32443	1.01269e-07	3.78771e-07
Rilpl2	1308.97	1.84066	0.12687	14.5082	1.07474e-47	2.29255e-46
Ppapdc1b	346.687	1.83966	0.22672	8.11424	4.88817e-16	3.28362e-15
Cacnb4	38.7029	1.83635	0.593214	3.09559	0.00196423	0.00455238
Cib2	259.827	1.83316	0.290284	6.31503	2.70108e-10	1.24569e-09
Myzap	1088.89	1.83224	0.139932	13.0939	3.56995e-39	6.10821e-38
Mgat4b	3146.6	1.8317	0.0866834	21.1309	4.13259e-99	2.08812e-97
Nisch	5283.11	1.82889	0.0726847	25.1619	1.04653e-139	8.72232e-138
Wdr72	35.3608	1.82704	0.666462	2.74141	0.00611769	0.0130343
Bcl2l1	4055.85	1.82076	0.0902809	20.1677	1.88211e-90	8.44385e-89
Hdac7	2342	1.81869	0.0969257	18.7638	1.49411e-78	5.60518e-77
Cstb	5612.5	1.81453	0.0895716	20.2579	3.0246e-91	1.37373e-89
Gpx4	9798.47	1.81375	0.0691224	26.2397	9.36684e-152	8.55663e-150
Smox	2448.05	1.81113	0.128064	14.1424	2.08022e-45	4.22551e-44
B4galnt3	1519.14	1.80693	0.114516	15.7789	4.34735e-56	1.10176e-54
Plaur	1123.61	1.80296	0.470451	3.8324	0.000126899	0.000344324
Pygm	18.5347	1.79686	0.874433	2.05489	0.0398896	0.0726078
Zfp651	507.752	1.79475	0.177591	10.1061	5.1918e-24	5.08765e-23
Tsku	1214.25	1.79306	0.128748	13.9268	4.3527e-44	8.5515e-43
Sgms2	1627.11	1.78956	0.108048	16.5626	1.29834e-61	3.62572e-60
Amica1	29.3379	1.78937	0.652167	2.74373	0.00607454	0.0129525
Atp6v0e2	445.953	1.785	0.223344	7.99216	1.32591e-15	8.75763e-15
Aes	9411.84	1.7846	0.0908864	19.6355	7.69694e-86	3.2579e-84
Abcd1	270.03	1.78451	0.213257	8.3679	5.86565e-17	4.14699e-16
Fosl1	70.4623	1.7813	0.436177	4.0839	4.42855e-05	0.000126623
Glis2	725.382	1.78054	0.151109	11.7831	4.77042e-32	6.3641e-31
Podnl1	38.5043	1.77944	0.641898	2.77216	0.00556858	0.0119414
Cenpb	5385.88	1.7788	0.0957211	18.5831	4.40147e-77	1.61744e-75
Pea15a	7037.5	1.7769	0.0741599	23.9604	7.19659e-127	5.36229e-125
Epha4	3895.16	1.77383	0.0921056	19.2586	1.19481e-82	4.81768e-81
Zfp456	150.969	1.76996	0.285332	6.20315	5.53428e-10	2.48704e-09
Cacnb3	2872.91	1.76664	0.0958585	18.4296	7.59829e-76	2.70015e-74
Ugdh	4040.13	1.76555	0.0823498	21.4396	5.71077e-102	3.00774e-100
2810029C07Rik	16.9954	1.76335	0.827237	2.13161	0.0330386	0.0613108
Aifm2	450.006	1.76249	0.170148	10.3586	3.82648e-25	3.91584e-24
B930041F14Rik	52.929	1.76235	0.587677	2.99884	0.00271006	0.00613969
Ttc16	18.3978	1.75766	0.816803	2.15187	0.0314074	0.058627
Anp32a	2897.03	1.75567	0.0896842	19.5762	2.46819e-85	1.03658e-83
Trpm3	19.9363	1.75444	0.768043	2.2843	0.0223538	0.0430131
Znhit2	866.391	1.75403	0.184046	9.53039	1.56689e-21	1.37095e-20
Fhod1	361.624	1.75183	0.209271	8.37113	5.70684e-17	4.03648e-16
Eif4g3	703.059	1.75063	0.147844	11.8411	2.39351e-32	3.22505e-31
Ppp1r26	87.1287	1.74966	0.615384	2.84319	0.00446641	0.00974856
9030624G23Rik	148.892	1.74915	0.317431	5.51033	3.58155e-08	1.39576e-07
Nupr1	1095.21	1.74757	0.133668	13.0739	4.63948e-39	7.91305e-38
Prosapip1	339.664	1.7437	0.226269	7.70632	1.29498e-14	8.03473e-14
Acap1	30.5022	1.74178	0.614677	2.83365	0.00460198	0.0100255
Pgpep1	1476.63	1.74055	0.130625	13.3248	1.66159e-40	2.95559e-39
Mapk12	1289.89	1.7401	0.10837	16.0571	5.09992e-58	1.34082e-56
Irf1	2980.59	1.73675	0.0872911	19.8961	4.39928e-88	1.9173e-86
Ap3m2	184.105	1.73612	0.258418	6.71825	1.83923e-11	9.25282e-11
Tgm1	1947.98	1.73525	0.114587	15.1435	8.36141e-52	1.96505e-50
Lrrn4cl	94.9087	1.73256	0.35771	4.84347	1.27589e-06	4.28716e-06
Emp1	64061.8	1.73026	0.0589801	29.3364	3.56295e-189	5.23721e-187
Zfp518b	349.874	1.72505	0.213771	8.06963	7.05107e-16	4.70527e-15
Parp9	2908.87	1.72413	0.126479	13.6317	2.59458e-42	4.92971e-41
Card10	1777.88	1.72093	0.112558	15.2894	9.00403e-53	2.14729e-51
Ropn1l	72.6302	1.71694	0.397396	4.32047	1.55701e-05	4.6828e-05
Sphk1	686.091	1.71662	0.16638	10.3175	5.87615e-25	5.96805e-24
Fam134b	2305.18	1.71658	0.101247	16.9545	1.78378e-64	5.28241e-63
P4ha2	1822.44	1.71643	0.128044	13.405	5.65497e-41	1.02736e-39
Epn3	1242.85	1.71574	0.114192	15.025	5.03247e-51	1.15912e-49
Fgf7	45.8884	1.71557	0.622376	2.75648	0.00584278	0.0124963
Fkbp7	87.702	1.71468	0.370552	4.62738	3.70328e-06	1.19446e-05
Vamp2	162.378	1.71262	0.276351	6.19724	5.74621e-10	2.58013e-09
Wfs1	457.273	1.71225	0.171502	9.98385	1.79377e-23	1.71516e-22
Smurf1	5278.61	1.71148	0.0728748	23.4852	5.78049e-122	3.92709e-120
Nipal3	333.726	1.71022	0.209839	8.15014	3.63494e-16	2.45914e-15
Atxn10	8192.97	1.70709	0.0699857	24.392	2.07897e-131	1.60837e-129
Stap2	489.719	1.70699	0.19209	8.88642	6.311e-19	4.89883e-18
Neat1	5929.57	1.70559	0.100193	17.0231	5.53663e-65	1.65169e-63
Tmcc2	78.641	1.70509	0.463865	3.67584	0.00023707	0.000622192
Tha1	32.6789	1.70503	0.60181	2.83317	0.00460892	0.0100393
Ttc9	1016.61	1.70474	0.140985	12.0916	1.1693e-33	1.657e-32
Sema3b	65.4717	1.70396	0.450274	3.78428	0.000154153	0.000414038
H2-M3	298.169	1.70254	0.203902	8.34979	6.83854e-17	4.81168e-16
Cd82	1059.56	1.70164	0.168941	10.0724	7.31715e-24	7.11859e-23
Srcin1	180.016	1.69872	0.299337	5.67495	1.38727e-08	5.57703e-08
Tst	241.885	1.69829	0.260807	6.51168	7.43157e-11	3.56667e-10
Itga5	337.296	1.69776	0.198196	8.56608	1.07068e-17	7.88335e-17
Reep3	3114.5	1.69646	0.100828	16.8252	1.59411e-63	4.62749e-62
Ehd1	5961.68	1.69627	0.136538	12.4234	1.9505e-35	2.94744e-34
Ifi35	1279.38	1.69583	0.14193	11.9483	6.6257e-33	9.0866e-32
Tspan7	1851.77	1.69277	0.105036	16.1161	1.96483e-58	5.19955e-57
Slc38a6	486.937	1.69271	0.189584	8.92859	4.3148e-19	3.3785e-18
Slc39a13	1063.44	1.6923	0.137282	12.3271	6.47094e-35	9.59016e-34
Dok2	72.6698	1.68915	0.428551	3.94154	8.09611e-05	0.000224924
Itgb6	2544.24	1.68806	0.0899571	18.7652	1.45468e-78	5.46994e-77
Ppp4r2	9887.41	1.68602	0.0659833	25.5522	5.19091e-144	4.44084e-142
Aldh7a1	506.696	1.68344	0.165894	10.1477	3.39416e-24	3.35453e-23
Cubn	184.245	1.68178	0.267397	6.28945	3.18597e-10	1.45973e-09
Nfkbia	3127.62	1.68142	0.3116	5.39609	6.8108e-08	2.58628e-07
Rin3	245.72	1.68078	0.238862	7.03661	1.96973e-12	1.06588e-11
Cdc42bpa	5187.06	1.68039	0.0833213	20.1676	1.88523e-90	8.44385e-89
Hp	34.1834	1.68015	0.783045	2.14566	0.0319003	0.0594509
Ifnlr1	560.969	1.68005	0.160254	10.4837	1.02647e-25	1.07702e-24
Ldlrad4	616.12	1.67667	0.169735	9.87816	5.17735e-23	4.85853e-22
Tctn2	502.323	1.67642	0.165329	10.1399	3.67442e-24	3.62046e-23
Zfpm1	304.684	1.67573	0.205725	8.14548	3.77792e-16	2.55053e-15
Col4a3bp	3254.6	1.67333	0.0926811	18.0547	7.24438e-73	2.4403e-71
Cd63	2746.9	1.67144	0.0919464	18.1784	7.6595e-74	2.61832e-72
2310015A10Rik	186.942	1.6714	0.25352	6.59275	4.31745e-11	2.11542e-10
Dmwd	438.264	1.67089	0.179401	9.31373	1.23418e-20	1.03827e-19
Slc46a1	335.472	1.67026	0.235977	7.07806	1.4619e-12	7.991e-12
Ypel2	163.387	1.66992	0.347952	4.79927	1.59246e-06	5.30774e-06
Nfkb2	3713.18	1.66958	0.0977915	17.0729	2.36213e-65	7.07284e-64
Ube2f	2120.98	1.66922	0.102716	16.2508	2.205e-59	5.92236e-58
Tcirg1	2821.23	1.66803	0.0860169	19.3919	9.04165e-84	3.71052e-82
Zfp462	1454.78	1.66767	0.125686	13.2685	3.52366e-40	6.21309e-39
Zfp579	144.686	1.66703	0.302954	5.50258	3.74276e-08	1.45683e-07
Glul	827.275	1.66182	0.395578	4.20098	2.65757e-05	7.79578e-05
Flnb	28969.5	1.66081	0.102042	16.2757	1.46836e-59	3.97022e-58
Rbmx	1844	1.66055	0.128157	12.9571	2.14149e-38	3.55136e-37
Hdac11	718.972	1.6605	0.184934	8.97892	2.73435e-19	2.1683e-18
Vill	445.046	1.66044	0.219484	7.56523	3.87167e-14	2.33151e-13
Ifnar2	994.077	1.65845	0.123063	13.4765	2.15161e-41	4.01262e-40
Gatsl2	639.428	1.65627	0.162915	10.1665	2.79891e-24	2.77982e-23
Triobp	1845.71	1.65395	0.102395	16.1526	1.08828e-58	2.89892e-57
Gm1045	126.811	1.6534	0.372862	4.43433	9.2357e-06	2.85694e-05
Lamb2	2031.86	1.65205	0.113172	14.5977	2.90487e-48	6.26251e-47
Zbtb20	230.574	1.65204	0.230515	7.16672	7.68137e-13	4.27098e-12
Lrrc20	721.77	1.65199	0.142074	11.6277	2.98055e-31	3.85541e-30
Ppbp	18327.1	1.65072	0.535185	3.0844	0.00203965	0.00471737
Cldn12	5061	1.64774	0.0930583	17.7065	3.73615e-70	1.21305e-68
Olfm2	21.5478	1.64568	0.773227	2.12832	0.0333104	0.0617514
Tnfrsf23	646.138	1.6455	0.157989	10.4152	2.1126e-25	2.18686e-24
Cttn	10428.9	1.6443	0.0793718	20.7165	2.46165e-95	1.20613e-93
Mllt11	1150.7	1.64223	0.130606	12.5739	2.93743e-36	4.56686e-35
Shisa5	2228.46	1.64175	0.091423	17.9577	4.17616e-72	1.39225e-70
Faah	420.101	1.64071	0.213584	7.68183	1.56838e-14	9.67904e-14
Kcnn4	743.368	1.63951	0.143489	11.426	3.10046e-30	3.84738e-29
Dennd2d	952.178	1.63942	0.131762	12.4423	1.53983e-35	2.33342e-34
Csnk1e	3013.12	1.63775	0.0957015	17.1132	1.18415e-65	3.56546e-64
Nedd9	1603.55	1.63577	0.121981	13.4101	5.28021e-41	9.62522e-40
Slc48a1	2510.27	1.6342	0.0964311	16.9468	2.03204e-64	6.0066e-63
Ypel1	145.361	1.63212	0.290009	5.62782	1.82504e-08	7.27137e-08
Nudt13	200.042	1.63152	0.252556	6.46003	1.04682e-10	4.98557e-10
Atg2a	901.872	1.63147	0.144038	11.3266	9.68668e-30	1.17851e-28
9130019O22Rik	100.203	1.63037	0.349848	4.66022	3.15867e-06	1.02514e-05
Por	7666.18	1.62828	0.0715088	22.7703	9.03497e-115	5.61871e-113
Antxr2	3023.27	1.62721	0.10466	15.5476	1.65274e-54	4.06746e-53
Vnn1	101.524	1.62703	0.361856	4.49636	6.91282e-06	2.16699e-05
Mrpl49	3328.89	1.62484	0.0950082	17.1021	1.43199e-65	4.29572e-64
Aldh3b2	124.063	1.6203	0.357445	4.53302	5.81455e-06	1.84055e-05
Mapk13	1608.72	1.62006	0.106262	15.246	1.75058e-52	4.1564e-51
Cdv3	20994.1	1.61972	0.0731039	22.1564	9.05037e-109	5.17086e-107
Mir221	95.3559	1.61957	0.385089	4.20571	2.60269e-05	7.6445e-05
Rhobtb2	944.49	1.61898	0.125206	12.9305	3.0304e-38	4.98966e-37
Tmem86a	1054.89	1.61689	0.172027	9.39904	5.50608e-21	4.70549e-20
Dtx3l	2282.8	1.61536	0.111874	14.4391	2.93718e-47	6.19183e-46
Ehd4	5517.43	1.61519	0.0710034	22.7481	1.49804e-114	9.2804e-113
Fibp	1498.45	1.61478	0.120195	13.4346	3.78953e-41	6.95492e-40
Stat1	1996.69	1.61235	0.130708	12.3355	5.83001e-35	8.67207e-34
Tmem132a	6933.19	1.6103	0.0858729	18.7521	1.85944e-78	6.94349e-77
Cited2	1677.27	1.60583	0.121755	13.189	1.0147e-39	1.76226e-38
Efnb2	1968.54	1.60511	0.103432	15.5185	2.60209e-54	6.34587e-53
Fxyd5	395.9	1.60215	0.206813	7.74686	9.41933e-15	5.89173e-14
Hbegf	2569.81	1.60179	0.132108	12.1249	7.79749e-34	1.11672e-32
Lrrc73	41.8551	1.59969	0.560358	2.85476	0.00430688	0.00942071
Dcp1b	53.1405	1.59886	0.496008	3.22346	0.00126652	0.00302041
Myo15	24.4796	1.59578	0.699039	2.28282	0.0224412	0.043176
Apold1	25.3449	1.592	0.726621	2.19097	0.0284542	0.0536344
Osbpl2	2449.97	1.58946	0.0923265	17.2157	2.02652e-66	6.17078e-65
Cdc42ep5	607.587	1.589	0.155584	10.2131	1.73206e-24	1.73302e-23
Cyr61	2850.34	1.58827	0.312529	5.082	3.73486e-07	1.3249e-06
Gm8994	44.9711	1.58749	0.495281	3.20522	0.00134959	0.00320434
Sestd1	2746.29	1.58378	0.100949	15.6889	1.80254e-55	4.5327e-54
Mgrn1	1530.03	1.58354	0.113541	13.9468	3.28927e-44	6.48588e-43
4930563E22Rik	41.5099	1.58338	0.568819	2.78363	0.00537545	0.0115656
Inhba	386.61	1.58235	0.211423	7.48429	7.19364e-14	4.25435e-13
4921530L18Rik	20.9223	1.58009	0.775705	2.03698	0.0416523	0.0754848
Cgn	4862.47	1.57851	0.0868069	18.1842	6.88722e-74	2.36935e-72
Dlg1	8798.92	1.57728	0.0731016	21.5766	2.97987e-103	1.58492e-101
Vat1	3252.75	1.57727	0.0894476	17.6335	1.36278e-69	4.40697e-68
Uap1l1	1598.53	1.57533	0.113587	13.869	9.76575e-44	1.90934e-42
Tecpr1	661.634	1.57447	0.156065	10.0885	6.20895e-24	6.0587e-23
Tjp2	8282.99	1.5728	0.0681655	23.0732	8.59708e-118	5.53809e-116
Dpy19l1	4157.24	1.57176	0.0782517	20.086	9.78419e-90	4.34617e-88
Zbtb42	454.323	1.5706	0.171089	9.18003	4.30979e-20	3.51944e-19
Trrap	5436.26	1.56906	0.0818297	19.1747	6.01974e-82	2.3682e-80
Tmem173	108.138	1.56788	0.391821	4.00151	6.29385e-05	0.000177075
Pcolce2	545.186	1.56284	0.195509	7.99373	1.30914e-15	8.6504e-15
Iqsec1	686.922	1.56249	0.180317	8.66526	4.50477e-18	3.369e-17
Zmiz1	591.489	1.56199	0.195747	7.97964	1.46759e-15	9.66577e-15
Abhd14b	236.926	1.5617	0.242223	6.44738	1.13802e-10	5.39607e-10
Trmt10a	1110.49	1.55948	0.136156	11.4536	2.25534e-30	2.81595e-29
Hoxa4	64.1192	1.55596	0.556893	2.794	0.00520609	0.0112192
Atat1	122.486	1.55447	0.329995	4.7106	2.46993e-06	8.09245e-06
Rasl11b	27.406	1.5531	0.702477	2.21089	0.0270435	0.0512202
Errfi1	2299.01	1.55204	0.088647	17.5081	1.242e-68	3.96874e-67
Rela	1737.56	1.54988	0.115023	13.4745	2.20903e-41	4.11022e-40
Elovl7	3680.22	1.54923	0.083069	18.6499	1.26436e-77	4.66747e-76
Ap5b1	605.265	1.5486	0.159234	9.72531	2.35198e-22	2.14129e-21
Coro2b	36.9732	1.54651	0.561061	2.75641	0.00584396	0.0124972
Map3k14	772.492	1.54404	0.136233	11.3339	8.91829e-30	1.08748e-28
Cd99l2	2748.54	1.54355	0.0896505	17.2174	1.96527e-66	5.99555e-65
Serpinb6b	10492.9	1.54247	0.0748372	20.611	2.18745e-94	1.05265e-92
Nfkb1	4954.13	1.54231	0.0751559	20.5215	1.38448e-93	6.5455e-92
Drap1	4408.26	1.54172	0.108865	14.1618	1.57903e-45	3.21959e-44
Tmx4	1586.61	1.54069	0.111768	13.7847	3.15286e-43	6.07611e-42
Nlgn2	306.651	1.53963	0.219051	7.02864	2.08551e-12	1.1274e-11
Zfp185	1138.73	1.53655	0.121457	12.651	1.10423e-36	1.73343e-35
Gm13139	78.1848	1.53493	0.410986	3.73476	0.000187891	0.000499672
Pdlim7	2215.53	1.53453	0.128784	11.9156	9.81936e-33	1.34209e-31
Gm6634	167.237	1.53087	0.287994	5.31562	1.06292e-07	3.96915e-07
Syt8	1254.42	1.53065	0.129318	11.8363	2.53349e-32	3.41083e-31
Hoxb3	310.968	1.53058	0.202213	7.56914	3.75693e-14	2.26513e-13
Znf512b	945.141	1.53035	0.127064	12.0439	2.08811e-33	2.92824e-32
Mcts2	752.377	1.52856	0.145421	10.5112	7.66752e-26	8.07136e-25
Tcta	312.934	1.52798	0.202151	7.55863	4.07337e-14	2.45029e-13
F830016B08Rik	67.5694	1.52685	0.464314	3.2884	0.00100757	0.00243591
Myo1d	1289.94	1.52596	0.117805	12.9532	2.25271e-38	3.73197e-37
Sys1	1382.08	1.52578	0.119672	12.7497	3.13123e-37	4.98807e-36
Pnpla2	869.667	1.52553	0.141032	10.8169	2.86316e-27	3.18175e-26
Mus81	772.156	1.52324	0.134523	11.3233	1.00658e-29	1.22371e-28
Fbxo44	239.775	1.52072	0.250283	6.07599	1.23227e-09	5.40399e-09
Mllt4	7572.59	1.52061	0.0826584	18.3964	1.40465e-75	4.9589e-74
Praf2	830.113	1.51911	0.133121	11.4115	3.66298e-30	4.53497e-29
Asl	1255.47	1.5188	0.108553	13.9913	1.76255e-44	3.49677e-43
Casp4	61.2697	1.51766	0.522628	2.90391	0.00368536	0.00815054
Lmtk2	3707.46	1.51168	0.100681	15.0146	5.88781e-51	1.34844e-49
Ube2e2	819.808	1.51132	0.12771	11.834	2.60459e-32	3.50072e-31
Gtdc2	212.605	1.51071	0.247258	6.10986	9.97171e-10	4.39805e-09
Habp4	1257.23	1.50996	0.139085	10.8564	1.85861e-27	2.08259e-26
Mmp11	728.291	1.50918	0.139538	10.8156	2.9041e-27	3.22281e-26
Pim3	3123.05	1.50871	0.0904843	16.6737	2.03452e-62	5.78139e-61
Magi3	3666.46	1.50688	0.098882	15.2392	1.9436e-52	4.60793e-51
Dgat1	1221.16	1.504	0.112843	13.3283	1.58413e-40	2.82401e-39
Arhgef18	2414.14	1.50249	0.13074	11.4922	1.44331e-30	1.81187e-29
Mlph	23.9522	1.50118	0.699722	2.14539	0.0319215	0.0594698
Lama5	20276.3	1.50106	0.0667631	22.4834	6.03753e-112	3.61559e-110
Ctsc	772.359	1.49937	0.147778	10.1461	3.4478e-24	3.40547e-23
Maff	878.888	1.49915	0.135982	11.0246	2.90786e-28	3.33928e-27
B2m	9204.08	1.49809	0.0761745	19.6666	4.16864e-86	1.7691e-84
Atp10b	88.3037	1.49357	0.451991	3.30442	0.000951738	0.00230887
Pdzrn3	2112.17	1.49269	0.104602	14.2702	3.35844e-46	6.95295e-45
Exoc6	1336.31	1.49143	0.124558	11.9738	4.87431e-33	6.72464e-32
Pcnxl3	1694.06	1.49006	0.1087	13.7081	9.08583e-43	1.74269e-41
Gm10389	98.9812	1.48664	0.346663	4.28843	1.79937e-05	5.37187e-05
Tmsb10	6393.49	1.48405	0.0794789	18.6723	8.31747e-78	3.08452e-76
Ank3	2338.59	1.48205	0.12434	11.9193	9.38653e-33	1.28402e-31
Nudt22	345.686	1.48158	0.214817	6.89692	5.31423e-12	2.78709e-11
Nt5c2	7071.51	1.47832	0.0897931	16.4637	6.69141e-61	1.84316e-59
Actb	218575	1.47795	0.225166	6.5638	5.24535e-11	2.55304e-10
Atp9a	4765.99	1.47766	0.0872682	16.9324	2.59627e-64	7.66041e-63
Pick1	1535.43	1.47736	0.121025	12.207	2.85214e-34	4.14341e-33
Cpt1c	155.914	1.47694	0.755047	1.95609	0.0504545	0.089905
Foxj1	486.312	1.47477	0.214814	6.86535	6.63293e-12	3.45292e-11
BC039966	33.7611	1.47439	0.585195	2.51948	0.0117528	0.0237926
Ly6e	21659.9	1.47358	0.0630971	23.3541	1.25207e-120	8.33115e-119
9930012K11Rik	197.243	1.47343	0.258873	5.69169	1.25787e-08	5.07574e-08
Neu1	758.137	1.47226	0.148809	9.89362	4.43676e-23	4.17566e-22
Il18r1	784.463	1.47225	0.132795	11.0867	1.45633e-28	1.69162e-27
Gjc1	448.415	1.47214	0.187791	7.83929	4.53097e-15	2.89684e-14
Mxd1	599.329	1.47163	0.197645	7.44581	9.6348e-14	5.65463e-13
H2-K2	58.8573	1.47131	0.460271	3.19661	0.00139051	0.00329327
Slc12a2	13904.3	1.46998	0.0807989	18.1931	5.85574e-74	2.02311e-72
Sumo3	7471.87	1.46955	0.0976389	15.0508	3.40999e-51	7.92186e-50
Cfl1	41509.1	1.46852	0.0958946	15.3139	6.17592e-53	1.47938e-51
St3gal1	475.709	1.46848	0.163625	8.97465	2.84255e-19	2.25189e-18
Tmprss11f	94.8975	1.46842	0.354506	4.14215	3.44065e-05	9.96273e-05
Phyhd1	375.466	1.46658	0.239345	6.12748	8.92837e-10	3.95406e-09
Tpm1	17691.8	1.46641	0.0914436	16.0362	7.13586e-58	1.86397e-56
Pdxp	818.756	1.46566	0.13549	10.8174	2.84683e-27	3.16577e-26
Parp10	1316.48	1.46539	0.150713	9.72306	2.4044e-22	2.18778e-21
Parp3	595.786	1.46498	0.15097	9.70381	2.90438e-22	2.62498e-21
Gm15708	44.9397	1.46464	0.541492	2.70481	0.00683426	0.01446
Smim14	1434.22	1.46403	0.120917	12.1077	9.61096e-34	1.36675e-32
Fut1	276.916	1.46343	0.22403	6.53226	6.47829e-11	3.12213e-10
Icam1	1624.54	1.46322	0.126621	11.5559	6.89138e-31	8.7876e-30
Cox16	471.547	1.46056	0.171528	8.51497	1.66632e-17	1.21473e-16
Bin1	3596.6	1.46028	0.102579	14.2357	5.49867e-46	1.13115e-44
Zbed3	264.03	1.4567	0.222174	6.55658	5.50542e-11	2.67479e-10
Pcdh1	1706.58	1.45479	0.107881	13.4852	1.91251e-41	3.57084e-40
Inppl1	2920.41	1.45171	0.0967627	15.0028	7.03871e-51	1.60747e-49
Tom1l1	2654	1.44643	0.100256	14.4273	3.48352e-47	7.33398e-46
Cald1	12221.9	1.44641	0.0705872	20.4911	2.5868e-93	1.21587e-91
Gprc5b	167.278	1.44637	0.33693	4.2928	1.76435e-05	5.27412e-05
Mgat2	2513.23	1.44548	0.088265	16.3765	2.81267e-60	7.66914e-59
Tapbp	4312.29	1.44486	0.0774493	18.6556	1.1376e-77	4.20911e-76
Rab11fip5	3307.53	1.4446	0.0920181	15.6991	1.5348e-55	3.86544e-54
Ubox5	408.986	1.444	0.175478	8.22894	1.88872e-16	1.30118e-15
Slc44a3	116.757	1.44134	0.333963	4.31586	1.58984e-05	4.77365e-05
Acot8	433.703	1.43956	0.180635	7.96945	1.59387e-15	1.04761e-14
Cul4b	5537.17	1.43904	0.0836529	17.2025	2.54261e-66	7.71323e-65
Ttll7	643.437	1.43734	0.145746	9.86194	6.08596e-23	5.69138e-22
Tgfbr2	5611.76	1.43588	0.0779847	18.4123	1.04683e-75	3.7119e-74
Rcbtb2	1272.03	1.43566	0.111362	12.8918	5.00647e-38	8.15203e-37
N4bp2	631.974	1.43425	0.169197	8.47682	2.31426e-17	1.672e-16
Sla2	46.6944	1.43355	0.524551	2.73291	0.00627768	0.0133505
Galns	462.32	1.43225	0.207373	6.90665	4.9622e-12	2.61008e-11
Kif27	35.9443	1.43128	0.638063	2.24317	0.0248857	0.0474725
AI837181	975.441	1.43085	0.136638	10.4718	1.16405e-25	1.2198e-24
Sipa1l1	2863.69	1.42716	0.097701	14.6074	2.5185e-48	5.4368e-47
Ppp1r14d	42.1065	1.42686	0.534061	2.67171	0.00754652	0.0158179
Mkrn3	36.2845	1.42619	0.588727	2.4225	0.0154139	0.0305463
Pik3cb	2741.55	1.4256	0.103013	13.839	1.48224e-43	2.8875e-42
Six4	1494.7	1.42461	0.11877	11.9946	3.79041e-33	5.26522e-32
Samd4	664.046	1.42216	0.164241	8.65894	4.76186e-18	3.55633e-17
Scyl1	3610.32	1.4202	0.0862127	16.4732	5.71475e-61	1.57952e-59
Bcar1	3318.53	1.41989	0.113185	12.5448	4.24262e-36	6.5645e-35
Dmrta2	356.001	1.41978	0.193371	7.34226	2.10009e-13	1.2067e-12
Dusp18	1966.16	1.4194	0.0943498	15.044	3.78068e-51	8.72037e-50
Dock11	2352.08	1.4181	0.134324	10.5573	4.69846e-26	4.98814e-25
Glipr1	462.53	1.41585	0.188698	7.50324	6.2259e-14	3.69962e-13
Mtap	6248.96	1.41567	0.0937469	15.101	1.59409e-51	3.72468e-50
Ccdc64	108.021	1.41556	0.338171	4.18593	2.83999e-05	8.30377e-05
9330133O14Rik	122.309	1.41483	0.31821	4.44621	8.73992e-06	2.71083e-05
Vav2	716.492	1.41275	0.151792	9.30718	1.31271e-20	1.10204e-19
Cbln3	117.438	1.41187	0.324938	4.34504	1.39249e-05	4.21318e-05
Sigirr	508.821	1.41088	0.180518	7.81576	5.46311e-15	3.46676e-14
Acsbg1	2498.18	1.40884	0.0878025	16.0455	6.14356e-58	1.60737e-56
Ppap2c	5767.24	1.40574	0.0957793	14.6768	9.07118e-49	1.98205e-47
Epb4.9	396.324	1.40325	0.233114	6.01961	1.74843e-09	7.55689e-09
Otud5	1819.18	1.40251	0.103895	13.4992	1.58009e-41	2.95359e-40
Hmga1	28.9169	1.40242	0.626898	2.23708	0.0252814	0.0481875
Naglu	630.767	1.40109	0.143775	9.74507	1.93642e-22	1.76893e-21
Scly	422.103	1.3988	0.171393	8.16133	3.31358e-16	2.25006e-15
Lipa	1289.33	1.39857	0.109218	12.8053	1.53227e-37	2.45787e-36
Tmx2	3169.25	1.39809	0.105791	13.2156	7.13398e-40	1.24972e-38
Tns4	5558.47	1.39659	0.0810016	17.2415	1.29607e-66	3.9765e-65
Gpc6	167.508	1.39509	0.456586	3.05549	0.00224695	0.00515918
Anxa5	18029.8	1.39506	0.0656472	21.2509	3.23301e-100	1.64904e-98
Zscan2	80.8299	1.39267	0.389158	3.57868	0.000345333	0.000889831
Gm7609	160.476	1.39142	0.27499	5.05991	4.19461e-07	1.47987e-06
Dusp3	1851.18	1.39064	0.119789	11.6091	3.70682e-31	4.77195e-30
Dip2a	1747.19	1.38977	0.10723	12.9606	2.04548e-38	3.39562e-37
9130008F23Rik	417.289	1.3891	0.194002	7.16025	8.05303e-13	4.46994e-12
Trex1	283.966	1.38859	0.232468	5.97326	2.32553e-09	9.9265e-09
Gtse1	2854.8	1.38806	0.0866566	16.018	9.57297e-58	2.49252e-56
4921531C22Rik	104.171	1.38583	0.350713	3.95147	7.76721e-05	0.000216196
Synj2	1122.98	1.38533	0.138616	9.99404	1.61847e-23	1.55306e-22
Ehf	1342.51	1.38463	0.3392	4.08204	4.46413e-05	0.000127595
Rapsn	26.0017	1.38138	0.645029	2.14158	0.032227	0.0599381
Agbl3	112.484	1.38017	0.33859	4.07622	4.57731e-05	0.000130622
Tprn	1143.26	1.38016	0.117424	11.7537	6.76272e-32	8.98492e-31
Agpat3	3761.32	1.37661	0.086519	15.9111	5.31062e-57	1.36298e-55
Camkk1	557.342	1.3762	0.156942	8.76889	1.8043e-18	1.37353e-17
Fam151b	137.504	1.37574	0.285938	4.81131	1.49944e-06	5.01437e-06
Tmem80	185.516	1.37418	0.275141	4.99446	5.89996e-07	2.05286e-06
Zfp827	574.968	1.37406	0.158248	8.68291	3.85766e-18	2.89441e-17
Uck1	1761.47	1.37363	0.12713	10.8049	3.26251e-27	3.60818e-26
Mroh4	39.5605	1.37249	0.57133	2.40228	0.0162934	0.0321513
Slc9a5	242.937	1.3721	0.227661	6.02692	1.67118e-09	7.24238e-09
Trim25	3242.94	1.37051	0.0816815	16.7788	3.49045e-63	1.00601e-61
Gpa33	703.308	1.36988	0.153768	8.90872	5.16233e-19	4.02846e-18
Lurap1l	1320.01	1.36644	0.123271	11.0848	1.48686e-28	1.72585e-27
Ptbp2	1040.76	1.36631	0.11794	11.5848	4.9187e-31	6.29695e-30
Gne	798.906	1.36572	0.140732	9.70446	2.88591e-22	2.61121e-21
Trip10	1301.19	1.36566	0.110949	12.3088	8.11806e-35	1.19983e-33
Ppp1r16a	1501.81	1.3641	0.11862	11.4998	1.32289e-30	1.66457e-29
Gpc1	3340.45	1.36398	0.0883888	15.4316	1.00277e-53	2.43817e-52
Foxa1	638.092	1.36162	0.186024	7.31962	2.48672e-13	1.42227e-12
Ppp1r18	1020.02	1.3602	0.129491	10.5042	8.26295e-26	8.69249e-25
Elk1	429.203	1.35886	0.172269	7.888	3.07071e-15	1.98523e-14
Lpcat4	2210.21	1.35871	0.100108	13.5724	5.83799e-42	1.10145e-40
Tead2	3166.36	1.35688	0.0919103	14.7631	2.53285e-49	5.60242e-48
Hk1	3512.33	1.35669	0.0821216	16.5206	2.61003e-61	7.26362e-60
Gm4532	31.1146	1.35437	0.666429	2.03229	0.0421247	0.0762726
Fam71f1	42.8953	1.353	0.594319	2.27656	0.0228123	0.0438118
Calcoco1	591.564	1.35172	0.227354	5.94547	2.75661e-09	1.16771e-08
Ctf1	221.424	1.34875	0.247089	5.45856	4.80006e-08	1.85099e-07
Hivep1	1387.84	1.34867	0.13094	10.2999	7.05436e-25	7.14674e-24
Dcbld1	1066.62	1.34454	0.117696	11.4238	3.17884e-30	3.94161e-29
Psmb10	1034.96	1.3442	0.13732	9.78882	1.25754e-22	1.15924e-21
C1galt1c1	1016.66	1.34336	0.126932	10.5833	3.56196e-26	3.79402e-25
Mcoln1	641.148	1.34081	0.145304	9.22765	2.76637e-20	2.28445e-19
Slc4a2	3048.24	1.33951	0.101776	13.1614	1.46439e-39	2.53238e-38
Gfod1	1034.27	1.3394	0.123328	10.8605	1.77855e-27	1.99704e-26
Anxa3	38382.7	1.3369	0.109601	12.1978	3.19215e-34	4.62905e-33
Eif2ak2	2827.72	1.33643	0.104781	12.7545	2.94393e-37	4.69431e-36
Limd2	722.783	1.33461	0.150725	8.85463	8.39614e-19	6.48315e-18
Gcc2	2417.52	1.33423	0.0957057	13.941	3.56905e-44	7.02043e-43
Comtd1	384.118	1.33374	0.203497	6.55411	5.59749e-11	2.71626e-10
Sfxn5	299.675	1.3323	0.239961	5.55214	2.82196e-08	1.10802e-07
Trmu	338.819	1.3314	0.187339	7.10689	1.18686e-12	6.54292e-12
Samhd1	2215.58	1.33095	0.106461	12.5017	7.30734e-36	1.12099e-34
E330009J07Rik	282.998	1.33095	0.241214	5.51769	3.43485e-08	1.3402e-07
Tnk2	3604.08	1.3309	0.101305	13.1375	2.00756e-39	3.46057e-38
Olfr1033	40.0925	1.33053	0.537348	2.4761	0.0132827	0.0266131
Fut2	29.0567	1.33039	0.662876	2.00699	0.0447505	0.0805938
Il23a	1612.19	1.32941	0.110869	11.9908	3.96928e-33	5.50895e-32
Ppapdc2	503.282	1.32868	0.169859	7.82225	5.18878e-15	3.30341e-14
Tmc4	2068.76	1.32804	0.100511	13.2129	7.39619e-40	1.29247e-38
Patl1	789.884	1.32759	0.14257	9.31184	1.25642e-20	1.05642e-19
Ocln	2502.78	1.32748	0.113618	11.6837	1.54409e-31	2.02321e-30
Fzd4	154.92	1.32705	0.294026	4.51338	6.38029e-06	2.00862e-05
Zfp217	1452.76	1.32704	0.110982	11.9572	5.95446e-33	8.18688e-32
Ifngr2	2070.16	1.32281	0.119754	11.0461	2.29003e-28	2.64293e-27
Usp14	7059.58	1.32198	0.0910005	14.5272	8.15184e-48	1.74579e-46
Sema6c	50.9119	1.32091	0.49167	2.68658	0.00721871	0.0151939
Oas1b	144.883	1.32066	0.293201	4.50428	6.65995e-06	2.09341e-05
Pnpla7	437.31	1.32014	0.169912	7.76954	7.87697e-15	4.94997e-14
Pqlc2	162.317	1.31592	0.295206	4.45761	8.28768e-06	2.5755e-05
H2-K1	1386.73	1.31431	0.106623	12.3266	6.51059e-35	9.64009e-34
Neurl3	54.8143	1.31411	0.443825	2.96088	0.00306758	0.00688981
Mark2	1846.5	1.31241	0.106448	12.3292	6.30933e-35	9.35922e-34
Sox11	6531.81	1.31037	0.0954182	13.7329	6.45348e-43	1.23927e-41
H2-Q2	218.831	1.30906	0.261846	4.99934	5.75258e-07	2.0033e-06
Slc27a4	1975.63	1.30547	0.104603	12.4802	9.57567e-36	1.4648e-34
Gm19589	49.8743	1.30365	0.494766	2.63489	0.00841646	0.0175097
2900026A02Rik	1622.53	1.30298	0.132857	9.80734	1.04695e-22	9.67877e-22
Rab27b	3326.44	1.30266	0.132106	9.86075	6.15862e-23	5.756e-22
Pla2g6	920.101	1.30249	0.126382	10.306	6.62107e-25	6.71198e-24
4930402H24Rik	753.788	1.3017	0.149186	8.72533	2.65399e-18	2.00431e-17
Slco1a5	58.466	1.30139	0.480748	2.70701	0.00678913	0.0143739
Plekhh1	698.773	1.30127	0.149711	8.69191	3.56388e-18	2.67647e-17
Gpd1l	2196.93	1.30089	0.0923067	14.0931	4.18895e-45	8.44528e-44
Mpzl3	974.779	1.30072	0.126497	10.2826	8.44175e-25	8.52026e-24
2900076A07Rik	64.3921	1.30037	0.427014	3.04527	0.00232473	0.00532792
St6gal1	2242.58	1.30031	0.0969794	13.4081	5.42322e-41	9.86367e-40
Ddx58	4035.12	1.29932	0.103604	12.5412	4.44428e-36	6.86338e-35
Ptprj	2160.85	1.29867	0.096157	13.5057	1.44705e-41	2.71116e-40
Irf2bpl	1716.13	1.29844	0.104543	12.4201	2.03257e-35	3.0686e-34
Snai3	217.405	1.29813	0.309889	4.18901	2.8017e-05	8.20218e-05
Npc2	5828.77	1.29652	0.0913111	14.1989	9.30214e-46	1.90629e-44
Dennd1c	50.8341	1.29511	0.499167	2.59454	0.00947171	0.0195093
Prss8	496.939	1.29233	0.171686	7.52731	5.17967e-14	3.09155e-13
Fam107b	6528.43	1.2888	0.0791871	16.2754	1.47608e-59	3.98442e-58
Ezr	9370.2	1.28458	0.0646667	19.8646	8.23761e-88	3.57088e-86
Nfic	672.033	1.28419	0.16863	7.61543	2.6281e-14	1.59751e-13
Ddit4	2791.04	1.28306	0.137733	9.31551	1.21363e-20	1.02151e-19
Col7a1	4972.99	1.28186	0.120927	10.6002	2.97217e-26	3.17627e-25
Taf9b	79.2587	1.2813	0.392906	3.26109	0.00110985	0.00267081
Chac1	417.01	1.28029	0.187189	6.83956	7.94395e-12	4.10764e-11
Tec	605.315	1.27956	0.151285	8.45794	2.72135e-17	1.95824e-16
1110054M08Rik	90.8412	1.27938	0.411079	3.11225	0.00185669	0.00431768
Eml1	869.944	1.27699	0.135634	9.41499	4.73134e-21	4.05841e-20
Ttc30b	146.498	1.27682	0.358137	3.56517	0.000363625	0.000933394
Fscn1	15777.6	1.27679	0.210311	6.07094	1.2716e-09	5.56893e-09
Nagk	433.318	1.27569	0.200254	6.37038	1.88558e-10	8.7912e-10
Men1	1758.92	1.27563	0.108861	11.718	1.03114e-31	1.36102e-30
B630019K06Rik	116.778	1.27469	0.339098	3.75906	0.00017055	0.000455354
Ighmbp2	731.717	1.2745	0.166223	7.6674	1.75518e-14	1.07825e-13
Cblc	808.461	1.27389	0.130292	9.77714	1.41139e-22	1.29443e-21
Tenc1	588.487	1.27378	0.181545	7.01634	2.2776e-12	1.22878e-11
Cers2	9218.43	1.27354	0.0992171	12.8359	1.0314e-37	1.66479e-36
Lsm14b	1769.46	1.27266	0.100998	12.6009	2.08803e-36	3.25881e-35
Phf13	404.536	1.26937	0.186656	6.80055	1.04222e-11	5.34635e-11
Pxdn	2568.05	1.26897	0.090988	13.9465	3.30388e-44	6.50675e-43
Nup210	898.385	1.26849	0.187787	6.75492	1.42918e-11	7.26907e-11
Sema4d	531.328	1.2681	0.171205	7.40692	1.29266e-13	7.52646e-13
Zswim8	1355.36	1.26802	0.107962	11.745	7.488e-32	9.92406e-31
Glb1	786.243	1.26799	0.135239	9.37594	6.85621e-21	5.83156e-20
Marveld3	1583.29	1.26751	0.100387	12.6261	1.51528e-36	2.36949e-35
1110018G07Rik	2300.95	1.26589	0.0925616	13.6762	1.40807e-42	2.68797e-41
Zfyve1	1195.56	1.26573	0.145307	8.71077	3.01819e-18	2.27193e-17
Nkd2	101.983	1.26488	0.358256	3.53067	0.000414501	0.00105644
Gtpbp5	744.976	1.26422	0.144999	8.71886	2.81024e-18	2.11836e-17
Fbxo2	777.594	1.26305	0.137238	9.20331	3.471e-20	2.85176e-19
Ccnb2	2452.34	1.26276	0.0924819	13.6542	1.90671e-42	3.63557e-41
Tmem184b	1324.41	1.26177	0.114925	10.979	4.82041e-28	5.47725e-27
Olfml2b	294.598	1.26156	0.319126	3.95318	7.71197e-05	0.000214732
Anxa4	4963.38	1.25892	0.0940682	13.3831	7.59394e-41	1.37038e-39
Tln1	8270.47	1.2589	0.0668638	18.8279	4.46148e-79	1.69736e-77
Fn1	13714.5	1.2587	0.266026	4.73148	2.22891e-06	7.32804e-06
Spint1	4221.43	1.25676	0.0853495	14.7249	4.45942e-49	9.79678e-48
Prickle3	1953.91	1.25614	0.107067	11.7323	8.70673e-32	1.15204e-30
2700054A10Rik	144.664	1.25532	0.322106	3.89724	9.72961e-05	0.000267684
Cdk2ap2	1509.32	1.25499	0.127983	9.80586	1.06237e-22	9.81569e-22
Fmn1	909.347	1.25473	0.202587	6.19356	5.88204e-10	2.63892e-09
Gm12505	42.6254	1.25473	0.535015	2.34523	0.0190154	0.037097
Atp6v1b2	3977.15	1.25354	0.0821571	15.2579	1.45886e-52	3.47397e-51
2410089E03Rik	3122.11	1.25239	0.0984188	12.7251	4.28792e-37	6.81054e-36
Grb7	1119.42	1.25142	0.130621	9.58056	9.65248e-22	8.53313e-21
Elk3	3460.75	1.25	0.0830604	15.0492	3.49203e-51	8.08919e-50
Uba3	5869.46	1.24877	0.0703441	17.7523	1.6552e-70	5.39576e-69
Kif9	77.461	1.24621	0.468756	2.65854	0.007848	0.0164201
Fam149b	1148	1.24615	0.120299	10.3588	3.81903e-25	3.91069e-24
Rilpl1	482.281	1.24495	0.189273	6.57755	4.78252e-11	2.33269e-10
Akap12	75.9278	1.24456	0.45593	2.72971	0.00633893	0.0134754
Snx15	760.559	1.24424	0.134486	9.25186	2.20614e-20	1.8321e-19
Tmem134	2813.03	1.24322	0.0955666	13.0089	1.08898e-38	1.83222e-37
Wfikkn1	61.4804	1.24265	0.463203	2.68274	0.00730225	0.0153497
Krt10	95.4606	1.24252	0.356334	3.48695	0.000488571	0.00123163
Psme2	4017.72	1.24242	0.092449	13.439	3.57377e-41	6.58135e-40
Tex14	45.4332	1.24207	0.505781	2.45575	0.014059	0.0280572
D5Ertd579e	4653.13	1.24121	0.0758283	16.3686	3.20326e-60	8.70479e-59
Rnf11	3635.15	1.2409	0.0826783	15.0088	6.43486e-51	1.47164e-49
Mfsd9	140.52	1.24066	0.29345	4.22785	2.35933e-05	6.96131e-05
Tfe3	1039.24	1.24063	0.124035	10.0023	1.48946e-23	1.43012e-22
Dock8	1001.61	1.24011	0.118741	10.4438	1.56448e-25	1.62676e-24
Nfatc1	428.878	1.23977	0.188465	6.57824	4.76042e-11	2.32261e-10
Arl2	1327.13	1.23912	0.111442	11.119	1.01368e-28	1.18512e-27
Veph1	91.486	1.23872	0.35849	3.45538	0.000549508	0.00137859
9530082P21Rik	319.357	1.23689	0.219764	5.62827	1.82023e-08	7.25445e-08
Mypop	121.531	1.23634	0.364467	3.39218	0.000693381	0.00171662
1600016N20Rik	208.025	1.23631	0.24063	5.13781	2.77963e-07	9.97423e-07
Dpp3	4572.06	1.23625	0.0873218	14.1574	1.68083e-45	3.42284e-44
Ptprk	11976.7	1.23549	0.0941542	13.122	2.46281e-39	4.2363e-38
Depdc1b	1104.31	1.23527	0.125409	9.84992	6.85976e-23	6.39282e-22
C5ar2	98.7373	1.23483	0.499812	2.47058	0.0134893	0.0269944
Rnasel	79.0318	1.23449	0.390793	3.15893	0.0015835	0.0037193
Cdk6	2813.43	1.23447	0.105699	11.6792	1.62905e-31	2.12935e-30
Ttll12	2445.73	1.23391	0.14023	8.7992	1.37799e-18	1.05446e-17
Wdr13	890.465	1.23193	0.162156	7.5972	3.02607e-14	1.83322e-13
Hnrnph3	122.007	1.23174	0.309657	3.97777	6.95659e-05	0.00019457
Ccdc12	1269.96	1.23127	0.114577	10.7462	6.17461e-27	6.75489e-26
Cdkn2aipnl	4832.35	1.23049	0.0756762	16.26	1.89802e-59	5.11485e-58
Slc37a2	101.45	1.23046	0.340729	3.61126	0.000304713	0.000790327
Zfyve26	693.097	1.22951	0.155871	7.888	3.07072e-15	1.98523e-14
Slc45a4	829.474	1.22874	0.130725	9.39942	5.48669e-21	4.6914e-20
Tead1	1530.55	1.22849	0.160451	7.65648	1.911e-14	1.17175e-13
Mtfr1l	2553.13	1.22812	0.101261	12.1282	7.48775e-34	1.07426e-32
Ncoa3	1613.29	1.22755	0.10532	11.6554	2.15403e-31	2.79972e-30
Fyn	1007.65	1.22626	0.121284	10.1106	4.95615e-24	4.86557e-23
Lhfp	2784.52	1.22606	0.0927932	13.2128	7.40197e-40	1.29247e-38
Angpt2	114.559	1.22548	0.34724	3.52919	0.000416827	0.0010617
Smad3	3481.71	1.22431	0.0788924	15.5188	2.5893e-54	6.32422e-53
Pyroxd1	1440.16	1.22367	0.110821	11.0418	2.40131e-28	2.76938e-27
Msh5	110.432	1.22134	0.322134	3.79141	0.000149793	0.000402795
C030030A07Rik	156.725	1.22126	0.28339	4.30946	1.63655e-05	4.90843e-05
Itgb5	5987.49	1.22112	0.100209	12.1858	3.70087e-34	5.35235e-33
Pag1	304.359	1.22108	0.23246	5.25286	1.49757e-07	5.50806e-07
Sik1	2190.68	1.22021	0.0934341	13.0596	5.60014e-39	9.53144e-38
Sri	5103.35	1.22019	0.098765	12.3545	4.60734e-35	6.87066e-34
Myh9	43300.9	1.21884	0.0709134	17.1877	3.28067e-66	9.93356e-65
Lipt2	82.9695	1.21837	0.37176	3.27732	0.00104798	0.00252833
Brpf3	343.803	1.21708	0.189318	6.42879	1.28622e-10	6.08276e-10
Ptpn21	1027.99	1.21581	0.124584	9.75898	1.68851e-22	1.54421e-21
Zmat1	57.9316	1.21234	0.445704	2.72005	0.00652724	0.0138491
Ptdss2	728.114	1.21075	0.143485	8.43818	3.22308e-17	2.31207e-16
AU022754	59.7804	1.20933	0.444877	2.71835	0.00656076	0.0139177
Fgf13	440.908	1.2083	0.201566	5.99458	2.04006e-09	8.75187e-09
Asap1	4568.81	1.20747	0.0964479	12.5194	5.84609e-36	9.00243e-35
Bcorl1	153.229	1.20735	0.355763	3.3937	0.000689559	0.00170821
Mocs3	103.084	1.20659	0.351398	3.43369	0.00059543	0.00148565
Pkia	981.186	1.20576	0.146051	8.25578	1.50919e-16	1.04327e-15
Mrpl21	1473.85	1.20555	0.11785	10.2295	1.46334e-24	1.46597e-23
Dos	304.981	1.20531	0.213105	5.65596	1.54977e-08	6.2044e-08
Aurka	5799.03	1.20467	0.106447	11.3171	1.0802e-29	1.31223e-28
Iqcg	56.346	1.2042	0.479715	2.51023	0.0120651	0.0243607
Dennd3	491.799	1.20358	0.160533	7.49738	6.51081e-14	3.8604e-13
Gba2	342.69	1.2026	0.186294	6.4554	1.07934e-10	5.13137e-10
Gimap9	647.244	1.19911	0.151715	7.90375	2.70641e-15	1.75601e-14
2010320M18Rik	233.658	1.1984	0.231788	5.17026	2.33774e-07	8.45046e-07
Prr12	181.263	1.19818	0.266574	4.49472	6.96613e-06	2.18286e-05
Coro1b	6287.19	1.19766	0.0995339	12.0327	2.39253e-33	3.34643e-32
Jmjd8	145.175	1.1975	0.297311	4.02777	5.63083e-05	0.000159225
Herc3	824.115	1.19732	0.149889	7.98803	1.37108e-15	9.04859e-15
Naaa	395.957	1.19593	0.19939	5.99796	1.99808e-09	8.58997e-09
Nrp2	7072.43	1.19585	0.0902864	13.2451	4.81906e-40	8.47871e-39
Frmd8	2020.12	1.19549	0.0967659	12.3544	4.61047e-35	6.87066e-34
Il10rb	1448.12	1.19176	0.124381	9.58148	9.5661e-22	8.46139e-21
Hydin	41.0033	1.19162	0.513969	2.31847	0.0204237	0.0395771
Bahd1	637.955	1.19053	0.165197	7.20674	5.73087e-13	3.21298e-12
Taok3	320.985	1.18835	0.213981	5.55353	2.79965e-08	1.09953e-07
Rrbp1	7795	1.18783	0.0764763	15.532	2.10561e-54	5.15062e-53
Cblb	1006.3	1.18752	0.132567	8.95788	3.30978e-19	2.6118e-18
Cdk16	2962.88	1.1874	0.0885369	13.4114	5.18784e-41	9.46751e-40
Arfgap1	1606.21	1.18672	0.137174	8.65119	5.09673e-18	3.80116e-17
Elf4	832.416	1.18633	0.130006	9.1252	7.16007e-20	5.81181e-19
St5	1027.13	1.18531	0.141256	8.39127	4.80931e-17	3.4196e-16
Spen	803.677	1.18484	0.157079	7.54295	4.59448e-14	2.75243e-13
Plp2	6118.51	1.184	0.0883045	13.4081	5.41921e-41	9.86367e-40
Ppm1e	64.2035	1.18387	0.471022	2.5134	0.0119573	0.0241641
Zwint	3675.66	1.18261	0.0938572	12.6001	2.10943e-36	3.28904e-35
Fbxl18	412.653	1.18251	0.18063	6.54659	5.88655e-11	2.84799e-10
Gm14295	1399.81	1.1822	0.106411	11.1097	1.12575e-28	1.31235e-27
Fgfrl1	347.487	1.18195	0.191008	6.18795	6.09522e-10	2.7285e-09
Gm19510	102.276	1.18127	0.348465	3.38993	0.000699099	0.00173052
Ube2g2	3089.63	1.17822	0.114566	10.2842	8.30366e-25	8.38612e-24
2010204K13Rik	367.362	1.17675	0.187168	6.28713	3.23384e-10	1.48082e-09
D14Abb1e	1304.47	1.1765	0.113556	10.3605	3.74831e-25	3.84071e-24
Cdkl3	245.318	1.17592	0.23214	5.06553	4.07256e-07	1.43906e-06
Cdk5	1619.96	1.17343	0.11041	10.6279	2.2092e-26	2.37346e-25
Bcdin3d	318.358	1.17317	0.198511	5.90982	3.42472e-09	1.43941e-08
Mfap1b	54.85	1.17283	0.480953	2.43856	0.014746	0.0293197
Ebp	2233.55	1.17168	0.12236	9.57568	1.01185e-21	8.91588e-21
Kif3c	668.469	1.17143	0.151566	7.72884	1.08534e-14	6.75739e-14
Calm3	9096.28	1.16981	0.0758358	15.4255	1.10275e-53	2.67723e-52
Ly75	1111.1	1.16917	0.117541	9.9469	2.60174e-23	2.47456e-22
Aak1	1374.01	1.16908	0.123514	9.46512	2.93212e-21	2.53662e-20
Atp1a2	44.0351	1.16902	0.53543	2.18333	0.0290118	0.0545645
Cuedc2	2594.15	1.16883	0.100314	11.6517	2.24797e-31	2.91713e-30
Ube2e1	1439.86	1.16867	0.106083	11.0165	3.18181e-28	3.6487e-27
Capg	13228.7	1.16819	0.081824	14.2768	3.05234e-46	6.32734e-45
Tnfrsf12a	7589.9	1.16757	0.104274	11.1972	4.2085e-29	4.99612e-28
Arid5a	725.583	1.16738	0.142745	8.17811	2.88329e-16	1.96212e-15
Cldn2	84.2978	1.16738	0.430688	2.7105	0.00671812	0.0142292
Tbc1d22a	1345.92	1.16679	0.113546	10.2759	9.04775e-25	9.12051e-24
Capn1	2992.54	1.16651	0.0818739	14.2476	4.64035e-46	9.55794e-45
Dock5	3488.77	1.1657	0.0935959	12.4546	1.32047e-35	2.00288e-34
Polr2a	1679.62	1.16412	0.167018	6.97002	3.16903e-12	1.69277e-11
Dhx32	2183.62	1.16411	0.0970012	12.0009	3.51316e-33	4.88849e-32
Ets2	7561.82	1.16404	0.0664796	17.5097	1.20778e-68	3.86705e-67
Plxnb2	22554.1	1.16394	0.0770032	15.1155	1.28089e-51	2.99721e-50
Epb4.1l2	7114.39	1.1626	0.0942927	12.3297	6.26742e-35	9.3056e-34
Stxbp1	153.914	1.16244	0.305442	3.80577	0.000141366	0.000381403
Hmgb3	2957.97	1.16211	0.0926739	12.5398	4.52091e-36	6.97505e-35
H2afj	2821.69	1.16169	0.093247	12.4582	1.26198e-35	1.91776e-34
Rbck1	3264.9	1.16136	0.100467	11.5596	6.59846e-31	8.42737e-30
Trib3	478.652	1.158	0.164521	7.03862	1.94153e-12	1.05132e-11
Rft1	904.139	1.15732	0.122279	9.46455	2.94827e-21	2.54923e-20
Ctif	505.328	1.15678	0.178757	6.47123	9.72081e-11	4.63919e-10
Map3k15	257.361	1.15619	0.281478	4.10756	3.99861e-05	0.000114858
Rfk	2738.97	1.15562	0.0895925	12.8986	4.58359e-38	7.48607e-37
Lrrk1	3527.15	1.15477	0.0837367	13.7905	2.90554e-43	5.61287e-42
1700037C18Rik	132.222	1.15472	0.298185	3.8725	0.000107724	0.00029472
Zfp608	931.01	1.15397	0.144613	7.9797	1.46687e-15	9.66495e-15
Smap2	575.196	1.15273	0.153042	7.53209	4.99356e-14	2.98487e-13
Tmem180	229.104	1.15105	0.236755	4.86178	1.16334e-06	3.92284e-06
Wdr6	2813.24	1.15074	0.100323	11.4704	1.85888e-30	2.32273e-29
Chmp4b	5061.06	1.15009	0.0718341	16.0104	1.08132e-57	2.81092e-56
Adcy6	1790.6	1.14988	0.107717	10.675	1.33214e-26	1.44172e-25
Pfn1	17768.2	1.14982	0.108601	10.5876	3.40328e-26	3.6298e-25
Sart1	3106.83	1.14945	0.087615	13.1193	2.55151e-39	4.3842e-38
Npepps	3517.45	1.14907	0.106489	10.7905	3.81643e-27	4.21214e-26
Shroom4	647.02	1.14871	0.148347	7.74339	9.68022e-15	6.0479e-14
Apbb2	3155.93	1.14581	0.0852974	13.4331	3.86767e-41	7.0903e-40
Foxp1	2760.28	1.1456	0.0875411	13.0865	3.93462e-39	6.72503e-38
2700081O15Rik	688.634	1.14542	0.160114	7.15379	8.44165e-13	4.68244e-12
Fam179a	97.1609	1.14453	0.356398	3.21139	0.00132094	0.00314092
Pkig	1272.28	1.14452	0.119407	9.58506	9.24072e-22	8.18254e-21
Sfxn3	1049.67	1.14415	0.143972	7.94703	1.91032e-15	1.24952e-14
Klk8	91.5574	1.14386	0.37304	3.06633	0.00216707	0.00498768
Traf4	4300.56	1.14382	0.104115	10.9862	4.45459e-28	5.07585e-27
Ctla2a	251.955	1.14347	0.232988	4.90785	9.20805e-07	3.13113e-06
2010109I03Rik	59.8372	1.14242	0.442921	2.57929	0.00990037	0.0203146
Pcdhb17	218.219	1.14096	0.236487	4.82461	1.40276e-06	4.70271e-06
Mir22hg	416.396	1.14076	0.180741	6.31158	2.76193e-10	1.27339e-09
Hecw2	589.187	1.14054	0.163973	6.95566	3.50914e-12	1.86458e-11
Awat2	44.7503	1.13955	0.541505	2.10442	0.0353422	0.0651445
4930579G18Rik	122.042	1.13923	0.309042	3.68634	0.000227503	0.000599005
Aip	2140.86	1.13906	0.103997	10.9528	6.44561e-28	7.29315e-27
Otub1	5007.71	1.139	0.092082	12.3695	3.82393e-35	5.72491e-34
Nin	2732.54	1.13821	0.0853839	13.3305	1.53779e-40	2.74444e-39
6720401G13Rik	1370.01	1.13816	0.115399	9.86285	6.03103e-23	5.64653e-22
Slc22a18	88.7609	1.13816	0.485577	2.34392	0.0190821	0.0372137
Rab43	787.179	1.13695	0.133377	8.52438	1.53632e-17	1.12249e-16
E030011O05Rik	179.496	1.13608	0.261566	4.34337	1.40313e-05	4.2422e-05
Bcr	2875.29	1.13605	0.0911295	12.4663	1.13979e-35	1.73697e-34
Zfp428	257.839	1.13599	0.271249	4.18799	2.81432e-05	8.23616e-05
Gm2a	1668.55	1.13464	0.112481	10.0874	6.28042e-24	6.12474e-23
Cdsn	109.756	1.13406	0.331891	3.41697	0.00063323	0.00157543
Rab1b	4762.34	1.13336	0.0873216	12.9792	1.60628e-38	2.68028e-37
Apbb1	102.333	1.13195	0.380007	2.97877	0.00289413	0.00652834
Zfpl1	742.33	1.13122	0.146393	7.72726	1.0989e-14	6.83917e-14
Gm16197	51.9082	1.13107	0.491011	2.30355	0.0212477	0.0410361
1190002F15Rik	614.918	1.1308	0.146399	7.72412	1.1263e-14	7.00697e-14
Tmem160	247.639	1.1305	0.222827	5.07343	3.90698e-07	1.38353e-06
Ppp2r5b	997.278	1.13014	0.123218	9.17188	4.6485e-20	3.79221e-19
Tapbpl	853.677	1.1289	0.130099	8.6772	4.05632e-18	3.04064e-17
Creld2	3173.89	1.12808	0.104626	10.782	4.18619e-27	4.6108e-26
Serp2	47.9189	1.12761	0.491047	2.29633	0.0216568	0.0417564
Grn	2124.78	1.12589	0.115078	9.7837	1.32284e-22	1.21667e-21
Cbx6	3548.73	1.12524	0.0836201	13.4566	2.81548e-41	5.20864e-40
Osbpl7	302.882	1.12513	0.205404	5.47766	4.30991e-08	1.66835e-07
Abca3	1221.36	1.12344	0.110921	10.1283	4.13884e-24	4.06814e-23
Anxa11	1759.08	1.12236	0.0967722	11.5979	4.22241e-31	5.41842e-30
Ccdc22	760.261	1.12102	0.140714	7.96662	1.63069e-15	1.07094e-14
Dhrs11	232.482	1.11955	0.237809	4.70778	2.50428e-06	8.19669e-06
Cst6	971.347	1.11819	0.15354	7.28274	3.27118e-13	1.85977e-12
Gm20554	216.159	1.1179	0.252555	4.42635	9.58409e-06	2.95848e-05
Mrps25	1635.18	1.1171	0.103904	10.7513	5.84509e-27	6.39874e-26
Gcat	2229.15	1.1165	0.10894	10.2487	1.19931e-24	1.2037e-23
2900060B14Rik	289.426	1.11646	0.218491	5.10988	3.22355e-07	1.14983e-06
Traf2	1822.06	1.11645	0.10192	10.9542	6.34193e-28	7.18086e-27
Vegfa	1252.48	1.11627	0.112731	9.90204	4.07851e-23	3.84971e-22
Mtpn	14179.3	1.1155	0.0704125	15.8424	1.58648e-56	4.03966e-55
Src	6564.28	1.11482	0.0974817	11.4362	2.75601e-30	3.42521e-29
Vasp	3516.65	1.11425	0.084467	13.1916	9.81121e-40	1.70761e-38
Pgd	3566.87	1.11398	0.099577	11.1872	4.71271e-29	5.57832e-28
Litaf	4116.76	1.11382	0.0960077	11.6013	4.05733e-31	5.21071e-30
AU021092	85.8034	1.11374	0.46243	2.40845	0.0160206	0.0316632
Ppp1ca	16470.5	1.11314	0.0844103	13.1872	1.03919e-39	1.80286e-38
Ubl3	4182.49	1.1101	0.0805632	13.7793	3.39742e-43	6.53963e-42
Plekha3	1515.88	1.10974	0.115313	9.62369	6.35099e-22	5.65781e-21
Repin1	783.766	1.10881	0.143403	7.73208	1.058e-14	6.58969e-14
Spon1	45.669	1.10789	0.525223	2.10938	0.0349118	0.0644393
Tmem62	737.023	1.10728	0.159122	6.95871	3.43401e-12	1.82766e-11
Ankrd28	3500.16	1.10676	0.0799202	13.8483	1.30259e-43	2.5406e-42
Foxp4	486.036	1.10562	0.165685	6.67304	2.50564e-11	1.24965e-10
Dvl1	3433.74	1.10503	0.0921613	11.9902	3.99924e-33	5.54102e-32
Krt36	44.6227	1.10473	0.5041	2.19149	0.0284166	0.0535761
S100a14	16003.9	1.10452	0.0931806	11.8536	2.06219e-32	2.78326e-31
Gm7102	665.234	1.10371	0.14736	7.48988	6.89386e-14	4.08154e-13
Gm166	127.972	1.10279	0.310654	3.54988	0.000385404	0.000985857
Tomm34	2247.02	1.10191	0.113549	9.70424	2.8921e-22	2.61534e-21
Rab5c	4614.84	1.10178	0.0962744	11.4442	2.5145e-30	3.13227e-29
Cdca5	2022.15	1.10131	0.105007	10.488	9.80867e-26	1.03052e-24
Adnp	3326.17	1.10048	0.0990379	11.1117	1.10012e-28	1.28339e-27
Stk4	3031.9	1.09946	0.0828165	13.2759	3.19585e-40	5.64123e-39
Rab11fip1	913.806	1.09926	0.137284	8.00719	1.17363e-15	7.77085e-15
Tspan13	320.409	1.09865	0.290202	3.78581	0.000153211	0.000411643
Hsph1	3428.68	1.0952	0.116913	9.36762	7.41851e-21	6.30651e-20
Mocos	415.142	1.09482	0.196639	5.56766	2.58186e-08	1.0182e-07
Cisd3	348.758	1.09481	0.200706	5.4548	4.90269e-08	1.88922e-07
Arpc1a	3182.61	1.09423	0.0849124	12.8865	5.35979e-38	8.7098e-37
2810474O19Rik	6279.31	1.09407	0.0945368	11.5729	5.65149e-31	7.22363e-30
Ccdc112	457.544	1.09402	0.16846	6.49428	8.34297e-11	3.99223e-10
Pgap3	266.418	1.09353	0.207676	5.26556	1.39765e-07	5.15481e-07
Itgav	6022.29	1.09339	0.0894871	12.2185	2.47747e-34	3.60236e-33
Flywch1	577.335	1.0926	0.167991	6.50393	7.82463e-11	3.75197e-10
Scd1	423.434	1.09137	0.206498	5.28511	1.25627e-07	4.65992e-07
D030056L22Rik	1346.95	1.09087	0.127181	8.57726	9.7156e-18	7.16005e-17
3110062M04Rik	162.91	1.09073	0.267367	4.07951	4.51312e-05	0.000128881
Acot7	4155.65	1.09027	0.101527	10.7387	6.69665e-27	7.29638e-26
Pnpla6	1063.83	1.09002	0.145371	7.49817	6.47164e-14	3.84e-13
Ss18l1	282.975	1.08935	0.213906	5.09265	3.53101e-07	1.25645e-06
Ttyh3	986.297	1.08887	0.13355	8.15324	3.54316e-16	2.39905e-15
Cln3	510.475	1.08622	0.172182	6.30856	2.81645e-10	1.29667e-09
Tmem79	1784.27	1.0858	0.102033	10.6417	1.90595e-26	2.05312e-25
Sept8	5584.95	1.08488	0.0717639	15.1173	1.24463e-51	2.91658e-50
Mcat	957.484	1.08462	0.122365	8.86386	7.72907e-19	5.97949e-18
Cmas	4207.91	1.08443	0.0776526	13.9651	2.54377e-44	5.03429e-43
Efhd2	1784.39	1.08417	0.113693	9.53594	1.48535e-21	1.30101e-20
Fblim1	1405.23	1.08406	0.113213	9.57544	1.01424e-21	8.93205e-21
Adrbk1	3884.89	1.08358	0.0959373	11.2946	1.39463e-29	1.69038e-28
Fus	1007.69	1.08355	0.144523	7.49743	6.50805e-14	3.86019e-13
Tmie	270.403	1.0821	0.245044	4.41595	1.00568e-05	3.09319e-05
2310040G24Rik	62.8964	1.0814	0.443391	2.43893	0.014731	0.0292936
Stip1	17403	1.08115	0.101935	10.6063	2.78665e-26	2.98196e-25
Cmtm3	328.663	1.08022	0.202321	5.33915	9.33844e-08	3.50007e-07
Prpf40b	745.927	1.0794	0.137027	7.87731	3.34497e-15	2.15735e-14
Neurl1b	905.786	1.07878	0.130246	8.28265	1.2046e-16	8.35933e-16
Arpc1b	13016	1.07869	0.0756891	14.2516	4.37959e-46	9.03235e-45
Spop	2351.39	1.07763	0.108459	9.93588	2.90601e-23	2.76071e-22
Lrrc8b	891.914	1.07654	0.139212	7.73308	1.04977e-14	6.54348e-14
Arc	518.599	1.07549	0.175836	6.11646	9.56791e-10	4.22226e-09
Zswim3	190.285	1.07506	0.24775	4.33931	1.4293e-05	4.31809e-05
Bid	5282.22	1.07425	0.0755686	14.2156	7.33308e-46	1.50659e-44
Ftsjd2	3702.78	1.07409	0.086714	12.3865	3.0909e-35	4.64468e-34
Dpf2	1854.35	1.07344	0.0976287	10.9951	4.03343e-28	4.60894e-27
Ugcg	1041.04	1.07278	0.134981	7.94768	1.90043e-15	1.24355e-14
Ptpra	3551.63	1.07222	0.0829582	12.9248	3.26043e-38	5.35207e-37
Ccser1	619.985	1.07133	0.171977	6.22949	4.67953e-10	2.11468e-09
Pdk2	43.3752	1.07123	0.494199	2.16762	0.0301879	0.056553
Fam69b	653.385	1.07108	0.14501	7.38626	1.51022e-13	8.7648e-13
Rnf114	3179.35	1.06747	0.0939027	11.3679	6.04389e-30	7.42581e-29
Trim21	341.844	1.06683	0.236853	4.50419	6.66272e-06	2.09387e-05
E530011L22Rik	63.9153	1.06626	0.426125	2.50223	0.0123414	0.0248504
Slc35a2	532.709	1.06618	0.158285	6.7358	1.63027e-11	8.24776e-11
Syvn1	535.494	1.06515	0.161313	6.60298	4.02968e-11	1.98102e-10
Spire1	656.111	1.06364	0.170088	6.25346	4.01467e-10	1.82238e-09
Araf	1793.52	1.06362	0.0950604	11.1889	4.62239e-29	5.47943e-28
Myo1c	11556.1	1.06267	0.0913484	11.6332	2.79446e-31	3.61759e-30
Dlg3	1965.68	1.06206	0.100316	10.5871	3.4202e-26	3.64543e-25
Bcl2l11	683.637	1.06177	0.144571	7.34433	2.06789e-13	1.18861e-12
Mospd3	61.1116	1.06082	0.458404	2.31417	0.0206585	0.0399985
Cds2	2701.97	1.06079	0.0929896	11.4077	3.82873e-30	4.73293e-29
Pvr	650.769	1.06076	0.14981	7.08068	1.43444e-12	7.85687e-12
Trp53	2949.14	1.06033	0.103079	10.2865	8.10463e-25	8.19024e-24
Gm5860	311.17	1.05958	0.224974	4.70979	2.47967e-06	8.12109e-06
Tstd3	118.456	1.05931	0.325818	3.25124	0.00114901	0.0027593
Srxn1	2823.58	1.05913	0.0843358	12.5585	3.57117e-36	5.54148e-35
Wdr81	705.75	1.05754	0.164822	6.41627	1.39654e-10	6.58137e-10
Slc25a40	1059.59	1.05691	0.127823	8.26853	1.35618e-16	9.39906e-16
A630095E13Rik	136.557	1.0562	0.300014	3.52049	0.000430755	0.00109562
Nup50	4417.57	1.05565	0.0878646	12.0145	2.98042e-33	4.15435e-32
Adipor2	5799.29	1.05559	0.0714815	14.7673	2.3809e-49	5.28076e-48
Mrpl11	1981.16	1.05273	0.0979758	10.7448	6.26833e-27	6.85278e-26
Sh3d21	75.3383	1.05166	0.538593	1.9526	0.050867	0.0905603
Large	1371.37	1.0515	0.121598	8.64738	5.26938e-18	3.92448e-17
Cd68	100.874	1.04958	0.354101	2.96407	0.00303597	0.00682545
Setd6	767.775	1.04892	0.137614	7.62224	2.49319e-14	1.51893e-13
Trp53inp2	375.296	1.04888	0.198062	5.29574	1.18537e-07	4.40605e-07
Slc25a14	277.719	1.04788	0.207575	5.04817	4.46056e-07	1.56823e-06
Zfp513	751.799	1.04787	0.145402	7.20675	5.73047e-13	3.21298e-12
Pik3r3	1608.13	1.04785	0.112256	9.33445	1.01518e-20	8.55813e-20
Rnd2	73.2288	1.04753	0.457142	2.29149	0.0219353	0.0422632
Git1	1795.2	1.04681	0.101918	10.2711	9.50765e-25	9.57218e-24
Actn1	8850.03	1.04677	0.091765	11.4071	3.8557e-30	4.76263e-29
Tmem42	136.324	1.04643	0.292862	3.57312	0.000352756	0.000907123
Prkab1	1542.75	1.04621	0.107374	9.74363	1.96419e-22	1.79328e-21
Sh3glb1	4535.81	1.04587	0.0814673	12.8379	1.00504e-37	1.62504e-36
Pcnxl4	882.659	1.04587	0.126032	8.29846	1.05465e-16	7.3408e-16
Fam207a	2177.74	1.04581	0.099378	10.5236	6.7254e-26	7.08423e-25
Tns3	7856.3	1.04579	0.0742808	14.0788	5.12587e-45	1.03213e-43
Aldh2	2013.17	1.04366	0.143354	7.28032	3.33039e-13	1.8921e-12
Slc9a8	1287.35	1.04326	0.11162	9.3466	9.05108e-21	7.65813e-20
Psd	194.516	1.04197	0.256943	4.05525	5.00804e-05	0.000142386
Six1	562.939	1.04064	0.156086	6.66712	2.60869e-11	1.29944e-10
Slc35g1	917.622	1.03899	0.1612	6.44535	1.15334e-10	5.4639e-10
Nr4a2	219.304	1.03855	0.268222	3.87197	0.000107961	0.000295317
Thoc6	681.974	1.03799	0.163745	6.33907	2.31149e-10	1.06998e-09
Dhrs7	545.719	1.03773	0.15962	6.50123	7.96635e-11	3.81766e-10
Nedd4l	1053.36	1.03772	0.12623	8.22087	2.02028e-16	1.38768e-15
Padi4	1920.02	1.03753	0.111814	9.27908	1.70941e-20	1.42839e-19
Ppp2r5e	1208.7	1.03554	0.138662	7.46814	8.13383e-14	4.79985e-13
Kansl3	2308.19	1.03553	0.095156	10.8824	1.39842e-27	1.57349e-26
1700017B05Rik	860.345	1.03452	0.128136	8.0736	6.82567e-16	4.55674e-15
Tmem17	264.067	1.03419	0.211463	4.89062	1.00519e-06	3.41017e-06
Sbno2	2171.2	1.03408	0.0931132	11.1057	1.17742e-28	1.3706e-27
Tbc1d25	414.565	1.03351	0.178648	5.78516	7.2442e-09	2.97741e-08
1700019L03Rik	172.761	1.03133	0.261959	3.937	8.25077e-05	0.000229024
Gm14137	981.133	1.02995	0.133481	7.71608	1.19958e-14	7.44857e-14
Sssca1	1651.27	1.02956	0.129833	7.92989	2.19343e-15	1.43121e-14
Ccng2	573.913	1.02919	0.218605	4.70799	2.50166e-06	8.1898e-06
Nudt8	787.242	1.02894	0.140206	7.33879	2.15531e-13	1.23579e-12
Btbd6	353.387	1.02759	0.188942	5.43866	5.36819e-08	2.05976e-07
Gpr137b-ps	381.565	1.02646	0.177953	5.76818	8.01303e-09	3.28339e-08
Htra1	22318.4	1.02635	0.0839232	12.2297	2.15817e-34	3.14941e-33
Ywhah	7334.19	1.02538	0.0734477	13.9607	2.70662e-44	5.35005e-43
Serinc3	5840.52	1.02526	0.0884602	11.5901	4.62623e-31	5.92722e-30
Ap5z1	586.87	1.02431	0.16699	6.13396	8.57166e-10	3.80025e-09
Arhgef2	3571.45	1.02062	0.0854186	11.9484	6.61746e-33	9.083e-32
Anxa1	76584.2	1.02011	0.0911336	11.1936	4.38204e-29	5.19832e-28
Sptlc2	3443.65	1.01951	0.0904637	11.2699	1.84856e-29	2.23556e-28
Chst14	295.728	1.01908	0.209794	4.85754	1.18855e-06	4.0062e-06
Iqgap3	3509.48	1.01823	0.0910062	11.1886	4.63615e-29	5.49172e-28
Blcap	1109.06	1.01771	0.122685	8.29538	1.08243e-16	7.52764e-16
Bri3	1002.34	1.01761	0.11943	8.52051	1.58853e-17	1.15959e-16
Trim16	2482.88	1.01598	0.124684	8.14844	3.68654e-16	2.49196e-15
Osbpl3	7288.93	1.01571	0.0703078	14.4466	2.63186e-47	5.55543e-46
Rnaseh2c	974.794	1.01552	0.128497	7.90311	2.72031e-15	1.76413e-14
Hist1h2bl	1481.91	1.01542	0.131209	7.73895	1.00245e-14	6.25572e-14
Pxk	1031.85	1.01498	0.123803	8.19835	2.43706e-16	1.66546e-15
Entpd4	1225.31	1.01484	0.13513	7.51007	5.90964e-14	3.51556e-13
Ankrd40	2296.19	1.01259	0.101383	9.98777	1.72422e-23	1.65159e-22
Mir31	165.868	1.0125	0.264121	3.83346	0.000126353	0.000342959
Sbf1	5578.58	1.01228	0.0904989	11.1855	4.80143e-29	5.67918e-28
Pcx	868.512	1.01065	0.174613	5.78797	7.12424e-09	2.9296e-08
Taf6l	507.637	1.01044	0.167675	6.02619	1.67868e-09	7.27292e-09
Fahd2a	279.869	1.01014	0.22882	4.41457	1.01209e-05	3.11053e-05
Wnk1	9414.02	1.00931	0.125376	8.05026	8.26179e-16	5.4928e-15
Nkiras1	273.806	1.00736	0.204152	4.93435	8.04161e-07	2.75593e-06
Acadm	1493.2	1.00683	0.103584	9.72001	2.47768e-22	2.24938e-21
Ikbke	1451.91	1.00553	0.158546	6.34223	2.26467e-10	1.04921e-09
D5Ertd605e	106.962	1.00518	0.319091	3.15015	0.00163188	0.00382681
Atl1	154.684	1.0039	0.308994	3.24893	0.00115842	0.00278024
Psme1	3108.73	1.00377	0.112727	8.90448	5.36361e-19	4.18149e-18
Gsr	5096.18	1.00324	0.0855498	11.727	9.26934e-32	1.22548e-30
Lpp	4406.29	1.00309	0.124721	8.04265	8.79169e-16	5.83311e-15
Atf2	2171.76	1.00306	0.091192	10.9994	3.84525e-28	4.40325e-27
Coq4	812.367	1.00265	0.174419	5.74854	9.00192e-09	3.67092e-08
Tgfb3	327.082	1.00176	0.242497	4.13103	3.61147e-05	0.0001042
AI462493	445.063	1.00116	0.182845	5.47543	4.36453e-08	1.68788e-07
Fam195a	255.706	1.0001	0.26631	3.7554	0.000173065	0.000461764
Rbm4	979.221	1.00001	0.138643	7.21284	5.47966e-13	3.07855e-12
Rtfdc1	3146.91	0.99933	0.0827667	12.0741	1.4482e-33	2.0415e-32
Ppp1r14b	9536.71	0.998999	0.0939809	10.6298	2.16562e-26	2.32819e-25
Lpin2	1486.62	0.998859	0.111998	8.91851	4.72611e-19	3.6934e-18
Pcbp4	948.873	0.99833	0.154649	6.45546	1.07893e-10	5.13096e-10
Cdk3-ps	162.831	0.997574	0.294516	3.38717	0.000706175	0.00174643
Wdr1	18900.1	0.997532	0.0873983	11.4136	3.57458e-30	4.42892e-29
Ccs	1155.21	0.996027	0.121467	8.20001	2.40375e-16	1.64339e-15
Gnas	25136.5	0.995148	0.0612777	16.24	2.6312e-59	7.05537e-58
Ppp3cb	1677.2	0.992977	0.110609	8.97735	2.77355e-19	2.19831e-18
Csad	449.341	0.991985	0.19726	5.02881	4.93523e-07	1.7276e-06
Fbxl15	171.636	0.990404	0.262884	3.76745	0.000164921	0.000441273
Fgfr1op	1622.24	0.990385	0.113266	8.7439	2.25207e-18	1.70716e-17
Bbc3	166.357	0.990366	0.330768	2.99414	0.00275223	0.00623173
Unc13b	566.997	0.989576	0.165449	5.98117	2.21542e-09	9.46648e-09
Map1lc3a	396.122	0.988779	0.180413	5.48065	4.23773e-08	1.6408e-07
E430025E21Rik	5783.88	0.987477	0.0783884	12.5972	2.18691e-36	3.40656e-35
R74862	117.127	0.987455	0.313498	3.1498	0.00163384	0.00383085
Crtc1	146.419	0.986932	0.293992	3.35701	0.000787912	0.00193315
Wbp1l	3091.41	0.9863	0.097315	10.1351	3.85839e-24	3.79941e-23
Herc6	358.292	0.985842	0.209424	4.7074	2.50894e-06	8.2103e-06
Cdk18	1365.97	0.985493	0.11812	8.34312	7.23538e-17	5.07764e-16
Wdr19	889.984	0.98527	0.170592	5.77558	7.66901e-09	3.14642e-08
Als2cl	4529.51	0.982856	0.0841874	11.6746	1.71829e-31	2.24238e-30
Zfp946	437.909	0.981338	0.177395	5.53194	3.167e-08	1.23958e-07
Zfp429	164.105	0.980917	0.310044	3.1638	0.00155721	0.00366234
Nelfcd	1896.68	0.97969	0.0987203	9.9239	3.27694e-23	3.10232e-22
Tspan14	3527.15	0.979083	0.0829031	11.81	3.46697e-32	4.64821e-31
Ankrd42	150.57	0.978709	0.325471	3.00706	0.00263792	0.00599305
Tjp1	8090.88	0.97761	0.0676666	14.4475	2.60109e-47	5.49764e-46
Fkbp2	1702.53	0.977583	0.105489	9.26712	1.91234e-20	1.59303e-19
Tmem243	377.482	0.977516	0.194479	5.02633	4.99959e-07	1.74937e-06
Mapk3	1823.58	0.976825	0.120882	8.08084	6.43242e-16	4.29776e-15
Hsd17b4	3659.82	0.976683	0.0848895	11.5054	1.2398e-30	1.5649e-29
Arhgap39	646.296	0.975954	0.154969	6.29774	3.02018e-10	1.38652e-09
BC030336	958.295	0.975551	0.127992	7.62195	2.49877e-14	1.52175e-13
Ddx27	6132.65	0.975137	0.109843	8.87756	6.83419e-19	5.29732e-18
Ahcyl1	10388.7	0.975029	0.0728285	13.388	7.10558e-41	1.28656e-39
Csta	111.821	0.974581	0.333007	2.92661	0.00342678	0.0076235
Pacsin3	1266.92	0.97455	0.124093	7.85342	4.04847e-15	2.59761e-14
Nop56	15701.4	0.974458	0.0996169	9.78206	1.34443e-22	1.23582e-21
Prmt6	438.545	0.97362	0.168011	5.79498	6.83289e-09	2.81552e-08
Gdi1	2367.68	0.973044	0.089887	10.8252	2.61528e-27	2.91028e-26
Shq1	1159.38	0.973031	0.116093	8.38147	5.2269e-17	3.70837e-16
Pcdhb16	439.852	0.97168	0.195069	4.98121	6.31867e-07	2.19101e-06
[truncated: 7,172 more rows]

## Sheet: B7E3_vs_B4B8
	baseMean	log2FoldChange	lfcSE	stat	pvalue	padj
Asb2	892.53	13.9229	1.44846	9.61226	7.09741e-22	8.59895e-21
Ccl2	853.089	13.8576	1.44935	9.56128	1.16305e-21	1.38995e-20
Lonrf3	1326.5	13.6957	1.44693	9.46539	2.92475e-21	3.41789e-20
Gatm	475.707	13.0157	1.45224	8.96253	3.17309e-19	3.29664e-18
Sftpd	468.297	12.9938	1.45298	8.94286	3.79229e-19	3.91424e-18
C130026I21Rik	292.366	12.2192	1.46001	8.36925	5.79847e-17	5.16897e-16
Psca	6073.02	11.6838	0.804017	14.5318	7.62047e-48	2.42613e-46
Syt7	171.771	11.5376	3.00229	3.84293	0.000121573	0.000361248
Ccl7	161.128	11.4524	1.46988	7.79139	6.62751e-15	5.13049e-14
Tspan11	155.511	11.3985	1.47088	7.74943	9.23085e-15	7.09028e-14
Lcn2	5830.43	11.3828	0.393604	28.9193	6.82016e-184	2.11599e-181
Tnf	130.693	11.1515	1.4742	7.56444	3.89552e-14	2.85894e-13
Lancl3	189.59	11.0881	1.46251	7.58154	3.4149e-14	2.51672e-13
Slfn2	544.942	10.7676	1.03353	10.4183	2.04626e-25	2.99519e-24
Gm10619	93.1191	10.665	1.49004	7.15754	8.21364e-13	5.4791e-12
Slain1	149.03	10.6146	1.46763	7.23251	4.74137e-13	3.22262e-12
Exo5	88.7393	10.5933	1.48832	7.11767	1.09766e-12	7.2701e-12
Stard4	1006.79	10.5873	1.44972	7.30303	2.81353e-13	1.94149e-12
Ttc30a1	148.82	10.4493	1.46875	7.11443	1.1238e-12	7.43701e-12
Cyth4	80.002	10.4408	1.4998	6.96145	3.36778e-12	2.14009e-11
B4galt5	72.5961	10.3057	1.50116	6.86515	6.64224e-12	4.1313e-11
Lacc1	257.946	10.1327	1.46399	6.92127	4.47617e-12	2.82515e-11
Prex1	64.1928	10.1272	1.50599	6.72459	1.76085e-11	1.0602e-10
Ltf	343.601	10.097	1.03788	9.72853	2.27854e-22	2.83662e-21
Akr1c13	430.192	10.0755	1.03859	9.70113	2.98164e-22	3.6772e-21
Arhgef9	236.187	10.0689	1.46366	6.87927	6.01607e-12	3.75808e-11
Chn2	58.5712	9.9916	1.5147	6.59641	4.21246e-11	2.46045e-10
Ica1	317.975	9.98496	1.03885	9.61151	7.14941e-22	8.65532e-21
Twist1	120.603	9.88599	1.47741	6.69143	2.21005e-11	1.32111e-10
Rundc3b	50.3707	9.77893	1.52707	6.40371	1.51643e-10	8.44877e-10
Ccdc122	130.174	9.76844	1.47461	6.62441	3.48633e-11	2.04919e-10
Zfp493	101.418	9.55817	1.48592	6.43248	1.25535e-10	7.04127e-10
Svip	42.3144	9.48035	1.53959	6.15769	7.38116e-10	3.88013e-09
Cd300lb	39.3061	9.39291	1.54157	6.09309	1.10749e-09	5.74174e-09
Slco3a1	36.2146	9.30119	1.55303	5.98907	2.11042e-09	1.06721e-08
Dagla	219.777	9.25942	1.04638	8.84904	8.82778e-19	8.87998e-18
Meis3	228.415	9.23469	1.04475	8.83911	9.64881e-19	9.68124e-18
S100a8	30.7642	9.05497	1.57948	5.73288	9.87376e-09	4.66923e-08
Krt36	44.6227	9.05139	1.52074	5.95195	2.64968e-09	1.32677e-08
Gata4	30.4573	9.04977	1.57326	5.75224	8.8071e-09	4.18734e-08
A730085A09Rik	62.4259	8.99554	1.51284	5.94612	2.74567e-09	1.37353e-08
Ifi27l2b	27.4013	8.8626	2.68038	3.30647	0.000944793	0.00246082
Trim35	1060.02	8.79894	0.601356	14.6318	1.75958e-48	5.71702e-47
Tha1	32.6789	8.76669	1.54965	5.6572	1.53864e-08	7.14164e-08
Mum1l1	139.22	8.72998	1.067	8.18181	2.79611e-16	2.3634e-15
C77370	133.359	8.72682	1.06154	8.22087	2.02033e-16	1.72798e-15
Klrc1	23.9279	8.70077	1.60976	5.405	6.4809e-08	2.82033e-07
3830403N18Rik	110.182	8.68825	1.47985	5.87104	4.33072e-09	2.12086e-08
Cd53	23.786	8.65875	1.59971	5.41271	6.20778e-08	2.70967e-07
Il1f6	22.0674	8.5854	1.6219	5.29343	1.20046e-07	5.08158e-07
Gca	129.175	8.54	1.06323	8.03212	9.58052e-16	7.87085e-15
Spo11	21.9029	8.51838	1.6193	5.26054	1.4363e-07	6.03467e-07
Ribc2	20.9926	8.51778	1.64444	5.17976	2.22172e-07	9.16908e-07
1700091H14Rik	73.8353	8.51148	1.50013	5.67384	1.3963e-08	6.49813e-08
Trim54	453.879	8.50116	0.539206	15.7661	5.32627e-56	2.10694e-54
A530032D15Rik	21.8347	8.46369	1.65089	5.12674	2.94797e-07	1.20159e-06
Serpinb9e	19.7374	8.42482	1.64282	5.12826	2.92429e-07	1.19255e-06
Adssl1	109.468	8.4048	1.07492	7.81897	5.32556e-15	4.14492e-14
Abcg1	19.7628	8.40366	1.64477	5.10933	3.23296e-07	1.31268e-06
Bace2	19.2768	8.39291	1.65137	5.0824	3.7269e-07	1.50244e-06
Xlr	226.717	8.38288	1.4741	5.68676	1.29472e-08	6.04674e-08
Fcgr4	19.6211	8.36612	2.68011	3.12156	0.00179897	0.00447141
Myo3b	102.556	8.36049	1.07662	7.76551	8.13198e-15	6.25838e-14
Gm14405	23.0217	8.35371	1.60798	5.19517	2.04528e-07	8.47851e-07
Mgat3	17.4029	8.24177	1.67029	4.93435	8.04198e-07	3.12649e-06
Phf19	17.0958	8.21771	1.67343	4.91071	9.07486e-07	3.50309e-06
Rassf10	50.2829	8.17399	1.52816	5.3489	8.84882e-08	3.79959e-07
C920009B18Rik	269.589	8.15396	1.0433	7.81552	5.47372e-15	4.25814e-14
Zfp128	22.978	8.11042	1.58958	5.10223	3.35672e-07	1.36083e-06
Glipr2	347.553	8.10173	0.545807	14.8436	7.65523e-50	2.58822e-48
Rnls	15.696	8.09396	1.69361	4.77912	1.76061e-06	6.56876e-06
Ccdc33	15.5425	8.08067	1.69647	4.76324	1.90511e-06	7.07286e-06
Gng2	87.4661	8.07161	1.09991	7.3384	2.16166e-13	1.50215e-12
Arid3b	42.7753	8.01569	1.53458	5.22338	1.75687e-07	7.33287e-07
Phlda2	130.216	7.99301	1.05845	7.55159	4.29976e-14	3.14832e-13
Zic2	14.5988	7.98488	1.72833	4.62	3.83744e-06	1.37812e-05
Glul	827.275	7.98462	0.534935	14.9263	2.22142e-50	7.69135e-49
Nos2	78.8218	7.97153	1.09116	7.30554	2.76162e-13	1.90734e-12
S100a7a	3275.06	7.92535	0.182103	43.5213	0	0
Asrgl1	77.727	7.92367	1.09477	7.23774	4.56209e-13	3.10879e-12
Ctse	13.3207	7.79299	1.75897	4.43042	9.40481e-06	3.22803e-05
Olr1	12.5893	7.77659	1.75472	4.43181	9.34466e-06	3.20948e-05
Calcb	136.484	7.76831	0.782614	9.92611	3.20527e-23	4.17424e-22
Stra6	279.876	7.74808	0.549747	14.0939	4.14089e-45	1.23392e-43
Cited4	13.5858	7.54572	1.70508	4.42543	9.62488e-06	3.29784e-05
Chi3l1	10.7244	7.54539	1.80767	4.1741	2.99165e-05	9.63305e-05
Gcnt3	1775.18	7.50591	0.21094	35.5831	2.554e-277	1.49674e-274
Krt19	6340.73	7.49988	0.282932	26.5077	7.89471e-155	1.62231e-152
Vnn3	9.94323	7.43335	1.8375	4.04535	5.22443e-05	0.000163211
Slfn3	460.072	7.32886	0.743422	9.85828	6.31209e-23	8.07407e-22
Vmn1r43	9.17104	7.32035	1.86812	3.91856	8.90797e-05	0.000269504
Ccdc149	201.286	7.30765	0.565265	12.9278	3.13516e-38	7.4486e-37
Apol9b	1028.41	7.26619	0.262191	27.7134	4.81846e-169	1.22972e-166
Sim2	50.3055	7.26132	1.12674	6.44456	1.15936e-10	6.51674e-10
Bik	9.2793	7.24181	1.88669	3.83838	0.00012385	0.000367464
Cacna1i	10.1896	7.24147	1.79645	4.03099	5.55436e-05	0.000172699
Gm11545	9.64158	7.19961	1.79589	4.00893	6.0994e-05	0.000188867
Kcnk5	8.07832	7.13324	1.92636	3.70296	0.000213095	0.000615069
Insc	8.07832	7.13324	1.92636	3.70296	0.000213095	0.000615069
H60b	125.246	7.11769	1.07262	6.63582	3.22693e-11	1.90308e-10
Igf2	10.6947	7.09919	1.75646	4.04176	5.30511e-05	0.000165502
Arl11	13.4461	7.07238	1.7068	4.14364	3.41837e-05	0.000109451
Klhdc7a	632.736	7.06919	0.303349	23.3038	4.05671e-120	5.21865e-118
Steap4	86.9408	7.0407	2.14216	3.28673	0.00101358	0.00262272
Klrc2	7.45966	7.02091	1.9597	3.58265	0.000340122	0.000952521
Tnfrsf9	259.294	7.01785	0.470243	14.9239	2.30492e-50	7.96305e-49
Gm14492	9.20927	6.98626	1.80992	3.85999	0.000113392	0.000337955
Oas1a	454.641	6.98439	0.36117	19.3382	2.56151e-83	1.76221e-81
Sp110	216.988	6.95883	0.554827	12.5423	4.37853e-36	9.67618e-35
Itga2	78.7198	6.95497	0.824538	8.43498	3.31258e-17	2.99857e-16
Nell2	10.9682	6.93024	1.74018	3.98248	6.8201e-05	0.000209909
Gm757	8.17113	6.86285	1.86686	3.67614	0.000236792	0.000678639
Gm5124	6.68299	6.86269	2.01584	3.40438	0.000663149	0.00177008
Bcl2l15	1147.35	6.82672	0.215347	31.701	1.50521e-220	6.6158e-218
Hc	6.52497	6.82537	2.03232	3.35842	0.000783905	0.00206798
Kcnj4	8.0775	6.75167	1.83427	3.68085	0.000232457	0.000667058
Apol9a	1369.82	6.7223	0.223301	30.1041	4.2763e-199	1.53782e-196
Gm4371	14.759	6.71742	1.67357	4.01382	5.97433e-05	0.000185139
Fndc3c1	6.19524	6.68505	2.01997	3.30949	0.000934671	0.00243606
Vmn2r78	5.90631	6.68493	2.08645	3.20398	0.00135544	0.00344089
Mefv	5.75277	6.64916	2.1083	3.15379	0.00161163	0.00403941
Il1f5	8.07988	6.64903	2.12973	3.122	0.00179628	0.00446685
Hoga1	33.4367	6.63366	1.57785	4.20424	2.61956e-05	8.49369e-05
Cryba4	32.0257	6.62639	1.17663	5.63165	1.78491e-08	8.22201e-08
Wnt5a	30.1311	6.58933	1.20182	5.48279	4.18669e-08	1.8598e-07
Scin	434.712	6.58906	0.664313	9.9186	3.45576e-23	4.49675e-22
Oas2	159.398	6.58359	0.955199	6.89237	5.4871e-12	3.44124e-11
Akr1c12	22.1496	6.58291	1.62761	4.04453	5.24285e-05	0.000163689
AY358078	36.8328	6.57453	1.57295	4.17974	2.91846e-05	9.41081e-05
Syt17	29.5125	6.56001	1.20445	5.44649	5.13745e-08	2.26308e-07
Fcho1	29.8644	6.55523	1.20156	5.4556	4.88087e-08	2.15365e-07
Gtsf1	29.2234	6.51812	1.20836	5.39419	6.88328e-08	2.98876e-07
Il1a	4138.37	6.48297	0.124509	52.0685	0	0
Ccbe1	190.547	6.43296	0.460445	13.9712	2.33778e-44	6.81899e-43
Galm	5.29958	6.42549	2.16528	2.96751	0.0030022	0.00717254
Pik3cg	5.155	6.39894	2.1684	2.95099	0.00316752	0.00755043
Ms4a4c	4.81807	6.39078	2.21725	2.8823	0.00394782	0.00925565
A230057D06Rik	4.81807	6.39078	2.21725	2.8823	0.00394782	0.00925565
Mctp1	52.6218	6.36133	0.874918	7.27077	3.57433e-13	2.44834e-12
Gramd1b	54.6141	6.35657	2.14818	2.95905	0.00308591	0.00736365
Vmn2r79	4.66453	6.34674	2.24793	2.82337	0.0047521	0.0109658
Zpbp	4.94897	6.33835	2.14818	2.95057	0.00317191	0.00755747
Dnahc7b	50.0523	6.30868	0.864676	7.296	2.96443e-13	2.04117e-12
Arhgdib	5858.85	6.26608	0.116361	53.8504	0	0
Glt1d1	5.01785	6.24634	2.2234	2.80936	0.00496402	0.0114198
Fcgr3	6.01519	6.2463	2.23261	2.79775	0.00514598	0.0117973
Dpp4	4.52739	6.18836	2.21703	2.79128	0.00524998	0.0120096
1110028F11Rik	6.05905	6.18702	1.93902	3.1908	0.00141879	0.0035925
Ifi27l2a	392.794	6.17487	0.379183	16.2847	1.26753e-59	5.377e-58
Reck	4.66277	6.13857	2.06817	2.96811	0.00299636	0.00716185
Htra3	4.37384	6.13809	2.23868	2.74183	0.00610977	0.0137989
Cysltr1	745.336	6.13544	0.224	27.3903	3.57497e-165	8.57072e-163
Map3k15	257.361	6.13432	0.452617	13.553	7.60446e-42	2.03941e-40
Mfng	4.03692	6.12898	2.37266	2.58317	0.00978971	0.0213188
Rsad2	560.945	6.12336	0.280348	21.842	9.26511e-106	9.70873e-104
Add2	22.2149	6.10296	1.63785	3.7262	0.000194389	0.000563749
Cpq	12.0962	6.09575	1.75333	3.47667	0.000507676	0.00138047
1700123I01Rik	3.88786	6.08518	2.3918	2.54419	0.0109533	0.0236187
Slco1a6	3.88338	6.07589	2.38438	2.54821	0.0108277	0.0233862
Lrrc32	21.4999	6.04984	1.28537	4.7067	2.51765e-06	9.22148e-06
Zfp764	236.672	6.04121	0.557425	10.8377	2.28106e-27	3.67923e-26
Lcn8	4.01876	6.0209	2.27338	2.64844	0.00808653	0.0178531
Slc22a18	88.7609	6.00424	0.754655	7.95627	1.77299e-15	1.42623e-14
Kcnq1	21.918	5.99691	1.24262	4.82602	1.39286e-06	5.26623e-06
Atp1a3	109.297	5.99219	1.87093	3.20279	0.00136105	0.00345458
Pla1a	67.7837	5.98855	0.850783	7.03887	1.93803e-12	1.25678e-11
Mettl20	182.693	5.97641	0.445322	13.4204	4.59028e-41	1.19461e-39
1500002O10Rik	3.57629	5.96369	2.45524	2.42897	0.0151419	0.0317423
Sstr4	3.57181	5.95362	2.46236	2.41785	0.0156125	0.0326337
Gm14139	60.3472	5.93725	0.742567	7.99558	1.28969e-15	1.0465e-14
Edn2	6.63065	5.93233	2.05416	2.88796	0.00387748	0.00910558
Tc2n	227.698	5.90667	0.388276	15.2125	2.92035e-52	1.05741e-50
Itga9	4.00059	5.90519	2.37418	2.48725	0.0128734	0.027397
Slc9a7	3.42275	5.90384	2.52229	2.34067	0.0192494	0.0393963
0610040J01Rik	76.9801	5.89844	0.641396	9.19626	3.70622e-20	4.07247e-19
Phgr1	4.03963	5.89274	2.14342	2.74923	0.00597363	0.0135223
Alox12b	3.70271	5.88175	2.40359	2.44706	0.0144025	0.030341
A930006K02Rik	8.63013	5.8658	1.89053	3.10272	0.00191748	0.00473845
Zc3h12b	110.064	5.8431	0.597868	9.77323	1.46692e-22	1.84508e-21
Gpa33	703.308	5.83715	0.243013	24.0199	1.72436e-127	2.48041e-125
Vmn1r40	3.26472	5.83101	2.53044	2.30435	0.0212032	0.0429684
Lrtm2	3.76356	5.79293	2.38256	2.43139	0.0150412	0.0315729
Csf2	162.531	5.78715	1.13725	5.08874	3.60452e-07	1.45644e-06
Irf4	3.1067	5.75399	2.57782	2.23212	0.025607	0.0508699
Serpinb9f	3.1067	5.75399	2.57782	2.23212	0.025607	0.0508699
Usp18	3624.81	5.74712	0.410946	13.9851	1.92195e-44	5.62127e-43
Hs3st1	59.4606	5.71191	0.885673	6.44923	1.12417e-10	6.32563e-10
Lbp	537.886	5.70925	0.272439	20.9561	1.65186e-97	1.46019e-95
Plscr4	61.7373	5.70304	1.12526	5.06822	4.01555e-07	1.61469e-06
AI467606	364.933	5.69819	0.376975	15.1156	1.2788e-51	4.54708e-50
Zfp931	176.954	5.69297	0.527482	10.7927	3.72527e-27	5.96006e-26
Ttc30a2	9.45576	5.68733	1.79832	3.16258	0.00156375	0.0039275
Fer1l4	169.632	5.68632	0.422412	13.4616	2.633e-41	6.89769e-40
Tusc1	16.6386	5.68504	1.33824	4.24815	2.15542e-05	7.0846e-05
Slc9a4	34.0851	5.68177	2.36482	2.40262	0.016278	0.0338546
Ms4a4d	2.94868	5.67312	2.68002	2.11682	0.0342754	0.0658203
Btn2a2	34.4759	5.67052	0.924329	6.13475	8.52944e-10	4.46744e-09
BC061237	3.57005	5.66751	2.26829	2.49858	0.0124691	0.0266151
Bst1	3697.51	5.64317	0.106995	52.7425	0	0
Mx1	34.3366	5.63553	1.07414	5.24655	1.5497e-07	6.49731e-07
Oasl2	746.065	5.62995	0.495579	11.3603	6.58864e-30	1.17932e-28
Cyb5r2	10.1255	5.62755	1.80347	3.1204	0.00180607	0.00448486
4921525B02Rik	3.70991	5.61621	2.21332	2.53746	0.0111661	0.024035
Prdm11	2.79961	5.61215	2.6914	2.08522	0.0370496	0.0704865
C330013F16Rik	2.79961	5.61215	2.6914	2.08522	0.0370496	0.0704865
Chrna5	22.4548	5.60929	1.22629	4.5742	4.7805e-06	1.69486e-05
Atf7ip2	2.79513	5.59948	2.69035	2.08132	0.0374047	0.0710852
Card11	15.2163	5.59855	1.35953	4.118	3.82183e-05	0.000121529
Ppbp	18327.1	5.59782	0.536191	10.44	1.62851e-25	2.39925e-24
Btn1a1	166.159	5.57981	0.417507	13.3646	9.73526e-41	2.50473e-39
Serpinb11	32.3338	5.57368	1.19419	4.66731	3.05165e-06	1.10825e-05
Abcb1a	78.5507	5.55411	0.603015	9.21057	3.24405e-20	3.57705e-19
Gbp10	60.3989	5.54459	0.713239	7.77382	7.61546e-15	5.87229e-14
Emr1	2.64607	5.53497	2.80952	1.97008	0.0488295	0.0902288
Cmpk2	634.451	5.5322	0.245289	22.5538	1.2313e-112	1.40164e-110
Slc9b1	7.56901	5.52002	1.8708	2.95062	0.00317133	0.00755747
Scn4a	3.21496	5.50687	2.61264	2.10778	0.0350504	0.0671025
Gstm4	133.662	5.49648	0.463523	11.8581	1.95423e-32	3.83169e-31
Mb21d1	447.502	5.46724	0.426418	12.8213	1.24561e-37	2.90698e-36
Fam174b	14.1595	5.44858	1.37733	3.95591	7.62427e-05	0.000232893
Enox1	5.59489	5.44798	1.99486	2.731	0.00631423	0.0142221
Kndc1	2.82049	5.4417	2.57291	2.115	0.0344303	0.0660833
S100a9	2.48805	5.44067	2.80412	1.94024	0.0523508	0.0958623
Ehf	1342.51	5.42124	0.358848	15.1073	1.4486e-51	5.11634e-50
Casp1	18.9929	5.41851	1.31476	4.1213	3.76744e-05	0.00011992
Klra2	44.9589	5.39444	0.788412	6.84216	7.80096e-12	4.82166e-11
Pglyrp2	67.3162	5.39244	0.61342	8.79078	1.4853e-18	1.47163e-17
Cldn9	577.616	5.39173	0.222868	24.1925	2.66927e-129	3.91073e-127
Itgb2	166.24	5.37854	0.414662	12.9709	1.78912e-38	4.28279e-37
Morc1	2.66695	5.35607	2.67269	2.004	0.0450698	0.0839878
Acot1	27.2486	5.3514	2.41568	2.21527	0.0267412	0.052871
Cxcl2	117.991	5.32191	0.461789	11.5246	9.92244e-31	1.84492e-29
Dppa2	13.828	5.31575	1.34382	3.95571	7.63088e-05	0.00023305
Gbp8	152.075	5.31329	0.414155	12.8292	1.12481e-37	2.63281e-36
Vgll1	12.4301	5.3114	1.46448	3.62682	0.000286936	0.000812488
Sp100	137.084	5.28596	0.576198	9.17386	4.56366e-20	4.97319e-19
Sigirr	508.821	5.27409	0.254702	20.7069	3.00077e-95	2.5805e-93
Cep112	4.08411	5.24923	2.16396	2.42575	0.0152766	0.0319991
Erp27	3.95354	5.24876	2.22432	2.35971	0.0182893	0.0376029
Cited1	2.50893	5.24667	2.66784	1.96664	0.049225	0.0908641
2310069B03Rik	12.9594	5.23592	1.4532	3.60304	0.000314515	0.000885195
Oas1g	114.498	5.23182	0.46901	11.155	6.76726e-29	1.16137e-27
Tmprss11e	3487.07	5.22932	0.141709	36.9017	4.33672e-298	2.85916e-295
Gm8267	90.2552	5.20772	1.10085	4.73063	2.23824e-06	8.25541e-06
A630095E13Rik	136.557	5.18872	0.461983	11.2314	2.85886e-29	4.9929e-28
Liph	11.1601	5.18847	1.84771	2.80805	0.00498423	0.011463
Rnf183	65.4655	5.17806	1.40818	3.67712	0.000235878	0.000676142
Xk	600.794	5.17292	0.215242	24.033	1.25658e-127	1.82411e-125
Fmnl3	107.275	5.17055	0.483552	10.6928	1.09944e-26	1.72071e-25
Cntn1	4.50841	5.16057	2.13811	2.41362	0.0157949	0.0329845
Saa3	11.1794	5.15086	1.47172	3.4999	0.000465439	0.0012746
Caps2	3.02027	5.1497	2.6761	1.92433	0.0543135	0.0989981
Abo	5.1253	5.11598	2.05428	2.4904	0.0127598	0.0271771
Slc6a13	81.285	5.10367	0.851285	5.99525	2.03167e-09	1.03096e-08
Exoc3l4	182.83	5.09915	0.423106	12.0517	1.89981e-33	3.83427e-32
Trim30a	154.418	5.07065	0.396979	12.7731	2.31769e-37	5.34589e-36
Slc35g2	5.72817	5.05956	2.28942	2.20997	0.0271069	0.0535272
Omp	167.586	5.05646	0.38428	13.1583	1.52548e-39	3.75391e-38
Fam228b	21.3963	5.03008	1.23385	4.07674	4.56717e-05	0.000143642
Sprr2g	8.03507	5.02105	1.87093	2.68371	0.00728099	0.0162401
Pgf	4.06146	5.02096	2.15401	2.33098	0.0197543	0.0403447
Klk6	11.8544	5.01045	1.46322	3.42427	0.000616453	0.00165605
Gm5662	10.6645	4.99628	1.51229	3.30378	0.00095389	0.00248287
Cxcl5	15022	4.99307	0.0928386	53.7823	0	0
Gpr97	11.5188	4.97457	1.38706	3.58642	0.000335247	0.000940034
Col5a1	56.0734	4.97364	0.64484	7.71298	1.22913e-14	9.35474e-14
Mx2	157.143	4.97242	1.05642	4.70686	2.51556e-06	9.21596e-06
Upk3b	10.2611	4.97012	1.50175	3.30955	0.000934468	0.00243593
Tmprss11f	94.8975	4.96478	0.511369	9.7088	2.76569e-22	3.41887e-21
Slc6a14	1896.55	4.95613	0.142451	34.7918	3.23639e-265	1.82891e-262
Pglyrp1	41.5629	4.92594	0.747218	6.59237	4.32846e-11	2.52634e-10
Gc	48.6296	4.92226	0.684915	7.18667	6.63894e-13	4.46063e-12
Kpna7	3.24303	4.91415	2.31249	2.12505	0.0335824	0.0646441
Fbln2	475.19	4.88507	0.236659	20.6418	1.156e-94	9.83409e-93
Tnfsf13	87.0758	4.88049	0.513677	9.50108	2.07718e-21	2.4473e-20
Maats1	6.87972	4.85152	1.99689	2.42953	0.0151182	0.031701
Myo7b	74.7918	4.85093	0.543311	8.92845	4.3202e-19	4.43886e-18
Chst4	18.4889	4.83452	1.06468	4.54084	5.60307e-06	1.97236e-05
Muc13	11.0295	4.81856	1.38406	3.48146	0.000498687	0.00135743
Gm14393	70.1515	4.81289	0.756655	6.36075	2.00769e-10	1.10921e-09
Casp4	61.2697	4.80914	0.676805	7.10565	1.19756e-12	7.90199e-12
Igsf11	57.8305	4.78521	0.629673	7.59953	2.97219e-14	2.19762e-13
Capn5	1285.65	4.76589	0.155555	30.6381	3.8126e-206	1.47138e-203
Gbp6	169.768	4.76315	0.352493	13.5127	1.31556e-41	3.48096e-40
1700016C15Rik	235.53	4.75356	0.316532	15.0176	5.62882e-51	1.97046e-49
Padi3	3238.2	4.74635	0.127671	37.1763	1.647e-302	1.13306e-299
Rims2	8.18652	4.74048	1.89932	2.49588	0.0125644	0.0267898
2310002J15Rik	76.3572	4.73979	0.550291	8.61324	7.10235e-18	6.76583e-17
Gcnt1	1887.28	4.71848	0.172916	27.2877	5.93648e-164	1.36135e-161
4930500J02Rik	214.767	4.69563	0.414924	11.3168	1.08294e-29	1.91457e-28
Gbp4	679.467	4.68216	0.469712	9.96813	2.10145e-23	2.76403e-22
Klrc3	8.0682	4.66842	1.61037	2.89897	0.00374392	0.00881023
Zmat1	57.9316	4.65514	0.622256	7.48108	7.37159e-14	5.28983e-13
Thrb	69.4728	4.64656	0.529401	8.777	1.6789e-18	1.65929e-17
Tshz2	40.9705	4.62753	0.747729	6.18877	6.06355e-10	3.20881e-09
Spsb4	36.3447	4.57696	0.724964	6.31336	2.73046e-10	1.49185e-09
Cyp3a13	262.476	4.54506	0.401227	11.3279	9.54667e-30	1.69727e-28
Lilrb4	15.4225	4.53093	1.19268	3.79895	0.000145309	0.000427922
4930503E14Rik	123.324	4.52309	0.797816	5.66934	1.43352e-08	6.66745e-08
Lgals3bp	779.003	4.51982	0.18264	24.7472	3.32562e-135	5.15895e-133
G6pc3	666.69	4.51069	0.209451	21.5357	7.20846e-103	6.95485e-101
Abcc3	37.4549	4.50452	0.707914	6.36308	1.97746e-10	1.09289e-09
Serpinb9g	7.48544	4.49273	1.69903	2.64429	0.00818621	0.0180505
Col27a1	5.30692	4.49173	2.26078	1.98681	0.0469437	0.0870547
Bai1	5.26339	4.49163	2.26227	1.98545	0.047094	0.0873073
Sipa1l2	9.42762	4.48831	1.53849	2.91734	0.00353032	0.00835106
Hydin	41.0033	4.46691	0.705416	6.33231	2.41521e-10	1.32418e-09
Prss27	417.493	4.43801	0.226395	19.603	1.45835e-85	1.03943e-83
Ppapdc3	4.0597	4.40401	2.21613	1.98725	0.0468945	0.0869782
Ccdc147	5.38948	4.39884	2.11203	2.08275	0.0372738	0.0708533
4930486L24Rik	194.767	4.39498	0.306816	14.3245	1.53878e-46	4.76481e-45
Kcnab2	7.16654	4.3892	1.97398	2.22353	0.0261801	0.0518847
Gp49a	13.1832	4.36947	1.25073	3.49352	0.000476699	0.00130273
Gpr123	139.188	4.36598	0.987997	4.41903	9.91471e-06	3.39128e-05
Bst2	1975.52	4.35537	0.112592	38.6826	0	0
4930461G14Rik	14.9449	4.34726	1.16092	3.74468	0.000180627	0.000526055
Gm5622	86.689	4.34533	1.38871	3.12905	0.00175373	0.00437049
Ddx60	397.915	4.32304	0.259886	16.6344	3.92955e-62	1.75642e-60
Ephb2	154.125	4.31826	0.363797	11.87	1.69486e-32	3.3314e-31
Sdpr	1260.76	4.28636	0.154477	27.7476	1.86057e-169	4.82621e-167
Irgm2	296.445	4.26222	0.619858	6.87611	6.15088e-12	3.83775e-11
Fscn3	4.57105	4.25416	2.15206	1.97679	0.0480657	0.0889212
Cib3	6.38824	4.2422	1.73403	2.44644	0.0144274	0.030369
Plp1	21.1949	4.23009	1.03697	4.0793	4.51723e-05	0.000142213
Ptpn5	17.8823	4.22955	1.29441	3.26755	0.00108482	0.00279472
Pard3b	52.3408	4.20758	0.564291	7.45639	8.89224e-14	6.33222e-13
Gm13154	302.769	4.20515	0.241876	17.3856	1.06084e-67	5.39733e-66
Sprr2e	6.55212	4.19187	1.78886	2.34332	0.0191129	0.0391487
Akap4	6.08563	4.17551	1.82078	2.29325	0.0218338	0.0440884
Thsd4	768.784	4.17484	0.33044	12.6342	1.36828e-36	3.0797e-35
Lce1g	5.73817	4.16215	1.79924	2.31328	0.0207072	0.0420874
Gm5039	8.4566	4.14762	1.52559	2.7187	0.0065539	0.0147304
Isg15	949.03	4.13198	0.440543	9.37929	6.64159e-21	7.60419e-20
Akap17b	207.784	4.12149	0.337883	12.198	3.18712e-34	6.653e-33
Syt2	38.7081	4.11775	0.655811	6.27887	3.41045e-10	1.84743e-09
Serpinb9c	57.2046	4.1093	0.549745	7.47492	7.72533e-14	5.53112e-13
Cxcl10	35.0255	4.08874	0.702035	5.82413	5.74119e-09	2.77637e-08
Bcl2l14	29.4422	4.08373	0.796992	5.12393	2.99231e-07	1.21841e-06
1700125H20Rik	16.687	4.08169	1.35374	3.01512	0.00256878	0.00621496
Arc	518.599	4.07903	0.212491	19.1962	3.98208e-82	2.70423e-80
2310040G24Rik	62.8964	4.05542	0.557989	7.26792	3.65052e-13	2.49944e-12
Slfn10-ps	14.7434	4.04085	1.13656	3.55533	0.000377503	0.00104885
Prss32	27.7416	4.03255	0.847845	4.75624	1.97234e-06	7.31217e-06
Havcr2	25.6897	4.019	0.79578	5.05038	4.40924e-07	1.76716e-06
Hp	34.1834	4.01697	0.885013	4.53889	5.65523e-06	1.98895e-05
Gm15987	12.3348	4.00691	1.29928	3.08395	0.00204275	0.00502368
Il1rn	513.67	3.99706	0.623033	6.41549	1.40372e-10	7.84011e-10
Pdzk1ip1	72.8109	3.99608	0.536416	7.44959	9.36302e-14	6.65548e-13
Gbp3	773.255	3.99597	0.482848	8.27584	1.27548e-16	1.10707e-15
9830147E19Rik	96.6167	3.98422	0.430827	9.24784	2.29076e-20	2.54363e-19
Crybb1	5.11056	3.97877	1.8965	2.09796	0.035909	0.068572
Cxcl1	3985.16	3.96984	0.268754	14.7713	2.24368e-49	7.45835e-48
Slc26a9	89.004	3.96646	0.440206	9.01045	2.05216e-19	2.1547e-18
Padi1	837.356	3.96147	0.158636	24.972	1.23133e-137	1.93282e-135
Afp	555.562	3.93765	0.558224	7.05389	1.7398e-12	1.13334e-11
Iigp1	11.1203	3.93395	1.42229	2.76593	0.00567604	0.0129022
Igtp	329.604	3.93229	0.304579	12.9106	3.92474e-38	9.28269e-37
Ifit1	768.928	3.92571	0.472968	8.30016	1.03967e-16	9.09885e-16
Ankrd6	207.565	3.90941	0.31397	12.4515	1.37181e-35	2.98162e-34
Cdh17	5.14645	3.90931	1.8678	2.093	0.036349	0.069312
Il24	862.336	3.90844	0.51588	7.57626	3.55656e-14	2.61838e-13
Slc9a3r2	202.89	3.89245	0.299987	12.9754	1.68755e-38	4.04576e-37
Fam213a	1812	3.86419	0.360307	10.7247	7.79376e-27	1.23075e-25
Wisp2	9.98582	3.86209	1.40298	2.75278	0.00590918	0.0133955
Slc18a1	91.1658	3.85352	0.417125	9.23829	2.50469e-20	2.77728e-19
Sh2d1b1	132.722	3.85189	0.366965	10.4966	8.95348e-26	1.334e-24
9530080O11Rik	6.938	3.85157	1.7459	2.20607	0.027379	0.0539633
A630001G21Rik	16.7454	3.84316	1.11384	3.45038	0.000559801	0.00151336
Rapsn	26.0017	3.8395	0.793199	4.84052	1.29498e-06	4.91141e-06
I830012O16Rik	67.8773	3.83703	0.612342	6.26615	3.70075e-10	1.99444e-09
Pik3ap1	4.64545	3.83472	1.95172	1.96479	0.0494383	0.0912154
Plac1	38.4268	3.8339	0.652442	5.87623	4.19726e-09	2.05933e-08
Smc1b	24.4409	3.82984	0.860351	4.45148	8.52804e-06	2.94177e-05
Slc43a2	1993.89	3.82808	0.337417	11.3452	7.83104e-30	1.39539e-28
Tmprss2	5.74518	3.81808	1.66617	2.29153	0.0219328	0.0442545
Gm14023	72.0006	3.81314	0.500314	7.6215	2.50742e-14	1.86354e-13
Pf4	13.7695	3.8111	1.19197	3.19732	0.00138712	0.00351623
Fam198b	561.001	3.80758	0.212558	17.9132	9.31036e-72	5.13303e-70
Aicda	27.791	3.80283	0.810628	4.69121	2.71597e-06	9.91802e-06
Mylk	390.199	3.79001	0.214948	17.6322	1.39422e-69	7.35358e-68
1700120C14Rik	8.22459	3.78924	1.52981	2.47693	0.0132518	0.028119
Zfp345	208.011	3.78486	0.284556	13.3009	2.2863e-40	5.79746e-39
Pfn4	7.45574	3.77927	1.54283	2.44957	0.0143025	0.0301504
Spats2l	5.9676	3.7722	1.6869	2.23617	0.0253404	0.0504163
Elmo1	4.63177	3.74656	1.94074	1.93048	0.0535475	0.0977595
Mfap5	24.3642	3.73441	0.86828	4.30092	1.70087e-05	5.6611e-05
Mgst1	1072.33	3.7223	0.711246	5.23348	1.66345e-07	6.95948e-07
Ppp1r14d	42.1065	3.71928	0.634494	5.8618	4.57874e-09	2.23471e-08
Rbp2	13.5005	3.71881	1.38288	2.68918	0.00716269	0.0159965
Ptpn22	648.779	3.70971	0.167042	22.2083	2.85802e-109	3.09743e-107
Tmprss4	693.088	3.70647	0.199839	18.5472	8.58345e-77	5.20367e-75
Tpra1	2124.29	3.69604	0.114087	32.3967	3.0516e-230	1.37958e-227
Cyp21a1	34.4986	3.67419	0.682856	5.38063	7.42263e-08	3.20897e-07
Tnfaip2	874.982	3.65969	0.158506	23.0886	6.02644e-118	7.56796e-116
Tnfrsf1b	592.872	3.65816	0.177606	20.597	2.91898e-94	2.43089e-92
9430018G01Rik	213.67	3.65624	0.305006	11.9874	4.13576e-33	8.24183e-32
BC039966	33.7611	3.6554	0.692034	5.28211	1.27707e-07	5.38857e-07
Myo7a	389.355	3.63955	0.264687	13.7504	5.06451e-43	1.41833e-41
Them6	1446.65	3.63869	0.167516	21.7214	1.28654e-104	1.31335e-102
Foxred2	19.0707	3.6324	1.02737	3.53562	0.000406821	0.00112596
Prkaa2	166.672	3.62932	0.309853	11.713	1.09282e-31	2.11649e-30
C3	3472.28	3.61931	0.34499	10.4911	9.49562e-26	1.41079e-24
Oas3	1033.04	3.61776	0.166233	21.7632	5.18449e-105	5.32689e-103
Ccdc71l	585.428	3.6138	0.186796	19.3463	2.19114e-83	1.51399e-81
Fabp2	12.2787	3.60008	1.419	2.53705	0.0111791	0.0240564
Slc12a5	114.167	3.59533	0.403475	8.91092	5.06102e-19	5.16315e-18
Ttc36	43.8348	3.58134	0.761087	4.70555	2.53179e-06	9.27112e-06
Bmf	321.775	3.57941	0.2826	12.666	9.12757e-37	2.07806e-35
Oit1	27.8995	3.57838	0.87228	4.10233	4.09003e-05	0.000129589
Apob	44.8605	3.56963	0.605599	5.89438	3.76084e-09	1.85267e-08
4933406C10Rik	10.07	3.55525	1.4619	2.43194	0.0150182	0.031533
Ube2d2b	6.25476	3.54809	1.62208	2.18736	0.0287161	0.0563042
Pdgfrl	67.3474	3.54482	0.472283	7.50572	6.10903e-14	4.41183e-13
Ly6f	11.9836	3.5358	1.13016	3.12859	0.00175644	0.00437604
Naip2	265.362	3.52471	0.259835	13.5652	6.44295e-42	1.73379e-40
Gpr85	185.553	3.50667	0.299191	11.7205	1.00073e-31	1.94289e-30
Ppp4r4	11.6736	3.49959	1.13677	3.07854	0.00208017	0.00510856
Cd14	1443.01	3.49183	0.128581	27.1568	2.10506e-162	4.62617e-160
Niacr1	819.529	3.48847	0.206537	16.8903	5.30362e-64	2.43951e-62
Cd72	6.28775	3.48122	1.67761	2.07511	0.037976	0.0721103
Dlx3	8.10274	3.48051	1.52951	2.27557	0.0228716	0.0459144
Rad9b	84.0289	3.48033	0.425035	8.18835	2.64825e-16	2.24562e-15
Gab3	13.3791	3.47701	1.38398	2.51232	0.011994	0.0256777
1700047E10Rik	130.509	3.46158	0.46154	7.50006	6.37907e-14	4.60265e-13
Tmem71	219.223	3.46125	0.320883	10.7866	3.98079e-27	6.356e-26
Zbp1	74.0929	3.45595	0.459873	7.51502	5.69028e-14	4.12826e-13
2310007B03Rik	1741.7	3.45566	0.131476	26.2835	2.96137e-152	5.71436e-150
Frat1	61.2973	3.4482	0.614517	5.61124	2.00881e-08	9.20517e-08
Foxq1	175.147	3.43739	0.329293	10.4387	1.65037e-25	2.42919e-24
Gm9899	7.12338	3.4351	1.57873	2.17586	0.0295657	0.0577911
Gm3604	263.494	3.42799	0.304929	11.2419	2.53761e-29	4.43675e-28
Irf7	395.642	3.41683	0.256651	13.3131	1.94247e-40	4.94939e-39
Slc44a3	116.757	3.41405	0.379452	8.99732	2.31292e-19	2.42206e-18
Plxnb3	21.8575	3.40443	0.845451	4.02676	5.6551e-05	0.000175521
Ifi44	2027.06	3.4024	0.569715	5.97211	2.34207e-09	1.17833e-08
Gm19589	49.8743	3.40154	0.56947	5.97317	2.32693e-09	1.17183e-08
Fam65c	61.8218	3.39763	0.543963	6.24607	4.20915e-10	2.25767e-09
Gm14446	22.7018	3.37906	1.08045	3.12745	0.00176332	0.00438971
Patl2	9.05485	3.36904	1.49793	2.24913	0.0245045	0.0488823
Gm14322	1500.87	3.3681	0.142011	23.7171	2.39944e-124	3.35985e-122
Bfsp2	10.5495	3.36801	1.20293	2.79984	0.00511287	0.0117282
Serpinb9d	18.0246	3.35905	0.898514	3.73845	0.000185159	0.000538462
A430088P11Rik	138.449	3.35345	0.411327	8.15276	3.55725e-16	2.9876e-15
Synpo	205.284	3.34292	0.298429	11.2017	3.99882e-29	6.9531e-28
Lamc3	74.6242	3.34226	0.455945	7.3304	2.29472e-13	1.59182e-12
Abca13	6.37994	3.33878	1.68204	1.98495	0.0471496	0.08739
Il18rap	141.818	3.33688	0.326621	10.2164	1.67527e-24	2.31712e-23
Tgm2	7887.38	3.31253	0.0784774	42.21	0	0
Fam131c	29.0729	3.30088	0.763373	4.32407	1.53174e-05	5.12946e-05
Eml1	869.944	3.29931	0.150353	21.9438	9.93107e-107	1.0476e-104
Ppm1j	105.921	3.2746	0.498322	6.57126	4.98922e-11	2.89811e-10
Lrp1	6741.31	3.26638	0.129835	25.1578	1.16007e-139	1.87303e-137
Vtcn1	345.442	3.26312	0.225784	14.4524	2.42078e-47	7.6608e-46
Pip5k1b	1099.22	3.26158	0.126868	25.7085	9.38926e-146	1.66928e-143
Aldh1a1	148.621	3.25378	0.309754	10.5044	8.24243e-26	1.23387e-24
Trp53inp1	4871.04	3.24726	0.312893	10.3782	3.11714e-25	4.52085e-24
BC024582	6.8641	3.24244	1.41948	2.28424	0.0223573	0.0449676
Olfml3	9.60742	3.23863	1.37936	2.34791	0.0188789	0.0387095
Lhx6	50.0327	3.23785	0.534721	6.05522	1.40224e-09	7.20613e-09
Cecr2	40.4271	3.23574	0.639723	5.05804	4.23585e-07	1.70025e-06
Cxcl11	7.10503	3.23373	1.45256	2.22623	0.025999	0.0515646
Gm8300	11.3029	3.23341	1.20015	2.69418	0.0070562	0.0157765
Extl1	143.446	3.23283	0.397062	8.14187	3.89213e-16	3.26366e-15
Car5b	734.126	3.22899	0.198946	16.2305	3.06991e-59	1.29534e-57
Spin2	47.4822	3.21868	0.591694	5.43978	5.33479e-08	2.34414e-07
A730090H04Rik	6.18868	3.21182	1.66422	1.92992	0.0536171	0.0978415
Gpd1	56.5279	3.20583	0.567508	5.64897	1.61409e-08	7.47213e-08
Tmem56	188.109	3.20583	0.28057	11.4261	3.09665e-30	5.63847e-29
Tmem176b	8555.61	3.1915	0.0829434	38.478	0	0
5430435G22Rik	532.994	3.17897	0.208376	15.2559	1.50359e-52	5.48185e-51
Oas1b	144.883	3.17517	0.328936	9.65287	4.78009e-22	5.83156e-21
Trim34a	39.6736	3.16717	0.59808	5.29556	1.18653e-07	5.02798e-07
Tnfrsf14	10.3902	3.16563	1.4962	2.11578	0.0343632	0.0659786
Ppef1	6.22009	3.16285	1.47931	2.13805	0.0325124	0.062806
Trim12c	421.741	3.16018	0.658908	4.79608	1.61801e-06	6.06973e-06
2700081L22Rik	9.18102	3.15397	1.33769	2.35777	0.0183851	0.0377753
Vipr1	6.54806	3.15354	1.46474	2.15297	0.0313212	0.0607719
Fads3	789.667	3.15315	0.166215	18.9703	3.00357e-80	1.97201e-78
Il2rg	64.1243	3.15014	0.757946	4.15616	3.23641e-05	0.000103831
Lsp1	166.13	3.14451	0.30001	10.4814	1.05212e-25	1.56169e-24
Gpx3	13.2703	3.11214	1.05425	2.952	0.0031572	0.00752695
Gm13152	54.1458	3.10095	0.505671	6.13235	8.6593e-10	4.53245e-09
Gm2022	18.0311	3.09702	0.883885	3.50387	0.000458544	0.00125637
Fcna	15.5243	3.09292	1.3534	2.2853	0.0222953	0.0448599
Klhl30	82.7337	3.08553	0.473675	6.51402	7.31659e-11	4.19154e-10
Itih2	11.921	3.08216	1.08745	2.83429	0.00459273	0.0106337
Zfp352	7.58768	3.08162	1.4043	2.19442	0.0282052	0.0554123
Eya2	517.6	3.08067	0.692497	4.44865	8.64135e-06	2.97891e-05
Tmem130	82.7738	3.07702	0.41434	7.42631	1.11667e-13	7.90914e-13
Tmem176a	3676.52	3.07521	0.106225	28.9498	2.81866e-184	8.91994e-182
Slc37a2	101.45	3.07429	0.382487	8.03764	9.15882e-16	7.54399e-15
Stab1	1735.78	3.07176	0.13445	22.847	1.56696e-115	1.87833e-113
Parp14	1630.65	3.06791	0.348857	8.79417	1.4411e-18	1.43142e-17
Mxd1	599.329	3.0578	0.208661	14.6544	1.26272e-48	4.11959e-47
Il17rd	38.3741	3.05696	0.586305	5.21395	1.84859e-07	7.69946e-07
Tmem86a	1054.89	3.04806	0.178674	17.0594	2.97667e-65	1.42296e-63
2010002M12Rik	27.9893	3.04023	0.73595	4.13103	3.61148e-05	0.000115255
Rilpl2	1308.97	3.03609	0.133092	22.8119	3.49341e-115	4.12509e-113
Gm13242	6.03943	3.02933	1.48187	2.04426	0.040928	0.0770774
Fam83f	1120.51	3.02391	0.169716	17.8175	5.17338e-71	2.7938e-69
Gm14124	71.9655	3.01383	0.477713	6.30887	2.81071e-10	1.53252e-09
Fam222a	7.94548	3.00323	1.4381	2.08834	0.0367675	0.0700255
Mecom	185.08	2.99873	0.270933	11.0681	1.79078e-28	3.02408e-27
Hgfac	28.5919	2.99509	0.747479	4.00693	6.15141e-05	0.000190386
Slc5a1	11.7033	2.98993	1.29142	2.31523	0.0206005	0.0419028
Zhx1	2046.27	2.98632	0.137768	21.6765	3.41924e-104	3.44603e-102
1810008I18Rik	48.6207	2.98268	0.539178	5.53191	3.16755e-08	1.42589e-07
Prss22	1006.86	2.97874	0.142032	20.9723	1.17549e-97	1.04493e-95
Osgin1	1434.5	2.97738	0.118838	25.054	1.57835e-138	2.52265e-136
Fndc7	104.963	2.97655	0.38162	7.79977	6.20178e-15	4.80562e-14
Rom1	431.274	2.96948	0.235035	12.6342	1.36789e-36	3.0797e-35
Apln	357.709	2.9688	0.23478	12.645	1.1916e-36	2.69737e-35
Dhrs3	818.421	2.96796	0.172076	17.248	1.15891e-66	5.76649e-65
Cct6b	9.36106	2.96407	1.32997	2.22867	0.0258361	0.0512737
Gm5615	8.52845	2.96019	1.4003	2.11397	0.0345175	0.0661945
Slc4a11	1907.16	2.95016	0.135245	21.8134	1.73176e-105	1.79095e-103
Kiss1r	14.6491	2.94995	1.12559	2.62081	0.00877216	0.0192486
Tacc1	94.0958	2.94129	0.395354	7.43964	1.0096e-13	7.17003e-13
Gucy2g	40.7912	2.93776	0.7505	3.91441	9.06268e-05	0.000273871
Bdh1	5.72786	2.93666	1.51933	1.93287	0.0532518	0.0972871
Pde4b	219.544	2.93242	0.316276	9.27171	1.83191e-20	2.05576e-19
Ivd	2857.67	2.92602	0.0974592	30.023	4.91321e-198	1.72759e-195
Spp1	26949.8	2.92407	0.078511	37.2441	1.31842e-303	9.48242e-301
Trim34b	9.06011	2.92401	1.1938	2.44933	0.0143122	0.0301628
Pmp22	39.4304	2.92086	0.597425	4.88909	1.01304e-06	3.88401e-06
Gstm1	918.5	2.91573	0.175171	16.6451	3.2861e-62	1.47716e-60
Mmp19	44.1409	2.9078	0.613537	4.7394	2.14348e-06	7.91696e-06
Pdgfra	42.171	2.90649	0.929729	3.12616	0.00177103	0.00440751
D5Ertd605e	106.962	2.90602	0.359297	8.08807	6.06172e-16	5.04548e-15
Rgs3	360.595	2.89897	0.205573	14.1018	3.69967e-45	1.10661e-43
Gbp9	1127.18	2.89674	0.149454	19.3822	1.09058e-83	7.60189e-82
Adra2a	7.6403	2.89276	1.40057	2.06542	0.0388832	0.0736561
Tsku	1214.25	2.88529	0.134462	21.458	3.84283e-102	3.68516e-100
Fam71f2	35.4015	2.88358	0.607493	4.74669	2.06774e-06	7.65687e-06
Fbxo32	570.417	2.88137	0.232111	12.4138	2.20038e-35	4.7434e-34
Ccdc39	19.8746	2.86707	0.898405	3.19129	0.00141638	0.00358753
Clrn1	23.064	2.85876	0.800443	3.57148	0.000354974	0.000991133
Prom2	1221.51	2.85711	0.122702	23.2849	6.29955e-120	8.03853e-118
Slpi	583.131	2.84951	0.183586	15.5214	2.48663e-54	9.30165e-53
E130309D14Rik	11.3032	2.83561	1.4618	1.93981	0.0524028	0.0959434
Gm11202	18.0244	2.83377	1.08001	2.62385	0.00869426	0.0190883
Ccl9	386.597	2.82996	0.196614	14.3935	5.68497e-47	1.78479e-45
Gimap8	111.612	2.8265	0.360959	7.83053	4.85812e-15	3.7961e-14
Stx19	15.6224	2.81906	0.958965	2.93969	0.0032854	0.00780555
Ltc4s	71.0226	2.81819	0.43608	6.46254	1.02958e-10	5.8203e-10
Sdcbp2	362.76	2.81436	0.209815	13.4135	5.03733e-41	1.30665e-39
A3galt2	13.497	2.81219	0.996282	2.82269	0.00476225	0.0109876
4930525G20Rik	7.02737	2.80703	1.44873	1.93758	0.0526749	0.0963666
Gbp1	595.046	2.80588	0.217095	12.9247	3.26552e-38	7.73509e-37
Ccng2	573.913	2.80407	0.228854	12.2526	1.62642e-34	3.42675e-33
Spink2	20.1208	2.80382	1.32326	2.11887	0.0341015	0.0655259
Gas7	197.845	2.79867	0.28013	9.99063	1.67506e-23	2.21425e-22
Tmem25	21.4464	2.79252	0.880262	3.17237	0.001512	0.00380659
Entpd3	821.89	2.7887	0.165349	16.8655	8.07264e-64	3.70242e-62
Mcpt8	170.112	2.78778	1.40609	1.98265	0.0474068	0.0878254
Zkscan7	194.103	2.78594	0.324233	8.59241	8.51627e-18	8.08356e-17
Sh3bgrl2	2148.01	2.78089	0.105223	26.4286	6.42285e-154	1.28644e-151
4933427E11Rik	44.8768	2.76603	0.5494	5.03464	4.78743e-07	1.90858e-06
Rtp4	937.558	2.76486	0.413205	6.69125	2.21274e-11	1.32221e-10
Pyroxd2	81.1851	2.76198	0.558536	4.94504	7.61299e-07	2.96408e-06
Nfatc4	28.8007	2.76098	0.660067	4.18288	2.87837e-05	9.28908e-05
Rprl2	480.571	2.75625	1.29103	2.13493	0.0327668	0.0632356
Hsd11b1	106.474	2.75068	0.426827	6.44448	1.16e-10	6.518e-10
Gm10865	16.9229	2.74299	0.919958	2.98165	0.00286703	0.0068794
Gimap4	29.7974	2.74084	0.704743	3.88913	0.000100604	0.00030243
Oas1c	183.167	2.73991	0.323252	8.47607	2.3292e-17	2.13281e-16
Cpne5	191.698	2.73961	0.279965	9.78555	1.29886e-22	1.6376e-21
Epb4.1l1	2644.31	2.73018	0.12278	22.2362	1.53282e-109	1.67267e-107
Csf3	751.64	2.71979	0.148062	18.3692	2.31677e-75	1.38333e-73
Ifi27l1	1996.54	2.71963	0.143929	18.8956	1.23881e-79	8.00072e-78
Ubqln2	290.514	2.7196	0.244874	11.1061	1.17137e-28	1.99083e-27
Uba7	929.498	2.71761	0.206127	13.1842	1.08248e-39	2.67209e-38
Ano1	535.745	2.71282	0.168107	16.1375	1.39057e-58	5.79025e-57
Rnasel	79.0318	2.70804	0.42424	6.38328	1.73338e-10	9.62026e-10
Cyp4f39	27.047	2.70601	0.760766	3.55696	0.000375177	0.00104294
Angptl4	1400.24	2.70557	0.114151	23.7016	3.46842e-124	4.77224e-122
Arhgef10l	892.559	2.70299	0.145051	18.6347	1.67992e-77	1.03834e-75
Pfkfb4	554.581	2.70242	0.166869	16.1948	5.48418e-59	2.30176e-57
F8	125.359	2.7006	0.351458	7.68399	1.54213e-14	1.16086e-13
Aldh3b1	1107.1	2.69755	0.13142	20.5262	1.25549e-93	1.04009e-91
Por	7666.18	2.69282	0.0729821	36.897	5.17153e-298	3.27317e-295
Aldh1a7	15.178	2.69067	1.0558	2.54847	0.0108197	0.0233805
Cd74	421.134	2.68236	0.26695	10.0481	9.36164e-24	1.24793e-22
AI607873	33.3013	2.68187	0.691077	3.88071	0.000104151	0.000312354
Slco2a1	714.735	2.67996	0.150334	17.8267	4.38708e-71	2.37729e-69
Adcy7	558.525	2.67418	0.188711	14.1708	1.38896e-45	4.23459e-44
3110035E14Rik	22.0566	2.67095	0.882492	3.02661	0.00247316	0.00600197
Clstn3	25.7477	2.66076	0.956758	2.78101	0.00541895	0.0123578
Cx3cl1	714.345	2.65564	0.172842	15.3646	2.82973e-53	1.0437e-51
Sh3tc1	655.014	2.65453	0.191684	13.8485	1.29956e-43	3.70504e-42
Il10rb	1448.12	2.65219	0.13004	20.3952	1.84512e-92	1.50492e-90
Fam209	8.35133	2.65181	1.27042	2.08734	0.0368573	0.0701797
Atp1b1	540.934	2.64844	0.169149	15.6574	2.95579e-55	1.13243e-53
Kif21b	33.9947	2.64468	0.617994	4.27946	1.8735e-05	6.21477e-05
Scml2	7.77033	2.6428	1.23494	2.14002	0.0323534	0.062537
Rusc2	242.218	2.6423	0.249509	10.59	3.31532e-26	5.07334e-25
Csf1r	141.058	2.63252	0.311403	8.45374	2.82128e-17	2.57149e-16
Enox2	665.197	2.6309	0.162936	16.1469	1.19495e-58	4.98882e-57
Aqp2	6.95953	2.62931	1.34422	1.95601	0.0504641	0.0928913
2010001M06Rik	46.3545	2.62785	0.56674	4.63678	3.53883e-06	1.27703e-05
Abcd1	270.03	2.6185	0.224128	11.683	1.55626e-31	2.99935e-30
Gm15471	13.0616	2.61653	1.15816	2.25921	0.0238703	0.0477375
Dtna	317.408	2.61398	0.221568	11.7977	4.01257e-32	7.82872e-31
Plscr2	3854.67	2.60828	0.0825228	31.6067	2.98416e-219	1.27617e-216
Otub2	517.113	2.60664	0.170977	15.2456	1.7617e-52	6.39342e-51
Gm7694	60.0077	2.60557	0.48178	5.40821	6.36565e-08	2.77323e-07
3300002I08Rik	28.2778	2.59726	0.869644	2.98658	0.00282121	0.00678212
Psapl1	630.206	2.59337	0.151416	17.1275	9.25219e-66	4.47699e-64
Ypel2	163.387	2.57119	0.359554	7.15106	8.61075e-13	5.73676e-12
Rnf128	1012.45	2.56998	0.129128	19.9026	3.86554e-88	2.88511e-86
Dtx4	934.42	2.56028	0.142735	17.9372	6.04048e-72	3.3419e-70
Nfkbia	3127.62	2.5598	0.312269	8.1974	2.45645e-16	2.0897e-15
Cbfa2t3	9.65811	2.54732	1.16976	2.17764	0.0294326	0.0575718
Prdm1	29.4851	2.53916	0.846661	2.99903	0.00270841	0.0065308
Aqp5	4012.57	2.53664	0.0913186	27.7779	8.02777e-170	2.15294e-167
Rhbg	31.5765	2.53193	1.31327	1.92796	0.0538602	0.0982397
Cd82	1059.56	2.5292	0.172328	14.6767	9.08927e-49	2.99001e-47
Apol7a	911.718	2.52342	0.145355	17.3604	1.64613e-67	8.34828e-66
Neto2	71.4777	2.52289	0.618117	4.08157	4.47323e-05	0.000140912
Micall2	1429.12	2.51773	0.123881	20.3239	7.91028e-92	6.38594e-90
Espnl	9.45377	2.51493	1.15529	2.17689	0.0294887	0.0576619
Adap1	749.876	2.51302	0.168942	14.8751	4.78445e-50	1.62805e-48
Cda	217.746	2.51286	0.269326	9.3302	1.05667e-20	1.19768e-19
Zbtb32	114.75	2.5103	0.339122	7.40235	1.33794e-13	9.44257e-13
E230016K23Rik	217.17	2.50967	0.261278	9.60538	7.58749e-22	9.17165e-21
Ptk6	20.3071	2.50916	0.911774	2.75195	0.00592407	0.0134197
Gmpr	296.72	2.50568	0.233657	10.7238	7.87265e-27	1.24196e-25
Gdpd5	1163.73	2.50546	0.130102	19.2576	1.21916e-82	8.35097e-81
Gm10804	11.4654	2.50514	1.07697	2.32611	0.0200127	0.0408331
Impg2	11.585	2.50208	1.07523	2.327	0.019965	0.0407411
Cd93	383.344	2.49848	0.261381	9.55876	1.19176e-21	1.41997e-20
Mgst2	946.287	2.49084	0.184398	13.508	1.40353e-41	3.70753e-40
Ddit4	2791.04	2.48903	0.139866	17.7958	7.61382e-71	4.09774e-69
Zfp518b	349.874	2.48842	0.221131	11.2532	2.2341e-29	3.91042e-28
Gtsf1l	11.1998	2.47944	1.0535	2.35353	0.0185962	0.0381794
Crebl2	407.248	2.47853	0.202337	12.2495	1.69043e-34	3.55687e-33
4933411K16Rik	14.8644	2.47574	1.16577	2.12369	0.0336957	0.0648228
Lrmp	8.38825	2.4751	1.25285	1.97558	0.0482029	0.0891542
R74862	117.127	2.47142	0.339121	7.28773	3.1523e-13	2.16676e-12
Prkcd	4318.4	2.45463	0.0886688	27.6831	1.1159e-168	2.75889e-166
5830416I19Rik	17.3189	2.45113	1.00328	2.44312	0.0145608	0.0306174
Xaf1	1091.76	2.44733	0.156988	15.5893	8.61289e-55	3.25255e-53
Lynx1	1415.34	2.44517	0.144526	16.9185	3.28594e-64	1.52473e-62
2010016I18Rik	14.8541	2.43885	0.957578	2.54689	0.0108687	0.0234618
Fbxo47	30.3819	2.43821	0.737549	3.30583	0.000946955	0.00246604
S100a4	2254.07	2.43701	0.109022	22.3534	1.11866e-110	1.2378e-108
Fam107a	50.7699	2.43683	0.544783	4.47302	7.71209e-06	2.67372e-05
Ifnar2	994.077	2.43602	0.12752	19.103	2.38196e-81	1.59702e-79
4933411G11Rik	31.72	2.43326	0.741516	3.28147	0.00103268	0.00266732
Trex2	235.673	2.4274	0.274844	8.83192	1.02894e-18	1.03044e-17
Mmp13	46.4069	2.42545	0.568769	4.26439	2.00451e-05	6.61328e-05
Postn	2309.23	2.42503	0.102702	23.6123	2.88111e-123	3.86338e-121
Gbp2	685.835	2.42182	0.171148	14.1504	1.85571e-45	5.62507e-44
Tlr2	131.256	2.42023	0.365132	6.62838	3.39391e-11	1.99784e-10
Krt4	446.204	2.41758	0.637542	3.79204	0.000149417	0.000438877
Acsbg1	2498.18	2.41459	0.0908727	26.5712	1.46256e-155	3.08562e-153
Slc11a1	17.1335	2.40749	0.900301	2.6741	0.0074931	0.016652
Glrp1	149.514	2.40734	0.292972	8.21695	2.08744e-16	1.78057e-15
Ptgds	10.4658	2.40566	1.2335	1.95028	0.051143	0.0939988
Gzme	62.7685	2.40235	0.453793	5.29394	1.1971e-07	5.07005e-07
Tmem82	14.418	2.3969	0.92976	2.57798	0.00993794	0.0216148
Ppp1r12b	1149.71	2.39598	0.123226	19.4438	3.28956e-84	2.30313e-82
Rasgef1a	25.7221	2.37853	0.70401	3.37855	0.000728688	0.00193327
Nudt13	200.042	2.37557	0.262638	9.04505	1.49596e-19	1.5812e-18
Gm3716	288.195	2.37543	0.299058	7.94304	1.97287e-15	1.5782e-14
Spns3	19.1253	2.37488	0.824279	2.88116	0.00396217	0.0092879
1810020O05Rik	10.0624	2.37174	1.10499	2.14638	0.0318424	0.0616699
Tenc1	588.487	2.36607	0.188161	12.5747	2.90757e-36	6.45252e-35
Zfp534	24.3465	2.35681	0.73553	3.20424	0.0013542	0.00343831
Dysf	14.4629	2.35459	1.08111	2.17794	0.0294103	0.0575369
Lyn	687.228	2.34666	0.14949	15.6978	1.56625e-55	6.05936e-54
Tspan1	2868.08	2.33849	0.0986538	23.704	3.27518e-124	4.5459e-122
Vnn1	101.524	2.33825	0.375035	6.23476	4.52478e-10	2.41795e-09
Zc3h12a	540.462	2.3342	0.161451	14.4577	2.24312e-47	7.11281e-46
Gsto2	268.203	2.31953	0.275903	8.40704	4.20486e-17	3.77816e-16
Ttc16	18.3978	2.31946	0.842664	2.75253	0.00591367	0.0134038
4931431C16Rik	14.6165	2.31337	1.00064	2.31189	0.0207838	0.0422267
Il1f9	138.826	2.31319	0.299397	7.72616	1.10841e-14	8.46855e-14
2810021J22Rik	177.074	2.30832	0.280278	8.2358	1.78354e-16	1.53208e-15
2610034B18Rik	765.898	2.30243	0.155273	14.8283	9.61338e-50	3.22957e-48
Lat2	69.7089	2.30117	0.50012	4.60122	4.20017e-06	1.50224e-05
Tcp11l2	168.864	2.29674	0.40719	5.64047	1.69582e-08	7.83445e-08
Scarf1	8.89468	2.29628	1.19279	1.92513	0.0542128	0.0988373
Slc22a21	114.851	2.29505	0.366801	6.25695	3.9258e-10	2.10986e-09
Tgm1	1947.98	2.29339	0.116323	19.7158	1.57737e-86	1.15549e-84
Cish	207.536	2.2903	0.288267	7.94506	1.94094e-15	1.55502e-14
Pcolce	670.517	2.28912	0.15469	14.7981	1.50583e-49	5.03735e-48
Mgat4b	3146.6	2.28662	0.0878654	26.0241	2.6445e-149	4.92282e-147
Jdp2	2103.8	2.28386	0.101095	22.5913	5.2763e-113	6.09393e-111
Plscr1	3794.48	2.28302	0.0879676	25.953	1.68215e-148	3.09495e-146
Cpeb4	776.557	2.28124	0.164625	13.8572	1.15009e-43	3.28482e-42
Tecpr1	661.634	2.27883	0.1606	14.1894	1.06547e-45	3.26093e-44
Svopl	9.13113	2.27516	1.1129	2.04436	0.0409179	0.0770676
Acox2	1187.44	2.27453	0.118784	19.1484	9.98665e-82	6.75294e-80
Wbscr27	893.992	2.26057	0.185068	12.2148	2.59245e-34	5.43317e-33
Mmp15	839.818	2.25583	0.186989	12.064	1.63682e-33	3.32469e-32
Nos1ap	33.5361	2.25475	0.594491	3.79273	0.000148997	0.000437806
Gatsl2	639.428	2.25201	0.166759	13.5046	1.4691e-41	3.87425e-40
Smarca5-ps	29.8853	2.24759	0.663658	3.38667	0.000707467	0.00188044
Arhgap18	1594.19	2.24477	0.147691	15.1991	3.58277e-52	1.2943e-50
Manba	638.717	2.2421	0.149739	14.9733	1.09664e-50	3.82207e-49
S100a16	4048.78	2.23565	0.0854168	26.1734	5.34161e-151	1.01832e-148
8430427H17Rik	64.3478	2.2287	0.501096	4.44766	8.68118e-06	2.99069e-05
Itpripl2	1869.59	2.22841	0.116834	19.0733	4.20977e-81	2.78708e-79
Gdpd2	36.8922	2.22424	0.570321	3.89998	9.61992e-05	0.00028988
Ggt6	216.873	2.22355	0.260217	8.54497	1.28566e-17	1.20231e-16
Dlg4	48.2137	2.22135	0.562106	3.95184	7.75534e-05	0.000236623
Pllp	42.8991	2.22023	0.548989	4.04422	5.24979e-05	0.000163873
Zcchc24	33.0689	2.21904	0.616547	3.59914	0.000319273	0.000898107
Ltbp3	1936.59	2.21803	0.109694	20.2201	6.51429e-91	5.12814e-89
Smox	2448.05	2.21062	0.12895	17.1432	7.06388e-66	3.42858e-64
Kifc3	2782.58	2.20478	0.102164	21.5808	2.72221e-103	2.65886e-101
Sel1l3	1020.28	2.20433	0.134021	16.4477	8.71142e-61	3.78683e-59
Tjp3	527.127	2.20383	0.165582	13.3096	2.03542e-40	5.17788e-39
St3gal1	475.709	2.20221	0.169627	12.9827	1.53367e-38	3.68804e-37
Tmie	270.403	2.20021	0.255164	8.62276	6.53618e-18	6.24529e-17
Hilpda	2209.35	2.1995	0.104179	21.1127	6.08337e-99	5.43826e-97
Frat2	201.682	2.19793	0.320413	6.85967	6.90184e-12	4.28602e-11
Plau	8239.43	2.19252	0.0919987	23.8321	1.55161e-125	2.19206e-123
Lyplal1	126.471	2.18285	0.346758	6.29502	3.07367e-10	1.67072e-09
Gm4951	43.5254	2.18136	0.533037	4.09232	4.27082e-05	0.000134911
Irf2bpl	1716.13	2.17757	0.107568	20.2438	4.03264e-91	3.20646e-89
Syt16	188.774	2.16725	0.320072	6.77113	1.27785e-11	7.75878e-11
Wnt7b	12904.5	2.16672	0.0753228	28.7657	5.75618e-182	1.75154e-179
Gm13247	18.6778	2.16086	0.952339	2.269	0.0232683	0.0466221
Pls1	238.872	2.15946	0.227376	9.49733	2.15348e-21	2.53342e-20
Dcbld2	9763.8	2.15699	0.11082	19.464	2.21917e-84	1.56062e-82
Lor	34.1852	2.15667	0.602451	3.57982	0.00034383	0.000962396
Optn	1266.24	2.15624	0.124294	17.3479	2.04556e-67	1.03408e-65
Hdac6	2757.98	2.15271	0.0909365	23.6727	6.89955e-124	9.3309e-122
Trpm6	15.3843	2.15	0.887691	2.42202	0.0154347	0.0323047
Ctla2b	214.075	2.14985	0.73343	2.93123	0.00337625	0.00801416
Unc13a	59.4503	2.14979	0.448811	4.78996	1.66815e-06	6.24294e-06
Ly6e	21659.9	2.14872	0.0634125	33.8849	1.11349e-251	5.68344e-249
Wdr45	801.605	2.14737	0.14383	14.9299	2.10604e-50	7.30787e-49
Tnip1	2159.83	2.14695	0.119443	17.9747	3.07652e-72	1.72013e-70
Irf9	1081.99	2.14665	0.351685	6.1039	1.03509e-09	5.38403e-09
Ifngr2	2070.16	2.13902	0.121785	17.5638	4.66258e-69	2.44291e-67
S100a14	16003.9	2.13783	0.0935978	22.8407	1.80982e-115	2.15314e-113
Maged2	2091.04	2.13773	0.103286	20.6971	3.67799e-95	3.14578e-93
Krt83	33.0191	2.13412	0.598709	3.56454	0.000364495	0.00101521
Elf3	617.644	2.13411	0.152545	13.9901	1.79155e-44	5.24958e-43
S100a2	43.0444	2.1337	0.596814	3.57515	0.000350025	0.000978507
Tspo	2916.38	2.13261	0.114019	18.7041	4.5876e-78	2.88054e-76
Msln	9789.13	2.13054	0.0985116	21.6273	9.94141e-104	9.89327e-102
Rhpn1	50.3501	2.12924	0.506792	4.2014	2.65268e-05	8.58878e-05
Rap1gap	209.133	2.12209	0.288142	7.36474	1.77497e-13	1.24052e-12
Mroh4	39.5605	2.1157	0.591464	3.57706	0.000347479	0.000971922
Mmd	828.802	2.11552	0.136469	15.5019	3.36846e-54	1.25705e-52
Col11a2	88.3777	2.10372	0.387438	5.42982	5.64116e-08	2.47189e-07
Fas	998.694	2.096	0.160903	13.0265	8.6471e-39	2.0953e-37
Rd3	12.6628	2.09518	1.00386	2.08712	0.0368777	0.0702015
Acap1	30.5022	2.09457	0.627182	3.33965	0.000838853	0.00220228
Oit3	49.9153	2.09363	0.531566	3.9386	8.19568e-05	0.000249193
Klhl24	1577.53	2.08946	0.183593	11.3809	5.20408e-30	9.34667e-29
Maf	16.6358	2.08892	0.909954	2.29563	0.0216971	0.0438683
Plin2	7920.18	2.08719	0.07484	27.8887	3.65911e-171	1.0339e-168
4921506M07Rik	24.9466	2.0855	0.689589	3.02426	0.0024924	0.00604311
Slc5a9	52.095	2.07937	0.48112	4.32194	1.54666e-05	5.17614e-05
Tagap	35.006	2.07728	0.617803	3.36237	0.000772755	0.00204026
Ccl20	273.744	2.0772	0.21726	9.56086	1.16783e-21	1.39356e-20
Gpr141	38.6528	2.07435	0.574085	3.61331	0.000302314	0.000853588
Ddah1	1478.5	2.07211	0.114791	18.0512	7.72077e-73	4.36306e-71
Sema4f	11.2021	2.0692	1.02221	2.02425	0.0429442	0.0804244
Il13ra1	1494.64	2.06496	0.128025	16.1293	1.58694e-58	6.57332e-57
Gm8994	44.9711	2.06468	0.50882	4.05778	4.95414e-05	0.000155165
Dennd2d	952.178	2.06345	0.133939	15.4059	1.49405e-53	5.52346e-52
Apobec1	3061.22	2.06257	0.102755	20.0728	1.27628e-89	9.70893e-88
Tiam2	74.2493	2.06098	0.407472	5.05796	4.23774e-07	1.70058e-06
Zfp273	41.1878	2.05943	0.586708	3.51014	0.000447868	0.00122946
B630019K06Rik	116.778	2.0545	0.35077	5.8571	4.71014e-09	2.2953e-08
E230008N13Rik	23.65	2.05145	0.71105	2.8851	0.00391292	0.00918335
Ugdh	4040.13	2.051	0.082923	24.7337	4.63894e-135	7.12641e-133
Gyg	1275.45	2.05051	0.120833	16.9697	1.37539e-64	6.41973e-63
Mal2	9172.94	2.04754	0.120485	16.9942	9.06977e-65	4.25849e-63
Ccl5	84.0545	2.04589	0.410918	4.97882	6.39741e-07	2.51306e-06
Fgd4	251.184	2.0431	0.268	7.6235	2.46879e-14	1.8357e-13
Eml2	948.434	2.04128	0.137522	14.8432	7.69627e-50	2.59655e-48
Stk36	152.319	2.04082	0.324923	6.28094	3.36524e-10	1.82419e-09
Reep6	986.57	2.0406	0.150023	13.6019	3.90098e-42	1.05875e-40
Id2	3077.07	2.03967	0.472392	4.31775	1.57625e-05	5.26736e-05
Sfmbt1	966.547	2.03899	0.130117	15.6704	2.4092e-55	9.25263e-54
Nyap1	230.955	2.03562	0.253352	8.03475	9.37697e-16	7.71565e-15
Ninj2	171.255	2.03509	0.287571	7.07682	1.47501e-12	9.64025e-12
F8a	263.576	2.03396	0.247163	8.22924	1.8841e-16	1.61496e-15
Aspa	339.422	2.03312	0.324102	6.27307	3.53995e-10	1.913e-09
P2ry2	497.933	2.03231	0.181759	11.1813	5.03313e-29	8.69423e-28
Hmha1	117.021	2.02889	0.42021	4.82828	1.37716e-06	5.20813e-06
5033406O09Rik	42.7655	2.02631	0.696095	2.91097	0.00360313	0.00850929
Cyp2c55	456.893	2.01998	0.237884	8.49146	2.04064e-17	1.88055e-16
Galnt7	1341.11	2.01545	0.115467	17.4549	3.16104e-68	1.62922e-66
Ifit3	35.5173	2.01381	0.653435	3.08188	0.00205699	0.00505636
A630095N17Rik	36.7771	2.01032	0.621179	3.23631	0.00121087	0.00309976
A430105I19Rik	5368.15	2.00795	0.0757029	26.5241	5.11654e-155	1.06525e-152
6030419C18Rik	190.458	2.00599	0.257442	7.79202	6.59441e-15	5.10736e-14
Tspan32	26.9158	2.00459	0.639884	3.13273	0.00173187	0.00431957
Dlx4	24.4552	1.99773	0.677818	2.9473	0.00320566	0.00762985
Mybl1	1624.51	1.99722	0.120085	16.6317	4.10972e-62	1.83178e-60
Fabp4	20.5511	1.99136	0.842549	2.3635	0.0181034	0.0372498
Zfp334	799.861	1.99034	0.149143	13.3452	1.26395e-40	3.24666e-39
Rab17	55.3211	1.98484	0.477919	4.15309	3.28017e-05	0.000105193
Ifi203	708.582	1.97977	0.219839	9.00556	2.14564e-19	2.24986e-18
Zfp110	1082.79	1.96791	0.125179	15.7207	1.09077e-55	4.25104e-54
Spag1	566.166	1.96663	0.171242	11.4845	1.57807e-30	2.89673e-29
Agpat9	639.053	1.96573	0.161736	12.1539	5.4667e-34	1.12777e-32
Cp	3196.61	1.96155	0.123834	15.8401	1.64545e-56	6.55816e-55
Spata17	16.928	1.95974	0.881742	2.22257	0.0262446	0.0519995
Stard6	48.686	1.95192	0.568356	3.43433	0.000594031	0.00159989
Klhl38	20.9991	1.9454	0.904798	2.1501	0.0315477	0.0611439
Cgnl1	8301.12	1.93721	0.0744024	26.037	1.89023e-149	3.56061e-147
Rhpn2	1212.83	1.93374	0.141459	13.67	1.53414e-42	4.24382e-41
Nbl1	13.6626	1.92478	0.949706	2.02672	0.0426915	0.0800648
C1rl	33.0789	1.92386	0.71224	2.70114	0.00691026	0.0154721
Dlg3	1965.68	1.92274	0.102755	18.712	3.95327e-78	2.49214e-76
Ifih1	1311.25	1.92217	0.164234	11.7038	1.21821e-31	2.35644e-30
Igf2bp1	512.939	1.92039	0.165386	11.6116	3.59785e-31	6.82599e-30
Uap1l1	1598.53	1.91326	0.114737	16.6751	1.98776e-62	8.96078e-61
S100a6	127901	1.91064	0.0758952	25.1748	7.57228e-140	1.23522e-137
Cnnm4	1703.11	1.90974	0.110309	17.3127	3.77293e-67	1.88921e-65
Krt79	26.2891	1.90659	0.728217	2.61817	0.00884039	0.0193903
Dram2	893.417	1.90493	0.147603	12.9057	4.18011e-38	9.87192e-37
Rhobtb2	944.49	1.90483	0.126716	15.0323	4.51288e-51	1.58331e-49
Tns1	56.7703	1.90363	0.452048	4.21114	2.54087e-05	8.26225e-05
Wfs1	457.273	1.89905	0.173046	10.9742	5.08395e-28	8.44106e-27
Pdgfc	351.598	1.89472	0.194919	9.72052	2.46524e-22	3.06181e-21
Galnt6	212.267	1.8929	0.748972	2.52734	0.0114931	0.0246717
Sqstm1	14079	1.89184	0.0682935	27.7017	6.66816e-169	1.67477e-166
Arl4a	477.576	1.88594	0.22353	8.43708	3.25358e-17	2.94853e-16
Cldn4	10014.2	1.88538	0.0823465	22.8956	5.13565e-116	6.20316e-114
Icam1	1624.54	1.88331	0.127842	14.7315	4.04584e-49	1.34208e-47
Stradb	429.785	1.88103	0.228099	8.24655	1.63036e-16	1.40354e-15
Rnd1	463.467	1.87936	0.169384	11.0953	1.32274e-28	2.24326e-27
B130024G19Rik	54.0804	1.87615	0.544173	3.44772	0.000565349	0.0015281
P2ry12	13.3901	1.8758	0.940685	1.99408	0.0461432	0.0857239
Zan	16.3378	1.87338	0.858639	2.1818	0.0291244	0.05702
Guca1a	61.0828	1.86972	0.454163	4.11685	3.84089e-05	0.000122086
Ptpn18	72.4361	1.86414	0.424667	4.38966	1.13528e-05	3.8565e-05
Lhpp	72.7376	1.86345	0.610447	3.0526	0.00226866	0.0055448
Heg1	97.0816	1.86344	0.480868	3.87515	0.000106557	0.000319027
Fam102a	894.305	1.86104	0.138982	13.3905	6.87019e-41	1.77626e-39
Rbpj	4148.26	1.85959	0.0935179	19.8849	5.50028e-88	4.06687e-86
Gm16576	119.563	1.85756	0.322963	5.75161	8.83977e-09	4.20161e-08
Ccdc88b	71.3056	1.85527	0.571331	3.24728	0.00116515	0.00299045
Itpr2	2193.14	1.85458	0.365787	5.0701	3.97606e-07	1.59962e-06
Bcorl1	153.229	1.85142	0.3624	5.10879	3.24234e-07	1.31581e-06
Myo5c	21.3138	1.84861	0.776901	2.37947	0.0173375	0.0358088
Ropn1l	72.6302	1.84661	0.400341	4.61259	3.97673e-06	1.42501e-05
Mocos	415.142	1.84508	0.201687	9.14824	5.78699e-20	6.26746e-19
Ube2e2	819.808	1.83862	0.129584	14.1887	1.0767e-45	3.28891e-44
Smad7	1307.4	1.83827	0.115265	15.9482	2.93218e-57	1.18357e-55
Ubl3	4182.49	1.83825	0.0817584	22.4839	5.96391e-112	6.69269e-110
Samd9l	2554.75	1.83532	0.330931	5.54595	2.92367e-08	1.32062e-07
Gm5918	183.103	1.83386	0.277805	6.60127	4.07652e-11	2.38369e-10
Mgat4a	1411	1.83293	0.104455	17.5475	6.21239e-69	3.24418e-67
Atp2c2	1223.22	1.83106	0.119215	15.3592	3.07148e-53	1.125e-51
Saysd1	264.123	1.82819	0.255458	7.15654	8.27407e-13	5.51709e-12
Antxr2	3023.27	1.82794	0.105056	17.3996	8.30355e-68	4.23829e-66
Osbpl2	2449.97	1.82681	0.092972	19.6491	5.8884e-86	4.2351e-84
Fbxl2	153.212	1.8257	0.302532	6.03473	1.59227e-09	8.14563e-09
Mapk13	1608.72	1.82398	0.107005	17.0458	3.75424e-65	1.78926e-63
Pi4k2b	2740.12	1.82219	0.114956	15.8512	1.37972e-56	5.51297e-55
Tctn1	244.147	1.8217	0.22927	7.94566	1.93165e-15	1.54914e-14
Lamb2	2031.86	1.81393	0.113618	15.9652	2.23417e-57	9.06441e-56
Lman2l	528.136	1.80926	0.155265	11.6527	2.22289e-31	4.25307e-30
Xdh	1255.17	1.80263	0.191064	9.43471	3.9209e-21	4.55844e-20
4930539M17Rik	50.2928	1.80149	0.537868	3.34931	0.000810133	0.00213291
Cacna2d1	23.7152	1.8011	0.766379	2.35015	0.018766	0.0384997
Rab6b	18.5442	1.80061	0.866787	2.07734	0.0377699	0.0717448
Napb	198.642	1.80037	0.283387	6.35305	2.11093e-10	1.16219e-09
Atp6v0a4	33.4952	1.79902	0.652218	2.75831	0.00581013	0.0131866
Hdac11	718.972	1.79765	0.185592	9.68603	3.45705e-22	4.25026e-21
Creb3l3	19.9818	1.79472	0.854722	2.09977	0.035749	0.0682995
Calcoco1	591.564	1.79271	0.229235	7.82042	5.26471e-15	4.1016e-14
Pxk	1031.85	1.79172	0.127061	14.1012	3.73185e-45	1.11413e-43
Zmiz1	591.489	1.79096	0.196948	9.09358	9.58343e-20	1.02045e-18
Kcnip4	42.3916	1.79077	0.535696	3.34288	0.000829127	0.00218037
Csf1	7172.33	1.78994	0.071678	24.9719	1.23374e-137	1.93282e-135
Dnajc28	100.954	1.78754	0.394063	4.53619	5.72808e-06	2.01278e-05
0610040B10Rik	38.5451	1.78636	0.564225	3.16605	0.00154526	0.00388661
Lama5	20276.3	1.7841	0.0668877	26.6731	9.66176e-157	2.06592e-154
Pdk2	43.3752	1.77995	0.511917	3.47703	0.000506992	0.00137885
Acy3	84.5027	1.7798	0.372587	4.77689	1.78027e-06	6.63742e-06
Slc22a4	176.484	1.77732	0.272979	6.51081	7.4746e-11	4.27742e-10
Ifi47	59.9134	1.77585	0.457387	3.88259	0.000103349	0.000310126
Arhgef3	407.649	1.77139	0.190954	9.27655	1.75055e-20	1.97006e-19
Gstm7	28.1988	1.77079	0.633389	2.79573	0.00517822	0.0118623
2310015A10Rik	186.942	1.76956	0.254875	6.94285	3.84259e-12	2.434e-11
Wdr19	889.984	1.76868	0.173345	10.2032	1.91747e-24	2.64057e-23
Hexa	504.239	1.76835	0.175079	10.1003	5.50881e-24	7.43737e-23
Aifm2	450.006	1.7657	0.170253	10.3711	3.35808e-25	4.8525e-24
Asic1	209.825	1.76484	0.236384	7.46599	8.26744e-14	5.90324e-13
Myo15	24.4796	1.76342	0.705107	2.50093	0.0123868	0.0264502
Cacna1a	51.8318	1.76097	0.558144	3.15504	0.00160475	0.00402408
Tnfrsf26	29.0283	1.76091	0.718088	2.45222	0.0141977	0.0299534
Lpin1	598.071	1.76086	0.231643	7.6016	2.92483e-14	2.16563e-13
Dnalc1	454.671	1.7576	0.196693	8.93576	4.04405e-19	4.16325e-18
Eepd1	102.201	1.75689	0.390091	4.5038	6.6749e-06	2.33202e-05
Rnf43	193.069	1.75573	0.268854	6.53043	6.55824e-11	3.77761e-10
Fam229b	176.733	1.75201	0.275896	6.35024	2.14978e-10	1.18234e-09
Nbeal2	1525.65	1.75161	0.102993	17.0071	7.27174e-65	3.42442e-63
Wfdc2	38300.9	1.75097	0.228943	7.64807	2.04012e-14	1.52556e-13
Rnf165	24.5484	1.74791	0.701293	2.49241	0.0126881	0.0270424
Arg2	44.5729	1.74723	0.519341	3.36431	0.000767345	0.00202801
AI463170	34.0474	1.74444	0.60614	2.87795	0.00400265	0.00937585
Acss2	354.923	1.74433	0.222282	7.84739	4.24776e-15	3.33891e-14
Ppp1r32	20.7181	1.7442	0.756312	2.30619	0.0211	0.0427922
Zfp92	45.2312	1.74354	0.720684	2.41928	0.0155511	0.0325182
Itgb7	743.776	1.74113	0.174093	10.0011	1.50705e-23	1.99883e-22
Trim7	513.137	1.73853	0.213062	8.15972	3.35789e-16	2.82767e-15
Gpr39	177.875	1.73839	0.255948	6.79197	1.10615e-11	6.74997e-11
Pdgfb	679.126	1.73811	0.863761	2.01226	0.0441927	0.0825379
Prdx5	4142.89	1.73518	0.095389	18.1905	6.13507e-74	3.50452e-72
St6galnac6	169.534	1.73315	0.288108	6.01562	1.79204e-09	9.13217e-09
Pttg1ip	12346.8	1.73094	0.0793469	21.8149	1.67559e-105	1.74426e-103
Atp2b4	391.277	1.73056	0.27144	6.37546	1.82412e-10	1.01097e-09
Ksr1	127.745	1.72997	0.315377	5.48541	4.12501e-08	1.83446e-07
1700013G23Rik	22.7008	1.7269	0.765353	2.25635	0.0240488	0.0480598
Mrgprb2	83.741	1.72672	0.386159	4.47152	7.76638e-06	2.69195e-05
Inha	45.0346	1.7243	0.550174	3.1341	0.0017238	0.00430216
Cdkn2a	1073.48	1.72181	0.133106	12.9356	2.83387e-38	6.75305e-37
Icam4	78.8666	1.71997	0.472728	3.6384	0.000274341	0.000779476
Npr1	50.8017	1.71897	0.771608	2.22778	0.0258952	0.051378
Acyp2	56.2827	1.71892	0.518105	3.3177	0.000907622	0.00237103
Zcchc11	592.748	1.71886	0.163484	10.5139	7.4533e-26	1.11998e-24
Kif3c	668.469	1.71827	0.154494	11.1219	9.81448e-29	1.67886e-27
Frk	3007.54	1.71782	0.0853304	20.1314	3.91524e-90	3.0368e-88
Slc25a21	40.0338	1.71542	0.601603	2.85142	0.00435245	0.0101233
Greb1l	496.585	1.71532	0.192143	8.9273	4.36534e-19	4.48234e-18
Fam126b	2251.23	1.71449	0.105616	16.2333	2.9343e-59	1.24143e-57
Bcl2l11	683.637	1.71347	0.148066	11.5723	5.69268e-31	1.07105e-29
Gbp7	24.8124	1.70917	0.69436	2.4615	0.0138359	0.0292485
Smoc1	43.1455	1.70634	0.600301	2.84247	0.00447657	0.0103754
Tns4	5558.47	1.70276	0.0813904	20.921	3.45141e-97	3.01722e-95
Gm19510	102.276	1.70153	0.356351	4.77488	1.79816e-06	6.69782e-06
Mcat	957.484	1.70137	0.125161	13.5934	4.38033e-42	1.18682e-40
Ube2e1	1439.86	1.7013	0.107967	15.7575	6.09722e-56	2.40589e-54
Ifi205	77.1255	1.69763	0.482928	3.5153	0.000439265	0.00120836
Olfm2	21.5478	1.69653	0.775343	2.1881	0.0286623	0.0562126
Eno2	30.24	1.69639	0.63009	2.6923	0.00709615	0.0158591
Nkpd1	35.3939	1.69557	0.642087	2.64071	0.00827323	0.018217
Gpr160	202.957	1.6952	0.31008	5.46698	4.57771e-08	2.0244e-07
Wdr93	33.2856	1.69265	0.658297	2.57126	0.010133	0.0220029
Scn8a	16.8546	1.69237	0.83477	2.02735	0.0426263	0.0799615
Slc45a3	363.715	1.69118	0.182529	9.26525	1.94612e-20	2.1793e-19
Nfkbiz	1385.18	1.69088	0.138291	12.227	2.23103e-34	4.68812e-33
Acaa1b	44.8068	1.69028	0.523425	3.22928	0.00124103	0.00317133
Nr2f2	1891.55	1.68981	0.117909	14.3314	1.39214e-46	4.31918e-45
Epn2	4581.8	1.68939	0.0798388	21.16	2.23366e-99	2.00814e-97
Amn1	478.995	1.68895	0.167256	10.098	5.63893e-24	7.60007e-23
F730043M19Rik	142.453	1.68885	0.30749	5.49237	3.96578e-08	1.76613e-07
Gm16938	72.7365	1.68489	0.425759	3.95738	7.57777e-05	0.000231607
Capsl	54.8555	1.68406	0.849386	1.98268	0.0474035	0.0878254
Bhlhe40	5633.25	1.68375	0.0776933	21.6717	3.79347e-104	3.79899e-102
Atg4a	745.806	1.68359	0.139566	12.063	1.65645e-33	3.35595e-32
Mettl7a1	215.056	1.68337	0.297722	5.65415	1.5662e-08	7.26107e-08
Lrrc56	158.622	1.68114	0.304345	5.52381	3.3173e-08	1.48949e-07
Col8a1	16189.1	1.68081	0.0835434	20.119	5.03174e-90	3.84624e-88
Mapkapk3	1359.48	1.6786	0.137638	12.1957	3.27499e-34	6.82743e-33
Lhfpl2	518.129	1.67857	0.166699	10.0695	7.53924e-24	1.0101e-22
Atl1	154.684	1.67785	0.316351	5.30376	1.13442e-07	4.81489e-07
Alox12	17.9852	1.67478	0.83618	2.00289	0.0451888	0.0841797
Hvcn1	181.479	1.6696	0.264197	6.31954	2.62335e-10	1.43581e-09
Dnase1l3	30.4317	1.66825	0.612221	2.72491	0.00643192	0.0144666
Slc25a23	29.9589	1.668	0.621385	2.68432	0.0072677	0.0162127
Tmem179	24.014	1.66792	0.716074	2.32926	0.0198453	0.0405072
Parp10	1316.48	1.66608	0.151303	11.0115	3.3634e-28	5.61383e-27
Gm16197	51.9082	1.66096	0.502019	3.30856	0.000937785	0.00244337
Hfm1	27.055	1.65906	0.697843	2.37742	0.0174343	0.0359853
2310042D19Rik	94.0245	1.6582	0.360604	4.59839	4.25777e-06	1.52113e-05
Fhit	63.6433	1.6558	0.519971	3.18441	0.0014505	0.00366517
Mbnl3	4379.42	1.65388	0.0831492	19.8906	4.91228e-88	3.64915e-86
Gstm2	4336.74	1.65175	0.106627	15.491	3.99146e-54	1.48604e-52
Ust	231.525	1.65115	0.227556	7.25601	3.98686e-13	2.72384e-12
Gm7609	160.476	1.648	0.278279	5.92211	3.17837e-09	1.5805e-08
Mndal	259.172	1.64667	0.338313	4.86731	1.13126e-06	4.31741e-06
Rassf8	1060.42	1.64126	0.122615	13.3855	7.346e-41	1.89618e-39
Fermt3	34.5636	1.63718	0.660691	2.47798	0.0132128	0.0280437
Slc38a6	486.937	1.63659	0.189292	8.64586	5.33997e-18	5.13643e-17
Sec14l2	875.976	1.63628	0.150286	10.8878	1.31824e-27	2.14593e-26
Mir31	165.868	1.63522	0.271451	6.024	1.70157e-09	8.67953e-09
Itga5	337.296	1.63095	0.197702	8.24955	1.5899e-16	1.37021e-15
Eml3	2881.08	1.63043	0.0874956	18.6345	1.68823e-77	1.03941e-75
Stat1	1996.69	1.62591	0.130758	12.4345	1.69833e-35	3.67615e-34
Cep164	3317.37	1.62438	0.0851221	19.0829	3.50158e-81	2.32796e-79
Plekhh1	698.773	1.62331	0.151402	10.7218	8.03856e-27	1.26687e-25
Vaultrc5	2058.57	1.61851	0.0993075	16.298	1.01985e-59	4.33794e-58
Nup210	898.385	1.61758	0.188917	8.56239	1.10552e-17	1.03629e-16
Smim14	1434.22	1.6174	0.121435	13.3191	1.79372e-40	4.57774e-39
Zfp612	197.915	1.61556	0.361738	4.4661	7.96578e-06	2.75623e-05
Myzap	1088.89	1.60794	0.13909	11.5604	6.53821e-31	1.22431e-29
Bahcc1	393.981	1.6041	0.185107	8.66583	4.4824e-18	4.34589e-17
Krt7	52363.5	1.60235	0.0711974	22.5057	3.64852e-112	4.12361e-110
Fetub	147.821	1.5999	0.285296	5.60787	2.04827e-08	9.37511e-08
Gm19705	178.668	1.59974	0.337119	4.74533	2.08166e-06	7.70303e-06
Grina	3028.09	1.59504	0.0901281	17.6975	4.38368e-70	2.32761e-68
Errfi1	2299.01	1.5928	0.0887854	17.9399	5.75747e-72	3.1965e-70
Sesn2	932.503	1.59111	0.156852	10.144	3.52256e-24	4.79256e-23
Parp9	2908.87	1.58598	0.126276	12.5596	3.52057e-36	7.79105e-35
Smtnl2	318.782	1.58343	0.211582	7.48379	7.22119e-14	5.18896e-13
Zbtb7c	88.3574	1.5778	0.356493	4.4259	9.60429e-06	3.29222e-05
Npc2	5828.77	1.57581	0.0915985	17.2035	2.50121e-66	1.24065e-64
Gch1	171.343	1.57064	0.299352	5.24681	1.54759e-07	6.49019e-07
Prr13	1381.73	1.56814	0.12214	12.8389	9.92768e-38	2.32719e-36
Fut2	29.0567	1.56714	0.669663	2.3402	0.0192735	0.0394369
Slc4a4	2445.15	1.56517	0.103038	15.1902	4.10595e-52	1.47992e-50
Ankrd23	103.792	1.56458	0.39884	3.92282	8.75189e-05	0.000265137
Cstf2t	1745.19	1.56394	0.104031	15.0334	4.43517e-51	1.5595e-49
Slc27a4	1975.63	1.55981	0.105278	14.8162	1.15197e-49	3.86178e-48
Aldh3b2	124.063	1.55943	0.356797	4.37064	1.23884e-05	4.18491e-05
Phldb2	4726.63	1.55926	0.0892168	17.4772	2.13726e-68	1.10516e-66
Zfand2a	1898.66	1.55875	0.118187	13.1889	1.01654e-39	2.51718e-38
Wdyhv1	503.52	1.55697	0.17663	8.81485	1.19849e-18	1.19796e-17
Sema4a	557.497	1.55677	0.172065	9.04754	1.46228e-19	1.54767e-18
Sash3	56.7164	1.55415	0.537736	2.89017	0.00385028	0.00904303
Gabarapl1	3146.34	1.55332	0.110048	14.1149	3.07306e-45	9.2443e-44
Nek6	2193.02	1.55081	0.105454	14.706	5.9013e-49	1.94534e-47
Cdk3-ps	162.831	1.5468	0.300319	5.15053	2.59746e-07	1.06614e-06
Aldh2	2013.17	1.54636	0.14425	10.7199	8.20637e-27	1.29075e-25
Isg20	653.545	1.54575	0.181562	8.51362	1.6859e-17	1.56275e-16
Echdc3	607.384	1.54497	0.171228	9.02287	1.83224e-19	1.93019e-18
Arsa	444.452	1.54489	0.18656	8.28095	1.22197e-16	1.06296e-15
4833427F10Rik	31.1431	1.54451	0.613204	2.51875	0.0117773	0.025251
Magi3	3666.46	1.54297	0.0989509	15.5933	8.08956e-55	3.06223e-53
March4	26.5972	1.53134	0.727126	2.10602	0.0352029	0.0673538
Slc25a14	277.719	1.52997	0.211836	7.22242	5.10706e-13	3.46374e-12
Ak1	3822.15	1.52807	0.0888356	17.201	2.60808e-66	1.28961e-64
A030009H04Rik	42.3826	1.5264	0.711062	2.14664	0.0318217	0.0616372
1600016N20Rik	208.025	1.52582	0.243711	6.2608	3.83016e-10	2.06068e-09
Mrpl33	2622.28	1.52564	0.0965227	15.806	2.82804e-56	1.12432e-54
Psmd10	1575.28	1.52364	0.105906	14.3867	6.2691e-47	1.9604e-45
Irak1	3157.5	1.52343	0.0920151	16.5562	1.44318e-61	6.36085e-60
Fos	190.833	1.52331	0.281287	5.41549	6.112e-08	2.67155e-07
Casp8	3384.2	1.52156	0.0828076	18.3746	2.0981e-75	1.25751e-73
Cstb	5612.5	1.51989	0.0892398	17.0316	4.79143e-65	2.2699e-63
Ifi204	1567.67	1.51883	0.145692	10.425	1.90749e-25	2.79724e-24
Pax9	396.353	1.51783	0.23646	6.41898	1.37192e-10	7.67064e-10
Orai3	139.864	1.51756	0.317707	4.77661	1.78279e-06	6.64527e-06
Nupr1l	26.443	1.51625	0.656273	2.31039	0.0208668	0.0423844
Trp53inp2	375.296	1.51597	0.201262	7.5323	4.98526e-14	3.63176e-13
Vegfa	1252.48	1.51295	0.114183	13.2503	4.49632e-40	1.13109e-38
Sh3bp2	514.916	1.51097	0.160661	9.4047	5.21801e-21	6.01344e-20
Gimap9	647.244	1.50364	0.153348	9.80543	1.06687e-22	1.35048e-21
Tmprss6	27.1517	1.50035	0.717456	2.09121	0.0365091	0.0696004
Glrx	467.675	1.49731	0.175251	8.54383	1.29842e-17	1.21352e-16
Acpl2	287.398	1.4969	0.212139	7.05622	1.71092e-12	1.11499e-11
Parp3	595.786	1.49673	0.151219	9.89778	4.25625e-23	5.49768e-22
Iqcd	24.3378	1.49501	0.752091	1.98781	0.0468327	0.086884
Ttc30b	146.498	1.49475	0.360386	4.14765	3.3591e-05	0.000107659
Spin4	198.769	1.49467	0.347104	4.30611	1.66152e-05	5.53479e-05
5730480H06Rik	50.0311	1.49387	0.49664	3.00796	0.00263009	0.00635492
A530013C23Rik	22.5291	1.49383	0.69893	2.13731	0.0325729	0.0629075
Dopey2	241.491	1.49158	0.295994	5.03923	4.67402e-07	1.86619e-06
Acacb	100.865	1.49136	0.381634	3.90782	9.31331e-05	0.000281015
Lgmn	4378.73	1.48604	0.118167	12.5757	2.87069e-36	6.37963e-35
Rnf24	784.684	1.48177	0.152104	9.74182	1.99949e-22	2.49904e-21
Ppif	647.345	1.4805	0.152781	9.6903	3.3155e-22	4.0794e-21
Abtb1	215.375	1.48043	0.313782	4.71801	2.38168e-06	8.7579e-06
Itpkb	582.42	1.48026	0.17241	8.58566	9.03196e-18	8.55765e-17
Ephx1	8499.85	1.48015	0.0731705	20.2288	5.46515e-91	4.32375e-89
Rab43	787.179	1.47349	0.135032	10.9122	1.0084e-27	1.65005e-26
Trim21	341.844	1.47098	0.23939	6.1447	8.01144e-10	4.20169e-09
Dynap	2808.05	1.46857	0.0933737	15.7279	9.7434e-56	3.81609e-54
Tgfa	2079.1	1.46512	0.115991	12.6314	1.41711e-36	3.18508e-35
Trpm3	19.9363	1.46352	0.75758	1.93183	0.0533807	0.0974775
Pnp2	45.2191	1.46337	0.525979	2.78218	0.00539948	0.0123193
Klhl5	1455.24	1.46231	0.156201	9.36168	7.84754e-21	8.95254e-20
Pglyrp3	645.053	1.46227	0.193799	7.54527	4.51364e-14	3.29729e-13
Rabl5	916.831	1.46131	0.12466	11.7223	9.7944e-32	1.90389e-30
Fbxo24	58.7472	1.46058	0.501306	2.91354	0.00357354	0.00844572
Tec	605.315	1.45643	0.152332	9.56089	1.16748e-21	1.39356e-20
Lrp4	353.454	1.45509	0.188261	7.7291	1.08305e-14	8.28684e-14
Hipk1	4890.77	1.45472	0.0921528	15.786	3.88533e-56	1.54079e-54
Creg1	919.171	1.45201	0.130669	11.1122	1.0948e-28	1.86469e-27
Unc13b	566.997	1.45118	0.1679	8.64312	5.47001e-18	5.25535e-17
Aox1	741.306	1.45024	0.140402	10.3292	5.19695e-25	7.3949e-24
Taok3	320.985	1.44927	0.215966	6.71065	1.9376e-11	1.16263e-10
Fignl2	364.142	1.44819	0.184657	7.84256	4.41436e-15	3.46642e-14
Atp6v1d	3562.55	1.44653	0.0898594	16.0977	2.64629e-58	1.08477e-56
Fam227a	75.5378	1.44566	0.503766	2.8697	0.0041086	0.00960414
Als2cr12	52.283	1.44522	0.491348	2.94133	0.00326804	0.00776545
Pxmp4	264.548	1.44519	0.279166	5.17681	2.25707e-07	9.31012e-07
Pstpip2	528.302	1.44345	0.164943	8.75121	2.11075e-18	2.07572e-17
Tcn2	118.776	1.44169	0.36431	3.95732	7.57952e-05	0.000231616
Apbb2	3155.93	1.4416	0.0858651	16.7891	2.93367e-63	1.33389e-61
B4galnt1	4566.74	1.43896	0.078477	18.336	4.26983e-75	2.51158e-73
Rbm47	1333.49	1.43856	0.108286	13.2849	2.83373e-40	7.15121e-39
Msh5	110.432	1.43831	0.325355	4.42073	9.83687e-06	3.36684e-05
Elf4	832.416	1.43665	0.131213	10.949	6.72131e-28	1.1113e-26
Ttc9	1016.61	1.43598	0.13997	10.2592	1.07617e-24	1.50559e-23
Ccpg1	739.862	1.43193	0.206987	6.91798	4.58116e-12	2.88911e-11
Gdpd1	698.251	1.42819	0.178138	8.01729	1.08107e-15	8.83103e-15
Ampd3	466.651	1.42704	0.192955	7.39573	1.40629e-13	9.9117e-13
Ets2	7561.82	1.42639	0.0667505	21.369	2.59856e-101	2.4621e-99
Plekhg6	1338.7	1.42305	0.122834	11.5851	4.90224e-31	9.25635e-30
Hacl1	141.297	1.42146	0.338034	4.20507	2.61006e-05	8.46812e-05
Spns2	3356.32	1.421	0.0968964	14.6652	1.07744e-48	3.52967e-47
Ankrd22	1036.38	1.41947	0.150041	9.46052	3.06429e-21	3.57833e-20
Magi1	1479.84	1.41567	0.116641	12.1369	6.73325e-34	1.38544e-32
Ikbke	1451.91	1.41545	0.159434	8.878	6.80727e-19	6.89133e-18
Tbx15	678.638	1.4153	0.145748	9.7106	2.71722e-22	3.36158e-21
Sik1	2190.68	1.41418	0.0939357	15.0548	3.21161e-51	1.13179e-49
Ttc7b	359.452	1.41204	0.198781	7.10348	1.21651e-12	8.02034e-12
Abhd3	40.3903	1.40987	0.534315	2.63865	0.0083238	0.0183207
Pdlim2	1364.28	1.40844	0.142845	9.85995	6.20798e-23	7.94732e-22
Fam214a	418.331	1.40737	0.262769	5.35594	8.5115e-08	3.6627e-07
Dock7	3266.31	1.40734	0.0970448	14.502	1.17752e-47	3.74135e-46
Ier3	4049.89	1.40563	0.0856556	16.4102	1.61645e-60	6.98828e-59
Tigit	193.22	1.39986	0.292978	4.77805	1.77007e-06	6.60094e-06
Lpin3	657.033	1.39966	0.162148	8.63198	6.03013e-18	5.77921e-17
Pramef12	26.2481	1.39895	0.671104	2.08455	0.03711	0.0705758
Pink1	758.785	1.3989	0.2017	6.93553	4.04714e-12	2.55947e-11
Htra1	22318.4	1.39815	0.0840225	16.6402	3.56219e-62	1.59673e-60
Slc25a30	1654.3	1.39579	0.10321	13.5237	1.13266e-41	3.00706e-40
Dhrs1	1133.65	1.39263	0.136676	10.1893	2.21457e-24	3.0365e-23
Tsc22d4	1392.2	1.39197	0.111399	12.4953	7.91678e-36	1.72782e-34
Gm12942	170.419	1.38986	0.280911	4.94768	7.51048e-07	2.92561e-06
Zfp157	880.322	1.38847	0.131262	10.5778	3.77811e-26	5.76481e-25
Rdh10	2040.78	1.38755	0.103379	13.4219	4.49951e-41	1.17291e-39
Lipt2	82.9695	1.38636	0.374648	3.70043	0.000215236	0.000620909
A430033K04Rik	533.081	1.38622	0.172199	8.05009	8.27327e-16	6.8395e-15
Hap1	911.277	1.38496	0.133876	10.3451	4.40346e-25	6.31123e-24
Lrrk2	930.153	1.38289	0.12833	10.7761	4.46516e-27	7.10072e-26
Mpp1	4677.42	1.37909	0.0744975	18.5119	1.65613e-76	9.96387e-75
Wnt7a	916.604	1.37649	0.150717	9.13293	6.66721e-20	7.18144e-19
Phf7	334.251	1.37576	0.19717	6.97752	3.00431e-12	1.91949e-11
Ahcyl1	10388.7	1.37545	0.0730892	18.8188	5.29497e-79	3.35129e-77
Dapk2	219.84	1.37538	0.280293	4.90692	9.25157e-07	3.56869e-06
Nfkbie	647.564	1.37301	0.175572	7.82021	5.27333e-15	4.10629e-14
Kctd7	326.713	1.37269	0.209236	6.56048	5.36353e-11	3.10982e-10
Plekhn1	329.577	1.37071	0.205593	6.6671	2.60909e-11	1.55143e-10
Vamp8	3297.2	1.37023	0.100375	13.6511	1.98954e-42	5.47486e-41
Arhgef26	38.4617	1.36953	0.569058	2.40666	0.016099	0.0335398
Flywch2	95.5678	1.36853	0.360765	3.7934	0.000148601	0.000436756
Gm14379	25.2248	1.36831	0.651073	2.10162	0.0355862	0.0680214
Mov10	2182.67	1.36721	0.09381	14.5742	4.09713e-48	1.31232e-46
Fabp5	14576.8	1.36654	0.0871596	15.6786	2.11973e-55	8.1806e-54
Gm14420	1307.23	1.36452	0.112715	12.1059	9.82836e-34	2.01183e-32
Mapre3	297.724	1.36213	0.20918	6.51179	7.42594e-11	4.25111e-10
Lif	1639.82	1.36183	0.109308	12.4586	1.25538e-35	2.7323e-34
Sptb	77.2298	1.36112	0.395098	3.44501	0.000571048	0.00154245
9230114K14Rik	283.77	1.36104	0.23461	5.8013	6.58024e-09	3.16699e-08
Iqsec2	71.9831	1.35957	0.434704	3.12758	0.0017625	0.00438899
Ube2f	2120.98	1.35939	0.101959	13.3327	1.49303e-40	3.82268e-39
Atp9a	4765.99	1.35787	0.0871287	15.5847	9.25654e-55	3.48729e-53
Shisa4	240.041	1.35662	0.216399	6.26906	3.63244e-10	1.95963e-09
1110012L19Rik	1058.67	1.35464	0.12433	10.8956	1.20971e-27	1.97332e-26
Scel	240.785	1.35336	0.334767	4.04268	5.28443e-05	0.000164889
Wfikkn1	61.4804	1.35324	0.465312	2.90824	0.00363468	0.00857358
Arhgap40	992.482	1.3529	0.128636	10.5173	7.18873e-26	1.08434e-24
Dgat1	1221.16	1.35233	0.112298	12.0423	2.12856e-33	4.27413e-32
Atf7ip	1787.43	1.35193	0.125371	10.7835	4.12113e-27	6.56683e-26
Gm16880	24.9401	1.35096	0.656056	2.05922	0.0394735	0.0746135
Rin2	2561	1.35057	0.294797	4.58137	4.61949e-06	1.64368e-05
Dtnb	2953.87	1.34888	0.0892622	15.1115	1.36038e-51	4.8263e-50
Sorbs3	409.302	1.34885	0.183915	7.33408	2.23247e-13	1.54999e-12
Myo1d	1289.94	1.34853	0.11722	11.5043	1.25547e-30	2.32343e-29
Zbtb42	454.323	1.34851	0.169623	7.95003	1.86462e-15	1.4969e-14
Man2b2	1303.17	1.34813	0.147938	9.11278	8.02979e-20	8.60226e-19
Trafd1	1116.73	1.34664	0.142631	9.44142	3.6775e-21	4.28491e-20
Nicn1	284.491	1.34556	0.219824	6.12109	9.29368e-10	4.85006e-09
Shisa5	2228.46	1.34451	0.0906538	14.8313	9.19757e-50	3.09645e-48
Nfatc2	279.16	1.3435	0.232292	5.78367	7.30898e-09	3.49713e-08
Slc16a2	624.792	1.34263	0.145977	9.19761	3.6601e-20	4.02459e-19
Aif1l	43.0927	1.34183	0.581378	2.30801	0.0209984	0.042608
Rft1	904.139	1.33981	0.123133	10.881	1.41952e-27	2.30844e-26
Il6ra	567.932	1.339	0.225736	5.9317	2.99809e-09	1.49555e-08
Slc35a5	673.582	1.33882	0.146429	9.1431	6.0687e-20	6.56358e-19
Mnda	363.681	1.33479	0.198948	6.70927	1.95599e-11	1.17322e-10
Mrgprb3	39.1259	1.33358	0.616234	2.16407	0.0304588	0.0592877
Samd8	1593.84	1.33292	0.105809	12.5974	2.1814e-36	4.86831e-35
Agbl3	112.484	1.3318	0.338074	3.93937	8.16943e-05	0.000248491
P4ha2	1822.44	1.33171	0.127154	10.4732	1.14746e-25	1.70002e-24
Nxpe3	622.319	1.33142	0.178046	7.47796	7.54864e-14	5.41197e-13
Dmpk	851.415	1.33088	0.133371	9.97875	1.88822e-23	2.4877e-22
Usp27x	490.433	1.32953	0.160057	8.30662	9.84638e-17	8.62676e-16
Sys1	1382.08	1.32923	0.119075	11.163	6.18983e-29	1.06343e-27
Gstm5	448.057	1.32772	0.205647	6.45631	1.07285e-10	6.05408e-10
A230072E10Rik	44.4701	1.32732	0.533988	2.48568	0.0129303	0.0275032
Abca7	1441.62	1.32583	0.130805	10.136	3.8251e-24	5.19524e-23
Lactb	520.775	1.32551	0.166503	7.96092	1.7077e-15	1.37721e-14
Il18	567.614	1.32354	0.545843	2.42475	0.0153187	0.0320789
Zfp442	442.918	1.31965	0.174385	7.56742	3.80708e-14	2.79534e-13
Tnfrsf23	646.138	1.31727	0.156295	8.42809	3.51364e-17	3.1733e-16
3300005D01Rik	25.6696	1.31701	0.644921	2.04212	0.0411397	0.0774114
Lipe	206.802	1.31446	0.263406	4.99024	6.03056e-07	2.37663e-06
Eps8	3001.03	1.31344	0.0880152	14.9229	2.33946e-50	8.05921e-49
Celf4	1100.38	1.31297	0.127037	10.3353	4.87813e-25	6.96002e-24
Jhdm1d	1083.42	1.31169	0.169669	7.7309	1.06787e-14	8.17461e-14
2310047M10Rik	334.925	1.31128	0.207025	6.3339	2.3904e-10	1.31149e-09
Hsf2bp	44.3556	1.30726	0.50998	2.56335	0.0103668	0.0224642
A930005H10Rik	95.8168	1.30651	0.416277	3.13857	0.00169775	0.00424115
Fbxl20	1563.49	1.30644	0.152434	8.57056	1.02987e-17	9.68252e-17
Rilpl1	482.281	1.30549	0.189655	6.88349	5.84018e-12	3.65398e-11
Gdi1	2367.68	1.30415	0.0906435	14.3877	6.17892e-47	1.93602e-45
Zfp810	394.028	1.30386	0.204625	6.37196	1.86623e-10	1.03249e-09
Gm14295	1399.81	1.30182	0.106837	12.1852	3.72937e-34	7.73392e-33
Snapin	1550.44	1.30067	0.107395	12.1111	9.22698e-34	1.89117e-32
Cdc42bpa	5187.06	1.29841	0.0828516	15.6715	2.36928e-55	9.12143e-54
Ccdc120	586.423	1.2978	0.194951	6.65704	2.79394e-11	1.65513e-10
C430049B03Rik	177.479	1.29691	0.268592	4.82857	1.37518e-06	5.20189e-06
Tm2d1	378.27	1.29684	0.187051	6.93307	4.11816e-12	2.6023e-11
Rock1	4167.01	1.29504	0.0985638	13.1391	1.96464e-39	4.8271e-38
Mtap	6248.96	1.29422	0.0936488	13.8199	1.93344e-43	5.49242e-42
Helz2	1559.04	1.29416	0.113974	11.3548	7.0217e-30	1.254e-28
Krt18	51002.9	1.29208	0.0617109	20.9377	2.42882e-97	2.13506e-95
Pptc7	2025.19	1.2898	0.0927057	13.9129	5.28921e-44	1.52443e-42
Csad	449.341	1.28897	0.198896	6.48065	9.13272e-11	5.19036e-10
Fgfr1	224.314	1.28882	0.234294	5.50087	3.77926e-08	1.68734e-07
Tcte2	34.888	1.28343	0.622187	2.06277	0.0391344	0.0740521
Atp6v1e1	7373.64	1.28331	0.0835305	15.3633	2.88315e-53	1.06093e-51
Pigh	460.029	1.28193	0.169936	7.54363	4.57073e-14	3.33438e-13
Ifi35	1279.38	1.28098	0.140711	9.10363	8.73631e-20	9.32757e-19
Lrig1	3163.41	1.28022	0.128532	9.9603	2.27383e-23	2.98085e-22
Pgpep1	1476.63	1.27959	0.129332	9.89385	4.42662e-23	5.69914e-22
Fbxo2	777.594	1.27855	0.137356	9.30826	1.2994e-20	1.46965e-19
Fgfr1op	1622.24	1.27811	0.114029	11.2086	3.69877e-29	6.43847e-28
Fam3a	530.164	1.2781	0.177884	7.18501	6.72013e-13	4.51135e-12
Hmgcll1	933.293	1.27746	0.123879	10.3121	6.2107e-25	8.82154e-24
A330021E22Rik	259.601	1.27739	0.224007	5.70247	1.18085e-08	5.53783e-08
Otud5	1819.18	1.2763	0.103581	12.3217	6.91772e-35	1.47122e-33
Smad3	3481.71	1.27471	0.0789998	16.1356	1.43506e-58	5.95982e-57
Stk11ip	987.471	1.27467	0.135096	9.43531	3.89854e-21	4.53578e-20
Epn3	1242.85	1.27426	0.11252	11.3248	9.8935e-30	1.75499e-28
Mst1	777.21	1.27351	0.163974	7.7665	8.06836e-15	6.21244e-14
Zfyve26	693.097	1.27274	0.156112	8.15277	3.55683e-16	2.9876e-15
Dusp18	1966.16	1.27217	0.0939708	13.538	9.3339e-42	2.49899e-40
Pold4	655.359	1.27097	0.175195	7.2546	4.02865e-13	2.7512e-12
Wnt9a	797.558	1.26975	0.148795	8.53354	1.41938e-17	1.32189e-16
Gpr56	470.492	1.2678	0.169396	7.48427	7.19454e-14	5.17216e-13
Egln3	480.742	1.26486	0.224347	5.63796	1.72075e-08	7.94034e-08
Asap2	648.466	1.2642	0.150219	8.41568	3.90623e-17	3.51583e-16
Adi1	924.579	1.26389	0.133898	9.4392	3.75621e-21	4.3734e-20
Ttll12	2445.73	1.26228	0.140284	8.99803	2.29795e-19	2.40798e-18
Fam214b	410.975	1.26163	0.21192	5.95332	2.6276e-09	1.31613e-08
Dennd3	491.799	1.26121	0.160951	7.836	4.65109e-15	3.64508e-14
Cd68	100.874	1.26114	0.357044	3.53217	0.000412167	0.00113976
Ehd4	5517.43	1.25834	0.0705304	17.8411	3.39225e-71	1.84452e-69
Arsg	38.7696	1.25819	0.586236	2.14622	0.0318553	0.0616791
Slc35e3	7245.02	1.25758	0.0703962	17.8642	2.2395e-71	1.22192e-69
Satb2	122.313	1.25633	0.3188	3.94081	8.12056e-05	0.000247099
Ap4b1	1455.33	1.25576	0.107188	11.7155	1.06143e-31	2.05822e-30
Gpx4	9798.47	1.25538	0.0686688	18.2816	1.15892e-74	6.71708e-73
Mid1	70.6201	1.25537	0.439262	2.85791	0.00426442	0.00993755
Ogfr	3824.59	1.25413	0.0798237	15.7113	1.26562e-55	4.92038e-54
Tpcn1	287.5	1.2541	0.212191	5.91024	3.41619e-09	1.69242e-08
Unc119b	3555.09	1.25397	0.0886797	14.1405	2.13895e-45	6.45888e-44
Il1rl1	55.2413	1.25331	0.448697	2.79322	0.00521859	0.0119447
Tmem141	376.883	1.25292	0.194968	6.4263	1.3075e-10	7.32081e-10
Trim56	1385.99	1.25287	0.127462	9.82934	8.41724e-23	1.06977e-21
Cetn4	179.118	1.25262	0.29495	4.2469	2.16752e-05	7.12289e-05
Porcn	744.614	1.25184	0.14964	8.36568	5.97713e-17	5.31925e-16
Emc9	72.0119	1.2518	0.439387	2.84897	0.00438605	0.0101895
5730508B09Rik	450.372	1.25151	0.186309	6.71738	1.85022e-11	1.11259e-10
Cpm	1217.47	1.25112	0.124338	10.0622	8.11252e-24	1.08416e-22
Tifa	137.897	1.25013	0.302057	4.13872	3.49252e-05	0.000111686
Parp12	2153.78	1.24877	0.100402	12.4377	1.63171e-35	3.53678e-34
Casc4	3700.21	1.24808	0.119963	10.4039	2.37946e-25	3.46687e-24
Abcc10	121.861	1.24798	0.313631	3.97915	6.91612e-05	0.000212699
Morc4	4402.19	1.24727	0.0881683	14.1465	1.96324e-45	5.93964e-44
Nbeal1	4201.15	1.24726	0.117313	10.6319	2.11703e-26	3.26489e-25
2010109I03Rik	59.8372	1.24691	0.445	2.80203	0.00507819	0.0116537
Tns3	7856.3	1.24498	0.0744501	16.7223	9.01388e-63	4.07505e-61
Zbtb49	270.63	1.24483	0.215806	5.76826	8.00958e-09	3.82309e-08
Pvrl2	2541.87	1.24251	0.0942353	13.1852	1.06773e-39	2.63979e-38
Zmynd15	66.2451	1.24183	0.402447	3.0857	0.00203071	0.0049972
Clcn5	1479.85	1.24045	0.135763	9.13688	6.4281e-20	6.93332e-19
Sema6c	50.9119	1.24024	0.490267	2.52973	0.0114151	0.0245175
Rhbdd2	1212.04	1.23932	0.114762	10.799	3.4787e-27	5.5712e-26
Klhdc8b	37.0745	1.23909	0.565321	2.19183	0.0283921	0.055727
Zhx3	351.013	1.23806	0.208635	5.9341	2.9547e-09	1.4753e-08
Vill	445.046	1.23667	0.217202	5.69367	1.2434e-08	5.8191e-08
Amer1	2122.26	1.23384	0.137404	8.97959	2.71775e-19	2.83287e-18
Stx7	2882.71	1.23271	0.0906053	13.6053	3.72409e-42	1.01248e-40
Stat2	1544.45	1.23226	0.131307	9.3846	6.31582e-21	7.24168e-20
Agfg2	1145.95	1.23218	0.121312	10.1572	3.07849e-24	4.19561e-23
Galns	462.32	1.23182	0.20636	5.96927	2.38315e-09	1.19748e-08
0610011F06Rik	840.995	1.23118	0.142658	8.63028	6.12019e-18	5.85843e-17
Wdr81	705.75	1.22924	0.165558	7.42484	1.12916e-13	7.99402e-13
Dusp5	372.578	1.22786	0.255779	4.80047	1.58294e-06	5.94231e-06
Cbln3	117.438	1.22765	0.322619	3.80527	0.000141649	0.000418
Trmu	338.819	1.22695	0.186598	6.57536	4.85356e-11	2.82553e-10
Poglut1	1645.3	1.22608	0.107652	11.3893	4.73012e-30	8.51476e-29
Ift74	960.376	1.22485	0.14717	8.32269	8.59919e-17	7.56336e-16
Dnajc30	297.226	1.22428	0.218556	5.60168	2.12279e-08	9.70495e-08
Hbp1	2686.64	1.2232	0.139115	8.79275	1.45937e-18	1.44775e-17
4930402H24Rik	753.788	1.22299	0.148883	8.21444	2.13159e-16	1.81725e-15
Pex26	1271.5	1.21994	0.127608	9.56005	1.17704e-21	1.40349e-20
Lrif1	546.16	1.218	0.171434	7.10477	1.20522e-12	7.94922e-12
Serpinb9	4437.54	1.21635	0.105023	11.5817	5.10213e-31	9.62229e-30
Vbp1	4511.45	1.21598	0.0754198	16.1228	1.76426e-58	7.26978e-57
Cox19	600.451	1.21585	0.182778	6.65204	2.89056e-11	1.70981e-10
Ino80c	1341.5	1.21561	0.114091	10.6548	1.65586e-26	2.57121e-25
Tmbim6	9934.18	1.21521	0.0716915	16.9505	1.90776e-64	8.8784e-63
Acaa1a	741.381	1.21386	0.142892	8.49496	1.98007e-17	1.82686e-16
Gprc5a	4192.46	1.21311	0.116506	10.4124	2.17594e-25	3.18206e-24
Bcl3	75.415	1.21159	0.386596	3.134	0.00172439	0.00430294
Sat1	2275.46	1.2113	0.122242	9.90904	3.80286e-23	4.93219e-22
Zxdc	1022.07	1.21128	0.133884	9.04724	1.46624e-19	1.55083e-18
Scnn1a	48.8235	1.21072	0.52149	2.32166	0.0202514	0.0412775
Kif3a	1827.18	1.21001	0.113373	10.6728	1.36473e-26	2.12541e-25
Bcl2l1	4055.85	1.20857	0.0893631	13.5242	1.12499e-41	2.99172e-40
Lmbr1l	441.341	1.20811	0.171381	7.04925	1.79891e-12	1.16992e-11
Pml	2371.95	1.2076	0.0944016	12.7921	1.81391e-37	4.20842e-36
Zdhhc9	287.204	1.20692	0.220731	5.46786	4.55501e-08	2.01549e-07
Mtus2	330.868	1.20539	0.1883	6.40145	1.53913e-10	8.56917e-10
D3Ertd751e	418.884	1.20333	0.188193	6.39411	1.61483e-10	8.98116e-10
Cd99l2	2748.54	1.20258	0.0889509	13.5196	1.19875e-41	3.17718e-40
Ankrd54	1095.24	1.19792	0.126308	9.48414	2.44394e-21	2.86872e-20
Osmr	667.622	1.19612	0.191168	6.25691	3.9269e-10	2.10986e-09
Wbp2	2198.75	1.19426	0.100999	11.8245	2.91688e-32	5.70504e-31
D5Ertd579e	4653.13	1.19325	0.0757754	15.7472	7.18442e-56	2.82784e-54
Hspb6	114.98	1.19308	0.333933	3.57281	0.000353171	0.000986272
Lias	1723.89	1.19259	0.108808	10.9605	5.9143e-28	9.79916e-27
Taf1b	863.846	1.18721	0.138171	8.59233	8.52215e-18	8.08429e-17
Wdr60	749.288	1.18668	0.13309	8.91638	4.81789e-19	4.92782e-18
D330023K18Rik	39.2939	1.18637	0.549822	2.15774	0.0309482	0.0601294
Fbxo33	862.801	1.18483	0.133489	8.87588	6.93797e-19	7.01915e-18
Awat2	44.7503	1.18301	0.542554	2.18045	0.0292242	0.0572083
Mgmt	914.152	1.18299	0.140184	8.43885	3.20487e-17	2.90939e-16
Elk1	429.203	1.1826	0.17115	6.90972	4.85599e-12	3.05755e-11
Ddit3	779.145	1.18229	0.137302	8.61089	7.24958e-18	6.90193e-17
Utp14b	2455.33	1.18046	0.109426	10.7878	3.93203e-27	6.28449e-26
BC029722	981.634	1.17971	0.1272	9.27443	1.78577e-20	2.00541e-19
Ppp1r16a	1501.81	1.17943	0.118131	9.98415	1.78827e-23	2.35995e-22
Fam20c	601.075	1.17943	0.147896	7.9747	1.52753e-15	1.23569e-14
4931406H21Rik	45.9144	1.17917	0.514867	2.29025	0.022007	0.0443815
Rpl9	57110.1	1.17833	0.0677021	17.4046	7.61533e-68	3.91225e-66
Fam120c	670.875	1.17774	0.141915	8.2989	1.0508e-16	9.17591e-16
Llgl2	2860.45	1.17769	0.0941894	12.5034	7.15223e-36	1.56528e-34
Ccdc22	760.261	1.17645	0.141003	8.34348	7.21382e-17	6.39106e-16
Tnip3	817.796	1.17625	0.141348	8.32162	8.67681e-17	7.62739e-16
Dera	2530.66	1.17606	0.0900955	13.0535	6.06695e-39	1.47688e-37
Btg1	5325.81	1.17523	0.0899765	13.0615	5.46558e-39	1.3346e-37
2610306M01Rik	97.4172	1.17353	0.375738	3.12326	0.00178861	0.00444847
Fam151b	137.504	1.17269	0.283489	4.13664	3.52432e-05	0.000112634
Prox2	43.0469	1.17267	0.528918	2.2171	0.026616	0.0526431
Gm166	127.972	1.17153	0.311587	3.75987	0.000169999	0.000496475
Cetn2	1369.22	1.17033	0.108831	10.7537	5.69463e-27	9.02867e-26
Nipal2	1672.04	1.17025	0.107344	10.9019	1.12884e-27	1.8452e-26
Dlg1	8798.92	1.16807	0.0727779	16.0498	5.73312e-58	2.33802e-56
Inf2	938.361	1.16723	0.12543	9.3058	1.32983e-20	1.50299e-19
Trim25	3242.94	1.1658	0.0813153	14.3368	1.28824e-46	4.00467e-45
C1galt1c1	1016.66	1.16553	0.126288	9.22908	2.72962e-20	3.02034e-19
Tymp	36.3395	1.16478	0.558664	2.08494	0.0370749	0.0705261
Itgb1bp1	943.099	1.16356	0.132887	8.75605	2.02215e-18	1.98984e-17
Ulk2	1036.24	1.16303	0.145417	7.99785	1.26614e-15	1.02792e-14
Synj2	1122.98	1.16034	0.137926	8.41276	4.00487e-17	3.60051e-16
Ppp6r2	1489.79	1.1602	0.11092	10.4598	1.32107e-25	1.95176e-24
Clmn	45.0553	1.16014	0.578515	2.00538	0.0449227	0.0837431
Triobp	1845.71	1.16011	0.101032	11.4825	1.6149e-30	2.9609e-29
Nkiras1	273.806	1.15995	0.205495	5.64469	1.65477e-08	7.65821e-08
Acads	1748.89	1.15995	0.121969	9.5102	1.90292e-21	2.247e-20
Galc	369.207	1.15975	0.200056	5.79714	6.74558e-09	3.24226e-08
1810021B22Rik	36.3312	1.15967	0.573501	2.02209	0.0431672	0.0807942
Notch4	30.6474	1.15761	0.598727	1.93345	0.0531806	0.0971907
1810013D10Rik	1004.19	1.15609	0.12038	9.6037	7.7128e-22	9.316e-21
Pmepa1	2326.25	1.15596	0.121582	9.50769	1.94949e-21	2.30028e-20
Ttll1	498.384	1.1558	0.185589	6.22772	4.73272e-10	2.52566e-09
Lasp1	10830.1	1.15528	0.0804656	14.3575	9.56477e-47	2.98508e-45
Tcta	312.934	1.15473	0.199187	5.79721	6.7427e-09	3.24186e-08
Nsg1	57.3451	1.15319	0.460606	2.50363	0.0122926	0.0262704
Mafb	243.371	1.15285	0.25182	4.57806	4.69317e-06	1.66764e-05
Vps37d	93.7056	1.15267	0.382071	3.01689	0.00255381	0.00618441
Ifi202b	3408.12	1.15126	0.134719	8.54562	1.27853e-17	1.19635e-16
Chkb	51.9821	1.15104	0.514633	2.23662	0.0253109	0.0503703
Junb	5898.87	1.15071	0.0761615	15.1088	1.41602e-51	5.01245e-50
Fyco1	728.959	1.15026	0.168567	6.82377	8.86826e-12	5.45153e-11
Sh3bp5	705.829	1.14982	0.135359	8.49459	1.98635e-17	1.83158e-16
Snai3	217.405	1.14896	0.308878	3.71979	0.000199388	0.0005774
BC037034	710.525	1.14834	0.138453	8.29408	1.09427e-16	9.53975e-16
Fam216a	2410.89	1.1481	0.090294	12.7152	4.87013e-37	1.11358e-35
2010300C02Rik	57.2311	1.14752	0.481898	2.38125	0.0172541	0.0356551
Syt11	126.933	1.14729	0.309109	3.71161	0.000205941	0.000595398
Nfe2l3	651.741	1.14606	0.151107	7.58447	3.33849e-14	2.46385e-13
Abhd4	1664.56	1.14546	0.104013	11.0127	3.31955e-28	5.55236e-27
Mtfr1l	2553.13	1.1435	0.101122	11.3082	1.19564e-29	2.11145e-28
Tmem243	377.482	1.14161	0.195563	5.83755	5.29753e-09	2.57125e-08
Eng	95.0668	1.14155	0.362026	3.15323	0.00161472	0.00404589
Ypel1	145.361	1.14138	0.283978	4.01924	5.83866e-05	0.000181041
Lamp2	8320.11	1.14129	0.0862635	13.2303	5.86812e-40	1.46222e-38
Kif9	77.461	1.13985	0.467473	2.43832	0.0147555	0.0309939
Gm960	81.3913	1.13881	0.427099	2.66638	0.00766734	0.0170083
Zscan2	80.8299	1.13637	0.385247	2.94971	0.0031807	0.00757727
Oaf	1138.65	1.13445	0.136683	8.29985	1.04244e-16	9.11799e-16
Rnf114	3179.35	1.13426	0.0940217	12.0638	1.63941e-33	3.32568e-32
Dlg5	1876.97	1.13367	0.106568	10.6381	1.98183e-26	3.05937e-25
Mdm2	42845.6	1.13157	0.063963	17.6909	4.92467e-70	2.60612e-68
Tmem41a	416.739	1.13108	0.188736	5.99291	2.06113e-09	1.04396e-08
4930558J18Rik	115.743	1.13094	0.355096	3.18489	0.00144812	0.00365972
Fam102b	3426	1.13035	0.0827193	13.6649	1.64628e-42	4.54609e-41
Maf1	2093.63	1.12929	0.0997671	11.3193	1.05347e-29	1.86564e-28
Ap1s1	4148.78	1.12909	0.0958808	11.776	5.18916e-32	1.01118e-30
Sos2	1214.37	1.12887	0.120198	9.39179	5.89897e-21	6.77354e-20
Six4	1494.7	1.12885	0.117964	9.56949	1.07431e-21	1.28584e-20
Pcdh7	3668.47	1.12749	0.0915327	12.3179	7.25824e-35	1.53951e-33
Gpr68	290.114	1.12548	0.242701	4.63729	3.53009e-06	1.27468e-05
Fam50a	1396.19	1.12529	0.123173	9.1358	6.49233e-20	6.99783e-19
Fam149b	1148	1.12452	0.119909	9.37807	6.71944e-21	7.68776e-20
Phkg2	223.553	1.12443	0.230843	4.87095	1.11061e-06	4.24371e-06
Lrrc24	79.3264	1.12186	0.377198	2.97419	0.00293759	0.00703732
Pgap1	1594.87	1.1216	0.137976	8.129	4.32847e-16	3.61994e-15
Rsl1	73.3328	1.12084	0.442645	2.53214	0.0113367	0.0243691
Card6	335.006	1.12079	0.228651	4.90176	9.49834e-07	3.65497e-06
2610305D13Rik	46.6965	1.12074	0.532697	2.10389	0.0353877	0.0676828
Ankmy2	1250.6	1.12058	0.109836	10.2023	1.93598e-24	2.66374e-23
Tmem184b	1324.41	1.11974	0.114506	9.77894	1.38657e-22	1.74679e-21
Apobr	660.154	1.11965	0.153374	7.30014	2.87464e-13	1.98021e-12
Aqp8	62.7211	1.11939	0.494823	2.26221	0.0236844	0.0474018
Pogk	743.87	1.11925	0.139047	8.04941	8.31954e-16	6.87057e-15
Atp6v1b2	3977.15	1.11733	0.0819706	13.6309	2.62467e-42	7.18514e-41
B4galt1	2188.01	1.11639	0.0968759	11.5239	9.99368e-31	1.85599e-29
Hipk2	520.586	1.11547	0.177589	6.28119	3.35984e-10	1.82236e-09
Tmem218	245.415	1.11503	0.238487	4.67542	2.93356e-06	1.06683e-05
Rad51b	262.748	1.11315	0.225493	4.93653	7.95242e-07	3.09244e-06
Pla2g6	920.101	1.11251	0.125629	8.85552	8.32915e-19	8.40511e-18
Galnt11	606.331	1.11243	0.160038	6.95102	3.62662e-12	2.29996e-11
Map3k14	772.492	1.11184	0.134168	8.28692	1.16221e-16	1.01154e-15
Ccdc103	47.0707	1.11163	0.51894	2.14212	0.032184	0.0622401
Fuca2	3005.73	1.11079	0.0838565	13.2463	4.73767e-40	1.18802e-38
Pard6b	1492.41	1.11068	0.130932	8.48292	2.19608e-17	2.01558e-16
Stk30	130.858	1.11036	0.303645	3.65677	0.000255416	0.000729108
Bcap31	7497.5	1.10856	0.0721722	15.3599	3.04214e-53	1.11684e-51
Nek2	5045.49	1.10578	0.0962821	11.4847	1.57398e-30	2.89258e-29
Zfyve1	1195.56	1.10508	0.144888	7.62711	2.40073e-14	1.78677e-13
Cep19	705.542	1.10452	0.142681	7.74118	9.84955e-15	7.55451e-14
Tspan9	9294.14	1.10451	0.0833768	13.2472	4.68554e-40	1.17681e-38
Fggy	651.429	1.10375	0.169114	6.52664	6.72593e-11	3.86998e-10
Ccdc174	797.591	1.10304	0.136068	8.10657	5.20707e-16	4.34325e-15
Aldh3a2	2208.56	1.1015	0.0995813	11.0613	1.93305e-28	3.26084e-27
1110032A03Rik	232.352	1.10127	0.247169	4.45556	8.3676e-06	2.88958e-05
Mrps25	1635.18	1.10093	0.103887	10.5975	3.06177e-26	4.69442e-25
Romo1	1419.31	1.10032	0.135852	8.09936	5.52505e-16	4.60363e-15
Dtx3l	2282.8	1.09851	0.11084	9.9108	3.73634e-23	4.84989e-22
Tcirg1	2821.23	1.09807	0.0847957	12.9495	2.36359e-38	5.6494e-37
Cby1	946.672	1.0972	0.129508	8.47211	2.40978e-17	2.20532e-16
Hsd3b7	750.373	1.09713	0.148253	7.4004	1.35778e-13	9.5783e-13
2610524H06Rik	237.938	1.09703	0.22598	4.85457	1.2065e-06	4.59014e-06
Nsdhl	1996.55	1.09676	0.13266	8.26744	1.36863e-16	1.18597e-15
Tmbim4	6778.76	1.09649	0.0734774	14.9228	2.34294e-50	8.05921e-49
Gba2	342.69	1.09645	0.185579	5.90826	3.45744e-09	1.71174e-08
Dhrs7	545.719	1.09564	0.159978	6.84873	7.45078e-12	4.61063e-11
Repin1	783.766	1.09553	0.143389	7.64026	2.16791e-14	1.61806e-13
Zc4h2	243.266	1.09485	0.22955	4.76955	1.84634e-06	6.86597e-06
Foxj2	1001.27	1.09472	0.119999	9.12273	7.32539e-20	7.86895e-19
Gm16515	611.385	1.0941	0.17432	6.27637	3.4656e-10	1.87538e-09
Traf1	141.549	1.09317	0.311383	3.5107	0.000446933	0.00122711
Usp35	103.92	1.09246	0.420255	2.59952	0.00933554	0.0203859
Pnpla7	437.31	1.09237	0.168486	6.48348	8.96292e-11	5.09962e-10
Ndrg3	1643.8	1.09207	0.104529	10.4475	1.5039e-25	2.21773e-24
Araf	1793.52	1.09109	0.0951611	11.4657	1.96219e-30	3.58933e-29
Haus7	1170.04	1.0905	0.116217	9.38331	6.39355e-21	7.3255e-20
2700046G09Rik	97.0658	1.08922	0.351072	3.10255	0.00191859	0.0047397
C130083M11Rik	209.504	1.08869	0.300141	3.62727	0.000286435	0.00081136
Manea	788.825	1.08865	0.134635	8.08594	6.1688e-16	5.13191e-15
Tctn2	502.323	1.08799	0.161626	6.73157	1.67846e-11	1.01367e-10
Jak2	2282.21	1.08797	0.114173	9.52917	1.58553e-21	1.88347e-20
1300002E11Rik	222.907	1.08541	0.23675	4.58461	4.54832e-06	1.61933e-05
Pfkfb1	206.209	1.0849	0.257456	4.21394	2.50959e-05	8.16896e-05
Mettl15	267.577	1.08413	0.21197	5.11455	3.14488e-07	1.27856e-06
Inca1	69.5216	1.08374	0.438344	2.47235	0.0134228	0.0284475
Zswim8	1355.36	1.08168	0.107383	10.0731	7.26698e-24	9.7528e-23
4930512B01Rik	37.3995	1.08104	0.555546	1.94591	0.0516654	0.0948268
Ocrl	1010.14	1.08005	0.122857	8.79111	1.48095e-18	1.46824e-17
Gla	723.564	1.07999	0.137876	7.83306	4.76149e-15	3.72791e-14
4921531C22Rik	104.171	1.07976	0.34671	3.11429	0.00184389	0.00457196
Cd47	2235.74	1.07858	0.117792	9.1566	5.35595e-20	5.81656e-19
Kazald1	48.4801	1.07855	0.542266	1.98896	0.0467056	0.0866584
Zswim4	1040.24	1.07788	0.121403	8.87859	6.77157e-19	6.85957e-18
Aim2	70.1262	1.07754	0.459977	2.34259	0.0191503	0.0392202
Sla2	46.6944	1.07526	0.517438	2.07805	0.0377048	0.0716296
Zkscan14	254.829	1.07507	0.278319	3.86274	0.00011212	0.000334543
Zfp120	1463.74	1.07366	0.118924	9.02817	1.74568e-19	1.84269e-18
2410018L13Rik	41.2426	1.07276	0.550048	1.9503	0.051141	0.0939988
2610203C22Rik	83.3818	1.0727	0.388419	2.76172	0.00574979	0.0130567
Tmem50b	681.822	1.07247	0.167471	6.40394	1.51415e-10	8.43905e-10
Sned1	233.841	1.07198	0.279471	3.83575	0.000125182	0.000371344
Dalrd3	973.451	1.07157	0.121324	8.83233	1.02516e-18	1.0273e-17
AU022754	59.7804	1.07141	0.442605	2.42069	0.0154912	0.0324058
Arpc1a	3182.61	1.06874	0.0848852	12.5904	2.38401e-36	5.31299e-35
Tceanc	317.63	1.06863	0.208338	5.12931	2.90807e-07	1.18634e-06
Ptgr2	1115.11	1.06832	0.119084	8.97113	2.93499e-19	3.05328e-18
Dclre1b	761.192	1.06811	0.142232	7.50962	5.92999e-14	4.2884e-13
Acadl	4306.53	1.06721	0.093788	11.3789	5.32396e-30	9.55114e-29
Cdk5r1	106.722	1.06682	0.388837	2.74361	0.00607677	0.0137341
Tmx4	1586.61	1.06677	0.110433	9.65985	4.46527e-22	5.46012e-21
Acsl4	4578.13	1.06676	0.0861236	12.3864	3.09743e-35	6.66812e-34
Ncoa1	1246.57	1.06652	0.125057	8.52826	1.48565e-17	1.38198e-16
Ctla2a	251.955	1.06612	0.232451	4.58644	4.5087e-06	1.60606e-05
Ncoa7	1138.44	1.06462	0.130079	8.18443	2.73593e-16	2.31501e-15
Enpp5	553.162	1.06308	0.177798	5.97914	2.24316e-09	1.13181e-08
Ccdc173	96.1453	1.06215	0.362086	2.93343	0.00335244	0.00796004
Zfp820	277.137	1.0609	0.249972	4.24407	2.19504e-05	7.20584e-05
Aqp3	125.31	1.06078	0.324142	3.27258	0.00106571	0.00274726
Fundc1	1064.81	1.06051	0.123466	8.58951	8.734e-18	8.28029e-17
Adam1a	47.2157	1.0598	0.524051	2.02232	0.0431433	0.0807782
Slc24a3	503.954	1.05971	0.191697	5.52804	3.2382e-08	1.45646e-07
Agbl5	669.428	1.05834	0.160715	6.5852	4.54276e-11	2.64947e-10
Cblc	808.461	1.05827	0.129356	8.1811	2.81264e-16	2.3761e-15
Wdtc1	815.532	1.05574	0.135928	7.76691	8.0423e-15	6.19539e-14
Rbck1	3264.9	1.05502	0.100329	10.5156	7.32307e-26	1.10145e-24
Fam179a	97.1609	1.05482	0.355325	2.96861	0.00299152	0.00715244
Serhl	573.143	1.05375	0.191602	5.49966	3.80527e-08	1.69751e-07
Hemk1	406.015	1.05313	0.183416	5.74175	9.37007e-09	4.43767e-08
N4bp2l1	129.642	1.05291	0.426063	2.47126	0.0134639	0.0285221
Cybasc3	626.105	1.05219	0.150621	6.98564	2.83567e-12	1.81361e-11
Pitpna	6635.48	1.05215	0.0738176	14.2534	4.26857e-46	1.31404e-44
Fam221a	95.8794	1.05166	0.404139	2.60222	0.00926221	0.0202369
Sccpdh	1589.03	1.05083	0.122762	8.55994	1.12929e-17	1.05795e-16
Pvt1	848.816	1.05066	0.141184	7.44183	9.92993e-14	7.05529e-13
Klhl22	2846.46	1.05064	0.10561	9.94834	2.56435e-23	3.35614e-22
Arhgef25	801.437	1.04971	0.150714	6.96489	3.28669e-12	2.09025e-11
Cd276	1892.21	1.04955	0.100913	10.4005	2.46524e-25	3.58855e-24
Atp7a	1152.26	1.04907	0.13275	7.90262	2.73106e-15	2.17045e-14
Cfl2	2346.73	1.04906	0.10214	10.2709	9.53256e-25	1.33836e-23
Stat6	8218.04	1.04886	0.0690629	15.1871	4.30599e-52	1.54849e-50
Tdrd7	1597.84	1.04867	0.110038	9.53007	1.57181e-21	1.86858e-20
A630066F11Rik	62.0397	1.04703	0.445251	2.35156	0.018695	0.0383723
Gcc2	2417.52	1.04642	0.0951236	11.0007	3.79303e-28	6.32424e-27
Abhd5	1621.23	1.04516	0.105513	9.90553	3.93886e-23	5.10021e-22
Ebp	2233.55	1.04306	0.122156	8.53878	1.35642e-17	1.26548e-16
Zfp677	306.842	1.04306	0.220544	4.72949	2.25085e-06	8.29803e-06
9430016H08Rik	937.947	1.0425	0.127319	8.18809	2.65398e-16	2.24927e-15
Atxn7l1	229.578	1.04205	0.225726	4.61642	3.90417e-06	1.40081e-05
2410089E03Rik	3122.11	1.04139	0.0981072	10.6148	2.5426e-26	3.91738e-25
3830406C13Rik	850.476	1.03988	0.150572	6.90623	4.97708e-12	3.13131e-11
E130311K13Rik	216.296	1.03906	0.264589	3.92706	8.59903e-05	0.000260656
Ikbkg	3260.23	1.03899	0.0809912	12.8285	1.13569e-37	2.65436e-36
Sec23a	1699.43	1.0382	0.111102	9.34451	9.23158e-21	1.05012e-19
Tmem33	4503.56	1.03771	0.0898508	11.5493	7.442e-31	1.38862e-29
Necap1	3128.49	1.03471	0.110162	9.39259	5.8543e-21	6.72713e-20
Ap5s1	209.539	1.03313	0.24483	4.21977	2.44551e-05	7.97221e-05
Fbxo36	317.336	1.03023	0.21572	4.7758	1.78996e-06	6.66884e-06
Gpr132	170.28	1.0296	0.315897	3.25928	0.00111695	0.00287282
Tmem63a	3229.87	1.02922	0.0901112	11.4217	3.25889e-30	5.92706e-29
Src	6564.28	1.02881	0.0974264	10.5599	4.57124e-26	6.9482e-25
Hectd2	320.79	1.02707	0.198991	5.16138	2.45133e-07	1.0093e-06
Cxcl16	4297.73	1.02631	0.0861938	11.907	1.08825e-32	2.14973e-31
N4bp2	631.974	1.02588	0.167355	6.12999	8.78836e-10	4.59848e-09
Col7a1	4972.99	1.02422	0.120731	8.4835	2.18528e-17	2.00683e-16
Tfe3	1039.24	1.02422	0.123277	8.30827	9.71079e-17	8.51268e-16
Slc2a8	280.233	1.02121	0.231085	4.4192	9.9068e-06	3.39004e-05
Map3k8	254.399	1.02112	0.273175	3.73797	0.00018551	0.000539283
Cyp4f17	166.106	1.02023	0.290322	3.51412	0.000441206	0.00121286
Hdac5	1115.41	1.01863	0.163311	6.23737	4.44981e-10	2.38051e-09
Nek4	903.47	1.01766	0.136276	7.46764	8.16464e-14	5.8351e-13
Steap1	1242.87	1.01695	0.139472	7.29142	3.06702e-13	2.11089e-12
Dennd6a	1731.55	1.01592	0.105604	9.6201	6.57677e-22	7.97427e-21
Frrs1	2279.5	1.01471	0.104597	9.70114	2.98153e-22	3.6772e-21
Cox14	1447.43	1.01332	0.118519	8.5499	1.23193e-17	1.15342e-16
Trim65	241.324	1.01325	0.248958	4.06995	4.70223e-05	0.000147597
Qars	7464.67	1.01053	0.0983327	10.2767	8.97669e-25	1.26369e-23
Sbds	3039.67	1.00992	0.0845329	11.9471	6.72559e-33	1.33524e-31
Slc9a3r1	4794.35	1.00981	0.0838095	12.0489	1.96582e-33	3.95739e-32
Ip6k1	2053.34	1.00951	0.117616	8.58307	9.23777e-18	8.74218e-17
Rabgef1	1556.83	1.00874	0.103816	9.71659	2.56215e-22	3.17719e-21
Iqcb1	839.879	1.00832	0.143926	7.00581	2.45567e-12	1.57759e-11
Nsmf	1283.44	1.0083	0.127962	7.87968	3.28223e-15	2.59544e-14
Slc35g1	917.622	1.00828	0.161135	6.25733	3.91625e-10	2.10557e-09
Nek9	3318.31	1.0082	0.0798447	12.627	1.49932e-36	3.3603e-35
Fam63b	1126.47	1.00631	0.163487	6.15526	7.49566e-10	3.93902e-09
2810474O19Rik	6279.31	1.00628	0.0944763	10.6511	1.72309e-26	2.67036e-25
Cox16	471.547	1.00546	0.168794	5.9567	2.57387e-09	1.29003e-08
Rassf6	1052.1	1.00498	0.13033	7.71103	1.24806e-14	9.4897e-14
Cul4b	5537.17	1.0047	0.0832013	12.0755	1.42302e-33	2.90161e-32
Nfkb1	4954.13	1.00465	0.0744392	13.4963	1.64427e-41	4.3218e-40
Mblac1	176.539	1.00429	0.272074	3.69126	0.000223148	0.000642327
Mospd2	1496.3	1.00369	0.10334	9.71248	2.66755e-22	3.30271e-21
Cyhr1	3098.86	1.00317	0.0967401	10.3697	3.40597e-25	4.91721e-24
Gm14137	981.133	1.00198	0.133418	7.51012	5.90736e-14	4.27399e-13
Snx12	2045.56	1.00115	0.0964407	10.381	3.02636e-25	4.39725e-24
AA474331	87.2254	1.00022	0.364769	2.74205	0.00610568	0.0137916
Atg4c	215.224	0.999386	0.263537	3.7922	0.000149317	0.000438663
Slc30a9	4166.32	0.997984	0.0865206	11.5346	8.82527e-31	1.64285e-29
Tmem80	185.516	0.997901	0.271643	3.67357	0.000239187	0.000685005
Blcap	1109.06	0.997598	0.12265	8.13369	4.16417e-16	3.48623e-15
Cep70	632.927	0.997518	0.186298	5.35441	8.58345e-08	3.68996e-07
Snora34	155.102	0.996413	0.273534	3.64274	0.000269747	0.000767664
Tbc1d19	1190.55	0.996313	0.117467	8.48161	2.22096e-17	2.03605e-16
Hcfc1r1	997.632	0.996227	0.11744	8.48285	2.19741e-17	2.01563e-16
Rnf103	608.56	0.9956	0.15148	6.5725	4.9479e-11	2.87622e-10
Adipor2	5799.29	0.994525	0.0714251	13.924	4.52662e-44	1.30702e-42
Tm7sf3	2190.88	0.994353	0.0960484	10.3526	4.07145e-25	5.8566e-24
Ifnlr1	560.969	0.992306	0.15629	6.34912	2.16552e-10	1.19017e-09
1700012B15Rik	259.577	0.991809	0.223651	4.43463	9.22307e-06	3.16978e-05
Tnk2	3604.08	0.990937	0.100871	9.82378	8.89417e-23	1.12857e-21
4930455F23Rik	642.801	0.989885	0.199882	4.95234	7.33252e-07	2.86004e-06
Sipa1l1	2863.69	0.98977	0.0969513	10.2089	1.80819e-24	2.49442e-23
Nmi	691.909	0.989474	0.151029	6.55157	5.69351e-11	3.29632e-10
Nckipsd	367.783	0.988956	0.220067	4.49388	6.99373e-06	2.43534e-05
Trim8	1566.92	0.988735	0.110514	8.94667	3.66352e-19	3.78875e-18
Rarg	3300	0.987836	0.0803611	12.2925	9.94242e-35	2.10319e-33
4930577N17Rik	55.3793	0.986973	0.44859	2.20017	0.0277951	0.0547018
Tnfrsf10b	1516.74	0.985394	0.106594	9.24434	2.367e-20	2.62644e-19
Smim5	56.6495	0.985242	0.483066	2.03956	0.0413943	0.0778444
Tpd52	8111.51	0.984082	0.0660437	14.9005	3.27322e-50	1.12104e-48
Acyp1	262.24	0.984081	0.244292	4.02829	5.61843e-05	0.00017452
Usp43	415.79	0.984023	0.168563	5.83773	5.29155e-09	2.56914e-08
Dlk2	233.683	0.982827	0.229686	4.27901	1.87728e-05	6.22468e-05
Ptbp2	1040.76	0.981742	0.116461	8.42979	3.463e-17	3.12935e-16
Ypel3	228.222	0.981338	0.277609	3.53497	0.000407825	0.00112854
Cebpb	733.601	0.981115	0.146487	6.69761	2.11859e-11	1.26883e-10
Stx11	962.128	0.980554	0.129187	7.59018	3.1946e-14	2.35986e-13
Atp6ap1	6306.88	0.979649	0.0923262	10.6107	2.65627e-26	4.08456e-25
Tab1	1665.36	0.979624	0.106677	9.18307	4.1896e-20	4.5905e-19
Mir221	95.3559	0.97891	0.376198	2.60212	0.00926501	0.0202403
Gigyf1	411.99	0.977661	0.178194	5.48649	4.1e-08	1.82385e-07
Ubxn2a	2425.8	0.97753	0.105635	9.25388	2.16484e-20	2.41058e-19
Apoa1bp	3022.86	0.977118	0.0949002	10.2963	7.32513e-25	1.0358e-23
Sept8	5584.95	0.976385	0.0716516	13.6268	2.77354e-42	7.57958e-41
Lgals9	1640.03	0.975918	0.112851	8.64787	5.24677e-18	5.05293e-17
Oaz2	2664.23	0.975443	0.0970446	10.0515	9.04875e-24	1.20826e-22
Inpp5k	925.684	0.975117	0.129787	7.51319	5.77024e-14	4.18243e-13
Neil1	225.131	0.974543	0.27243	3.57723	0.000347256	0.000971468
Hddc2	1111.5	0.97271	0.119424	8.14498	3.79336e-16	3.18252e-15
Hs1bp3	678.703	0.972199	0.150041	6.47954	9.20055e-11	5.22543e-10
Agap2	66.608	0.971469	0.445052	2.18282	0.0290489	0.056889
Zfp937	1046.53	0.971248	0.131477	7.38724	1.49913e-13	1.05473e-12
Phc1	1478.65	0.971051	0.10656	9.11269	8.03635e-20	8.60347e-19
Cblb	1006.3	0.970467	0.131846	7.3606	1.8309e-13	1.27904e-12
Sumo1	6086.54	0.969738	0.0768701	12.6153	1.73918e-36	3.88687e-35
Eps8l2	3041.94	0.969172	0.0904921	10.71	9.1343e-27	1.43527e-25
Shroom1	239.007	0.968525	0.223433	4.33475	1.45923e-05	4.89699e-05
Fut1	276.916	0.968499	0.22016	4.39908	1.08712e-05	3.69878e-05
Praf2	830.113	0.967563	0.130661	7.40513	1.31019e-13	9.25494e-13
Naga	728.124	0.967009	0.163838	5.90223	3.58618e-09	1.77215e-08
Pitpnc1	1093.05	0.966558	0.140628	6.87318	6.27883e-12	3.91296e-11
Fbxw17	200.166	0.966533	0.242352	3.98813	6.65954e-05	0.000205207
4932416H05Rik	80.312	0.966479	0.429114	2.25227	0.0243055	0.0485343
Itgb6	2544.24	0.965923	0.0883279	10.9356	7.78483e-28	1.28045e-26
Nup210l	279.286	0.965079	0.210827	4.57759	4.70369e-06	1.67063e-05
Pradc1	300.205	0.964682	0.200062	4.82191	1.42192e-06	5.36459e-06
Cecr5	616.387	0.964077	0.150235	6.41712	1.38876e-10	7.75933e-10
Phf15	2613.28	0.963603	0.0880254	10.9469	6.87807e-28	1.13603e-26
1500011B03Rik	194.946	0.962583	0.249387	3.8598	0.000113481	0.000338155
Socs3	853.849	0.962544	0.148477	6.48277	9.00514e-11	5.1218e-10
Herc6	358.292	0.96248	0.209343	4.59762	4.27346e-06	1.52604e-05
Cpne2	974.977	0.962383	0.145152	6.63017	3.35309e-11	1.97527e-10
Tbc1d14	1118.86	0.960906	0.123167	7.80166	6.10976e-15	4.73664e-14
Styk1	484.926	0.960598	0.16287	5.89796	3.68031e-09	1.81639e-08
Gmcl1	1288.81	0.95984	0.111802	8.58519	9.06882e-18	8.58743e-17
LOC100504703	80.9718	0.959542	0.39339	2.43916	0.0147214	0.0309386
Ak3	5705.81	0.959484	0.0742103	12.9293	3.07799e-38	7.32376e-37
Rassf7	2053.99	0.959191	0.0978967	9.79799	1.14852e-22	1.44921e-21
Wnt10a	5860.25	0.958704	0.107173	8.94535	3.70767e-19	3.83191e-18
Tbcel	564.765	0.958703	0.172916	5.54434	2.95063e-08	1.33204e-07
Oscp1	423.883	0.95689	0.176964	5.40726	6.39976e-08	2.78659e-07
Cttn	10428.9	0.956425	0.0789505	12.1142	8.87801e-34	1.82201e-32
Mapk12	1289.89	0.956169	0.105423	9.06986	1.19166e-19	1.26379e-18
Zfpm2	1213.03	0.955029	0.120082	7.95312	1.81871e-15	1.46153e-14
Dnajb2	1450.12	0.954718	0.116764	8.17644	2.92344e-16	2.46707e-15
Vamp2	162.378	0.954342	0.267537	3.56714	0.000360895	0.00100589
C2cd2	934.087	0.954157	0.135031	7.0662	1.5923e-12	1.03939e-11
3110056K07Rik	112.864	0.953867	0.318236	2.99735	0.00272334	0.00656482
Ralgps1	196.866	0.953817	0.256382	3.72029	0.000198991	0.000576356
Bin1	3596.6	0.95375	0.101916	9.35817	8.11266e-21	9.24832e-20
Atraid	1124.31	0.953405	0.121272	7.86172	3.78902e-15	2.98425e-14
Fam122b	155.214	0.953286	0.307583	3.09928	0.00193989	0.00478785
Mapk1ip1	100.576	0.953106	0.346427	2.75125	0.00593685	0.0134448
9030617O03Rik	3582.7	0.952289	0.0903494	10.5401	5.64554e-26	8.54827e-25
Hint3	420.311	0.952148	0.184812	5.15199	2.57739e-07	1.05818e-06
Zufsp	488.942	0.952084	0.191111	4.98183	6.29873e-07	2.47676e-06
BC023829	679.702	0.951863	0.152721	6.2327	4.58453e-10	2.44905e-09
Man1a	1365.45	0.951825	0.135067	7.04706	1.82741e-12	1.18748e-11
Ppp4r1l-ps	103.854	0.950091	0.350947	2.70722	0.00678492	0.0152065
Ap4m1	1048.28	0.949036	0.133814	7.09219	1.32009e-12	8.66716e-12
Atp6v1a	8753.58	0.948915	0.0675595	14.0456	8.19573e-45	2.42848e-43
Nmnat2	259.817	0.948832	0.335587	2.82738	0.00469302	0.0108434
Ttc32	186.185	0.948631	0.269659	3.51789	0.000434992	0.00119786
Pon3	776.969	0.947859	0.144356	6.56611	5.16452e-11	2.99554e-10
Rab11fip5	3307.53	0.947683	0.0912335	10.3874	2.82824e-25	4.11317e-24
Sft2d2	3773.25	0.947538	0.091357	10.3718	3.33124e-25	4.81812e-24
Calm3	9096.28	0.946558	0.0756931	12.5052	6.99109e-36	1.53213e-34
Katnal2	129.385	0.946513	0.302451	3.12947	0.00175121	0.00436574
Hhat	241.582	0.945332	0.324084	2.91694	0.00353483	0.00836049
Edn1	1129.49	0.945195	0.114404	8.26192	1.43347e-16	1.2408e-15
Nisch	5283.11	0.944826	0.0714511	13.2234	6.42952e-40	1.5996e-38
Zfp951	158.204	0.94385	0.281773	3.34968	0.000809036	0.00213072
Lgr6	147.762	0.943513	0.32848	2.87236	0.00407416	0.00953348
Trmt2b	1019.33	0.943073	0.135587	6.9555	3.51304e-12	2.22971e-11
Pik3c2b	388.477	0.942195	0.192511	4.89425	9.86812e-07	3.78897e-06
Klhl28	330.272	0.941395	0.20446	4.6043	4.13853e-06	1.48087e-05
H2-T23	941.829	0.939923	0.176543	5.32404	1.01485e-07	4.32597e-07
Nsd1	1946.5	0.939673	0.101163	9.2887	1.56181e-20	1.76015e-19
Plxnb2	22554.1	0.938632	0.0769461	12.1986	3.16358e-34	6.61259e-33
5830418P13Rik	105.373	0.9377	0.373721	2.50909	0.0121043	0.0258994
Fgd6	646.79	0.937141	0.158653	5.90687	3.48672e-09	1.72515e-08
A330023F24Rik	76.0354	0.936003	0.40605	2.30514	0.0211587	0.0429059
2500004C02Rik	219.534	0.935562	0.269753	3.46822	0.000523925	0.00142245
Ano9	720.601	0.933806	0.153269	6.09259	1.11095e-09	5.75593e-09
Gadd45a	558.691	0.932817	0.189745	4.91616	8.82565e-07	3.41105e-06
Abhd11	1995.21	0.932778	0.107658	8.66424	4.54532e-18	4.4042e-17
Iqsec1	686.922	0.932695	0.177794	5.24594	1.55488e-07	6.51732e-07
1700007L15Rik	108.194	0.932311	0.329074	2.83314	0.00460938	0.0106691
Trpv3	187.452	0.931984	0.296801	3.1401	0.00168893	0.00422178
Asl	1255.47	0.931978	0.106437	8.75615	2.02031e-18	1.98926e-17
Pick1	1535.43	0.931265	0.119601	7.78642	6.89356e-15	5.33122e-14
Usp53	1238.05	0.930689	0.121219	7.67778	1.61875e-14	1.21564e-13
Ccng1	31881.9	0.93012	0.0621674	14.9616	1.30934e-50	4.55333e-49
Trim43b	82.6155	0.929815	0.472274	1.9688	0.0489756	0.0904671
Tm9sf2	5148.52	0.92947	0.0859356	10.8159	2.89455e-27	4.64508e-26
Tor2a	1567.4	0.928312	0.128208	7.24068	4.46436e-13	3.04481e-12
Krt10	95.4606	0.92803	0.352147	2.63535	0.00840507	0.0184867
Neurl3	54.8143	0.92701	0.43645	2.12398	0.0336719	0.0647849
Hid1	391.4	0.926487	0.182956	5.064	4.1056e-07	1.64922e-06
Ctps2	1515.61	0.925661	0.10882	8.50636	1.79473e-17	1.66071e-16
1110018G07Rik	2300.95	0.925101	0.0918323	10.0738	7.21308e-24	9.68868e-23
M6pr	14942.6	0.924151	0.0676929	13.6521	1.96107e-42	5.40591e-41
Crat	1416.88	0.924045	0.118295	7.81133	5.65886e-15	4.39784e-14
Rock2	7666.59	0.92392	0.0794059	11.6354	2.72262e-31	5.19037e-30
Pstpip1	939.08	0.923685	0.127615	7.23808	4.5507e-13	3.10236e-12
Taz	1223.76	0.92368	0.112355	8.22112	2.01617e-16	1.72535e-15
Eif2c1	1315.49	0.923595	0.109068	8.46806	2.4951e-17	2.27944e-16
Mtcp1	268.008	0.923326	0.257987	3.57896	0.000344961	0.00096522
Upk3bl	1016.36	0.92315	0.155427	5.93944	2.86001e-09	1.42937e-08
Klf10	2111.35	0.922559	0.100364	9.19214	3.85115e-20	4.22585e-19
Fgf13	440.908	0.921319	0.200123	4.60376	4.14938e-06	1.48441e-05
Serpinb6b	10492.9	0.92099	0.0744483	12.3709	3.75768e-35	8.0566e-34
Cyb5r3	9393.04	0.920475	0.0771743	11.9272	8.53787e-33	1.69292e-31
Dock11	2352.08	0.919754	0.133574	6.88571	5.75015e-12	3.6005e-11
Kdm6a	1538.54	0.91972	0.107187	8.5805	9.44609e-18	8.91799e-17
Ddrgk1	2491.7	0.91938	0.103202	8.90858	5.16921e-19	5.27013e-18
Clip2	1604.72	0.919349	0.117406	7.83053	4.85818e-15	3.7961e-14
Ypel5	892.567	0.918903	0.173757	5.28845	1.23355e-07	5.21466e-07
Crcp	1674.79	0.918421	0.116988	7.85058	4.14131e-15	3.25847e-14
Gramd1c	255.51	0.918199	0.217966	4.21257	2.52482e-05	8.21515e-05
Zfp53	1333.03	0.917701	0.157264	5.83541	5.36572e-09	2.60196e-08
Pnpla8	1836.07	0.916728	0.134747	6.80334	1.02224e-11	6.25239e-11
Ecd	3229.43	0.916197	0.0962789	9.51608	1.79843e-21	2.12839e-20
Tnfaip3	3561.27	0.915759	0.0977977	9.36382	7.69072e-21	8.77997e-20
Ankzf1	583.861	0.915449	0.157817	5.8007	6.60386e-09	3.17607e-08
Rhoc	5603.46	0.91472	0.0855709	10.6896	1.13844e-26	1.77999e-25
Yaf2	1678.32	0.914158	0.102755	8.8965	5.76366e-19	5.86862e-18
Exph5	1231.11	0.913026	0.153165	5.96106	2.5061e-09	1.25766e-08
Tmem170b	985.446	0.912986	0.123425	7.39712	1.39169e-13	9.81318e-13
Ripk4	5208.2	0.912283	0.100007	9.12218	7.36315e-20	7.90414e-19
Csta	111.821	0.911898	0.332383	2.74352	0.00607846	0.013735
C1qtnf1	196.446	0.910736	0.300773	3.02798	0.00246194	0.00597749
Ctage5	3076.96	0.910594	0.100853	9.02889	1.73427e-19	1.83187e-18
Spint1	4221.43	0.910323	0.084913	10.7207	8.14216e-27	1.28192e-25
Slc48a1	2510.27	0.910291	0.0949197	9.59012	8.79852e-22	1.0587e-20
Myd88	680.59	0.910146	0.157307	5.78578	7.2178e-09	3.45559e-08
Cdc14a	485.682	0.909845	0.164452	5.53257	3.15565e-08	1.42094e-07
Mecp2	1558.98	0.908643	0.117712	7.71924	1.1703e-14	8.92414e-14
Slc35a3	3385.98	0.908453	0.0838445	10.835	2.35045e-27	3.78729e-26
Relb	454.631	0.908349	0.178824	5.07956	3.78318e-07	1.52435e-06
Adam8	1146.79	0.908195	0.120392	7.54365	4.56985e-14	3.33438e-13
Lage3	1485.44	0.907859	0.109033	8.32645	8.33058e-17	7.33118e-16
E030011O05Rik	179.496	0.907653	0.259448	3.4984	0.000468062	0.00128134
Ndufb3	1907.93	0.907157	0.101459	8.9411	3.8532e-19	3.97452e-18
Ank	1297.62	0.906387	0.116582	7.77465	7.56545e-15	5.84044e-14
Tmem8	346.107	0.906339	0.213722	4.24075	2.22776e-05	7.30263e-05
Pnp	2331.28	0.905341	0.0897222	10.0905	6.08649e-24	8.18934e-23
Eva1c	919.885	0.904571	0.12416	7.2855	3.20476e-13	2.20091e-12
Tmem127	2350.27	0.904422	0.0961554	9.40583	5.162e-21	5.95323e-20
Mfsd9	140.52	0.904141	0.289764	3.12027	0.00180686	0.00448564
Tapbpl	853.677	0.904005	0.129219	6.99591	2.63534e-12	1.68822e-11
Acvr1b	784.364	0.90385	0.138787	6.51251	7.39047e-11	4.23233e-10
Mbd6	236.682	0.902936	0.255251	3.53744	0.000404026	0.00111862
Tmem203	185.705	0.902497	0.252546	3.57359	0.000352124	0.000983696
Tab3	1088.37	0.901952	0.120788	7.46726	8.18843e-14	5.84946e-13
Mfsd12	263.914	0.901081	0.232472	3.87608	0.000106154	0.000318
Grb7	1119.42	0.900788	0.129533	6.95412	3.54772e-12	2.25082e-11
Pom121	688.776	0.900403	0.142837	6.30372	2.90592e-10	1.58225e-09
Kctd3	3184.89	0.899548	0.0933871	9.63247	5.83098e-22	7.0863e-21
Heatr2	1864.43	0.899354	0.136784	6.575	4.86547e-11	2.83038e-10
Ribc1	218.331	0.899302	0.252891	3.55609	0.000376412	0.00104601
Srpk2	3961.12	0.89854	0.106484	8.43825	3.22121e-17	2.92128e-16
Cox17	1672.27	0.898412	0.101475	8.85352	8.48e-19	8.55189e-18
Pacrgl	387.867	0.897205	0.177413	5.05714	4.25587e-07	1.70742e-06
Ptpdc1	521.513	0.895656	0.205289	4.36291	1.28342e-05	4.32997e-05
Inadl	2402.96	0.895312	0.0904827	9.89485	4.38287e-23	5.65201e-22
Epg5	1968.08	0.89492	0.101728	8.79721	1.40264e-18	1.39409e-17
Coq10a	700.702	0.894729	0.156103	5.73165	9.94603e-09	4.7006e-08
Git2	1762.02	0.894662	0.0974826	9.17766	4.40572e-20	4.81103e-19
Vps37b	1362.44	0.893892	0.121312	7.36855	1.72489e-13	1.20712e-12
Rgs10	413.584	0.8935	0.173707	5.14373	2.69333e-07	1.10234e-06
Ppapdc2	503.282	0.893489	0.167499	5.33428	9.59219e-08	4.10209e-07
Arl2	1327.13	0.892075	0.110382	8.08171	6.38655e-16	5.30748e-15
Wdr67	1702.43	0.891971	0.111261	8.01696	1.08393e-15	8.84988e-15
Plekhm1	989.68	0.891632	0.121858	7.317	2.53567e-13	1.75435e-12
Dok2	72.6698	0.888675	0.415312	2.13978	0.0323729	0.0625594
Fam110a	1324.18	0.888095	0.121624	7.30197	2.83593e-13	1.95525e-12
Ppp1r3f	243.44	0.888048	0.225517	3.93783	8.22232e-05	0.000249859
Catsper2	98.6008	0.887661	0.360236	2.46411	0.0137355	0.0290519
Acot8	433.703	0.887281	0.177258	5.00559	5.56912e-07	2.20301e-06
Anxa4	4963.38	0.887229	0.0937073	9.46808	2.85027e-21	3.33578e-20
Aak1	1374.01	0.886961	0.122781	7.2239	5.05157e-13	3.42757e-12
Uaca	2884.93	0.886735	0.0835533	10.6128	2.5983e-26	3.99931e-25
Sun2	2734.05	0.886496	0.0916433	9.67333	3.91432e-22	4.80126e-21
Casp6	714.802	0.88562	0.158327	5.59361	2.22393e-08	1.01556e-07
Rbmx	1844	0.885471	0.126494	7.00008	2.55809e-12	1.64139e-11
B3gnt3	739.14	0.883981	0.152286	5.80474	6.4467e-09	3.10521e-08
Coq4	812.367	0.883966	0.174079	5.07796	3.81505e-07	1.53641e-06
Gpkow	1717.73	0.883963	0.106086	8.33251	7.9146e-17	6.97287e-16
Lrwd1	2453.88	0.883893	0.0983765	8.9848	2.59202e-19	2.70716e-18
Tor3a	2324.48	0.883676	0.0983709	8.9831	2.63246e-19	2.74759e-18
March9	1496.14	0.883651	0.113909	7.75754	8.65939e-15	6.6578e-14
Trappc6b	1014.6	0.883473	0.124155	7.11589	1.1119e-12	7.36135e-12
Plekhg3	2820.69	0.883104	0.09173	9.62721	6.13739e-22	7.45295e-21
Plekho2	250.472	0.882914	0.240308	3.67409	0.000238697	0.000683725
Phka1	1854.42	0.882032	0.102899	8.57183	1.01852e-17	9.58151e-17
Mbd1	1115.17	0.881906	0.119652	7.37058	1.69884e-13	1.19099e-12
Gtf2ird2	440.247	0.881687	0.182787	4.82358	1.41005e-06	5.32488e-06
Bmpr2	1613.91	0.881579	0.147025	5.99611	2.02101e-09	1.02594e-08
Lcor	712.527	0.881472	0.141919	6.21108	5.26219e-10	2.79502e-09
Nuak2	1533.23	0.879761	0.102626	8.57246	1.01301e-17	9.53526e-17
Tmem134	2813.03	0.878835	0.0949546	9.25532	2.13598e-20	2.38179e-19
Marveld3	1583.29	0.878802	0.0992745	8.85225	8.57742e-19	8.63912e-18
Ovgp1	76.854	0.878534	0.400824	2.19182	0.0283926	0.055727
Pgap3	266.418	0.877836	0.206004	4.26125	2.03288e-05	6.69713e-05
Iah1	252.807	0.877669	0.220627	3.97807	6.94758e-05	0.000213584
Plagl2	477.424	0.87736	0.18187	4.8241	1.40635e-06	5.31343e-06
Serinc3	5840.52	0.877249	0.0883414	9.93022	3.0758e-23	4.00893e-22
1700034J05Rik	69.886	0.876477	0.432295	2.0275	0.0426116	0.0799435
1700019L03Rik	172.761	0.876314	0.260536	3.3635	0.000769604	0.00203296
Zfp839	304.265	0.87602	0.211735	4.13734	3.51362e-05	0.000112315
Scx	625.125	0.875758	0.147745	5.92748	3.0762e-09	1.53258e-08
Nfu1	918.375	0.875633	0.11991	7.30243	2.82618e-13	1.94938e-12
Srd5a3	572.141	0.874861	0.147539	5.9297	3.03491e-09	1.51248e-08
Lin9	1494.82	0.873263	0.108728	8.0316	9.62079e-16	7.89573e-15
Crot	2139.82	0.873172	0.107342	8.13448	4.1371e-16	3.46539e-15
Angpt2	114.559	0.872378	0.343256	2.54148	0.0110384	0.0237828
2900060B14Rik	289.426	0.871178	0.216814	4.01809	5.86706e-05	0.000181886
Loh12cr1	435.687	0.870894	0.186045	4.6811	2.85337e-06	1.03886e-05
Klhdc8a	788.168	0.870729	0.158823	5.4824	4.19588e-08	1.86336e-07
Tprn	1143.26	0.870506	0.115641	7.52766	5.16568e-14	3.75973e-13
Lztfl1	1009.55	0.87013	0.150713	5.7734	7.76863e-09	3.71144e-08
Tbc1d23	1643.27	0.869572	0.102745	8.46342	2.59651e-17	2.36935e-16
Rit1	889.639	0.868968	0.126982	6.84323	7.74257e-12	4.78744e-11
Tnrc6b	2852.83	0.868119	0.112827	7.69428	1.42294e-14	1.07522e-13
Sod1	10968.3	0.867946	0.0680675	12.7513	3.06764e-37	7.05511e-36
Plcd3	1923.63	0.867768	0.101192	8.57549	9.86653e-18	9.29274e-17
Map4k5	4292.78	0.867509	0.0760967	11.4001	4.17735e-30	7.54546e-29
2900097C17Rik	15370.3	0.867385	0.0643211	13.4852	1.91034e-41	5.01282e-40
Npepps	3517.45	0.866915	0.106159	8.16619	3.18289e-16	2.68173e-15
Gbas	1512.6	0.865818	0.105256	8.22582	1.93857e-16	1.65985e-15
Chmp4b	5061.06	0.864395	0.0714898	12.0912	1.17601e-33	2.40104e-32
Agpat3	3761.32	0.863217	0.0857809	10.063	8.04703e-24	1.07705e-22
Zfp30	85.8588	0.863015	0.396678	2.1756	0.0295849	0.0578141
Zfp518a	1846.97	0.861631	0.123959	6.95093	3.62889e-12	2.30048e-11
Prpsap2	1705.58	0.861465	0.111581	7.72051	1.15868e-14	8.83979e-14
Asah2	1192.02	0.860941	0.128707	6.68914	2.24479e-11	1.33985e-10
Fam134b	2305.18	0.860729	0.0993578	8.66293	4.59802e-18	4.45254e-17
Tprkb	881.71	0.859919	0.128269	6.70402	2.02761e-11	1.21526e-10
Oxsm	315.68	0.859496	0.263431	3.26269	0.00110359	0.00284029
Tob1	1327.22	0.859282	0.115655	7.42968	1.08862e-13	7.72084e-13
Atg9b	3342.87	0.858177	0.10192	8.4201	3.7617e-17	3.38767e-16
2610035D17Rik	314.456	0.857934	0.207431	4.13599	3.53429e-05	0.000112908
4930556M19Rik	91.466	0.857775	0.350553	2.44692	0.0144084	0.030349
Pin4	1289.84	0.857729	0.113552	7.55361	4.23372e-14	3.1014e-13
Zfp111	812.542	0.857617	0.131627	6.51551	7.24442e-11	4.15321e-10
Zfp395	107.228	0.857116	0.347099	2.46937	0.0135352	0.0286627
Tle3	1459.36	0.856772	0.103837	8.25111	1.56928e-16	1.35391e-15
Zxda	193.826	0.856491	0.247739	3.45723	0.000545758	0.00147818
Tmppe	444.046	0.856351	0.189944	4.50844	6.53054e-06	2.2836e-05
Oraov1	605.124	0.856236	0.146956	5.82649	5.66069e-09	2.73995e-08
Abcd4	620.795	0.856204	0.158996	5.38506	7.24196e-08	3.13515e-07
B2m	9204.08	0.854904	0.0757319	11.2886	1.49461e-29	2.62477e-28
Ccdc77	1744.13	0.854244	0.107416	7.95264	1.82573e-15	1.46642e-14
Slmap	2884.09	0.851754	0.106466	8.00025	1.24166e-15	1.0096e-14
Ndufaf3	525.247	0.851752	0.17041	4.99825	5.7852e-07	2.28391e-06
BC030336	958.295	0.851054	0.127583	6.67057	2.54814e-11	1.51576e-10
Pnpla2	869.667	0.850966	0.138345	6.15106	7.69662e-10	4.04328e-09
Tkt	17302.3	0.850501	0.071325	11.9243	8.84186e-33	1.751e-31
Akr1b8	1830.28	0.850436	0.104857	8.11044	5.0435e-16	4.21126e-15
Gzf1	2403.04	0.850009	0.106689	7.96719	1.6232e-15	1.31107e-14
Tsta3	2383.6	0.849187	0.0964292	8.80632	1.29317e-18	1.28853e-17
Tesk1	1077.67	0.849142	0.151064	5.62106	1.89788e-08	8.72461e-08
Gripap1	773.035	0.848889	0.135552	6.26244	3.79004e-10	2.03979e-09
Arhgap22	1161.66	0.848782	0.144838	5.8602	4.62317e-09	2.2557e-08
Parm1	374.011	0.848692	0.201433	4.21328	2.51692e-05	8.19112e-05
Lsm14b	1769.46	0.848152	0.0999173	8.48853	2.09259e-17	1.92618e-16
2210013O21Rik	717.065	0.848137	0.143444	5.91267	3.36614e-09	1.66967e-08
Mospd1	426.859	0.847688	0.188368	4.50018	6.7897e-06	2.36835e-05
Mavs	1495.91	0.847332	0.112835	7.50947	5.93677e-14	4.29134e-13
Slc39a4	784.729	0.847129	0.166223	5.09633	3.46308e-07	1.40144e-06
Fam132b	1223.28	0.846944	0.11711	7.23204	4.75789e-13	3.23246e-12
Rnf181	1949.01	0.846448	0.0946994	8.93826	3.95335e-19	4.07252e-18
Tspan7	1851.77	0.846239	0.102807	8.2313	1.85187e-16	1.58905e-15
Furin	1824.5	0.845647	0.100919	8.37949	5.31595e-17	4.74418e-16
Veph1	91.486	0.845208	0.353078	2.39383	0.0166735	0.0345818
Hook2	1770.99	0.845015	0.097003	8.71122	3.00608e-18	2.93251e-17
Zbtb10	661.793	0.844807	0.167826	5.03381	4.80819e-07	1.91589e-06
Tmem106c	1449.82	0.844779	0.101615	8.31356	9.287e-17	8.14569e-16
Uprt	464.912	0.844775	0.172555	4.89567	9.79709e-07	3.76535e-06
LOC106740	93.9434	0.844432	0.380551	2.21897	0.0264888	0.0524308
Ppil3	1693.82	0.843888	0.110583	7.63129	2.32423e-14	1.73228e-13
Fam189a2	178.821	0.84383	0.262559	3.21387	0.0013096	0.00333417
Psen1	1954.7	0.84341	0.0935816	9.01256	2.01301e-19	2.1164e-18
Hpcal1	1703.82	0.843153	0.105517	7.99067	1.34211e-15	1.08792e-14
Klc3	955.847	0.84264	0.16371	5.14716	2.64461e-07	1.08436e-06
Srxn1	2823.58	0.841971	0.0839491	10.0295	1.13034e-23	1.50045e-22
C78339	669.832	0.841097	0.14459	5.81713	5.9867e-09	2.88627e-08
Rnf25	1104.11	0.841012	0.115185	7.3014	2.84781e-13	1.96258e-12
Zbtb33	1667.02	0.839846	0.434922	1.93103	0.0534796	0.0976469
Agtrap	909.264	0.839545	0.132141	6.35342	2.10577e-10	1.16015e-09
Nbr1	5227.01	0.839373	0.0859932	9.76093	1.65628e-22	2.07664e-21
Kansl3	2308.19	0.838558	0.0947796	8.84746	8.95355e-19	9.00076e-18
Dusp10	833.673	0.837859	0.172863	4.84694	1.25381e-06	4.76175e-06
Ubl7	635.7	0.8377	0.142384	5.8834	4.01911e-09	1.97437e-08
Acp1	6933.65	0.837005	0.0771616	10.8474	2.05098e-27	3.31149e-26
Parp11	1867.48	0.83699	0.100044	8.36625	5.94821e-17	5.29649e-16
Pdzk1	162.706	0.836784	0.266429	3.14074	0.00168523	0.00421388
Txnrd2	293.277	0.836671	0.21021	3.98017	6.88648e-05	0.000211829
Entpd4	1225.31	0.836622	0.134683	6.2118	5.23824e-10	2.78417e-09
Khnyn	977.449	0.83643	0.123529	6.77114	1.2777e-11	7.75878e-11
Grhl1	724.857	0.835624	0.154166	5.42029	5.95033e-08	2.60304e-07
Fgd1	602.171	0.835383	0.147324	5.67037	1.42493e-08	6.6294e-08
Bid	5282.22	0.835132	0.0753129	11.0888	1.42144e-28	2.40808e-27
Accs	252.545	0.834839	0.237361	3.51717	0.000436174	0.00120069
2610015P09Rik	847.365	0.834813	0.15673	5.32643	1.00163e-07	4.2719e-07
Spcs1	3772.42	0.834721	0.0836204	9.98226	1.82274e-23	2.40343e-22
2610528J11Rik	127.392	0.832418	0.30584	2.72175	0.00649376	0.0145973
Ndst2	425.286	0.830458	0.171023	4.85583	1.19883e-06	4.56317e-06
Chchd6	627.641	0.829941	0.15375	5.39799	6.7391e-08	2.93108e-07
Zmynd8	1825.07	0.829426	0.0953925	8.69488	3.47197e-18	3.37866e-17
Tmem160	247.639	0.828872	0.220448	3.75994	0.000169953	0.000496431
Sgpp1	1800.26	0.82859	0.0981948	8.43823	3.22166e-17	2.92128e-16
Ddx58	4035.12	0.828143	0.10309	8.03322	9.49462e-16	7.80433e-15
Pxn	3227.52	0.828126	0.0941284	8.79784	1.39476e-18	1.38713e-17
Ptpn23	498.925	0.827774	0.196707	4.20816	2.5746e-05	8.36508e-05
Sharpin	1405.99	0.827532	0.1106	7.48218	7.31002e-14	5.25041e-13
8430410A17Rik	921.602	0.827357	0.130185	6.35525	2.08092e-10	1.14726e-09
Trrap	5436.26	0.827211	0.0810104	10.2112	1.76706e-24	2.43981e-23
Tmem42	136.324	0.826349	0.290531	2.84427	0.00445128	0.0103213
Usp30	1147.46	0.8258	0.115146	7.17173	7.40548e-13	4.95672e-12
Fbxl5	3705.16	0.825475	0.0874125	9.44344	3.60743e-21	4.20637e-20
Atp6v0e2	445.953	0.825408	0.218291	3.78122	0.000156059	0.000457537
Zfp775	121.549	0.825073	0.352287	2.34205	0.0191782	0.0392671
Gusb	933.431	0.82469	0.124313	6.63398	3.26763e-11	1.92637e-10
Spryd3	2043.68	0.824323	0.0931845	8.84614	9.05973e-19	9.10172e-18
Ube2k	3537.04	0.824077	0.0806656	10.216	1.68187e-24	2.32421e-23
Gm9776	128.902	0.824047	0.36628	2.24977	0.0244633	0.0488125
Me1	3717.15	0.823837	0.107046	7.69611	1.4027e-14	1.06145e-13
Vamp5	641.238	0.82364	0.155826	5.28565	1.25261e-07	5.28957e-07
Adat2	545.658	0.821764	0.157832	5.20657	1.9236e-07	7.99925e-07
Myo18a	5452.78	0.821574	0.0794133	10.3456	4.38383e-25	6.28878e-24
Timm17b	1030.47	0.821105	0.11971	6.85911	6.92909e-12	4.29957e-11
Bach1	1653.64	0.820825	0.113921	7.20525	5.79395e-13	3.9145e-12
Zrsr1	474.573	0.820425	0.174065	4.71332	2.43713e-06	8.95348e-06
Zc3h3	379.49	0.819851	0.18996	4.3159	1.58952e-05	5.30946e-05
Ccdc66	670.015	0.819557	0.143728	5.70212	1.18327e-08	5.54753e-08
Slc11a2	2232.15	0.819096	0.10815	7.57367	3.62836e-14	2.66658e-13
1110004E09Rik	1700.18	0.818461	0.105099	7.78751	6.83439e-15	5.28805e-14
Adck3	110.881	0.818038	0.396582	2.06272	0.0391391	0.0740521
Hook1	1678.47	0.817773	0.115973	7.05138	1.77149e-12	1.15303e-11
Sypl	4055.57	0.815707	0.0891263	9.15226	5.57541e-20	6.04244e-19
Ssr4	3949.53	0.815361	0.0808754	10.0817	6.65625e-24	8.94833e-23
Zcwpw1	337.023	0.814944	0.241417	3.37567	0.000736349	0.00195163
Frmd6	4337.61	0.814931	0.0769599	10.589	3.35056e-26	5.11736e-25
Pdzd11	2300.59	0.814901	0.0987506	8.25211	1.55622e-16	1.34484e-15
Dstyk	1021.88	0.814603	0.149834	5.43672	5.42705e-08	2.38402e-07
Acox3	532.466	0.813292	0.183906	4.42232	9.7646e-06	3.34499e-05
Parp16	297.234	0.812646	0.204717	3.96961	7.19894e-05	0.000220668
Ikbip	961.916	0.812058	0.135266	6.00343	1.93193e-09	9.81346e-09
Snx30	186.161	0.811282	0.275478	2.945	0.00322952	0.00768316
Bphl	706.835	0.810748	0.151417	5.3544	8.58418e-08	3.68996e-07
Slc35e4	3251.8	0.810559	0.10702	7.57387	3.62277e-14	2.66371e-13
Stxbp3a	1830.3	0.810521	0.110258	7.35111	1.96569e-13	1.36898e-12
Arid4a	1070.21	0.810023	0.13206	6.13374	8.58392e-10	4.49449e-09
Rnf10	3741.77	0.809144	0.0837121	9.66579	4.21343e-22	5.15616e-21
Pea15a	7037.5	0.808642	0.0731942	11.0479	2.24421e-28	3.7817e-27
Nfs1	2295.03	0.808504	0.10195	7.93042	2.18407e-15	1.74626e-14
Ubc	1763.54	0.808452	0.134177	6.02527	1.68828e-09	8.61819e-09
Mfsd3	227.928	0.807675	0.251913	3.20616	0.00134517	0.00341758
Pds5a	8864.12	0.80716	0.0721163	11.1925	4.43841e-29	7.69211e-28
S100a3	605.56	0.807096	0.21939	3.67882	0.000234319	0.000671915
Eif4h	24803.8	0.806735	0.0795578	10.1402	3.66196e-24	4.97793e-23
Gpcpd1	875.371	0.806583	0.132534	6.08584	1.15883e-09	5.99416e-09
Arih2	2540.19	0.806315	0.102178	7.89125	2.99179e-15	2.37408e-14
Nkap	1022.58	0.806187	0.119926	6.72239	1.78768e-11	1.07594e-10
Il17ra	1612.63	0.806165	0.0984499	8.18858	2.64331e-16	2.24264e-15
A430078G23Rik	354.132	0.805985	0.195107	4.13098	3.61213e-05	0.000115255
Med12	1451.78	0.805881	0.109043	7.39049	1.46291e-13	1.03016e-12
Lamtor4	1094.51	0.805767	0.123032	6.54925	5.78266e-11	3.34426e-10
Tmem5	7265.26	0.804879	0.0730157	11.0234	2.94834e-28	4.9419e-27
Bloc1s4	425.405	0.804645	0.188473	4.26928	1.96103e-05	6.47929e-05
Tpd52l1	640.865	0.804579	0.14874	5.4093	6.3272e-08	2.75724e-07
Scamp5	345.821	0.804529	0.192558	4.17811	2.93946e-05	9.47466e-05
Abcb1b	4441.15	0.803792	0.0786431	10.2208	1.60085e-24	2.21612e-23
Lzts2	1874.49	0.803505	0.113443	7.0829	1.41167e-12	9.24921e-12
Gnpda2	501.451	0.8034	0.192788	4.16728	3.08254e-05	9.9116e-05
Fam129a	637.854	0.803311	0.188284	4.26648	1.98579e-05	6.55658e-05
Gtdc2	212.605	0.802546	0.240707	3.33412	0.000855686	0.0022435
Mtmr1	1311.62	0.801452	0.107913	7.42681	1.11249e-13	7.88309e-13
Snx2	4335.66	0.801087	0.0752434	10.6466	1.80816e-26	2.79673e-25
Pex19	1870.4	0.800656	0.105347	7.60016	2.95776e-14	2.18797e-13
Gtpbp8	395.169	0.800632	0.192225	4.16507	3.11254e-05	0.00010004
B230208H11Rik	121.124	0.800562	0.368384	2.17317	0.0297674	0.0581135
Mmab	755.601	0.799862	0.159231	5.02328	5.07975e-07	2.01699e-06
Stoml1	540.477	0.799438	0.165553	4.82891	1.37282e-06	5.19418e-06
Impact	692.759	0.799355	0.155303	5.14708	2.64571e-07	1.08453e-06
Sash1	1029.58	0.798775	0.149392	5.34685	8.94964e-08	3.83767e-07
Gm13375	68.519	0.79869	0.412225	1.93751	0.0526833	0.0963708
Nipal3	333.726	0.798397	0.203134	3.93039	8.48083e-05	0.00025727
Megf8	2015.95	0.798015	0.0920633	8.66812	4.39317e-18	4.262e-17
1190002F15Rik	614.918	0.797849	0.14479	5.5104	3.5801e-08	1.6043e-07
Tmem53	121.23	0.797818	0.322692	2.47238	0.0134215	0.0284475
Fam117b	1161.92	0.797786	0.129511	6.15997	7.27571e-10	3.82725e-09
[truncated: 6,693 more rows]

## Sheet: Combined B7E11_B4E8_vs_B7E3
	B7E3_vs_B7E11	B7E3_vs_B4B8
0610007P14Rik	0.625332	0.721147
0610011F06Rik	0.723713	1.23118
0610031J06Rik	0.870783	0.578688
0610040J01Rik	5.89924	5.89844
1110001J03Rik	-0.625976	-0.889011
1110002L01Rik	0.662047	0.675035
1110008F13Rik	0.648411	0.610834
1110008P14Rik	0.885935	0.554782
1110018G07Rik	1.26589	0.925101
1110038F14Rik	0.27269	0.273771
1190002F15Rik	1.1308	0.797849
1190002N15Rik	-0.376307	-1.16481
1300002E11Rik	0.464604	1.08541
1500002O10Rik	5.97465	5.96369
1500011B03Rik	3.01391	0.962583
1500032L24Rik	0.278994	0.419833
1600016N20Rik	1.23631	1.52582
1600029D21Rik	-2.72031	-0.974269
1700001O22Rik	-5.28799	-4.46785
1700007L15Rik	0.724082	0.932311
1700016C15Rik	4.75725	4.75356
1700017B05Rik	1.03452	0.712048
1700019L03Rik	1.03133	0.876314
1700020I14Rik	0.288262	0.252361
1700029H14Rik	-4.48834	-4.49295
1700037H04Rik	0.708967	0.54582
1700052K11Rik	2.28882	0.519069
1700052N19Rik	-1.26184	-0.24362
1700123I01Rik	6.09614	6.08518
1810008I18Rik	2.5062	2.98268
1810013D10Rik	0.626541	1.15609
1810020O05Rik	3.67499	2.37174
1810022K09Rik	0.388206	0.449446
1810024B03Rik	-2.42156	-2.61499
1810030O07Rik	0.810307	0.659679
1810032O08Rik	-1.00811	-0.446954
2010001M06Rik	1.94156	2.62785
2010002M12Rik	2.17977	3.04023
2010016I18Rik	1.92251	2.43885
2010107E04Rik	-0.505248	-0.242102
2010107G23Rik	-9.09852	-6.24218
2010109I03Rik	1.14242	1.24691
2010111I01Rik	-0.548722	-1.56982
2010204K13Rik	1.17675	0.590376
2010300C02Rik	3.44308	1.14752
2210408F21Rik	-2.42228	-1.18203
2310002J15Rik	1.90245	4.73979
2310007B03Rik	3.17726	3.45566
2310008H04Rik	-1.29844	-1.85071
2310008N11Rik	-4.57216	-2.34403
2310014L17Rik	0.863996	0.716601
2310015A10Rik	1.6714	1.76956
2310022A10Rik	-0.597098	-0.590561
2310030G06Rik	0.521655	0.374294
2310034G01Rik	-3.39773	-3.897
2310039L15Rik	0.498128	0.45153
2310040G24Rik	1.0814	4.05542
2310042D19Rik	0.663104	1.6582
2310044G17Rik	0.712248	0.736362
2310045N01Rik	-0.567688	-0.666473
2310057M21Rik	-0.493819	-0.360616
2310069B03Rik	4.21973	5.23592
2410004B18Rik	0.697027	0.434692
2410006H16Rik	-0.210376	-0.422545
2410089E03Rik	1.25239	1.04139
2510003E04Rik	0.512551	0.663869
2610001J05Rik	-0.469442	-0.501106
2610005L07Rik	-0.429256	-0.533714
2610018G03Rik	-9.53528	-9.32267
2610044O15Rik8	-0.75889	-0.369968
2610301G19Rik	-0.39991	-0.436411
2610306M01Rik	1.90345	1.17353
2610307P16Rik	3.28588	0.562506
2610507B11Rik	0.656904	0.638727
2610524H06Rik	2.42203	1.09703
2700029M09Rik	-0.22036	-1.07331
2700050L05Rik	-0.351984	-0.233411
2700060E02Rik	0.308354	0.726026
2700062C07Rik	0.332974	0.753303
2700089E24Rik	0.766943	0.524021
2810025M15Rik	-1.31681	-0.26443
2810408A11Rik	2.15455	0.660186
2810408I11Rik	-1.81708	-0.893897
2810429I04Rik	-3.23686	-2.43969
2810474O19Rik	1.09407	1.00628
2900060B14Rik	1.11646	0.871178
2900097C17Rik	0.866707	0.867385
3110002H16Rik	0.436817	0.643114
3110056K07Rik	0.869709	0.953867
3110082I17Rik	0.583403	0.401449
3230401D17Rik	0.795895	0.319018
3300005D01Rik	4.85183	1.31701
4632415L05Rik	0.472073	0.643775
4632427E13Rik	-0.835097	-0.779703
4632434I11Rik	-1.55017	-0.436727
4833427G06Rik	-3.00518	-1.19045
4921506M07Rik	3.11369	2.0855
4921524J17Rik	-0.904912	-0.72146
4921531C22Rik	1.38583	1.07976
4922501C03Rik	0.949558	0.501341
4930402H24Rik	1.3017	1.22299
4930452B06Rik	-6.11195	-9.07573
4930453N24Rik	-0.268626	-0.480261
4930461G14Rik	3.38894	4.34726
4930486L24Rik	6.41032	4.39498
4930506C21Rik	-3.04943	-3.17118
4930509E16Rik	-3.78769	-3.3033
4930539M17Rik	9.42615	1.80149
4930556M19Rik	2.56791	0.857775
4930579G24Rik	-0.890066	-0.891778
4931406P16Rik	0.798968	0.30889
4933411G11Rik	2.6095	2.43326
4933412E12Rik	-1.62681	-1.25201
4933427E11Rik	1.97374	2.76603
4933434E20Rik	0.718512	0.45958
4933436C20Rik	-2.38166	-1.90608
5031425E22Rik	0.761861	0.49605
5430417L22Rik	0.56342	0.474467
5430437J10Rik	-2.78502	-2.1228
5730508B09Rik	0.405949	1.25151
5830416P10Rik	2.32695	0.65107
5830418K08Rik	-0.636661	-0.817592
5830418P13Rik	3.71397	0.9377
6030419C18Rik	3.30596	2.00599
6330408A02Rik	-0.691073	-0.880042
6330416G13Rik	-0.653615	-0.671954
6720401G13Rik	1.13816	0.672434
6720456H20Rik	0.638524	0.785348
6820431F20Rik	-0.311212	-0.247858
7530420F21Rik	-1.85126	-1.98644
8430410A17Rik	0.263289	0.827357
8430419L09Rik	-0.853899	-0.433524
8430427H17Rik	2.30838	2.2287
9030025P20Rik	0.279409	0.399211
9030624G23Rik	1.74915	0.706406
9130008F23Rik	1.3891	0.471411
9130206I24Rik	-6.29759	-7.11333
9230110C19Rik	-2.86839	-1.22889
9330179D12Rik	-1.20911	-0.909392
9430018G01Rik	4.10307	3.65624
9430023L20Rik	0.65711	0.693561
9530027J09Rik	-2.33869	-2.55581
9630033F20Rik	-0.964831	-0.793832
9830001H06Rik	-3.78988	-3.24831
9830147E19Rik	2.00535	3.98422
A230057D06Rik	6.40174	6.39078
A330021E22Rik	0.849795	1.27739
A430105I19Rik	2.34419	2.00795
A530013C23Rik	2.07053	1.49383
A530032D15Rik	3.67296	8.46369
A630095E13Rik	1.0562	5.18872
A730090H04Rik	6.61682	3.21182
A930004D18Rik	0.869365	0.471305
AA388235	-2.51828	-0.847477
Aak1	1.16908	0.886961
Aar2	0.489917	0.503155
Aasdhppt	-0.541418	-0.684714
Aatf	-0.533429	-0.672629
Abca12	-5.00212	-4.08458
Abca2	0.604806	0.790695
Abca5	-2.69623	-4.48357
Abca7	0.927114	1.32583
Abcb10	-0.356367	-0.678558
Abcb1a	4.5764	5.55411
Abcb8	0.603722	0.393337
Abcc3	6.85764	4.50452
Abcc5	-1.0493	-0.489229
Abcd1	1.78451	2.6185
Abce1	-1.08228	-0.905576
Abcg1	5.95104	8.40366
Abhd12	0.555933	0.691827
Abhd13	-0.26473	-0.704098
Abhd14b	1.5617	0.560311
Abhd2	1.85269	0.53702
Abhd6	0.772764	0.655818
Abhd8	-6.33492	-4.52276
Abl2	-1.73961	-0.407561
Abr	0.227743	0.782802
Abracl	-0.311108	-0.468465
Abtb2	0.512986	0.424707
Acaa1a	0.858339	1.21386
Acaa2	0.699404	0.429152
Acaca	-0.283413	-0.313382
Acacb	2.59668	1.49136
Acad8	-0.642319	-0.420179
Acads	0.481048	1.15995
Acap1	1.74178	2.09457
Acap2	-0.625631	-0.48608
Acat1	-0.888412	-0.843278
Acbd4	0.404154	0.534021
Acd	-0.72135	-0.700717
Ace	-3.32163	-3.0781
Ace2	-4.20931	-3.59315
Acer3	-0.722043	-0.286081
Acot1	8.86603	5.3514
Acot8	1.43956	0.887281
Acox2	2.87361	2.27453
Acp2	1.98461	0.345123
Acpl2	0.566976	1.4969
Acpp	-2.80537	-3.82235
Acsbg1	1.40884	2.41459
Acsl1	-0.532008	-1.44582
Acsl4	0.518129	1.06676
Actl6a	-0.406932	-0.639678
Actr10	0.343195	0.644955
Actr3b	-8.27187	-8.05027
Actr8	0.336303	0.62846
Acvr1b	0.373644	0.90385
Ada	-0.325952	-0.421092
Adam15	-0.375391	-1.15237
Adam19	-5.43493	-4.13024
Adam28	-2.59168	-1.02961
Adam8	3.14822	0.908195
Adamts1	-0.970699	-4.21616
Adamts10	-1.21034	-0.975944
Adamts17	-1.6692	-1.99286
Adamts6	-0.942845	-2.25733
Adamts7	-2.0699	-1.35531
Adamtsl5	-1.6614	-1.50026
Adap1	9.42438	2.51302
Adar	0.825626	0.676155
Adarb1	-1.24943	-0.654271
Adc	-1.24535	-0.491073
Adck5	0.299141	0.332022
Adcy3	-2.65804	-3.42817
Adcy6	1.14988	0.504292
Add1	0.83279	0.243062
Add3	-1.73464	-0.418007
Adh5	0.224295	0.292069
Adh7	-1.52998	-2.92957
Adi1	0.860959	1.26389
Adipor1	-0.635021	-0.367403
Adipor2	1.05559	0.994525
Adnp	1.10048	0.593386
Ado	-0.261565	-0.277608
Adora2b	-3.39034	-1.13641
Adpgk	-0.514717	-0.267903
Adprhl2	-0.593415	-0.453237
Adrb2	-1.36778	-1.05355
Adrb3	-9.25334	-6.40802
Adrbk1	1.08358	0.454108
Adrm1	0.827352	0.514619
Adssl1	5.11127	8.4048
Aen	-0.400402	-0.393898
Afap1l2	-1.47093	-0.371944
Aff1	0.937065	0.730918
Aff3	-9.50423	-8.66668
Aff4	0.338917	0.272976
Afg3l2	0.235501	0.188853
Aga	0.770944	0.519713
Agap1	-0.613513	-0.728381
Agap3	-0.215869	-0.210498
Agbl3	1.38017	1.3318
Agbl5	0.859194	1.05834
Agpat3	1.37661	0.863217
Agpat5	-0.707827	-1.3072
Agrn	0.920045	0.256588
Agtrap	0.441272	0.839545
Ahcy	-0.450082	-0.421912
Ahcyl1	0.975029	1.37545
Ahcyl2	-1.78756	-0.556733
Ahi1	-2.33971	-2.07455
Ahsa1	0.31592	0.212257
AI414108	-10.8002	-11.1766
AI463170	3.27809	1.74444
AI480653	-0.85026	-0.691229
AI597468	-1.20955	-1.23552
AI597479	-0.425412	-0.230784
AI661453	0.71092	0.412507
Aicda	2.43884	3.80283
Aifm1	0.939013	0.582043
Aifm2	1.76249	1.7657
Aifm3	-3.05295	-3.659
Aim1	0.537043	0.749689
Aim1l	-3.9512	-3.30116
Aipl1	-0.909424	-1.17207
Ajuba	-1.21882	-0.165521
Ak2	-0.256774	-0.278517
Akap11	-0.542647	-0.21483
Akap13	0.95175	0.282117
Akap2	-2.40138	-7.59063
Akap4	6.66671	4.17551
Akap6	-2.91314	-2.76108
Akap8	-0.165236	-0.49332
Akap9	0.663964	0.299115
Akirin1	-0.426857	-0.28917
Aknad1	-12.5282	-5.48162
Akr1c13	1.84549	10.0755
Akr7a5	0.557315	0.599768
Akt3	-0.909792	-0.246225
Alad	0.655663	0.247788
Alas1	0.400579	0.280734
Aldh1a1	3.52226	3.25378
Aldh1a7	3.66206	2.69067
Aldh2	1.04366	1.54636
Aldh3a2	0.773226	1.1015
Aldh3b1	2.76422	2.69755
Aldh3b2	1.6203	1.55943
Aldh4a1	-1.20172	-1.15374
Aldh5a1	-2.54324	-1.71963
Aldh7a1	1.68344	0.711937
Aldh9a1	-1.04069	-0.368757
Alg5	0.221754	0.216995
Alkbh2	-1.31761	-0.663139
Alkbh5	0.180322	0.180965
Alkbh8	-0.50563	-0.713154
Alms1	0.443049	0.565338
Als2cl	0.982856	0.635516
Als2cr12	2.833	1.44522
Alyref	-0.784311	-0.273151
Amdhd1	-7.47088	-6.3347
Amigo1	-5.01883	-4.1389
Amn1	0.61325	1.68895
Ampd1	-3.28658	-1.67987
Ampd3	2.58672	1.42704
Anapc10	-0.806134	-0.719557
Anapc13	0.280137	0.689569
Anapc16	0.789494	0.38301
Anapc2	0.557545	0.25462
Anapc4	0.57702	0.68113
Anapc7	0.383898	0.522755
Ang	-9.10656	-5.97117
Ang2	-6.48888	-6.05254
Angpt2	1.22548	0.872378
Angptl2	-6.82473	-6.76475
Angptl4	10.3534	2.70557
Ank2	-2.25513	-1.47166
Ankib1	0.93554	0.24165
Ankk1	-8.61317	-7.50919
Ankrd10	-1.17716	-1.06447
Ankrd23	0.898607	1.56458
Ankrd28	1.10676	0.286686
Ankrd32	-0.508972	-0.504305
Ankrd35	-5.95373	-4.88222
Ankrd40	1.01259	0.702783
Ankrd44	-2.94263	-2.23896
Ankrd46	0.389415	0.478014
Ankrd49	-0.827275	-0.715809
Ankrd50	0.68892	0.381866
Ankrd54	0.398851	1.19792
Ankrd6	0.492476	3.90941
Ano1	6.07755	2.71282
Ano10	0.606387	0.349439
Ano3	-8.33272	-5.77133
Anp32a	1.75567	0.464286
Anpep	-8.56645	-3.73195
Antxr1	-5.30188	-4.25836
Antxr2	1.62721	1.82794
Anxa11	1.12236	0.608585
Anxa3	1.3369	0.693733
Anxa4	1.25892	0.887229
Anxa7	0.404745	0.794623
Anxa8	-2.18629	-1.34502
Aoc2	-0.640546	-1.07105
Aox1	0.483393	1.45024
Ap1s1	0.614613	1.12909
Ap1s3	-0.506719	-0.399022
Ap3d1	0.718407	0.214572
Ap3m1	0.625508	0.497384
Ap5b1	1.5486	0.448634
Ap5s1	0.748202	1.03313
Ap5z1	1.02431	0.676578
Apbb2	1.14581	1.4416
Aph1b	-3.13663	-2.25129
Aph1c	-4.15887	-3.30891
Apip	0.508115	0.279663
Apln	5.81205	2.9688
Aplp1	-8.93273	-9.2821
Apmap	0.311195	0.72992
Apob	7.04315	3.56963
Apobec1	0.835612	2.06257
Apobr	1.94886	1.11965
Apoe	-1.43813	-1.16528
Apol7a	0.597273	2.52342
Apol9a	4.19437	6.7223
Apol9b	4.04098	7.26619
Appbp2	0.433801	0.382152
Aqp2	4.25074	2.62931
Aqp5	7.36123	2.53664
Aqp8	9.55452	1.11939
Araf	1.06362	1.09109
Arc	1.07549	4.07903
Arcn1	-0.314294	-0.365944
Arf3	0.811864	0.483251
Arf4	0.920689	0.537447
Arf6	-0.649906	-1.13297
Arfgap1	1.18672	0.333113
Arfgef1	0.629045	0.721634
Arfgef2	0.446364	0.559434
Arfip1	-0.872855	-0.415014
Arhgap10	-0.795778	-0.941558
Arhgap12	0.607197	0.383731
Arhgap18	0.320872	2.24477
Arhgap22	0.814232	0.848782
Arhgap23	-0.551858	-0.331604
Arhgap27	0.344274	0.586039
Arhgap29	-1.78664	-1.49349
Arhgap31	-3.60579	-4.00308
Arhgap32	-1.39564	-0.649086
Arhgap39	0.975954	0.547898
Arhgap4	-2.08206	-1.50875
Arhgap40	0.858038	1.3529
Arhgap44	-1.76252	-4.99434
Arhgap5	-0.870557	-0.243525
Arhgdib	0.500888	6.26608
Arhgef10	-0.963494	-1.86745
Arhgef10l	2.56793	2.70299
Arhgef12	-0.849049	-0.798436
Arhgef16	-1.48119	-0.605334
Arhgef17	-2.58034	-2.78673
Arhgef2	1.02062	0.421394
Arhgef28	-1.63826	-0.81726
Arhgef3	4.41437	1.77139
Arhgef37	-4.07017	-2.54571
Arhgef4	-4.94517	-1.71915
Arhgef40	0.962769	0.43927
Arid4a	0.340706	0.810023
Arih2	0.483609	0.806315
Arl13b	-0.761292	-0.653946
Arl14ep	-1.02341	-0.271113
Arl15	-2.40318	-2.03137
Arl2	1.23912	0.892075
Arl4a	0.443107	1.88594
Arl5b	-1.00568	-0.727881
Arl6	-0.89843	-0.369852
Arl6ip1	0.358612	0.458539
Arl6ip5	2.09923	0.3247
Arl8b	0.489577	0.54382
Armc1	0.181785	0.300767
Armc8	0.320169	0.229232
Armc9	-0.831797	-0.658188
Arnt	-0.912887	-1.81339
Arntl	-2.92913	-1.37366
Arpc1a	1.09423	1.06874
Arpc1b	1.07869	0.502374
Arpc4	-0.475273	-0.979215
Arrb1	3.68229	0.357294
Arrdc1	0.904982	0.681711
Arsg	3.5788	1.25819
Art4	-5.71151	-3.64834
Asah2	0.341118	0.860941
Asap1	1.20747	0.233435
Asap2	0.895792	1.2642
Asb1	-0.938174	-0.465187
Asb2	11.4939	13.9229
Asf1b	-1.13856	-1.21406
Asic1	2.29907	1.76484
Asl	1.5188	0.931978
Asna1	-0.345638	-0.550384
Asns	-1.01672	-1.11466
Asnsd1	-1.54991	-0.23466
Asph	-0.924286	-1.32204
Aspm	-0.360945	-0.165091
Asprv1	-3.75161	-4.32896
Asrgl1	5.3345	7.92367
Ass1	-1.95694	-1.4144
Asun	0.377999	0.322389
Asxl1	0.594435	0.305117
Atad5	-0.252829	-0.37461
Atat1	1.55447	0.724113
Atf5	2.3747	0.499119
Atf6	0.41031	0.282466
Atf6b	-0.783106	-1.27728
Atf7	0.722472	0.451338
Atf7ip	0.542495	1.35193
Atf7ip2	5.61045	5.59948
Atg10	-1.48561	-0.651145
Atg13	0.494946	0.346426
Atg2a	1.63147	0.611176
Atg4a	0.573879	1.68359
Atg7	-0.989584	-1.08391
Athl1	0.403395	0.497973
Atl1	1.0039	1.67785
Atl2	-0.243514	-1.04424
Atm	-0.446397	-0.714451
Atoh8	-3.47032	-4.08054
Atox1	0.301432	0.467656
Atp10d	-1.98449	-0.929011
Atp11a	-0.489969	-1.36701
Atp11b	0.222108	0.404066
Atp1a1	-0.403572	-0.226898
Atp1b1	3.70384	2.64844
Atp2b4	3.10276	1.73056
Atp2c2	0.494379	1.83106
Atp5e	0.650054	0.510072
Atp5g2	0.447524	0.433311
Atp5h	-1.04095	-0.197757
Atp5j2	0.300008	0.303856
Atp5l	-0.471049	-0.345119
Atp5sl	-0.42034	-0.7197
Atp6ap1	0.237412	0.979649
Atp6ap2	0.673973	0.406529
Atp6v0a1	-0.654522	-0.378808
Atp6v0a4	3.05507	1.79902
Atp6v0e2	1.785	0.825408
Atp6v1b2	1.25354	1.11733
Atp6v1c1	0.433772	0.499829
Atp6v1c2	-2.61853	-5.71781
Atp6v1d	0.760324	1.44653
Atp6v1g1	0.331023	0.367057
Atp7a	0.391036	1.04907
Atp8a1	-1.54022	-0.268737
Atp8b1	0.766881	0.735165
Atp8b2	-1.349	-0.364966
Atp8b4	-4.41648	-3.92235
Atp9a	1.47766	1.35787
Atp9b	0.392883	0.615935
Atraid	0.760757	0.953405
Atrnl1	-0.902715	-0.857163
Atxn10	1.70709	0.720984
Atxn1l	-0.377693	-0.21484
Atxn2	0.426529	0.437991
Atxn3	-0.536884	-0.375121
Atxn7	0.358655	0.629356
Atxn7l1	1.92948	1.04205
Atxn7l3b	-0.966577	-1.1071
AU022754	1.20933	1.07141
Aurka	1.20467	0.574386
Aurkb	-0.374637	-0.210793
Auts2	-7.79666	-7.50875
Avpi1	-0.964288	-0.738869
AW549877	-0.914975	-0.233452
Awat2	1.13955	1.18301
Axin2	-6.47922	-4.89835
B130024G19Rik	5.51853	1.87615
B2m	1.49809	0.854904
B3gat3	0.934914	0.259093
B3gnt2	-1.38329	-1.25578
B3gnt3	5.58897	0.883981
B3gnt8	-6.51108	-4.20043
B430212C06Rik	-2.92765	-2.17182
B4galnt3	1.80693	0.53971
B4galnt4	-1.86068	-2.26726
B4galt1	0.366341	1.11639
B4galt3	0.414813	0.418876
B4galt5	10.3166	10.3057
B4galt7	0.383048	0.297841
B630019K06Rik	1.27469	2.0545
B9d1	0.961099	0.675619
Babam1	-0.391314	-0.471404
Bace2	8.40386	8.39291
Bag4	-0.46324	-0.923578
Bahd1	1.19053	0.538331
Batf3	-3.85671	-3.24872
Bax	0.481003	0.424937
BB557941	-4.41751	-5.17483
Bbc3	0.990366	0.768981
Bbs1	3.32231	0.623067
Bbs5	0.971584	0.526084
BC005561	-0.763316	-0.499399
BC016579	-4.79472	-4.07032
BC017612	-0.618081	-0.838313
BC018507	-0.263321	-0.424252
BC023829	0.680787	0.951863
BC024582	4.21302	3.24244
BC029722	2.38231	1.17971
BC030336	0.975551	0.851054
BC039966	1.47439	3.6554
BC053749	0.853599	0.597006
BC055324	-1.24459	-0.553151
BC056474	-0.896826	-0.56463
BC064078	-3.27116	-1.5076
Bcar1	1.41989	0.47281
Bcar3	0.520739	0.716494
Bcat2	-0.652168	-1.32103
Bcdin3d	1.17317	0.552966
Bckdk	0.372597	0.522157
Bcl10	0.271509	0.394955
Bcl11b	-7.21859	-6.58987
Bcl2l1	1.82076	1.20857
Bcl2l11	1.06177	1.71347
Bcl2l14	4.05728	4.08373
Bcl2l15	8.03128	6.82672
Bcl3	5.81301	1.21159
Bcl6b	-3.73555	-2.45482
Bcl7a	-1.33984	-0.702803
Bcl9	0.726789	0.537042
Bcor	-4.57829	-8.19142
Bcorl1	1.20735	1.85142
Bcr	1.13605	0.645124
Bdh1	3.99391	2.93666
Bdnf	-1.40942	-5.98409
Bdp1	-0.76852	-0.472711
Bend6	-5.70522	-7.27355
Bet1	-0.934679	-0.256878
Bfsp2	7.39235	3.36801
Bhlhe40	3.35817	1.68375
Bid	1.07425	0.835132
Bik	3.86836	7.24181
Bin1	1.46028	0.95375
Birc2	-0.781067	-0.549518
Birc6	-0.209476	-1.14822
Blcap	1.01771	0.997598
Blm	-0.543304	-0.379698
Blmh	-1.13203	-0.398625
Blnk	0.227508	0.418776
Bloc1s4	0.443398	0.804645
Bmf	2.65375	3.57941
Bmi1	-0.394423	-0.527501
Bmp6	-3.27711	-1.47732
Bmp7	-6.76456	-5.18972
Bmpr1a	-0.576433	-0.339131
Bnc1	-3.29818	-1.47857
Bnip2	-0.337409	-0.256363
Bnipl	-0.52122	-1.59246
Boc	-4.73333	-5.74339
Bod1	-0.510608	-0.347009
Bod1l	0.275466	0.365875
Bola2	-0.297527	-1.46571
Brd1	0.905621	0.430613
Brd7	-0.983926	-0.623334
Bre	0.214842	0.287378
Bri3	1.01761	0.578156
Brip1	-0.430071	-0.542343
Brk1	-1.08326	-0.945036
Brms1l	0.568825	0.707345
Brpf1	-1.02595	-1.03973
Brpf3	1.21708	0.566601
Bsg	0.40439	0.457474
Bst1	3.94614	5.64317
Bst2	8.1745	4.35537
Btaf1	-0.549147	-0.787214
Btbd1	-0.85305	-0.506428
Btbd11	-1.34744	-0.279175
Btbd19	-1.46112	-1.60653
Btbd7	-0.44409	-0.420688
Btd	0.653838	0.48674
Btf3	-0.447935	-0.148667
Btg1	0.841749	1.17523
Btn1a1	3.41168	5.57981
Btn2a2	3.66334	5.67052
Bud31	0.655733	0.250157
Bzrap1	-6.17244	-4.1857
Bzw2	-0.636078	-0.74431
C030006K11Rik	0.59904	0.635784
C030046E11Rik	-0.827163	-0.517792
C130026I21Rik	3.89528	12.2192
C1d	-0.793187	-0.204828
C1galt1c1	1.34336	1.16553
C230091D08Rik	-0.505153	-0.313736
C2cd5	0.738852	0.610408
C3	6.94799	3.61931
C330006A16Rik	0.411457	0.70722
C330007P06Rik	0.826992	0.760968
C330013F16Rik	5.62311	5.61215
C330018D20Rik	0.325724	0.483029
C430049B03Rik	7.07106	1.29691
C630043F03Rik	-2.82017	-2.95294
C77370	7.74194	8.72682
C78339	0.513503	0.841097
Cables2	0.301394	0.539791
Cacna1a	2.90052	1.76097
Cacna1g	-2.55168	-1.96207
Cacna1i	2.53058	7.24147
Cacnb3	1.76664	0.507918
Cacul1	-0.81244	-0.246552
Cacybp	-1.16411	-0.426421
Cadm4	-0.416072	-1.6802
Calcb	11.2204	7.76831
Calcoco1	1.35172	1.79271
Calhm2	-4.74289	-3.09299
Calm2	-0.372768	-0.684057
Calm3	1.16981	0.946558
Calm4	-5.63362	-4.44328
Calu	-1.03396	-1.003
Camk2d	-0.972705	-0.43081
Camk2g	0.849402	0.506578
Camk2n1	-5.47021	-6.67913
Camkk1	1.3762	0.756096
Camkk2	-0.540578	-0.340789
Camsap1	-0.401738	-0.372554
Camsap2	-1.39717	-0.948628
Camsap3	-0.333416	-1.02731
Camta1	-0.648363	-3.27498
Cand2	-2.43445	-1.64049
Cant1	0.798539	0.333248
Canx	-0.863632	-0.262835
Capg	1.16819	0.53675
Capn1	1.16651	0.266155
Capn2	0.556907	0.523022
Capn5	2.47582	4.76589
Capn7	0.290067	0.730514
Capns1	0.457722	0.360308
Capza2	-0.415648	-0.245043
Car12	-5.7752	-5.069
Car13	-1.73792	-1.91019
Card10	1.72093	0.437408
Card11	8.03187	5.59855
Carm1	-0.258649	-0.420438
Casc4	0.257245	1.24808
Cask	0.524542	0.275568
Casp14	-8.30338	-6.95701
Casp3	0.477734	0.212139
Casp4	1.51766	4.80914
Casp7	-1.42605	-0.35008
Casp8	0.705914	1.52156
Casp8ap2	-0.507975	-0.473086
Casq2	-5.11738	-2.30884
Cast	-0.618109	-0.245592
Casz1	-2.69985	-2.13436
Cat	-0.622666	-1.42705
Cav1	-1.37501	-0.827143
Cav2	-1.48053	-0.537038
Cbfa2t2	0.259136	0.578599
Cbfa2t3	2.49966	2.54732
Cbfb	-0.902779	-0.498729
Cblb	1.18752	0.970467
Cblc	1.27389	1.05827
Cbln3	1.41187	1.22765
Cbr1	-2.95109	-3.25701
Cbr2	-5.55819	-4.15573
Cbs	-4.20141	-4.32428
Cbx2	-1.07132	-0.889409
Cbx5	0.667356	0.297899
Cbx6	1.12524	0.349362
Cbx7	0.631346	0.417808
Ccbe1	11.691	6.43296
Ccbl1	-1.97434	-0.75902
Ccbl2	-2.74255	-2.50043
Ccdc111	-0.359396	-0.428652
Ccdc114	-5.61614	-5.87367
Ccdc115	-0.44608	-0.735624
Ccdc117	-1.54888	-0.307953
Ccdc12	1.23127	0.770999
Ccdc120	2.08738	1.2978
Ccdc127	-0.248467	-0.244612
Ccdc130	-0.417882	-0.583988
Ccdc134	-0.462772	-0.492486
Ccdc136	-2.44949	-1.63501
Ccdc138	-0.7487	-0.621733
Ccdc14	-0.472528	-0.672379
Ccdc149	6.31939	7.30765
Ccdc167	-0.715967	-0.934159
Ccdc173	0.870336	1.06215
Ccdc174	0.575161	1.10304
Ccdc22	1.12102	1.17645
Ccdc32	-0.452878	-0.412405
Ccdc33	8.09163	8.08067
Ccdc41	-0.777166	-0.826189
Ccdc50	-0.979123	-0.670314
Ccdc58	-0.574866	-0.655455
Ccdc59	-0.907532	-1.08433
Ccdc71	0.462456	0.352183
Ccdc71l	0.808941	3.6138
Ccdc74a	-3.47997	-2.60929
Ccdc88a	-1.17328	-0.368403
Ccdc88c	-0.730369	-0.677761
Ccdc96	0.516086	0.588409
Ccl2	13.8686	13.8576
Ccl20	9.4803	2.0772
Ccl5	5.41702	2.04589
Ccl7	11.4634	11.4524
Ccl9	3.40857	2.82996
Ccnb1	-0.265277	-0.253975
[truncated: 4,210 more rows]
