# Supplementary material for: A Systemic and Integrated Analysis of p63-Driven Regulatory Networks in Mouse Oral Squamous Cell Carcinoma
Source: Cancers (Basel). 2023 Jan 10;15(2):446. doi: 10.3390/cancers15020446 (PMC9856320; doi:10.3390/cancers15020446)
Supplement: Supplementary file 1 [file cancers-15-00446-s001.zip › Supplemental Table 2 - p63 ChIP-seq.xlsx]

## Sheet: B7E11 p63 4A4 ChIP-seq Sites
chr1	3268282	3268783	B7E11_4A4_S4_peak_1
chr1	3514567	3515068	B7E11_4A4_S4_peak_2
chr1	3669448	3669949	B7E11_4A4_S4_peak_3
chr1	4399879	4400380	B7E11_4A4_S4_peak_4
chr1	4788327	4788828	B7E11_4A4_S4_peak_5
chr1	4810110	4810611	B7E11_4A4_S4_peak_6
chr1	5044272	5044773	B7E11_4A4_S4_peak_7
chr1	5704665	5705166	B7E11_4A4_S4_peak_8
chr1	6140204	6140705	B7E11_4A4_S4_peak_9
chr1	6188962	6189463	B7E11_4A4_S4_peak_10
chr1	6190602	6191103	B7E11_4A4_S4_peak_11
chr1	6289648	6290149	B7E11_4A4_S4_peak_12
chr1	6306648	6307149	B7E11_4A4_S4_peak_13
chr1	6311803	6312304	B7E11_4A4_S4_peak_14
chr1	6406020	6406521	B7E11_4A4_S4_peak_15
chr1	6423912	6424413	B7E11_4A4_S4_peak_16
chr1	6486944	6487445	B7E11_4A4_S4_peak_17
chr1	6623752	6624253	B7E11_4A4_S4_peak_18
chr1	6741422	6741923	B7E11_4A4_S4_peak_19
chr1	6998493	6998994	B7E11_4A4_S4_peak_20
chr1	7102635	7103136	B7E11_4A4_S4_peak_21
chr1	7125907	7126408	B7E11_4A4_S4_peak_22
chr1	7163706	7164207	B7E11_4A4_S4_peak_23
chr1	7199962	7200463	B7E11_4A4_S4_peak_24
chr1	7397444	7397945	B7E11_4A4_S4_peak_25
chr1	7500674	7501175	B7E11_4A4_S4_peak_26
chr1	7563838	7564339	B7E11_4A4_S4_peak_27
chr1	8916514	8917015	B7E11_4A4_S4_peak_28
chr1	9236395	9236896	B7E11_4A4_S4_peak_29
chr1	9638876	9639377	B7E11_4A4_S4_peak_30
chr1	9748138	9748639	B7E11_4A4_S4_peak_31
chr1	9799862	9800363	B7E11_4A4_S4_peak_32
chr1	9802628	9803129	B7E11_4A4_S4_peak_33
chr1	9995571	9996072	B7E11_4A4_S4_peak_34
chr1	10107864	10108365	B7E11_4A4_S4_peak_35
chr1	10329644	10330145	B7E11_4A4_S4_peak_36
chr1	10571063	10571564	B7E11_4A4_S4_peak_37
chr1	12287971	12288472	B7E11_4A4_S4_peak_38
chr1	12610629	12611130	B7E11_4A4_S4_peak_39
chr1	12623296	12623797	B7E11_4A4_S4_peak_40
chr1	12644583	12645084	B7E11_4A4_S4_peak_41
chr1	12692246	12692747	B7E11_4A4_S4_peak_42
chr1	12692678	12693179	B7E11_4A4_S4_peak_43
chr1	12776537	12777038	B7E11_4A4_S4_peak_44
chr1	12810672	12811173	B7E11_4A4_S4_peak_45
chr1	12935702	12936203	B7E11_4A4_S4_peak_46
chr1	13119889	13120390	B7E11_4A4_S4_peak_47
chr1	13303774	13304275	B7E11_4A4_S4_peak_48
chr1	13501851	13502352	B7E11_4A4_S4_peak_49
chr1	13579086	13579587	B7E11_4A4_S4_peak_50
chr1	13605247	13605748	B7E11_4A4_S4_peak_51
chr1	13660547	13661048	B7E11_4A4_S4_peak_52
chr1	13708633	13709134	B7E11_4A4_S4_peak_53
chr1	13814328	13814829	B7E11_4A4_S4_peak_54
chr1	13849000	13849501	B7E11_4A4_S4_peak_55
chr1	13869408	13869909	B7E11_4A4_S4_peak_56
chr1	14689294	14689795	B7E11_4A4_S4_peak_57
chr1	15707372	15707873	B7E11_4A4_S4_peak_58
chr1	15784742	15785243	B7E11_4A4_S4_peak_59
chr1	15888043	15888544	B7E11_4A4_S4_peak_60
chr1	15889469	15889970	B7E11_4A4_S4_peak_61
chr1	15919944	15920445	B7E11_4A4_S4_peak_62
chr1	15998401	15998902	B7E11_4A4_S4_peak_63
chr1	16104516	16105017	B7E11_4A4_S4_peak_64
chr1	16119650	16120151	B7E11_4A4_S4_peak_65
chr1	16129884	16130385	B7E11_4A4_S4_peak_66
chr1	16193150	16193651	B7E11_4A4_S4_peak_67
chr1	16268743	16269244	B7E11_4A4_S4_peak_68
chr1	16419509	16420010	B7E11_4A4_S4_peak_69
chr1	16540691	16541192	B7E11_4A4_S4_peak_70
chr1	16675615	16676116	B7E11_4A4_S4_peak_71
chr1	16680614	16681115	B7E11_4A4_S4_peak_72
chr1	16856907	16857408	B7E11_4A4_S4_peak_73
chr1	16866981	16867482	B7E11_4A4_S4_peak_74
chr1	16889745	16890246	B7E11_4A4_S4_peak_75
chr1	16930515	16931016	B7E11_4A4_S4_peak_76
chr1	16964289	16964790	B7E11_4A4_S4_peak_77
chr1	17028422	17028923	B7E11_4A4_S4_peak_78
chr1	17451134	17451635	B7E11_4A4_S4_peak_79
chr1	17489119	17489620	B7E11_4A4_S4_peak_80
chr1	17506677	17507178	B7E11_4A4_S4_peak_81
chr1	17522987	17523488	B7E11_4A4_S4_peak_82
chr1	17543107	17543608	B7E11_4A4_S4_peak_83
chr1	17600612	17601113	B7E11_4A4_S4_peak_84
chr1	17605480	17605981	B7E11_4A4_S4_peak_85
chr1	18129894	18130395	B7E11_4A4_S4_peak_86
chr1	20691299	20691800	B7E11_4A4_S4_peak_87
chr1	20706563	20707064	B7E11_4A4_S4_peak_88
chr1	20874193	20874694	B7E11_4A4_S4_peak_89
chr1	21014446	21014947	B7E11_4A4_S4_peak_90
chr1	21226507	21227008	B7E11_4A4_S4_peak_91
chr1	21235255	21235756	B7E11_4A4_S4_peak_92
chr1	21531026	21531527	B7E11_4A4_S4_peak_93
chr1	21537762	21538263	B7E11_4A4_S4_peak_94
chr1	21613883	21614384	B7E11_4A4_S4_peak_95
chr1	21811920	21812421	B7E11_4A4_S4_peak_96
chr1	21836362	21836863	B7E11_4A4_S4_peak_97
chr1	21838471	21838972	B7E11_4A4_S4_peak_98
chr1	21951372	21951873	B7E11_4A4_S4_peak_99
chr1	21967568	21968069	B7E11_4A4_S4_peak_100
chr1	22167539	22168040	B7E11_4A4_S4_peak_101
chr1	22282886	22283387	B7E11_4A4_S4_peak_102
chr1	22997577	22998078	B7E11_4A4_S4_peak_103
chr1	23189817	23190318	B7E11_4A4_S4_peak_104
chr1	23255794	23256295	B7E11_4A4_S4_peak_105
chr1	23270862	23271363	B7E11_4A4_S4_peak_106
chr1	23639369	23639870	B7E11_4A4_S4_peak_107
chr1	23912967	23913468	B7E11_4A4_S4_peak_108
chr1	23919080	23919581	B7E11_4A4_S4_peak_109
chr1	24100060	24100561	B7E11_4A4_S4_peak_110
chr1	24487264	24487765	B7E11_4A4_S4_peak_111
chr1	24509454	24509955	B7E11_4A4_S4_peak_112
chr1	24557821	24558322	B7E11_4A4_S4_peak_113
chr1	25467144	25467645	B7E11_4A4_S4_peak_114
chr1	25593089	25593590	B7E11_4A4_S4_peak_115
chr1	25913758	25914259	B7E11_4A4_S4_peak_116
chr1	26298104	26298605	B7E11_4A4_S4_peak_117
chr1	27122157	27122658	B7E11_4A4_S4_peak_118
chr1	27196130	27196631	B7E11_4A4_S4_peak_119
chr1	28772787	28773288	B7E11_4A4_S4_peak_120
chr1	28776974	28777475	B7E11_4A4_S4_peak_121
chr1	28812279	28812780	B7E11_4A4_S4_peak_122
chr1	28841379	28841880	B7E11_4A4_S4_peak_123
chr1	28843589	28844090	B7E11_4A4_S4_peak_124
chr1	29179820	29180321	B7E11_4A4_S4_peak_125
chr1	29657870	29658371	B7E11_4A4_S4_peak_126
chr1	30874722	30875223	B7E11_4A4_S4_peak_127
chr1	30875733	30876234	B7E11_4A4_S4_peak_128
chr1	30905947	30906448	B7E11_4A4_S4_peak_129
chr1	30948957	30949458	B7E11_4A4_S4_peak_130
chr1	31075833	31076334	B7E11_4A4_S4_peak_131
chr1	31778150	31778651	B7E11_4A4_S4_peak_132
chr1	32429448	32429949	B7E11_4A4_S4_peak_133
chr1	32891327	32891828	B7E11_4A4_S4_peak_134
chr1	33708752	33709253	B7E11_4A4_S4_peak_135
chr1	33799542	33800043	B7E11_4A4_S4_peak_136
chr1	34073765	34074266	B7E11_4A4_S4_peak_137
chr1	34125504	34126005	B7E11_4A4_S4_peak_138
chr1	34140693	34141194	B7E11_4A4_S4_peak_139
chr1	34143376	34143877	B7E11_4A4_S4_peak_140
chr1	34147896	34148397	B7E11_4A4_S4_peak_141
chr1	34150745	34151246	B7E11_4A4_S4_peak_142
chr1	34159379	34159880	B7E11_4A4_S4_peak_143
chr1	34159863	34160364	B7E11_4A4_S4_peak_144
chr1	34185971	34186472	B7E11_4A4_S4_peak_145
chr1	34344384	34344885	B7E11_4A4_S4_peak_146
chr1	34462719	34463220	B7E11_4A4_S4_peak_147
chr1	34587621	34588122	B7E11_4A4_S4_peak_148
chr1	34642515	34643016	B7E11_4A4_S4_peak_149
chr1	34657347	34657848	B7E11_4A4_S4_peak_150
chr1	34677819	34678320	B7E11_4A4_S4_peak_151
chr1	34712366	34712867	B7E11_4A4_S4_peak_152
chr1	34713828	34714329	B7E11_4A4_S4_peak_153
chr1	34720316	34720817	B7E11_4A4_S4_peak_154
chr1	34721812	34722313	B7E11_4A4_S4_peak_155
chr1	34722688	34723189	B7E11_4A4_S4_peak_156
chr1	34760001	34760502	B7E11_4A4_S4_peak_157
chr1	34851505	34852006	B7E11_4A4_S4_peak_158
chr1	34859108	34859609	B7E11_4A4_S4_peak_159
chr1	35472945	35473446	B7E11_4A4_S4_peak_160
chr1	35629419	35629920	B7E11_4A4_S4_peak_161
chr1	35662926	35663427	B7E11_4A4_S4_peak_162
chr1	35799003	35799504	B7E11_4A4_S4_peak_163
chr1	35930294	35930795	B7E11_4A4_S4_peak_164
chr1	36030388	36030889	B7E11_4A4_S4_peak_165
chr1	36040303	36040804	B7E11_4A4_S4_peak_166
chr1	36059777	36060278	B7E11_4A4_S4_peak_167
chr1	36060992	36061493	B7E11_4A4_S4_peak_168
chr1	36087889	36088390	B7E11_4A4_S4_peak_169
chr1	36089869	36090370	B7E11_4A4_S4_peak_170
chr1	36095282	36095783	B7E11_4A4_S4_peak_171
chr1	36095760	36096261	B7E11_4A4_S4_peak_172
chr1	36116512	36117013	B7E11_4A4_S4_peak_173
chr1	36123538	36124039	B7E11_4A4_S4_peak_174
chr1	36160116	36160617	B7E11_4A4_S4_peak_175
chr1	36245606	36246107	B7E11_4A4_S4_peak_176
chr1	36300097	36300598	B7E11_4A4_S4_peak_177
chr1	36325734	36326235	B7E11_4A4_S4_peak_178
chr1	36369145	36369646	B7E11_4A4_S4_peak_179
chr1	36433654	36434155	B7E11_4A4_S4_peak_180
chr1	36471587	36472088	B7E11_4A4_S4_peak_181
chr1	36569529	36570030	B7E11_4A4_S4_peak_182
chr1	36573518	36574019	B7E11_4A4_S4_peak_183
chr1	36574125	36574626	B7E11_4A4_S4_peak_184
chr1	36583304	36583805	B7E11_4A4_S4_peak_185
chr1	36602190	36602691	B7E11_4A4_S4_peak_186
chr1	36606869	36607370	B7E11_4A4_S4_peak_187
chr1	36611375	36611876	B7E11_4A4_S4_peak_188
chr1	36636465	36636966	B7E11_4A4_S4_peak_189
chr1	36647656	36648157	B7E11_4A4_S4_peak_190
chr1	36665116	36665617	B7E11_4A4_S4_peak_191
chr1	36744038	36744539	B7E11_4A4_S4_peak_192
chr1	36831431	36831932	B7E11_4A4_S4_peak_193
chr1	36858984	36859485	B7E11_4A4_S4_peak_194
chr1	36861402	36861903	B7E11_4A4_S4_peak_195
chr1	36894534	36895035	B7E11_4A4_S4_peak_196
chr1	36949729	36950230	B7E11_4A4_S4_peak_197
chr1	37089092	37089593	B7E11_4A4_S4_peak_198
chr1	37133568	37134069	B7E11_4A4_S4_peak_199
chr1	37215696	37216197	B7E11_4A4_S4_peak_200
chr1	37222969	37223470	B7E11_4A4_S4_peak_201
chr1	37630257	37630758	B7E11_4A4_S4_peak_202
chr1	37631408	37631909	B7E11_4A4_S4_peak_203
chr1	37684786	37685287	B7E11_4A4_S4_peak_204
chr1	37696914	37697415	B7E11_4A4_S4_peak_205
chr1	37702269	37702770	B7E11_4A4_S4_peak_206
chr1	38129997	38130498	B7E11_4A4_S4_peak_207
chr1	38159595	38160096	B7E11_4A4_S4_peak_208
chr1	38320167	38320668	B7E11_4A4_S4_peak_209
chr1	38321265	38321766	B7E11_4A4_S4_peak_210
chr1	38363879	38364380	B7E11_4A4_S4_peak_211
chr1	38394283	38394784	B7E11_4A4_S4_peak_212
chr1	38864367	38864868	B7E11_4A4_S4_peak_213
chr1	38973154	38973655	B7E11_4A4_S4_peak_214
chr1	39196981	39197482	B7E11_4A4_S4_peak_215
chr1	39238650	39239151	B7E11_4A4_S4_peak_216
chr1	39364555	39365056	B7E11_4A4_S4_peak_217
chr1	39382149	39382650	B7E11_4A4_S4_peak_218
chr1	39439019	39439520	B7E11_4A4_S4_peak_219
chr1	39445256	39445757	B7E11_4A4_S4_peak_220
chr1	39456567	39457068	B7E11_4A4_S4_peak_221
chr1	39477881	39478382	B7E11_4A4_S4_peak_222
chr1	39479550	39480051	B7E11_4A4_S4_peak_223
chr1	39496972	39497473	B7E11_4A4_S4_peak_224
chr1	39527330	39527831	B7E11_4A4_S4_peak_225
chr1	39545422	39545923	B7E11_4A4_S4_peak_226
chr1	39567146	39567647	B7E11_4A4_S4_peak_227
chr1	39577320	39577821	B7E11_4A4_S4_peak_228
chr1	39657162	39657663	B7E11_4A4_S4_peak_229
chr1	39683199	39683700	B7E11_4A4_S4_peak_230
chr1	39718152	39718653	B7E11_4A4_S4_peak_231
chr1	39756949	39757450	B7E11_4A4_S4_peak_232
chr1	39760920	39761421	B7E11_4A4_S4_peak_233
chr1	39851879	39852380	B7E11_4A4_S4_peak_234
chr1	39899947	39900448	B7E11_4A4_S4_peak_235
chr1	39906881	39907382	B7E11_4A4_S4_peak_236
chr1	39941365	39941866	B7E11_4A4_S4_peak_237
chr1	39967963	39968464	B7E11_4A4_S4_peak_238
chr1	39968948	39969449	B7E11_4A4_S4_peak_239
chr1	40059017	40059518	B7E11_4A4_S4_peak_240
chr1	40073532	40074033	B7E11_4A4_S4_peak_241
chr1	40149242	40149743	B7E11_4A4_S4_peak_242
chr1	40175078	40175579	B7E11_4A4_S4_peak_243
chr1	40224751	40225252	B7E11_4A4_S4_peak_244
chr1	40271583	40272084	B7E11_4A4_S4_peak_245
chr1	40272339	40272840	B7E11_4A4_S4_peak_246
chr1	40278932	40279433	B7E11_4A4_S4_peak_247
chr1	40279795	40280296	B7E11_4A4_S4_peak_248
chr1	40281724	40282225	B7E11_4A4_S4_peak_249
chr1	40318836	40319337	B7E11_4A4_S4_peak_250
chr1	40340665	40341166	B7E11_4A4_S4_peak_251
chr1	40358721	40359222	B7E11_4A4_S4_peak_252
chr1	40584870	40585371	B7E11_4A4_S4_peak_253
chr1	40908381	40908882	B7E11_4A4_S4_peak_254
chr1	40958453	40958954	B7E11_4A4_S4_peak_255
chr1	41006872	41007373	B7E11_4A4_S4_peak_256
chr1	41213469	41213970	B7E11_4A4_S4_peak_257
chr1	42027752	42028253	B7E11_4A4_S4_peak_258
chr1	42804769	42805270	B7E11_4A4_S4_peak_259
chr1	43143748	43144249	B7E11_4A4_S4_peak_260
chr1	43147355	43147856	B7E11_4A4_S4_peak_261
chr1	43168697	43169198	B7E11_4A4_S4_peak_262
chr1	43173131	43173632	B7E11_4A4_S4_peak_263
chr1	43173832	43174333	B7E11_4A4_S4_peak_264
chr1	43302683	43303184	B7E11_4A4_S4_peak_265
chr1	43316106	43316607	B7E11_4A4_S4_peak_266
chr1	43413663	43414164	B7E11_4A4_S4_peak_267
chr1	43450944	43451445	B7E11_4A4_S4_peak_268
chr1	43470482	43470983	B7E11_4A4_S4_peak_269
chr1	43496795	43497296	B7E11_4A4_S4_peak_270
chr1	43504012	43504513	B7E11_4A4_S4_peak_271
chr1	43595459	43595960	B7E11_4A4_S4_peak_272
chr1	43918165	43918666	B7E11_4A4_S4_peak_273
chr1	43964328	43964829	B7E11_4A4_S4_peak_274
chr1	44148496	44148997	B7E11_4A4_S4_peak_275
chr1	44397748	44398249	B7E11_4A4_S4_peak_276
chr1	44522695	44523196	B7E11_4A4_S4_peak_277
chr1	44951018	44951519	B7E11_4A4_S4_peak_278
chr1	45672718	45673219	B7E11_4A4_S4_peak_279
chr1	46851150	46851651	B7E11_4A4_S4_peak_280
chr1	47008506	47009007	B7E11_4A4_S4_peak_281
chr1	49537101	49537602	B7E11_4A4_S4_peak_282
chr1	50940091	50940592	B7E11_4A4_S4_peak_283
chr1	50940555	50941056	B7E11_4A4_S4_peak_284
chr1	50957986	50958487	B7E11_4A4_S4_peak_285
chr1	51097249	51097750	B7E11_4A4_S4_peak_286
chr1	51191448	51191949	B7E11_4A4_S4_peak_287
chr1	51193698	51194199	B7E11_4A4_S4_peak_288
chr1	51217475	51217976	B7E11_4A4_S4_peak_289
chr1	51230358	51230859	B7E11_4A4_S4_peak_290
chr1	51239432	51239933	B7E11_4A4_S4_peak_291
chr1	51265080	51265581	B7E11_4A4_S4_peak_292
chr1	51288620	51289121	B7E11_4A4_S4_peak_293
chr1	51382238	51382739	B7E11_4A4_S4_peak_294
chr1	51401057	51401558	B7E11_4A4_S4_peak_295
chr1	51401947	51402448	B7E11_4A4_S4_peak_296
chr1	51505606	51506107	B7E11_4A4_S4_peak_297
chr1	51529948	51530449	B7E11_4A4_S4_peak_298
chr1	51537749	51538250	B7E11_4A4_S4_peak_299
chr1	51538065	51538566	B7E11_4A4_S4_peak_300
chr1	51649324	51649825	B7E11_4A4_S4_peak_301
chr1	51681779	51682280	B7E11_4A4_S4_peak_302
chr1	51683389	51683890	B7E11_4A4_S4_peak_303
chr1	51689670	51690171	B7E11_4A4_S4_peak_304
chr1	51851371	51851872	B7E11_4A4_S4_peak_305
chr1	51852183	51852684	B7E11_4A4_S4_peak_306
chr1	51852687	51853188	B7E11_4A4_S4_peak_307
chr1	51853229	51853730	B7E11_4A4_S4_peak_308
chr1	51856124	51856625	B7E11_4A4_S4_peak_309
chr1	51936150	51936651	B7E11_4A4_S4_peak_310
chr1	52227835	52228336	B7E11_4A4_S4_peak_311
chr1	52252423	52252924	B7E11_4A4_S4_peak_312
chr1	52257514	52258015	B7E11_4A4_S4_peak_313
chr1	52282231	52282732	B7E11_4A4_S4_peak_314
chr1	52293140	52293641	B7E11_4A4_S4_peak_315
chr1	52294835	52295336	B7E11_4A4_S4_peak_316
chr1	52312570	52313071	B7E11_4A4_S4_peak_317
chr1	52320551	52321052	B7E11_4A4_S4_peak_318
chr1	52424705	52425206	B7E11_4A4_S4_peak_319
chr1	52578404	52578905	B7E11_4A4_S4_peak_320
chr1	52617666	52618167	B7E11_4A4_S4_peak_321
chr1	52722528	52723029	B7E11_4A4_S4_peak_322
chr1	52733969	52734470	B7E11_4A4_S4_peak_323
chr1	52802364	52802865	B7E11_4A4_S4_peak_324
chr1	52830562	52831063	B7E11_4A4_S4_peak_325
chr1	53333421	53333922	B7E11_4A4_S4_peak_326
chr1	53523860	53524361	B7E11_4A4_S4_peak_327
chr1	53527607	53528108	B7E11_4A4_S4_peak_328
chr1	53787365	53787866	B7E11_4A4_S4_peak_329
chr1	53820148	53820649	B7E11_4A4_S4_peak_330
chr1	53845681	53846182	B7E11_4A4_S4_peak_331
chr1	53849703	53850204	B7E11_4A4_S4_peak_332
chr1	53866337	53866838	B7E11_4A4_S4_peak_333
chr1	53867228	53867729	B7E11_4A4_S4_peak_334
chr1	53940063	53940564	B7E11_4A4_S4_peak_335
chr1	54118312	54118813	B7E11_4A4_S4_peak_336
chr1	54545669	54546170	B7E11_4A4_S4_peak_337
chr1	54550111	54550612	B7E11_4A4_S4_peak_338
chr1	54566992	54567493	B7E11_4A4_S4_peak_339
chr1	54584564	54585065	B7E11_4A4_S4_peak_340
chr1	54715287	54715788	B7E11_4A4_S4_peak_341
chr1	54797377	54797878	B7E11_4A4_S4_peak_342
chr1	54826510	54827011	B7E11_4A4_S4_peak_343
chr1	54829992	54830493	B7E11_4A4_S4_peak_344
chr1	54844257	54844758	B7E11_4A4_S4_peak_345
chr1	54948194	54948695	B7E11_4A4_S4_peak_346
chr1	55039304	55039805	B7E11_4A4_S4_peak_347
chr1	55048806	55049307	B7E11_4A4_S4_peak_348
chr1	55083242	55083743	B7E11_4A4_S4_peak_349
chr1	55087805	55088306	B7E11_4A4_S4_peak_350
chr1	55089193	55089694	B7E11_4A4_S4_peak_351
chr1	55108243	55108744	B7E11_4A4_S4_peak_352
chr1	55109402	55109903	B7E11_4A4_S4_peak_353
chr1	55130931	55131432	B7E11_4A4_S4_peak_354
chr1	55131635	55132136	B7E11_4A4_S4_peak_355
chr1	55193174	55193675	B7E11_4A4_S4_peak_356
chr1	55195858	55196359	B7E11_4A4_S4_peak_357
chr1	55200468	55200969	B7E11_4A4_S4_peak_358
chr1	55201316	55201817	B7E11_4A4_S4_peak_359
chr1	55201662	55202163	B7E11_4A4_S4_peak_360
chr1	55233358	55233859	B7E11_4A4_S4_peak_361
chr1	55236479	55236980	B7E11_4A4_S4_peak_362
chr1	55495371	55495872	B7E11_4A4_S4_peak_363
chr1	55874647	55875148	B7E11_4A4_S4_peak_364
chr1	56357900	56358401	B7E11_4A4_S4_peak_365
chr1	56376543	56377044	B7E11_4A4_S4_peak_366
chr1	56858092	56858593	B7E11_4A4_S4_peak_367
chr1	56972134	56972635	B7E11_4A4_S4_peak_368
chr1	56973153	56973654	B7E11_4A4_S4_peak_369
chr1	57161142	57161643	B7E11_4A4_S4_peak_370
chr1	57365428	57365929	B7E11_4A4_S4_peak_371
chr1	57377235	57377736	B7E11_4A4_S4_peak_372
chr1	57406476	57406977	B7E11_4A4_S4_peak_373
chr1	57469680	57470181	B7E11_4A4_S4_peak_374
chr1	57566586	57567087	B7E11_4A4_S4_peak_375
chr1	57788096	57788597	B7E11_4A4_S4_peak_376
chr1	57836661	57837162	B7E11_4A4_S4_peak_377
chr1	58030130	58030631	B7E11_4A4_S4_peak_378
chr1	58031200	58031701	B7E11_4A4_S4_peak_379
chr1	58052178	58052679	B7E11_4A4_S4_peak_380
chr1	58307601	58308102	B7E11_4A4_S4_peak_381
chr1	58367175	58367676	B7E11_4A4_S4_peak_382
chr1	58415941	58416442	B7E11_4A4_S4_peak_383
chr1	58562370	58562871	B7E11_4A4_S4_peak_384
chr1	58650361	58650862	B7E11_4A4_S4_peak_385
chr1	58652867	58653368	B7E11_4A4_S4_peak_386
chr1	58658106	58658607	B7E11_4A4_S4_peak_387
chr1	58711770	58712271	B7E11_4A4_S4_peak_388
chr1	58712793	58713294	B7E11_4A4_S4_peak_389
chr1	58742442	58742943	B7E11_4A4_S4_peak_390
chr1	58951233	58951734	B7E11_4A4_S4_peak_391
chr1	58973117	58973618	B7E11_4A4_S4_peak_392
chr1	59042485	59042986	B7E11_4A4_S4_peak_393
chr1	59050100	59050601	B7E11_4A4_S4_peak_394
chr1	59162505	59163006	B7E11_4A4_S4_peak_395
chr1	59393650	59394151	B7E11_4A4_S4_peak_396
chr1	59428891	59429392	B7E11_4A4_S4_peak_397
chr1	59429288	59429789	B7E11_4A4_S4_peak_398
chr1	59430889	59431390	B7E11_4A4_S4_peak_399
chr1	59431372	59431873	B7E11_4A4_S4_peak_400
chr1	59448829	59449330	B7E11_4A4_S4_peak_401
chr1	59525654	59526155	B7E11_4A4_S4_peak_402
chr1	59564243	59564744	B7E11_4A4_S4_peak_403
chr1	59566645	59567146	B7E11_4A4_S4_peak_404
chr1	59580179	59580680	B7E11_4A4_S4_peak_405
chr1	59582283	59582784	B7E11_4A4_S4_peak_406
chr1	59739480	59739981	B7E11_4A4_S4_peak_407
chr1	59764670	59765171	B7E11_4A4_S4_peak_408
chr1	59880407	59880908	B7E11_4A4_S4_peak_409
chr1	59882411	59882912	B7E11_4A4_S4_peak_410
chr1	59912402	59912903	B7E11_4A4_S4_peak_411
chr1	59941348	59941849	B7E11_4A4_S4_peak_412
chr1	60013893	60014394	B7E11_4A4_S4_peak_413
chr1	60350250	60350751	B7E11_4A4_S4_peak_414
chr1	60544809	60545310	B7E11_4A4_S4_peak_415
chr1	60545673	60546174	B7E11_4A4_S4_peak_416
chr1	60548212	60548713	B7E11_4A4_S4_peak_417
chr1	60609267	60609768	B7E11_4A4_S4_peak_418
chr1	60613991	60614492	B7E11_4A4_S4_peak_419
chr1	60642905	60643406	B7E11_4A4_S4_peak_420
chr1	60696145	60696646	B7E11_4A4_S4_peak_421
chr1	60859384	60859885	B7E11_4A4_S4_peak_422
chr1	60875125	60875626	B7E11_4A4_S4_peak_423
chr1	60898590	60899091	B7E11_4A4_S4_peak_424
chr1	60899252	60899753	B7E11_4A4_S4_peak_425
chr1	60916446	60916947	B7E11_4A4_S4_peak_426
chr1	60967500	60968001	B7E11_4A4_S4_peak_427
chr1	60979068	60979569	B7E11_4A4_S4_peak_428
chr1	60982977	60983478	B7E11_4A4_S4_peak_429
chr1	61095428	61095929	B7E11_4A4_S4_peak_430
chr1	61099745	61100246	B7E11_4A4_S4_peak_431
chr1	61948815	61949316	B7E11_4A4_S4_peak_432
chr1	62607377	62607878	B7E11_4A4_S4_peak_433
chr1	62690685	62691186	B7E11_4A4_S4_peak_434
chr1	62690991	62691492	B7E11_4A4_S4_peak_435
chr1	62708162	62708663	B7E11_4A4_S4_peak_436
chr1	62763783	62764284	B7E11_4A4_S4_peak_437
chr1	62767631	62768132	B7E11_4A4_S4_peak_438
chr1	62794743	62795244	B7E11_4A4_S4_peak_439
chr1	62822756	62823257	B7E11_4A4_S4_peak_440
chr1	62823138	62823639	B7E11_4A4_S4_peak_441
chr1	62823819	62824320	B7E11_4A4_S4_peak_442
chr1	62908278	62908779	B7E11_4A4_S4_peak_443
chr1	62932639	62933140	B7E11_4A4_S4_peak_444
chr1	63106597	63107098	B7E11_4A4_S4_peak_445
chr1	63134559	63135060	B7E11_4A4_S4_peak_446
chr1	63168037	63168538	B7E11_4A4_S4_peak_447
chr1	63194913	63195414	B7E11_4A4_S4_peak_448
chr1	63621727	63622228	B7E11_4A4_S4_peak_449
chr1	63628110	63628611	B7E11_4A4_S4_peak_450
chr1	63696428	63696929	B7E11_4A4_S4_peak_451
chr1	63700781	63701282	B7E11_4A4_S4_peak_452
chr1	63776892	63777393	B7E11_4A4_S4_peak_453
chr1	63916868	63917369	B7E11_4A4_S4_peak_454
chr1	63929284	63929785	B7E11_4A4_S4_peak_455
chr1	63944746	63945247	B7E11_4A4_S4_peak_456
chr1	63981447	63981948	B7E11_4A4_S4_peak_457
chr1	64005185	64005686	B7E11_4A4_S4_peak_458
chr1	64036960	64037461	B7E11_4A4_S4_peak_459
chr1	64118652	64119153	B7E11_4A4_S4_peak_460
chr1	64208971	64209472	B7E11_4A4_S4_peak_461
chr1	64225952	64226453	B7E11_4A4_S4_peak_462
chr1	64241770	64242271	B7E11_4A4_S4_peak_463
chr1	64251742	64252243	B7E11_4A4_S4_peak_464
chr1	64302965	64303466	B7E11_4A4_S4_peak_465
chr1	64433674	64434175	B7E11_4A4_S4_peak_466
chr1	64434963	64435464	B7E11_4A4_S4_peak_467
chr1	64484459	64484960	B7E11_4A4_S4_peak_468
chr1	64545886	64546387	B7E11_4A4_S4_peak_469
chr1	64546444	64546945	B7E11_4A4_S4_peak_470
chr1	64753053	64753554	B7E11_4A4_S4_peak_471
chr1	64755966	64756467	B7E11_4A4_S4_peak_472
chr1	64757167	64757668	B7E11_4A4_S4_peak_473
chr1	64795690	64796191	B7E11_4A4_S4_peak_474
chr1	64797154	64797655	B7E11_4A4_S4_peak_475
chr1	64808209	64808710	B7E11_4A4_S4_peak_476
chr1	64809003	64809504	B7E11_4A4_S4_peak_477
chr1	64814419	64814920	B7E11_4A4_S4_peak_478
chr1	64941848	64942349	B7E11_4A4_S4_peak_479
chr1	64942683	64943184	B7E11_4A4_S4_peak_480
chr1	64983640	64984141	B7E11_4A4_S4_peak_481
chr1	65041817	65042318	B7E11_4A4_S4_peak_482
chr1	65090345	65090846	B7E11_4A4_S4_peak_483
chr1	65110001	65110502	B7E11_4A4_S4_peak_484
chr1	65111013	65111514	B7E11_4A4_S4_peak_485
chr1	65118571	65119072	B7E11_4A4_S4_peak_486
chr1	65131557	65132058	B7E11_4A4_S4_peak_487
chr1	65185732	65186233	B7E11_4A4_S4_peak_488
chr1	65362059	65362560	B7E11_4A4_S4_peak_489
chr1	65389698	65390199	B7E11_4A4_S4_peak_490
chr1	65393496	65393997	B7E11_4A4_S4_peak_491
chr1	65440115	65440616	B7E11_4A4_S4_peak_492
chr1	65925300	65925801	B7E11_4A4_S4_peak_493
chr1	65937654	65938155	B7E11_4A4_S4_peak_494
chr1	66617157	66617658	B7E11_4A4_S4_peak_495
chr1	66780965	66781466	B7E11_4A4_S4_peak_496
chr1	66782296	66782797	B7E11_4A4_S4_peak_497
chr1	66788450	66788951	B7E11_4A4_S4_peak_498
chr1	66815880	66816381	B7E11_4A4_S4_peak_499
chr1	66845893	66846394	B7E11_4A4_S4_peak_500
chr1	66900933	66901434	B7E11_4A4_S4_peak_501
chr1	66979972	66980473	B7E11_4A4_S4_peak_502
chr1	66982460	66982961	B7E11_4A4_S4_peak_503
chr1	66996569	66997070	B7E11_4A4_S4_peak_504
chr1	67040615	67041116	B7E11_4A4_S4_peak_505
chr1	67041286	67041787	B7E11_4A4_S4_peak_506
chr1	67041922	67042423	B7E11_4A4_S4_peak_507
chr1	67044311	67044812	B7E11_4A4_S4_peak_508
chr1	67044846	67045347	B7E11_4A4_S4_peak_509
chr1	67057952	67058453	B7E11_4A4_S4_peak_510
chr1	67077624	67078125	B7E11_4A4_S4_peak_511
chr1	67404448	67404949	B7E11_4A4_S4_peak_512
chr1	68115653	68116154	B7E11_4A4_S4_peak_513
chr1	68779676	68780177	B7E11_4A4_S4_peak_514
chr1	69121480	69121981	B7E11_4A4_S4_peak_515
chr1	69177748	69178249	B7E11_4A4_S4_peak_516
chr1	69178899	69179400	B7E11_4A4_S4_peak_517
chr1	69210216	69210717	B7E11_4A4_S4_peak_518
chr1	69277489	69277990	B7E11_4A4_S4_peak_519
chr1	69285039	69285540	B7E11_4A4_S4_peak_520
chr1	69285684	69286185	B7E11_4A4_S4_peak_521
chr1	69340456	69340957	B7E11_4A4_S4_peak_522
chr1	69375155	69375656	B7E11_4A4_S4_peak_523
chr1	69379720	69380221	B7E11_4A4_S4_peak_524
chr1	69397557	69398058	B7E11_4A4_S4_peak_525
chr1	69398575	69399076	B7E11_4A4_S4_peak_526
chr1	69433512	69434013	B7E11_4A4_S4_peak_527
chr1	69433956	69434457	B7E11_4A4_S4_peak_528
chr1	69434617	69435118	B7E11_4A4_S4_peak_529
chr1	69450418	69450919	B7E11_4A4_S4_peak_530
chr1	69452734	69453235	B7E11_4A4_S4_peak_531
chr1	69456947	69457448	B7E11_4A4_S4_peak_532
chr1	69461119	69461620	B7E11_4A4_S4_peak_533
chr1	69466574	69467075	B7E11_4A4_S4_peak_534
chr1	69467730	69468231	B7E11_4A4_S4_peak_535
chr1	69470699	69471200	B7E11_4A4_S4_peak_536
chr1	69508300	69508801	B7E11_4A4_S4_peak_537
chr1	69685971	69686472	B7E11_4A4_S4_peak_538
chr1	69727981	69728482	B7E11_4A4_S4_peak_539
chr1	69751901	69752402	B7E11_4A4_S4_peak_540
chr1	69834180	69834681	B7E11_4A4_S4_peak_541
chr1	71104875	71105376	B7E11_4A4_S4_peak_542
chr1	71335283	71335784	B7E11_4A4_S4_peak_543
chr1	71338808	71339309	B7E11_4A4_S4_peak_544
chr1	71339153	71339654	B7E11_4A4_S4_peak_545
chr1	71366313	71366814	B7E11_4A4_S4_peak_546
chr1	71390484	71390985	B7E11_4A4_S4_peak_547
chr1	71392355	71392856	B7E11_4A4_S4_peak_548
chr1	71396050	71396551	B7E11_4A4_S4_peak_549
chr1	71397667	71398168	B7E11_4A4_S4_peak_550
chr1	71401064	71401565	B7E11_4A4_S4_peak_551
chr1	71413269	71413770	B7E11_4A4_S4_peak_552
chr1	71413996	71414497	B7E11_4A4_S4_peak_553
chr1	71414788	71415289	B7E11_4A4_S4_peak_554
chr1	71459224	71459725	B7E11_4A4_S4_peak_555
chr1	71461155	71461656	B7E11_4A4_S4_peak_556
chr1	71478550	71479051	B7E11_4A4_S4_peak_557
chr1	71621408	71621909	B7E11_4A4_S4_peak_558
chr1	71667296	71667797	B7E11_4A4_S4_peak_559
chr1	71701392	71701893	B7E11_4A4_S4_peak_560
chr1	71723886	71724387	B7E11_4A4_S4_peak_561
chr1	71893566	71894067	B7E11_4A4_S4_peak_562
chr1	71895683	71896184	B7E11_4A4_S4_peak_563
chr1	72053072	72053573	B7E11_4A4_S4_peak_564
chr1	72076456	72076957	B7E11_4A4_S4_peak_565
chr1	72143196	72143697	B7E11_4A4_S4_peak_566
chr1	72144336	72144837	B7E11_4A4_S4_peak_567
chr1	72193811	72194312	B7E11_4A4_S4_peak_568
chr1	72202643	72203144	B7E11_4A4_S4_peak_569
chr1	72205489	72205990	B7E11_4A4_S4_peak_570
chr1	72210809	72211310	B7E11_4A4_S4_peak_571
chr1	72226247	72226748	B7E11_4A4_S4_peak_572
chr1	72226517	72227018	B7E11_4A4_S4_peak_573
chr1	72236828	72237329	B7E11_4A4_S4_peak_574
chr1	72238090	72238591	B7E11_4A4_S4_peak_575
chr1	72243682	72244183	B7E11_4A4_S4_peak_576
chr1	72243959	72244460	B7E11_4A4_S4_peak_577
chr1	72254996	72255497	B7E11_4A4_S4_peak_578
chr1	72288538	72289039	B7E11_4A4_S4_peak_579
chr1	72419215	72419716	B7E11_4A4_S4_peak_580
chr1	72593288	72593789	B7E11_4A4_S4_peak_581
chr1	72602143	72602644	B7E11_4A4_S4_peak_582
chr1	72733163	72733664	B7E11_4A4_S4_peak_583
chr1	72736340	72736841	B7E11_4A4_S4_peak_584
chr1	72738863	72739364	B7E11_4A4_S4_peak_585
chr1	72748640	72749141	B7E11_4A4_S4_peak_586
chr1	72753271	72753772	B7E11_4A4_S4_peak_587
chr1	72778855	72779356	B7E11_4A4_S4_peak_588
chr1	72780582	72781083	B7E11_4A4_S4_peak_589
chr1	72782154	72782655	B7E11_4A4_S4_peak_590
chr1	72797416	72797917	B7E11_4A4_S4_peak_591
chr1	72815654	72816155	B7E11_4A4_S4_peak_592
chr1	72820803	72821304	B7E11_4A4_S4_peak_593
chr1	72821294	72821795	B7E11_4A4_S4_peak_594
chr1	72839490	72839991	B7E11_4A4_S4_peak_595
chr1	72847786	72848287	B7E11_4A4_S4_peak_596
chr1	72887897	72888398	B7E11_4A4_S4_peak_597
chr1	73279302	73279803	B7E11_4A4_S4_peak_598
chr1	73307224	73307725	B7E11_4A4_S4_peak_599
chr1	73362094	73362595	B7E11_4A4_S4_peak_600
chr1	73363783	73364284	B7E11_4A4_S4_peak_601
chr1	73411383	73411884	B7E11_4A4_S4_peak_602
chr1	73457553	73458054	B7E11_4A4_S4_peak_603
chr1	73458240	73458741	B7E11_4A4_S4_peak_604
chr1	73471468	73471969	B7E11_4A4_S4_peak_605
chr1	73504275	73504776	B7E11_4A4_S4_peak_606
chr1	73507274	73507775	B7E11_4A4_S4_peak_607
chr1	73511767	73512268	B7E11_4A4_S4_peak_608
chr1	73538570	73539071	B7E11_4A4_S4_peak_609
chr1	73642591	73643092	B7E11_4A4_S4_peak_610
chr1	73830323	73830824	B7E11_4A4_S4_peak_611
chr1	73883375	73883876	B7E11_4A4_S4_peak_612
chr1	73893445	73893946	B7E11_4A4_S4_peak_613
chr1	74008542	74009043	B7E11_4A4_S4_peak_614
chr1	74024642	74025143	B7E11_4A4_S4_peak_615
chr1	74049176	74049677	B7E11_4A4_S4_peak_616
chr1	74070248	74070749	B7E11_4A4_S4_peak_617
chr1	74119005	74119506	B7E11_4A4_S4_peak_618
chr1	74121011	74121512	B7E11_4A4_S4_peak_619
chr1	74155373	74155874	B7E11_4A4_S4_peak_620
chr1	74185518	74186019	B7E11_4A4_S4_peak_621
chr1	74234469	74234970	B7E11_4A4_S4_peak_622
chr1	74238199	74238700	B7E11_4A4_S4_peak_623
chr1	74295778	74296279	B7E11_4A4_S4_peak_624
chr1	74296277	74296778	B7E11_4A4_S4_peak_625
chr1	74297256	74297757	B7E11_4A4_S4_peak_626
chr1	74329996	74330497	B7E11_4A4_S4_peak_627
chr1	74330527	74331028	B7E11_4A4_S4_peak_628
chr1	74337934	74338435	B7E11_4A4_S4_peak_629
chr1	74379073	74379574	B7E11_4A4_S4_peak_630
chr1	74397137	74397638	B7E11_4A4_S4_peak_631
chr1	74425791	74426292	B7E11_4A4_S4_peak_632
chr1	74635428	74635929	B7E11_4A4_S4_peak_633
chr1	74715979	74716480	B7E11_4A4_S4_peak_634
chr1	74726060	74726561	B7E11_4A4_S4_peak_635
chr1	74726805	74727306	B7E11_4A4_S4_peak_636
chr1	74776039	74776540	B7E11_4A4_S4_peak_637
chr1	74776548	74777049	B7E11_4A4_S4_peak_638
chr1	74780603	74781104	B7E11_4A4_S4_peak_639
chr1	74784177	74784678	B7E11_4A4_S4_peak_640
chr1	74794423	74794924	B7E11_4A4_S4_peak_641
chr1	74795165	74795666	B7E11_4A4_S4_peak_642
chr1	74804074	74804575	B7E11_4A4_S4_peak_643
chr1	74804555	74805056	B7E11_4A4_S4_peak_644
chr1	74805272	74805773	B7E11_4A4_S4_peak_645
chr1	74806952	74807453	B7E11_4A4_S4_peak_646
chr1	75028241	75028742	B7E11_4A4_S4_peak_647
chr1	75045504	75046005	B7E11_4A4_S4_peak_648
chr1	75124086	75124587	B7E11_4A4_S4_peak_649
chr1	75128027	75128528	B7E11_4A4_S4_peak_650
chr1	75167486	75167987	B7E11_4A4_S4_peak_651
chr1	75231126	75231627	B7E11_4A4_S4_peak_652
chr1	75231552	75232053	B7E11_4A4_S4_peak_653
chr1	75248049	75248550	B7E11_4A4_S4_peak_654
chr1	75250568	75251069	B7E11_4A4_S4_peak_655
chr1	75291531	75292032	B7E11_4A4_S4_peak_656
chr1	75293131	75293632	B7E11_4A4_S4_peak_657
chr1	75440638	75441139	B7E11_4A4_S4_peak_658
chr1	75495057	75495558	B7E11_4A4_S4_peak_659
chr1	75504175	75504676	B7E11_4A4_S4_peak_660
chr1	75587940	75588441	B7E11_4A4_S4_peak_661
chr1	75588371	75588872	B7E11_4A4_S4_peak_662
chr1	75588885	75589386	B7E11_4A4_S4_peak_663
chr1	75608119	75608620	B7E11_4A4_S4_peak_664
chr1	75611421	75611922	B7E11_4A4_S4_peak_665
chr1	75613203	75613704	B7E11_4A4_S4_peak_666
chr1	75693482	75693983	B7E11_4A4_S4_peak_667
chr1	76024336	76024837	B7E11_4A4_S4_peak_668
chr1	76167388	76167889	B7E11_4A4_S4_peak_669
chr1	76543442	76543943	B7E11_4A4_S4_peak_670
chr1	76644863	76645364	B7E11_4A4_S4_peak_671
chr1	76646043	76646544	B7E11_4A4_S4_peak_672
chr1	76717077	76717578	B7E11_4A4_S4_peak_673
chr1	76873205	76873706	B7E11_4A4_S4_peak_674
chr1	76874129	76874630	B7E11_4A4_S4_peak_675
chr1	76880447	76880948	B7E11_4A4_S4_peak_676
chr1	76927022	76927523	B7E11_4A4_S4_peak_677
chr1	76950281	76950782	B7E11_4A4_S4_peak_678
chr1	77028129	77028630	B7E11_4A4_S4_peak_679
chr1	77060158	77060659	B7E11_4A4_S4_peak_680
chr1	77080772	77081273	B7E11_4A4_S4_peak_681
chr1	77144527	77145028	B7E11_4A4_S4_peak_682
chr1	77187306	77187807	B7E11_4A4_S4_peak_683
chr1	77212000	77212501	B7E11_4A4_S4_peak_684
chr1	77435415	77435916	B7E11_4A4_S4_peak_685
chr1	77460929	77461430	B7E11_4A4_S4_peak_686
chr1	77470893	77471394	B7E11_4A4_S4_peak_687
chr1	77516107	77516608	B7E11_4A4_S4_peak_688
chr1	77532805	77533306	B7E11_4A4_S4_peak_689
chr1	77947086	77947587	B7E11_4A4_S4_peak_690
chr1	78317084	78317585	B7E11_4A4_S4_peak_691
chr1	78320229	78320730	B7E11_4A4_S4_peak_692
chr1	78324392	78324893	B7E11_4A4_S4_peak_693
chr1	78347370	78347871	B7E11_4A4_S4_peak_694
chr1	78404475	78404976	B7E11_4A4_S4_peak_695
chr1	78497192	78497693	B7E11_4A4_S4_peak_696
chr1	78527049	78527550	B7E11_4A4_S4_peak_697
chr1	78532553	78533054	B7E11_4A4_S4_peak_698
chr1	78540448	78540949	B7E11_4A4_S4_peak_699
chr1	78591692	78592193	B7E11_4A4_S4_peak_700
chr1	78592920	78593421	B7E11_4A4_S4_peak_701
chr1	78642269	78642770	B7E11_4A4_S4_peak_702
chr1	78644161	78644662	B7E11_4A4_S4_peak_703
chr1	78647244	78647745	B7E11_4A4_S4_peak_704
chr1	78649238	78649739	B7E11_4A4_S4_peak_705
chr1	78656415	78656916	B7E11_4A4_S4_peak_706
chr1	78680691	78681192	B7E11_4A4_S4_peak_707
chr1	78770743	78771244	B7E11_4A4_S4_peak_708
chr1	79158900	79159401	B7E11_4A4_S4_peak_709
chr1	79176724	79177225	B7E11_4A4_S4_peak_710
chr1	79181306	79181807	B7E11_4A4_S4_peak_711
chr1	79459729	79460230	B7E11_4A4_S4_peak_712
chr1	79637677	79638178	B7E11_4A4_S4_peak_713
chr1	79691244	79691745	B7E11_4A4_S4_peak_714
chr1	79697311	79697812	B7E11_4A4_S4_peak_715
chr1	79745920	79746421	B7E11_4A4_S4_peak_716
chr1	79775817	79776318	B7E11_4A4_S4_peak_717
chr1	79830052	79830553	B7E11_4A4_S4_peak_718
chr1	79924818	79925319	B7E11_4A4_S4_peak_719
chr1	80221075	80221576	B7E11_4A4_S4_peak_720
chr1	80549439	80549940	B7E11_4A4_S4_peak_721
chr1	80607487	80607988	B7E11_4A4_S4_peak_722
chr1	81579182	81579683	B7E11_4A4_S4_peak_723
chr1	81670494	81670995	B7E11_4A4_S4_peak_724
chr1	81671050	81671551	B7E11_4A4_S4_peak_725
chr1	81677656	81678157	B7E11_4A4_S4_peak_726
chr1	81734367	81734868	B7E11_4A4_S4_peak_727
chr1	81755705	81756206	B7E11_4A4_S4_peak_728
chr1	81792366	81792867	B7E11_4A4_S4_peak_729
chr1	81844756	81845257	B7E11_4A4_S4_peak_730
chr1	81912414	81912915	B7E11_4A4_S4_peak_731
chr1	81933552	81934053	B7E11_4A4_S4_peak_732
chr1	81954461	81954962	B7E11_4A4_S4_peak_733
chr1	82144366	82144867	B7E11_4A4_S4_peak_734
chr1	82150698	82151199	B7E11_4A4_S4_peak_735
chr1	82156065	82156566	B7E11_4A4_S4_peak_736
chr1	82199865	82200366	B7E11_4A4_S4_peak_737
chr1	82201823	82202324	B7E11_4A4_S4_peak_738
chr1	82238379	82238880	B7E11_4A4_S4_peak_739
chr1	82258123	82258624	B7E11_4A4_S4_peak_740
chr1	82311300	82311801	B7E11_4A4_S4_peak_741
chr1	82371765	82372266	B7E11_4A4_S4_peak_742
chr1	82384940	82385441	B7E11_4A4_S4_peak_743
chr1	82428255	82428756	B7E11_4A4_S4_peak_744
chr1	82428924	82429425	B7E11_4A4_S4_peak_745
chr1	82431742	82432243	B7E11_4A4_S4_peak_746
chr1	82577685	82578186	B7E11_4A4_S4_peak_747
chr1	82597126	82597627	B7E11_4A4_S4_peak_748
chr1	82599077	82599578	B7E11_4A4_S4_peak_749
chr1	82603179	82603680	B7E11_4A4_S4_peak_750
chr1	82616008	82616509	B7E11_4A4_S4_peak_751
chr1	82631367	82631868	B7E11_4A4_S4_peak_752
chr1	82634465	82634966	B7E11_4A4_S4_peak_753
chr1	82795059	82795560	B7E11_4A4_S4_peak_754
chr1	82796020	82796521	B7E11_4A4_S4_peak_755
chr1	82831671	82832172	B7E11_4A4_S4_peak_756
chr1	82908796	82909297	B7E11_4A4_S4_peak_757
chr1	82917550	82918051	B7E11_4A4_S4_peak_758
chr1	82947225	82947726	B7E11_4A4_S4_peak_759
chr1	82947576	82948077	B7E11_4A4_S4_peak_760
chr1	83091251	83091752	B7E11_4A4_S4_peak_761
chr1	83123166	83123667	B7E11_4A4_S4_peak_762
chr1	83135782	83136283	B7E11_4A4_S4_peak_763
chr1	83835431	83835932	B7E11_4A4_S4_peak_764
chr1	83981183	83981684	B7E11_4A4_S4_peak_765
chr1	83989167	83989668	B7E11_4A4_S4_peak_766
chr1	84157760	84158261	B7E11_4A4_S4_peak_767
chr1	84406762	84407263	B7E11_4A4_S4_peak_768
chr1	84772826	84773327	B7E11_4A4_S4_peak_769
chr1	84804729	84805230	B7E11_4A4_S4_peak_770
chr1	84880970	84881471	B7E11_4A4_S4_peak_771
chr1	84881438	84881939	B7E11_4A4_S4_peak_772
chr1	84939874	84940375	B7E11_4A4_S4_peak_773
chr1	84949266	84949767	B7E11_4A4_S4_peak_774
chr1	85246700	85247201	B7E11_4A4_S4_peak_775
chr1	85282719	85283220	B7E11_4A4_S4_peak_776
chr1	85758312	85758813	B7E11_4A4_S4_peak_777
chr1	85837953	85838454	B7E11_4A4_S4_peak_778
chr1	85897012	85897513	B7E11_4A4_S4_peak_779
chr1	85959126	85959627	B7E11_4A4_S4_peak_780
chr1	86016378	86016879	B7E11_4A4_S4_peak_781
chr1	86136384	86136885	B7E11_4A4_S4_peak_782
chr1	86151086	86151587	B7E11_4A4_S4_peak_783
chr1	86179030	86179531	B7E11_4A4_S4_peak_784
chr1	86375877	86376378	B7E11_4A4_S4_peak_785
chr1	86409459	86409960	B7E11_4A4_S4_peak_786
chr1	86438523	86439024	B7E11_4A4_S4_peak_787
chr1	86439906	86440407	B7E11_4A4_S4_peak_788
chr1	86463431	86463932	B7E11_4A4_S4_peak_789
chr1	86482191	86482692	B7E11_4A4_S4_peak_790
chr1	86482700	86483201	B7E11_4A4_S4_peak_791
chr1	86503153	86503654	B7E11_4A4_S4_peak_792
chr1	86515875	86516376	B7E11_4A4_S4_peak_793
chr1	86522306	86522807	B7E11_4A4_S4_peak_794
chr1	86523496	86523997	B7E11_4A4_S4_peak_795
chr1	86623269	86623770	B7E11_4A4_S4_peak_796
chr1	86679911	86680412	B7E11_4A4_S4_peak_797
chr1	86681916	86682417	B7E11_4A4_S4_peak_798
chr1	86690183	86690684	B7E11_4A4_S4_peak_799
chr1	86745131	86745632	B7E11_4A4_S4_peak_800
chr1	86756703	86757204	B7E11_4A4_S4_peak_801
chr1	87024453	87024954	B7E11_4A4_S4_peak_802
chr1	87037836	87038337	B7E11_4A4_S4_peak_803
chr1	87040201	87040702	B7E11_4A4_S4_peak_804
chr1	87079050	87079551	B7E11_4A4_S4_peak_805
chr1	87252188	87252689	B7E11_4A4_S4_peak_806
chr1	87254325	87254826	B7E11_4A4_S4_peak_807
chr1	87299448	87299949	B7E11_4A4_S4_peak_808
chr1	87340057	87340558	B7E11_4A4_S4_peak_809
chr1	87398953	87399454	B7E11_4A4_S4_peak_810
chr1	87494637	87495138	B7E11_4A4_S4_peak_811
chr1	87560219	87560720	B7E11_4A4_S4_peak_812
chr1	87573694	87574195	B7E11_4A4_S4_peak_813
chr1	87574829	87575330	B7E11_4A4_S4_peak_814
chr1	87638064	87638565	B7E11_4A4_S4_peak_815
chr1	87691641	87692142	B7E11_4A4_S4_peak_816
chr1	87879463	87879964	B7E11_4A4_S4_peak_817
chr1	87881579	87882080	B7E11_4A4_S4_peak_818
chr1	88013600	88014101	B7E11_4A4_S4_peak_819
chr1	88097710	88098211	B7E11_4A4_S4_peak_820
chr1	88102838	88103339	B7E11_4A4_S4_peak_821
chr1	88129351	88129852	B7E11_4A4_S4_peak_822
chr1	88134373	88134874	B7E11_4A4_S4_peak_823
chr1	88153581	88154082	B7E11_4A4_S4_peak_824
chr1	88237428	88237929	B7E11_4A4_S4_peak_825
chr1	88249183	88249684	B7E11_4A4_S4_peak_826
chr1	88259120	88259621	B7E11_4A4_S4_peak_827
chr1	88262227	88262728	B7E11_4A4_S4_peak_828
chr1	88277399	88277900	B7E11_4A4_S4_peak_829
chr1	88411086	88411587	B7E11_4A4_S4_peak_830
chr1	88428337	88428838	B7E11_4A4_S4_peak_831
chr1	88428609	88429110	B7E11_4A4_S4_peak_832
chr1	88433014	88433515	B7E11_4A4_S4_peak_833
chr1	88437139	88437640	B7E11_4A4_S4_peak_834
chr1	88437784	88438285	B7E11_4A4_S4_peak_835
chr1	88442644	88443145	B7E11_4A4_S4_peak_836
chr1	88443334	88443835	B7E11_4A4_S4_peak_837
chr1	88455577	88456078	B7E11_4A4_S4_peak_838
chr1	88468285	88468786	B7E11_4A4_S4_peak_839
chr1	88496223	88496724	B7E11_4A4_S4_peak_840
chr1	88505758	88506259	B7E11_4A4_S4_peak_841
chr1	88507867	88508368	B7E11_4A4_S4_peak_842
chr1	88508219	88508720	B7E11_4A4_S4_peak_843
chr1	88526249	88526750	B7E11_4A4_S4_peak_844
chr1	88536843	88537344	B7E11_4A4_S4_peak_845
chr1	88543151	88543652	B7E11_4A4_S4_peak_846
chr1	88606357	88606858	B7E11_4A4_S4_peak_847
chr1	88639721	88640222	B7E11_4A4_S4_peak_848
chr1	88680157	88680658	B7E11_4A4_S4_peak_849
chr1	88680686	88681187	B7E11_4A4_S4_peak_850
chr1	88699567	88700068	B7E11_4A4_S4_peak_851
chr1	88705714	88706215	B7E11_4A4_S4_peak_852
chr1	88763625	88764126	B7E11_4A4_S4_peak_853
chr1	88868779	88869280	B7E11_4A4_S4_peak_854
chr1	88879370	88879871	B7E11_4A4_S4_peak_855
chr1	88917444	88917945	B7E11_4A4_S4_peak_856
chr1	89015371	89015872	B7E11_4A4_S4_peak_857
chr1	89036249	89036750	B7E11_4A4_S4_peak_858
chr1	89092549	89093050	B7E11_4A4_S4_peak_859
chr1	89104352	89104853	B7E11_4A4_S4_peak_860
chr1	89107524	89108025	B7E11_4A4_S4_peak_861
chr1	89108214	89108715	B7E11_4A4_S4_peak_862
chr1	89121453	89121954	B7E11_4A4_S4_peak_863
chr1	89122483	89122984	B7E11_4A4_S4_peak_864
chr1	89123250	89123751	B7E11_4A4_S4_peak_865
chr1	89131467	89131968	B7E11_4A4_S4_peak_866
chr1	89175860	89176361	B7E11_4A4_S4_peak_867
chr1	89190936	89191437	B7E11_4A4_S4_peak_868
chr1	89297769	89298270	B7E11_4A4_S4_peak_869
chr1	89454405	89454906	B7E11_4A4_S4_peak_870
chr1	89473365	89473866	B7E11_4A4_S4_peak_871
chr1	89474705	89475206	B7E11_4A4_S4_peak_872
chr1	89513709	89514210	B7E11_4A4_S4_peak_873
chr1	89609269	89609770	B7E11_4A4_S4_peak_874
chr1	89659110	89659611	B7E11_4A4_S4_peak_875
chr1	89673750	89674251	B7E11_4A4_S4_peak_876
chr1	89686640	89687141	B7E11_4A4_S4_peak_877
chr1	89700889	89701390	B7E11_4A4_S4_peak_878
chr1	89724131	89724632	B7E11_4A4_S4_peak_879
chr1	89956201	89956702	B7E11_4A4_S4_peak_880
chr1	90028318	90028819	B7E11_4A4_S4_peak_881
chr1	90057485	90057986	B7E11_4A4_S4_peak_882
chr1	90100546	90101047	B7E11_4A4_S4_peak_883
chr1	90164334	90164835	B7E11_4A4_S4_peak_884
chr1	90183556	90184057	B7E11_4A4_S4_peak_885
chr1	90203626	90204127	B7E11_4A4_S4_peak_886
chr1	90259068	90259569	B7E11_4A4_S4_peak_887
chr1	90273411	90273912	B7E11_4A4_S4_peak_888
chr1	90288469	90288970	B7E11_4A4_S4_peak_889
chr1	90327837	90328338	B7E11_4A4_S4_peak_890
chr1	90416123	90416624	B7E11_4A4_S4_peak_891
chr1	90440662	90441163	B7E11_4A4_S4_peak_892
chr1	90441182	90441683	B7E11_4A4_S4_peak_893
chr1	90519556	90520057	B7E11_4A4_S4_peak_894
chr1	90632608	90633109	B7E11_4A4_S4_peak_895
chr1	90801009	90801510	B7E11_4A4_S4_peak_896
chr1	90927283	90927784	B7E11_4A4_S4_peak_897
chr1	90999102	90999603	B7E11_4A4_S4_peak_898
chr1	91095804	91096305	B7E11_4A4_S4_peak_899
chr1	91097395	91097896	B7E11_4A4_S4_peak_900
chr1	91247968	91248469	B7E11_4A4_S4_peak_901
chr1	91263711	91264212	B7E11_4A4_S4_peak_902
chr1	91279086	91279587	B7E11_4A4_S4_peak_903
chr1	91377299	91377800	B7E11_4A4_S4_peak_904
chr1	91398700	91399201	B7E11_4A4_S4_peak_905
chr1	91401068	91401569	B7E11_4A4_S4_peak_906
chr1	91414036	91414537	B7E11_4A4_S4_peak_907
chr1	91436486	91436987	B7E11_4A4_S4_peak_908
chr1	91437484	91437985	B7E11_4A4_S4_peak_909
chr1	91438028	91438529	B7E11_4A4_S4_peak_910
chr1	91458215	91458716	B7E11_4A4_S4_peak_911
chr1	91460609	91461110	B7E11_4A4_S4_peak_912
chr1	91465186	91465687	B7E11_4A4_S4_peak_913
chr1	91490196	91490697	B7E11_4A4_S4_peak_914
chr1	91600559	91601060	B7E11_4A4_S4_peak_915
chr1	91718839	91719340	B7E11_4A4_S4_peak_916
chr1	91799552	91800053	B7E11_4A4_S4_peak_917
chr1	91872368	91872869	B7E11_4A4_S4_peak_918
chr1	91883004	91883505	B7E11_4A4_S4_peak_919
chr1	92059539	92060040	B7E11_4A4_S4_peak_920
chr1	92064212	92064713	B7E11_4A4_S4_peak_921
chr1	92086962	92087463	B7E11_4A4_S4_peak_922
chr1	92087319	92087820	B7E11_4A4_S4_peak_923
chr1	92099411	92099912	B7E11_4A4_S4_peak_924
chr1	92111463	92111964	B7E11_4A4_S4_peak_925
chr1	92141257	92141758	B7E11_4A4_S4_peak_926
chr1	92167489	92167990	B7E11_4A4_S4_peak_927
chr1	92183428	92183929	B7E11_4A4_S4_peak_928
chr1	92184459	92184960	B7E11_4A4_S4_peak_929
chr1	92203796	92204297	B7E11_4A4_S4_peak_930
chr1	92215260	92215761	B7E11_4A4_S4_peak_931
chr1	92238990	92239491	B7E11_4A4_S4_peak_932
chr1	92270402	92270903	B7E11_4A4_S4_peak_933
chr1	92314916	92315417	B7E11_4A4_S4_peak_934
chr1	92337377	92337878	B7E11_4A4_S4_peak_935
chr1	92649793	92650294	B7E11_4A4_S4_peak_936
chr1	92669337	92669838	B7E11_4A4_S4_peak_937
chr1	92683175	92683676	B7E11_4A4_S4_peak_938
chr1	92699089	92699590	B7E11_4A4_S4_peak_939
chr1	92744433	92744934	B7E11_4A4_S4_peak_940
chr1	92745259	92745760	B7E11_4A4_S4_peak_941
chr1	92749153	92749654	B7E11_4A4_S4_peak_942
chr1	92785292	92785793	B7E11_4A4_S4_peak_943
chr1	92799636	92800137	B7E11_4A4_S4_peak_944
chr1	92802280	92802781	B7E11_4A4_S4_peak_945
chr1	92815857	92816358	B7E11_4A4_S4_peak_946
chr1	92911758	92912259	B7E11_4A4_S4_peak_947
chr1	92930142	92930643	B7E11_4A4_S4_peak_948
chr1	92970706	92971207	B7E11_4A4_S4_peak_949
chr1	93002181	93002682	B7E11_4A4_S4_peak_950
chr1	93130064	93130565	B7E11_4A4_S4_peak_951
chr1	93157565	93158066	B7E11_4A4_S4_peak_952
chr1	93158732	93159233	B7E11_4A4_S4_peak_953
chr1	93159945	93160446	B7E11_4A4_S4_peak_954
chr1	93160685	93161186	B7E11_4A4_S4_peak_955
chr1	93173650	93174151	B7E11_4A4_S4_peak_956
chr1	93183899	93184400	B7E11_4A4_S4_peak_957
chr1	93188050	93188551	B7E11_4A4_S4_peak_958
chr1	93197895	93198396	B7E11_4A4_S4_peak_959
chr1	93210279	93210780	B7E11_4A4_S4_peak_960
chr1	93227944	93228445	B7E11_4A4_S4_peak_961
chr1	93299701	93300202	B7E11_4A4_S4_peak_962
chr1	93300595	93301096	B7E11_4A4_S4_peak_963
chr1	93337534	93338035	B7E11_4A4_S4_peak_964
chr1	93377612	93378113	B7E11_4A4_S4_peak_965
chr1	93377938	93378439	B7E11_4A4_S4_peak_966
chr1	93392185	93392686	B7E11_4A4_S4_peak_967
chr1	93537959	93538460	B7E11_4A4_S4_peak_968
chr1	93571352	93571853	B7E11_4A4_S4_peak_969
chr1	93685250	93685751	B7E11_4A4_S4_peak_970
chr1	93705487	93705988	B7E11_4A4_S4_peak_971
chr1	93897393	93897894	B7E11_4A4_S4_peak_972
chr1	93919694	93920195	B7E11_4A4_S4_peak_973
chr1	93966513	93967014	B7E11_4A4_S4_peak_974
chr1	94152975	94153476	B7E11_4A4_S4_peak_975
chr1	94582146	94582647	B7E11_4A4_S4_peak_976
chr1	95035974	95036475	B7E11_4A4_S4_peak_977
chr1	95326792	95327293	B7E11_4A4_S4_peak_978
chr1	96805339	96805840	B7E11_4A4_S4_peak_979
chr1	97672722	97673223	B7E11_4A4_S4_peak_980
chr1	97799754	97800255	B7E11_4A4_S4_peak_981
chr1	97963759	97964260	B7E11_4A4_S4_peak_982
chr1	97976704	97977205	B7E11_4A4_S4_peak_983
chr1	98969625	98970126	B7E11_4A4_S4_peak_984
chr1	99673601	99674102	B7E11_4A4_S4_peak_985
chr1	100104350	100104851	B7E11_4A4_S4_peak_986
chr1	100148905	100149406	B7E11_4A4_S4_peak_987
chr1	100149878	100150379	B7E11_4A4_S4_peak_988
chr1	100171438	100171939	B7E11_4A4_S4_peak_989
chr1	100264795	100265296	B7E11_4A4_S4_peak_990
chr1	101133421	101133922	B7E11_4A4_S4_peak_991
chr1	101793116	101793617	B7E11_4A4_S4_peak_992
chr1	103661351	103661852	B7E11_4A4_S4_peak_993
chr1	103752756	103753257	B7E11_4A4_S4_peak_994
chr1	104088124	104088625	B7E11_4A4_S4_peak_995
chr1	105075617	105076118	B7E11_4A4_S4_peak_996
chr1	105291873	105292374	B7E11_4A4_S4_peak_997
chr1	105487093	105487594	B7E11_4A4_S4_peak_998
chr1	105717666	105718167	B7E11_4A4_S4_peak_999
chr1	105805516	105806017	B7E11_4A4_S4_peak_1000
chr1	105816768	105817269	B7E11_4A4_S4_peak_1001
chr1	105866781	105867282	B7E11_4A4_S4_peak_1002
chr1	105906371	105906872	B7E11_4A4_S4_peak_1003
chr1	106042931	106043432	B7E11_4A4_S4_peak_1004
chr1	106058355	106058856	B7E11_4A4_S4_peak_1005
chr1	106077305	106077806	B7E11_4A4_S4_peak_1006
chr1	106162715	106163216	B7E11_4A4_S4_peak_1007
chr1	106168791	106169292	B7E11_4A4_S4_peak_1008
chr1	106211285	106211786	B7E11_4A4_S4_peak_1009
chr1	106230295	106230796	B7E11_4A4_S4_peak_1010
chr1	106241054	106241555	B7E11_4A4_S4_peak_1011
chr1	106262040	106262541	B7E11_4A4_S4_peak_1012
chr1	106267999	106268500	B7E11_4A4_S4_peak_1013
chr1	106400857	106401358	B7E11_4A4_S4_peak_1014
chr1	106565989	106566490	B7E11_4A4_S4_peak_1015
chr1	106602431	106602932	B7E11_4A4_S4_peak_1016
chr1	106630016	106630517	B7E11_4A4_S4_peak_1017
chr1	106765731	106766232	B7E11_4A4_S4_peak_1018
chr1	106799267	106799768	B7E11_4A4_S4_peak_1019
chr1	106822248	106822749	B7E11_4A4_S4_peak_1020
chr1	106857319	106857820	B7E11_4A4_S4_peak_1021
chr1	106860725	106861226	B7E11_4A4_S4_peak_1022
chr1	106861992	106862493	B7E11_4A4_S4_peak_1023
chr1	106943747	106944248	B7E11_4A4_S4_peak_1024
chr1	107356655	107357156	B7E11_4A4_S4_peak_1025
chr1	107488141	107488642	B7E11_4A4_S4_peak_1026
chr1	107505890	107506391	B7E11_4A4_S4_peak_1027
chr1	107528279	107528780	B7E11_4A4_S4_peak_1028
chr1	107528571	107529072	B7E11_4A4_S4_peak_1029
chr1	107538704	107539205	B7E11_4A4_S4_peak_1030
chr1	107589746	107590247	B7E11_4A4_S4_peak_1031
chr1	107590281	107590782	B7E11_4A4_S4_peak_1032
chr1	107591057	107591558	B7E11_4A4_S4_peak_1033
chr1	107633464	107633965	B7E11_4A4_S4_peak_1034
chr1	107809873	107810374	B7E11_4A4_S4_peak_1035
chr1	111751444	111751945	B7E11_4A4_S4_peak_1036
chr1	111756118	111756619	B7E11_4A4_S4_peak_1037
chr1	112017920	112018421	B7E11_4A4_S4_peak_1038
chr1	112019339	112019840	B7E11_4A4_S4_peak_1039
chr1	113372796	113373297	B7E11_4A4_S4_peak_1040
chr1	116359541	116360042	B7E11_4A4_S4_peak_1041
chr1	118233451	118233952	B7E11_4A4_S4_peak_1042
chr1	118387423	118387924	B7E11_4A4_S4_peak_1043
chr1	118458186	118458687	B7E11_4A4_S4_peak_1044
chr1	118469416	118469917	B7E11_4A4_S4_peak_1045
chr1	118487111	118487612	B7E11_4A4_S4_peak_1046
chr1	118539046	118539547	B7E11_4A4_S4_peak_1047
chr1	118873511	118874012	B7E11_4A4_S4_peak_1048
chr1	118887347	118887848	B7E11_4A4_S4_peak_1049
chr1	118993605	118994106	B7E11_4A4_S4_peak_1050
chr1	119013190	119013691	B7E11_4A4_S4_peak_1051
chr1	119125545	119126046	B7E11_4A4_S4_peak_1052
chr1	119167234	119167735	B7E11_4A4_S4_peak_1053
chr1	119197088	119197589	B7E11_4A4_S4_peak_1054
chr1	119217295	119217796	B7E11_4A4_S4_peak_1055
chr1	119224628	119225129	B7E11_4A4_S4_peak_1056
chr1	119227288	119227789	B7E11_4A4_S4_peak_1057
chr1	119265373	119265874	B7E11_4A4_S4_peak_1058
chr1	119292062	119292563	B7E11_4A4_S4_peak_1059
chr1	119292270	119292771	B7E11_4A4_S4_peak_1060
chr1	119293108	119293609	B7E11_4A4_S4_peak_1061
chr1	119303842	119304343	B7E11_4A4_S4_peak_1062
chr1	119307176	119307677	B7E11_4A4_S4_peak_1063
chr1	119307784	119308285	B7E11_4A4_S4_peak_1064
chr1	119315870	119316371	B7E11_4A4_S4_peak_1065
chr1	119321691	119322192	B7E11_4A4_S4_peak_1066
chr1	119345148	119345649	B7E11_4A4_S4_peak_1067
chr1	119379873	119380374	B7E11_4A4_S4_peak_1068
chr1	119404695	119405196	B7E11_4A4_S4_peak_1069
chr1	119408053	119408554	B7E11_4A4_S4_peak_1070
chr1	119409043	119409544	B7E11_4A4_S4_peak_1071
chr1	119451016	119451517	B7E11_4A4_S4_peak_1072
chr1	119537737	119538238	B7E11_4A4_S4_peak_1073
chr1	119582099	119582600	B7E11_4A4_S4_peak_1074
chr1	119596504	119597005	B7E11_4A4_S4_peak_1075
chr1	119766050	119766551	B7E11_4A4_S4_peak_1076
chr1	119830280	119830781	B7E11_4A4_S4_peak_1077
chr1	120035982	120036483	B7E11_4A4_S4_peak_1078
chr1	120105340	120105841	B7E11_4A4_S4_peak_1079
chr1	120136152	120136653	B7E11_4A4_S4_peak_1080
chr1	120156032	120156533	B7E11_4A4_S4_peak_1081
chr1	120259298	120259799	B7E11_4A4_S4_peak_1082
chr1	120515584	120516085	B7E11_4A4_S4_peak_1083
chr1	120518769	120519270	B7E11_4A4_S4_peak_1084
chr1	120573126	120573627	B7E11_4A4_S4_peak_1085
chr1	121196108	121196609	B7E11_4A4_S4_peak_1086
chr1	121201170	121201671	B7E11_4A4_S4_peak_1087
chr1	121220321	121220822	B7E11_4A4_S4_peak_1088
chr1	121236174	121236675	B7E11_4A4_S4_peak_1089
chr1	121236715	121237216	B7E11_4A4_S4_peak_1090
chr1	121241504	121242005	B7E11_4A4_S4_peak_1091
chr1	121242719	121243220	B7E11_4A4_S4_peak_1092
chr1	121250193	121250694	B7E11_4A4_S4_peak_1093
chr1	121374301	121374802	B7E11_4A4_S4_peak_1094
chr1	121377175	121377676	B7E11_4A4_S4_peak_1095
chr1	121395707	121396208	B7E11_4A4_S4_peak_1096
chr1	121434887	121435388	B7E11_4A4_S4_peak_1097
chr1	121517648	121518149	B7E11_4A4_S4_peak_1098
chr1	121653235	121653736	B7E11_4A4_S4_peak_1099
chr1	121787327	121787828	B7E11_4A4_S4_peak_1100
chr1	124487760	124488261	B7E11_4A4_S4_peak_1101
chr1	124488484	124488985	B7E11_4A4_S4_peak_1102
chr1	125441215	125441716	B7E11_4A4_S4_peak_1103
chr1	125482810	125483311	B7E11_4A4_S4_peak_1104
chr1	125602193	125602694	B7E11_4A4_S4_peak_1105
chr1	125701628	125702129	B7E11_4A4_S4_peak_1106
chr1	125734064	125734565	B7E11_4A4_S4_peak_1107
chr1	126942877	126943378	B7E11_4A4_S4_peak_1108
chr1	126973768	126974269	B7E11_4A4_S4_peak_1109
chr1	127219442	127219943	B7E11_4A4_S4_peak_1110
chr1	127846420	127846921	B7E11_4A4_S4_peak_1111
chr1	127983152	127983653	B7E11_4A4_S4_peak_1112
chr1	128398602	128399103	B7E11_4A4_S4_peak_1113
chr1	128767982	128768483	B7E11_4A4_S4_peak_1114
chr1	129029313	129029814	B7E11_4A4_S4_peak_1115
chr1	129557585	129558086	B7E11_4A4_S4_peak_1116
chr1	130353491	130353992	B7E11_4A4_S4_peak_1117
chr1	130515189	130515690	B7E11_4A4_S4_peak_1118
chr1	130686604	130687105	B7E11_4A4_S4_peak_1119
chr1	130690622	130691123	B7E11_4A4_S4_peak_1120
chr1	130703533	130704034	B7E11_4A4_S4_peak_1121
chr1	130745464	130745965	B7E11_4A4_S4_peak_1122
chr1	130747116	130747617	B7E11_4A4_S4_peak_1123
chr1	130764128	130764629	B7E11_4A4_S4_peak_1124
chr1	130770414	130770915	B7E11_4A4_S4_peak_1125
chr1	130771048	130771549	B7E11_4A4_S4_peak_1126
chr1	130775587	130776088	B7E11_4A4_S4_peak_1127
chr1	130802839	130803340	B7E11_4A4_S4_peak_1128
chr1	130879835	130880336	B7E11_4A4_S4_peak_1129
chr1	130892244	130892745	B7E11_4A4_S4_peak_1130
chr1	130895156	130895657	B7E11_4A4_S4_peak_1131
chr1	130942740	130943241	B7E11_4A4_S4_peak_1132
chr1	131010631	131011132	B7E11_4A4_S4_peak_1133
chr1	131064303	131064804	B7E11_4A4_S4_peak_1134
chr1	131135035	131135536	B7E11_4A4_S4_peak_1135
chr1	131139153	131139654	B7E11_4A4_S4_peak_1136
chr1	131147864	131148365	B7E11_4A4_S4_peak_1137
chr1	131180143	131180644	B7E11_4A4_S4_peak_1138
chr1	131205216	131205717	B7E11_4A4_S4_peak_1139
chr1	131206397	131206898	B7E11_4A4_S4_peak_1140
chr1	131221245	131221746	B7E11_4A4_S4_peak_1141
chr1	131224796	131225297	B7E11_4A4_S4_peak_1142
chr1	131228196	131228697	B7E11_4A4_S4_peak_1143
chr1	131238452	131238953	B7E11_4A4_S4_peak_1144
chr1	131238908	131239409	B7E11_4A4_S4_peak_1145
chr1	131239510	131240011	B7E11_4A4_S4_peak_1146
chr1	131501344	131501845	B7E11_4A4_S4_peak_1147
chr1	131514124	131514625	B7E11_4A4_S4_peak_1148
chr1	131677926	131678427	B7E11_4A4_S4_peak_1149
chr1	131689844	131690345	B7E11_4A4_S4_peak_1150
chr1	131690331	131690832	B7E11_4A4_S4_peak_1151
chr1	131819145	131819646	B7E11_4A4_S4_peak_1152
chr1	131910474	131910975	B7E11_4A4_S4_peak_1153
chr1	131993606	131994107	B7E11_4A4_S4_peak_1154
chr1	132001765	132002266	B7E11_4A4_S4_peak_1155
chr1	132004447	132004948	B7E11_4A4_S4_peak_1156
chr1	132007991	132008492	B7E11_4A4_S4_peak_1157
chr1	132010598	132011099	B7E11_4A4_S4_peak_1158
chr1	132027920	132028421	B7E11_4A4_S4_peak_1159
chr1	132089698	132090199	B7E11_4A4_S4_peak_1160
chr1	132095475	132095976	B7E11_4A4_S4_peak_1161
chr1	132103028	132103529	B7E11_4A4_S4_peak_1162
chr1	132146195	132146696	B7E11_4A4_S4_peak_1163
chr1	132151082	132151583	B7E11_4A4_S4_peak_1164
chr1	132161859	132162360	B7E11_4A4_S4_peak_1165
chr1	132195501	132196002	B7E11_4A4_S4_peak_1166
chr1	132203821	132204322	B7E11_4A4_S4_peak_1167
chr1	132258763	132259264	B7E11_4A4_S4_peak_1168
chr1	132265577	132266078	B7E11_4A4_S4_peak_1169
chr1	132266799	132267300	B7E11_4A4_S4_peak_1170
chr1	132286760	132287261	B7E11_4A4_S4_peak_1171
chr1	132318659	132319160	B7E11_4A4_S4_peak_1172
chr1	132319150	132319651	B7E11_4A4_S4_peak_1173
chr1	132346439	132346940	B7E11_4A4_S4_peak_1174
chr1	132353385	132353886	B7E11_4A4_S4_peak_1175
chr1	132354100	132354601	B7E11_4A4_S4_peak_1176
chr1	132432820	132433321	B7E11_4A4_S4_peak_1177
chr1	132537701	132538202	B7E11_4A4_S4_peak_1178
chr1	132582698	132583199	B7E11_4A4_S4_peak_1179
chr1	133019388	133019889	B7E11_4A4_S4_peak_1180
chr1	133020050	133020551	B7E11_4A4_S4_peak_1181
chr1	133090554	133091055	B7E11_4A4_S4_peak_1182
chr1	133159169	133159670	B7E11_4A4_S4_peak_1183
chr1	133162000	133162501	B7E11_4A4_S4_peak_1184
chr1	133175094	133175595	B7E11_4A4_S4_peak_1185
chr1	133231731	133232232	B7E11_4A4_S4_peak_1186
chr1	133265369	133265870	B7E11_4A4_S4_peak_1187
chr1	133276843	133277344	B7E11_4A4_S4_peak_1188
chr1	133370135	133370636	B7E11_4A4_S4_peak_1189
chr1	133471455	133471956	B7E11_4A4_S4_peak_1190
chr1	133550753	133551254	B7E11_4A4_S4_peak_1191
chr1	133664153	133664654	B7E11_4A4_S4_peak_1192
chr1	133694378	133694879	B7E11_4A4_S4_peak_1193
chr1	133695885	133696386	B7E11_4A4_S4_peak_1194
chr1	133710109	133710610	B7E11_4A4_S4_peak_1195
chr1	133710347	133710848	B7E11_4A4_S4_peak_1196
chr1	133732166	133732667	B7E11_4A4_S4_peak_1197
chr1	133777581	133778082	B7E11_4A4_S4_peak_1198
chr1	133779019	133779520	B7E11_4A4_S4_peak_1199
chr1	133781521	133782022	B7E11_4A4_S4_peak_1200
chr1	133801716	133802217	B7E11_4A4_S4_peak_1201
chr1	133855044	133855545	B7E11_4A4_S4_peak_1202
chr1	133933345	133933846	B7E11_4A4_S4_peak_1203
chr1	133947633	133948134	B7E11_4A4_S4_peak_1204
chr1	133959522	133960023	B7E11_4A4_S4_peak_1205
chr1	133965177	133965678	B7E11_4A4_S4_peak_1206
chr1	133967563	133968064	B7E11_4A4_S4_peak_1207
chr1	133978670	133979171	B7E11_4A4_S4_peak_1208
chr1	134050985	134051486	B7E11_4A4_S4_peak_1209
chr1	134065517	134066018	B7E11_4A4_S4_peak_1210
chr1	134077925	134078426	B7E11_4A4_S4_peak_1211
chr1	134079146	134079647	B7E11_4A4_S4_peak_1212
chr1	134079792	134080293	B7E11_4A4_S4_peak_1213
chr1	134096158	134096659	B7E11_4A4_S4_peak_1214
chr1	134097243	134097744	B7E11_4A4_S4_peak_1215
chr1	134097848	134098349	B7E11_4A4_S4_peak_1216
chr1	134099229	134099730	B7E11_4A4_S4_peak_1217
chr1	134100871	134101372	B7E11_4A4_S4_peak_1218
chr1	134104457	134104958	B7E11_4A4_S4_peak_1219
chr1	134105720	134106221	B7E11_4A4_S4_peak_1220
chr1	134106626	134107127	B7E11_4A4_S4_peak_1221
chr1	134113567	134114068	B7E11_4A4_S4_peak_1222
chr1	134113978	134114479	B7E11_4A4_S4_peak_1223
chr1	134117084	134117585	B7E11_4A4_S4_peak_1224
chr1	134232691	134233192	B7E11_4A4_S4_peak_1225
chr1	134287124	134287625	B7E11_4A4_S4_peak_1226
chr1	134466234	134466735	B7E11_4A4_S4_peak_1227
chr1	134526687	134527188	B7E11_4A4_S4_peak_1228
chr1	134533570	134534071	B7E11_4A4_S4_peak_1229
chr1	134540528	134541029	B7E11_4A4_S4_peak_1230
chr1	134583470	134583971	B7E11_4A4_S4_peak_1231
chr1	134657273	134657774	B7E11_4A4_S4_peak_1232
chr1	134733851	134734352	B7E11_4A4_S4_peak_1233
chr1	134749970	134750471	B7E11_4A4_S4_peak_1234
chr1	134829471	134829972	B7E11_4A4_S4_peak_1235
chr1	134941907	134942408	B7E11_4A4_S4_peak_1236
chr1	135018850	135019351	B7E11_4A4_S4_peak_1237
chr1	135020963	135021464	B7E11_4A4_S4_peak_1238
chr1	135077310	135077811	B7E11_4A4_S4_peak_1239
chr1	135108612	135109113	B7E11_4A4_S4_peak_1240
chr1	135129696	135130197	B7E11_4A4_S4_peak_1241
chr1	135148572	135149073	B7E11_4A4_S4_peak_1242
chr1	135150635	135151136	B7E11_4A4_S4_peak_1243
chr1	135170586	135171087	B7E11_4A4_S4_peak_1244
chr1	135181775	135182276	B7E11_4A4_S4_peak_1245
chr1	135188251	135188752	B7E11_4A4_S4_peak_1246
chr1	135195806	135196307	B7E11_4A4_S4_peak_1247
chr1	135217862	135218363	B7E11_4A4_S4_peak_1248
chr1	135261169	135261670	B7E11_4A4_S4_peak_1249
chr1	135268293	135268794	B7E11_4A4_S4_peak_1250
chr1	135282853	135283354	B7E11_4A4_S4_peak_1251
chr1	135359002	135359503	B7E11_4A4_S4_peak_1252
chr1	135479782	135480283	B7E11_4A4_S4_peak_1253
chr1	135490457	135490958	B7E11_4A4_S4_peak_1254
chr1	135535135	135535636	B7E11_4A4_S4_peak_1255
chr1	135714951	135715452	B7E11_4A4_S4_peak_1256
chr1	135717491	135717992	B7E11_4A4_S4_peak_1257
chr1	135723787	135724288	B7E11_4A4_S4_peak_1258
chr1	135739316	135739817	B7E11_4A4_S4_peak_1259
chr1	135743103	135743604	B7E11_4A4_S4_peak_1260
chr1	135755480	135755981	B7E11_4A4_S4_peak_1261
chr1	135755906	135756407	B7E11_4A4_S4_peak_1262
chr1	135759613	135760114	B7E11_4A4_S4_peak_1263
chr1	135765883	135766384	B7E11_4A4_S4_peak_1264
chr1	135770805	135771306	B7E11_4A4_S4_peak_1265
chr1	135771188	135771689	B7E11_4A4_S4_peak_1266
chr1	135773842	135774343	B7E11_4A4_S4_peak_1267
chr1	135778773	135779274	B7E11_4A4_S4_peak_1268
chr1	135779127	135779628	B7E11_4A4_S4_peak_1269
chr1	135792655	135793156	B7E11_4A4_S4_peak_1270
chr1	135793401	135793902	B7E11_4A4_S4_peak_1271
chr1	135812302	135812803	B7E11_4A4_S4_peak_1272
chr1	135813650	135814151	B7E11_4A4_S4_peak_1273
chr1	135846584	135847085	B7E11_4A4_S4_peak_1274
chr1	135861965	135862466	B7E11_4A4_S4_peak_1275
chr1	135868601	135869102	B7E11_4A4_S4_peak_1276
chr1	135883302	135883803	B7E11_4A4_S4_peak_1277
chr1	135890976	135891477	B7E11_4A4_S4_peak_1278
chr1	135891877	135892378	B7E11_4A4_S4_peak_1279
chr1	135900082	135900583	B7E11_4A4_S4_peak_1280
chr1	135900591	135901092	B7E11_4A4_S4_peak_1281
chr1	135906713	135907214	B7E11_4A4_S4_peak_1282
chr1	135914934	135915435	B7E11_4A4_S4_peak_1283
chr1	135915279	135915780	B7E11_4A4_S4_peak_1284
chr1	135916605	135917106	B7E11_4A4_S4_peak_1285
chr1	135925784	135926285	B7E11_4A4_S4_peak_1286
chr1	135928950	135929451	B7E11_4A4_S4_peak_1287
chr1	135929246	135929747	B7E11_4A4_S4_peak_1288
chr1	135933626	135934127	B7E11_4A4_S4_peak_1289
chr1	135942103	135942604	B7E11_4A4_S4_peak_1290
chr1	135943813	135944314	B7E11_4A4_S4_peak_1291
chr1	136051485	136051986	B7E11_4A4_S4_peak_1292
chr1	136126744	136127245	B7E11_4A4_S4_peak_1293
chr1	136135545	136136046	B7E11_4A4_S4_peak_1294
chr1	136141049	136141550	B7E11_4A4_S4_peak_1295
chr1	136160256	136160757	B7E11_4A4_S4_peak_1296
chr1	136164860	136165361	B7E11_4A4_S4_peak_1297
chr1	136170132	136170633	B7E11_4A4_S4_peak_1298
chr1	136214453	136214954	B7E11_4A4_S4_peak_1299
chr1	136223655	136224156	B7E11_4A4_S4_peak_1300
chr1	136224410	136224911	B7E11_4A4_S4_peak_1301
chr1	136228271	136228772	B7E11_4A4_S4_peak_1302
chr1	136230149	136230650	B7E11_4A4_S4_peak_1303
chr1	136241184	136241685	B7E11_4A4_S4_peak_1304
chr1	136247359	136247860	B7E11_4A4_S4_peak_1305
chr1	136261950	136262451	B7E11_4A4_S4_peak_1306
chr1	136309098	136309599	B7E11_4A4_S4_peak_1307
chr1	136328489	136328990	B7E11_4A4_S4_peak_1308
chr1	136354843	136355344	B7E11_4A4_S4_peak_1309
chr1	136355659	136356160	B7E11_4A4_S4_peak_1310
chr1	136399196	136399697	B7E11_4A4_S4_peak_1311
chr1	136408636	136409137	B7E11_4A4_S4_peak_1312
chr1	136409586	136410087	B7E11_4A4_S4_peak_1313
chr1	136416532	136417033	B7E11_4A4_S4_peak_1314
chr1	136449484	136449985	B7E11_4A4_S4_peak_1315
chr1	136596010	136596511	B7E11_4A4_S4_peak_1316
chr1	136661138	136661639	B7E11_4A4_S4_peak_1317
chr1	136675286	136675787	B7E11_4A4_S4_peak_1318
chr1	136682988	136683489	B7E11_4A4_S4_peak_1319
chr1	136696248	136696749	B7E11_4A4_S4_peak_1320
chr1	136717749	136718250	B7E11_4A4_S4_peak_1321
chr1	137079536	137080037	B7E11_4A4_S4_peak_1322
chr1	137587385	137587886	B7E11_4A4_S4_peak_1323
chr1	138064654	138065155	B7E11_4A4_S4_peak_1324
chr1	138348409	138348910	B7E11_4A4_S4_peak_1325
chr1	138494966	138495467	B7E11_4A4_S4_peak_1326
chr1	138511105	138511606	B7E11_4A4_S4_peak_1327
chr1	138515315	138515816	B7E11_4A4_S4_peak_1328
chr1	138555749	138556250	B7E11_4A4_S4_peak_1329
chr1	138570886	138571387	B7E11_4A4_S4_peak_1330
chr1	138930795	138931296	B7E11_4A4_S4_peak_1331
chr1	138974805	138975306	B7E11_4A4_S4_peak_1332
chr1	139195622	139196123	B7E11_4A4_S4_peak_1333
chr1	139378705	139379206	B7E11_4A4_S4_peak_1334
chr1	140340740	140341241	B7E11_4A4_S4_peak_1335
chr1	141244537	141245038	B7E11_4A4_S4_peak_1336
chr1	141255550	141256051	B7E11_4A4_S4_peak_1337
chr1	141991016	141991517	B7E11_4A4_S4_peak_1338
chr1	142873119	142873620	B7E11_4A4_S4_peak_1339
chr1	143037180	143037681	B7E11_4A4_S4_peak_1340
chr1	143542302	143542803	B7E11_4A4_S4_peak_1341
chr1	143559969	143560470	B7E11_4A4_S4_peak_1342
chr1	143596930	143597431	B7E11_4A4_S4_peak_1343
chr1	143730915	143731416	B7E11_4A4_S4_peak_1344
chr1	143753732	143754233	B7E11_4A4_S4_peak_1345
chr1	143941439	143941940	B7E11_4A4_S4_peak_1346
chr1	143957469	143957970	B7E11_4A4_S4_peak_1347
chr1	144030509	144031010	B7E11_4A4_S4_peak_1348
chr1	144306004	144306505	B7E11_4A4_S4_peak_1349
chr1	144354974	144355475	B7E11_4A4_S4_peak_1350
chr1	144502109	144502610	B7E11_4A4_S4_peak_1351
chr1	145016129	145016630	B7E11_4A4_S4_peak_1352
chr1	145109395	145109896	B7E11_4A4_S4_peak_1353
chr1	145112290	145112791	B7E11_4A4_S4_peak_1354
chr1	145627259	145627760	B7E11_4A4_S4_peak_1355
chr1	145929996	145930497	B7E11_4A4_S4_peak_1356
chr1	146745096	146745597	B7E11_4A4_S4_peak_1357
chr1	147062192	147062693	B7E11_4A4_S4_peak_1358
chr1	149891024	149891525	B7E11_4A4_S4_peak_1359
chr1	149950548	149951049	B7E11_4A4_S4_peak_1360
chr1	150061270	150061771	B7E11_4A4_S4_peak_1361
chr1	150081743	150082244	B7E11_4A4_S4_peak_1362
chr1	150088616	150089117	B7E11_4A4_S4_peak_1363
chr1	150129992	150130493	B7E11_4A4_S4_peak_1364
chr1	150131699	150132200	B7E11_4A4_S4_peak_1365
chr1	150139888	150140389	B7E11_4A4_S4_peak_1366
chr1	150144981	150145482	B7E11_4A4_S4_peak_1367
chr1	150152472	150152973	B7E11_4A4_S4_peak_1368
chr1	150169958	150170459	B7E11_4A4_S4_peak_1369
chr1	150535698	150536199	B7E11_4A4_S4_peak_1370
chr1	150652785	150653286	B7E11_4A4_S4_peak_1371
chr1	151141382	151141883	B7E11_4A4_S4_peak_1372
chr1	151154078	151154579	B7E11_4A4_S4_peak_1373
chr1	151168681	151169182	B7E11_4A4_S4_peak_1374
chr1	151188506	151189007	B7E11_4A4_S4_peak_1375
chr1	151226929	151227430	B7E11_4A4_S4_peak_1376
chr1	151251321	151251822	B7E11_4A4_S4_peak_1377
chr1	151289032	151289533	B7E11_4A4_S4_peak_1378
chr1	151303201	151303702	B7E11_4A4_S4_peak_1379
chr1	151304441	151304942	B7E11_4A4_S4_peak_1380
chr1	151440657	151441158	B7E11_4A4_S4_peak_1381
chr1	151500598	151501099	B7E11_4A4_S4_peak_1382
chr1	151661324	151661825	B7E11_4A4_S4_peak_1383
chr1	151662014	151662515	B7E11_4A4_S4_peak_1384
chr1	151689692	151690193	B7E11_4A4_S4_peak_1385
chr1	152053052	152053553	B7E11_4A4_S4_peak_1386
chr1	152082002	152082503	B7E11_4A4_S4_peak_1387
chr1	152832284	152832785	B7E11_4A4_S4_peak_1388
chr1	152911588	152912089	B7E11_4A4_S4_peak_1389
chr1	152937166	152937667	B7E11_4A4_S4_peak_1390
chr1	152944471	152944972	B7E11_4A4_S4_peak_1391
chr1	152949040	152949541	B7E11_4A4_S4_peak_1392
chr1	152981452	152981953	B7E11_4A4_S4_peak_1393
chr1	152992196	152992697	B7E11_4A4_S4_peak_1394
chr1	153076564	153077065	B7E11_4A4_S4_peak_1395
chr1	153085188	153085689	B7E11_4A4_S4_peak_1396
chr1	153111574	153112075	B7E11_4A4_S4_peak_1397
chr1	153126306	153126807	B7E11_4A4_S4_peak_1398
chr1	153128790	153129291	B7E11_4A4_S4_peak_1399
chr1	153129953	153130454	B7E11_4A4_S4_peak_1400
chr1	153130302	153130803	B7E11_4A4_S4_peak_1401
chr1	153134189	153134690	B7E11_4A4_S4_peak_1402
chr1	153140934	153141435	B7E11_4A4_S4_peak_1403
chr1	153153645	153154146	B7E11_4A4_S4_peak_1404
chr1	153173200	153173701	B7E11_4A4_S4_peak_1405
chr1	153174828	153175329	B7E11_4A4_S4_peak_1406
chr1	153185912	153186413	B7E11_4A4_S4_peak_1407
chr1	153201187	153201688	B7E11_4A4_S4_peak_1408
chr1	153202141	153202642	B7E11_4A4_S4_peak_1409
chr1	153207008	153207509	B7E11_4A4_S4_peak_1410
chr1	153224159	153224660	B7E11_4A4_S4_peak_1411
chr1	153237932	153238433	B7E11_4A4_S4_peak_1412
chr1	153286094	153286595	B7E11_4A4_S4_peak_1413
chr1	153292035	153292536	B7E11_4A4_S4_peak_1414
chr1	153297640	153298141	B7E11_4A4_S4_peak_1415
chr1	153300297	153300798	B7E11_4A4_S4_peak_1416
chr1	153332816	153333317	B7E11_4A4_S4_peak_1417
chr1	153386575	153387076	B7E11_4A4_S4_peak_1418
chr1	153412890	153413391	B7E11_4A4_S4_peak_1419
chr1	153417584	153418085	B7E11_4A4_S4_peak_1420
chr1	153507865	153508366	B7E11_4A4_S4_peak_1421
chr1	153542911	153543412	B7E11_4A4_S4_peak_1422
chr1	153635466	153635967	B7E11_4A4_S4_peak_1423
chr1	153837280	153837781	B7E11_4A4_S4_peak_1424
chr1	153918907	153919408	B7E11_4A4_S4_peak_1425
chr1	153965493	153965994	B7E11_4A4_S4_peak_1426
chr1	154018161	154018662	B7E11_4A4_S4_peak_1427
chr1	154042929	154043430	B7E11_4A4_S4_peak_1428
chr1	154077079	154077580	B7E11_4A4_S4_peak_1429
chr1	154125068	154125569	B7E11_4A4_S4_peak_1430
chr1	154126480	154126981	B7E11_4A4_S4_peak_1431
chr1	154150333	154150834	B7E11_4A4_S4_peak_1432
chr1	154150853	154151354	B7E11_4A4_S4_peak_1433
chr1	154156404	154156905	B7E11_4A4_S4_peak_1434
chr1	154157035	154157536	B7E11_4A4_S4_peak_1435
chr1	154180142	154180643	B7E11_4A4_S4_peak_1436
chr1	154706401	154706902	B7E11_4A4_S4_peak_1437
chr1	155030819	155031320	B7E11_4A4_S4_peak_1438
chr1	155040001	155040502	B7E11_4A4_S4_peak_1439
chr1	155056083	155056584	B7E11_4A4_S4_peak_1440
chr1	155069638	155070139	B7E11_4A4_S4_peak_1441
chr1	155071406	155071907	B7E11_4A4_S4_peak_1442
chr1	155072565	155073066	B7E11_4A4_S4_peak_1443
chr1	155073532	155074033	B7E11_4A4_S4_peak_1444
chr1	155074815	155075316	B7E11_4A4_S4_peak_1445
chr1	155075860	155076361	B7E11_4A4_S4_peak_1446
chr1	155079507	155080008	B7E11_4A4_S4_peak_1447
chr1	155083359	155083860	B7E11_4A4_S4_peak_1448
chr1	155089332	155089833	B7E11_4A4_S4_peak_1449
chr1	155147159	155147660	B7E11_4A4_S4_peak_1450
chr1	155214891	155215392	B7E11_4A4_S4_peak_1451
chr1	155216830	155217331	B7E11_4A4_S4_peak_1452
chr1	155224217	155224718	B7E11_4A4_S4_peak_1453
chr1	155237354	155237855	B7E11_4A4_S4_peak_1454
chr1	155453197	155453698	B7E11_4A4_S4_peak_1455
chr1	155532795	155533296	B7E11_4A4_S4_peak_1456
chr1	155569406	155569907	B7E11_4A4_S4_peak_1457
chr1	155717101	155717602	B7E11_4A4_S4_peak_1458
chr1	155813779	155814280	B7E11_4A4_S4_peak_1459
chr1	156090817	156091318	B7E11_4A4_S4_peak_1460
chr1	156182389	156182890	B7E11_4A4_S4_peak_1461
chr1	156326638	156327139	B7E11_4A4_S4_peak_1462
chr1	156345399	156345900	B7E11_4A4_S4_peak_1463
chr1	156400160	156400661	B7E11_4A4_S4_peak_1464
chr1	156590321	156590822	B7E11_4A4_S4_peak_1465
chr1	156615351	156615852	B7E11_4A4_S4_peak_1466
chr1	156616875	156617376	B7E11_4A4_S4_peak_1467
chr1	156660301	156660802	B7E11_4A4_S4_peak_1468
chr1	156660752	156661253	B7E11_4A4_S4_peak_1469
chr1	156726499	156727000	B7E11_4A4_S4_peak_1470
chr1	156748384	156748885	B7E11_4A4_S4_peak_1471
chr1	156785646	156786147	B7E11_4A4_S4_peak_1472
chr1	156914864	156915365	B7E11_4A4_S4_peak_1473
chr1	156971120	156971621	B7E11_4A4_S4_peak_1474
chr1	156990581	156991082	B7E11_4A4_S4_peak_1475
chr1	156991116	156991617	B7E11_4A4_S4_peak_1476
chr1	157026558	157027059	B7E11_4A4_S4_peak_1477
chr1	157048553	157049054	B7E11_4A4_S4_peak_1478
chr1	157065708	157066209	B7E11_4A4_S4_peak_1479
chr1	157073532	157074033	B7E11_4A4_S4_peak_1480
chr1	157079685	157080186	B7E11_4A4_S4_peak_1481
chr1	157081549	157082050	B7E11_4A4_S4_peak_1482
chr1	157120211	157120712	B7E11_4A4_S4_peak_1483
chr1	157227415	157227916	B7E11_4A4_S4_peak_1484
chr1	157256429	157256930	B7E11_4A4_S4_peak_1485
chr1	157318814	157319315	B7E11_4A4_S4_peak_1486
chr1	157320357	157320858	B7E11_4A4_S4_peak_1487
chr1	157380734	157381235	B7E11_4A4_S4_peak_1488
chr1	157440118	157440619	B7E11_4A4_S4_peak_1489
chr1	157459820	157460321	B7E11_4A4_S4_peak_1490
chr1	157591981	157592482	B7E11_4A4_S4_peak_1491
chr1	157792367	157792868	B7E11_4A4_S4_peak_1492
chr1	158147537	158148038	B7E11_4A4_S4_peak_1493
chr1	158728817	158729318	B7E11_4A4_S4_peak_1494
chr1	158917047	158917548	B7E11_4A4_S4_peak_1495
chr1	159153321	159153822	B7E11_4A4_S4_peak_1496
chr1	159193103	159193604	B7E11_4A4_S4_peak_1497
chr1	159199574	159200075	B7E11_4A4_S4_peak_1498
chr1	159458506	159459007	B7E11_4A4_S4_peak_1499
chr1	159510579	159511080	B7E11_4A4_S4_peak_1500
chr1	159557642	159558143	B7E11_4A4_S4_peak_1501
chr1	159888611	159889112	B7E11_4A4_S4_peak_1502
chr1	159889401	159889902	B7E11_4A4_S4_peak_1503
chr1	159900963	159901464	B7E11_4A4_S4_peak_1504
chr1	159918213	159918714	B7E11_4A4_S4_peak_1505
chr1	160041265	160041766	B7E11_4A4_S4_peak_1506
chr1	160057642	160058143	B7E11_4A4_S4_peak_1507
chr1	160059829	160060330	B7E11_4A4_S4_peak_1508
chr1	160107019	160107520	B7E11_4A4_S4_peak_1509
chr1	160233996	160234497	B7E11_4A4_S4_peak_1510
chr1	160251269	160251770	B7E11_4A4_S4_peak_1511
chr1	160263934	160264435	B7E11_4A4_S4_peak_1512
chr1	160275176	160275677	B7E11_4A4_S4_peak_1513
chr1	160297731	160298232	B7E11_4A4_S4_peak_1514
chr1	160370175	160370676	B7E11_4A4_S4_peak_1515
chr1	160414107	160414608	B7E11_4A4_S4_peak_1516
chr1	160454953	160455454	B7E11_4A4_S4_peak_1517
chr1	160459280	160459781	B7E11_4A4_S4_peak_1518
chr1	160496451	160496952	B7E11_4A4_S4_peak_1519
chr1	160521896	160522397	B7E11_4A4_S4_peak_1520
chr1	160542140	160542641	B7E11_4A4_S4_peak_1521
chr1	160550646	160551147	B7E11_4A4_S4_peak_1522
chr1	160651692	160652193	B7E11_4A4_S4_peak_1523
chr1	160724617	160725118	B7E11_4A4_S4_peak_1524
chr1	160734543	160735044	B7E11_4A4_S4_peak_1525
chr1	160791916	160792417	B7E11_4A4_S4_peak_1526
chr1	160893922	160894423	B7E11_4A4_S4_peak_1527
chr1	160937205	160937706	B7E11_4A4_S4_peak_1528
chr1	161076074	161076575	B7E11_4A4_S4_peak_1529
chr1	161131296	161131797	B7E11_4A4_S4_peak_1530
chr1	161243964	161244465	B7E11_4A4_S4_peak_1531
chr1	161264966	161265467	B7E11_4A4_S4_peak_1532
chr1	161267985	161268486	B7E11_4A4_S4_peak_1533
chr1	161301282	161301783	B7E11_4A4_S4_peak_1534
chr1	161316238	161316739	B7E11_4A4_S4_peak_1535
chr1	161359061	161359562	B7E11_4A4_S4_peak_1536
chr1	161377596	161378097	B7E11_4A4_S4_peak_1537
chr1	161444781	161445282	B7E11_4A4_S4_peak_1538
chr1	161451719	161452220	B7E11_4A4_S4_peak_1539
chr1	161482148	161482649	B7E11_4A4_S4_peak_1540
chr1	161491502	161492003	B7E11_4A4_S4_peak_1541
chr1	161506182	161506683	B7E11_4A4_S4_peak_1542
chr1	161524065	161524566	B7E11_4A4_S4_peak_1543
chr1	161567455	161567956	B7E11_4A4_S4_peak_1544
chr1	161607345	161607846	B7E11_4A4_S4_peak_1545
chr1	161621334	161621835	B7E11_4A4_S4_peak_1546
chr1	161681216	161681717	B7E11_4A4_S4_peak_1547
chr1	161691939	161692440	B7E11_4A4_S4_peak_1548
chr1	161734811	161735312	B7E11_4A4_S4_peak_1549
chr1	161750131	161750632	B7E11_4A4_S4_peak_1550
chr1	161896138	161896639	B7E11_4A4_S4_peak_1551
chr1	161907647	161908148	B7E11_4A4_S4_peak_1552
chr1	161913511	161914012	B7E11_4A4_S4_peak_1553
chr1	161914664	161915165	B7E11_4A4_S4_peak_1554
chr1	161968701	161969202	B7E11_4A4_S4_peak_1555
chr1	162076499	162077000	B7E11_4A4_S4_peak_1556
chr1	162126413	162126914	B7E11_4A4_S4_peak_1557
chr1	162126999	162127500	B7E11_4A4_S4_peak_1558
chr1	162164843	162165344	B7E11_4A4_S4_peak_1559
chr1	162191418	162191919	B7E11_4A4_S4_peak_1560
chr1	162223164	162223665	B7E11_4A4_S4_peak_1561
chr1	162243352	162243853	B7E11_4A4_S4_peak_1562
chr1	162295405	162295906	B7E11_4A4_S4_peak_1563
chr1	162329179	162329680	B7E11_4A4_S4_peak_1564
chr1	162388773	162389274	B7E11_4A4_S4_peak_1565
chr1	162509267	162509768	B7E11_4A4_S4_peak_1566
chr1	162560019	162560520	B7E11_4A4_S4_peak_1567
chr1	162570233	162570734	B7E11_4A4_S4_peak_1568
chr1	162914356	162914857	B7E11_4A4_S4_peak_1569
chr1	163089416	163089917	B7E11_4A4_S4_peak_1570
chr1	163091293	163091794	B7E11_4A4_S4_peak_1571
chr1	163252925	163253426	B7E11_4A4_S4_peak_1572
chr1	163263099	163263600	B7E11_4A4_S4_peak_1573
chr1	163373697	163374198	B7E11_4A4_S4_peak_1574
chr1	163382623	163383124	B7E11_4A4_S4_peak_1575
chr1	163511202	163511703	B7E11_4A4_S4_peak_1576
chr1	163560897	163561398	B7E11_4A4_S4_peak_1577
chr1	163562254	163562755	B7E11_4A4_S4_peak_1578
chr1	163563832	163564333	B7E11_4A4_S4_peak_1579
chr1	164235829	164236330	B7E11_4A4_S4_peak_1580
chr1	164242751	164243252	B7E11_4A4_S4_peak_1581
chr1	164249451	164249952	B7E11_4A4_S4_peak_1582
chr1	164250668	164251169	B7E11_4A4_S4_peak_1583
chr1	164274595	164275096	B7E11_4A4_S4_peak_1584
chr1	164405271	164405772	B7E11_4A4_S4_peak_1585
chr1	164491266	164491767	B7E11_4A4_S4_peak_1586
chr1	164538645	164539146	B7E11_4A4_S4_peak_1587
chr1	164572217	164572718	B7E11_4A4_S4_peak_1588
chr1	164683163	164683664	B7E11_4A4_S4_peak_1589
chr1	164888559	164889060	B7E11_4A4_S4_peak_1590
chr1	164992162	164992663	B7E11_4A4_S4_peak_1591
chr1	164994043	164994544	B7E11_4A4_S4_peak_1592
chr1	165046019	165046520	B7E11_4A4_S4_peak_1593
chr1	165046471	165046972	B7E11_4A4_S4_peak_1594
chr1	165054227	165054728	B7E11_4A4_S4_peak_1595
chr1	165080233	165080734	B7E11_4A4_S4_peak_1596
chr1	165299610	165300111	B7E11_4A4_S4_peak_1597
chr1	165302750	165303251	B7E11_4A4_S4_peak_1598
chr1	165307458	165307959	B7E11_4A4_S4_peak_1599
chr1	165585667	165586168	B7E11_4A4_S4_peak_1600
chr1	165643623	165644124	B7E11_4A4_S4_peak_1601
chr1	165656926	165657427	B7E11_4A4_S4_peak_1602
chr1	165720955	165721456	B7E11_4A4_S4_peak_1603
chr1	165751856	165752357	B7E11_4A4_S4_peak_1604
chr1	165758272	165758773	B7E11_4A4_S4_peak_1605
chr1	165986017	165986518	B7E11_4A4_S4_peak_1606
chr1	166043722	166044223	B7E11_4A4_S4_peak_1607
chr1	167097312	167097813	B7E11_4A4_S4_peak_1608
chr1	167243064	167243565	B7E11_4A4_S4_peak_1609
chr1	167249876	167250377	B7E11_4A4_S4_peak_1610
chr1	167268845	167269346	B7E11_4A4_S4_peak_1611
chr1	167269122	167269623	B7E11_4A4_S4_peak_1612
chr1	167387326	167387827	B7E11_4A4_S4_peak_1613
chr1	167391388	167391889	B7E11_4A4_S4_peak_1614
chr1	167392593	167393094	B7E11_4A4_S4_peak_1615
chr1	167482746	167483247	B7E11_4A4_S4_peak_1616
chr1	167486839	167487340	B7E11_4A4_S4_peak_1617
chr1	167490235	167490736	B7E11_4A4_S4_peak_1618
chr1	167494280	167494781	B7E11_4A4_S4_peak_1619
chr1	167506324	167506825	B7E11_4A4_S4_peak_1620
chr1	167565145	167565646	B7E11_4A4_S4_peak_1621
chr1	167747905	167748406	B7E11_4A4_S4_peak_1622
chr1	167756504	167757005	B7E11_4A4_S4_peak_1623
chr1	168268282	168268783	B7E11_4A4_S4_peak_1624
chr1	168271707	168272208	B7E11_4A4_S4_peak_1625
chr1	168278485	168278986	B7E11_4A4_S4_peak_1626
chr1	168323721	168324222	B7E11_4A4_S4_peak_1627
chr1	168334791	168335292	B7E11_4A4_S4_peak_1628
chr1	168337814	168338315	B7E11_4A4_S4_peak_1629
chr1	168377045	168377546	B7E11_4A4_S4_peak_1630
chr1	168434785	168435286	B7E11_4A4_S4_peak_1631
chr1	168435222	168435723	B7E11_4A4_S4_peak_1632
chr1	168502253	168502754	B7E11_4A4_S4_peak_1633
chr1	168533066	168533567	B7E11_4A4_S4_peak_1634
chr1	168546896	168547397	B7E11_4A4_S4_peak_1635
chr1	168598082	168598583	B7E11_4A4_S4_peak_1636
chr1	168711234	168711735	B7E11_4A4_S4_peak_1637
chr1	168738000	168738501	B7E11_4A4_S4_peak_1638
chr1	168761620	168762121	B7E11_4A4_S4_peak_1639
chr1	168784149	168784650	B7E11_4A4_S4_peak_1640
chr1	169621974	169622475	B7E11_4A4_S4_peak_1641
chr1	169931905	169932406	B7E11_4A4_S4_peak_1642
chr1	169932287	169932788	B7E11_4A4_S4_peak_1643
chr1	169980470	169980971	B7E11_4A4_S4_peak_1644
chr1	169998641	169999142	B7E11_4A4_S4_peak_1645
chr1	170009368	170009869	B7E11_4A4_S4_peak_1646
chr1	170015648	170016149	B7E11_4A4_S4_peak_1647
chr1	170022832	170023333	B7E11_4A4_S4_peak_1648
chr1	170147997	170148498	B7E11_4A4_S4_peak_1649
chr1	170188645	170189146	B7E11_4A4_S4_peak_1650
chr1	170203023	170203524	B7E11_4A4_S4_peak_1651
chr1	170225900	170226401	B7E11_4A4_S4_peak_1652
chr1	170406740	170407241	B7E11_4A4_S4_peak_1653
chr1	170427035	170427536	B7E11_4A4_S4_peak_1654
chr1	170590386	170590887	B7E11_4A4_S4_peak_1655
chr1	170700588	170701089	B7E11_4A4_S4_peak_1656
chr1	170766788	170767289	B7E11_4A4_S4_peak_1657
chr1	170770463	170770964	B7E11_4A4_S4_peak_1658
chr1	170772689	170773190	B7E11_4A4_S4_peak_1659
chr1	170776181	170776682	B7E11_4A4_S4_peak_1660
chr1	171060443	171060944	B7E11_4A4_S4_peak_1661
chr1	171275340	171275841	B7E11_4A4_S4_peak_1662
chr1	171370114	171370615	B7E11_4A4_S4_peak_1663
chr1	171375487	171375988	B7E11_4A4_S4_peak_1664
chr1	171375939	171376440	B7E11_4A4_S4_peak_1665
chr1	171376843	171377344	B7E11_4A4_S4_peak_1666
chr1	171377914	171378415	B7E11_4A4_S4_peak_1667
chr1	171384292	171384793	B7E11_4A4_S4_peak_1668
chr1	171438261	171438762	B7E11_4A4_S4_peak_1669
chr1	171473491	171473992	B7E11_4A4_S4_peak_1670
chr1	171477941	171478442	B7E11_4A4_S4_peak_1671
chr1	171503571	171504072	B7E11_4A4_S4_peak_1672
chr1	172019209	172019710	B7E11_4A4_S4_peak_1673
chr1	172038417	172038918	B7E11_4A4_S4_peak_1674
chr1	172058809	172059310	B7E11_4A4_S4_peak_1675
chr1	172242233	172242734	B7E11_4A4_S4_peak_1676
chr1	172308735	172309236	B7E11_4A4_S4_peak_1677
chr1	172350483	172350984	B7E11_4A4_S4_peak_1678
chr1	172411315	172411816	B7E11_4A4_S4_peak_1679
chr1	172426383	172426884	B7E11_4A4_S4_peak_1680
chr1	172436916	172437417	B7E11_4A4_S4_peak_1681
chr1	172441846	172442347	B7E11_4A4_S4_peak_1682
chr1	172456185	172456686	B7E11_4A4_S4_peak_1683
chr1	172499610	172500111	B7E11_4A4_S4_peak_1684
chr1	172500862	172501363	B7E11_4A4_S4_peak_1685
chr1	172522530	172523031	B7E11_4A4_S4_peak_1686
chr1	172557911	172558412	B7E11_4A4_S4_peak_1687
chr1	172558360	172558861	B7E11_4A4_S4_peak_1688
chr1	172560334	172560835	B7E11_4A4_S4_peak_1689
chr1	172563129	172563630	B7E11_4A4_S4_peak_1690
chr1	172680699	172681200	B7E11_4A4_S4_peak_1691
chr1	173340105	173340606	B7E11_4A4_S4_peak_1692
chr1	173361660	173362161	B7E11_4A4_S4_peak_1693
chr1	173423130	173423631	B7E11_4A4_S4_peak_1694
chr1	173499512	173500013	B7E11_4A4_S4_peak_1695
chr1	173516423	173516924	B7E11_4A4_S4_peak_1696
chr1	173516726	173517227	B7E11_4A4_S4_peak_1697
chr1	173529895	173530396	B7E11_4A4_S4_peak_1698
chr1	173557088	173557589	B7E11_4A4_S4_peak_1699
chr1	173562241	173562742	B7E11_4A4_S4_peak_1700
chr1	173615693	173616194	B7E11_4A4_S4_peak_1701
chr1	173650496	173650997	B7E11_4A4_S4_peak_1702
chr1	173733261	173733762	B7E11_4A4_S4_peak_1703
chr1	173766850	173767351	B7E11_4A4_S4_peak_1704
chr1	173802131	173802632	B7E11_4A4_S4_peak_1705
chr1	173802636	173803137	B7E11_4A4_S4_peak_1706
chr1	173846442	173846943	B7E11_4A4_S4_peak_1707
chr1	173879539	173880040	B7E11_4A4_S4_peak_1708
chr1	173880113	173880614	B7E11_4A4_S4_peak_1709
chr1	173912873	173913374	B7E11_4A4_S4_peak_1710
chr1	173913170	173913671	B7E11_4A4_S4_peak_1711
chr1	173941848	173942349	B7E11_4A4_S4_peak_1712
chr1	173982805	173983306	B7E11_4A4_S4_peak_1713
chr1	174036943	174037444	B7E11_4A4_S4_peak_1714
chr1	174040776	174041277	B7E11_4A4_S4_peak_1715
chr1	174239962	174240463	B7E11_4A4_S4_peak_1716
chr1	174873657	174874158	B7E11_4A4_S4_peak_1717
chr1	174875046	174875547	B7E11_4A4_S4_peak_1718
chr1	175453308	175453809	B7E11_4A4_S4_peak_1719
chr1	175692533	175693034	B7E11_4A4_S4_peak_1720
chr1	175968806	175969307	B7E11_4A4_S4_peak_1721
chr1	176039132	176039633	B7E11_4A4_S4_peak_1722
chr1	176070515	176071016	B7E11_4A4_S4_peak_1723
chr1	176077160	176077661	B7E11_4A4_S4_peak_1724
chr1	176089530	176090031	B7E11_4A4_S4_peak_1725
chr1	176092093	176092594	B7E11_4A4_S4_peak_1726
chr1	176098586	176099087	B7E11_4A4_S4_peak_1727
chr1	176127324	176127825	B7E11_4A4_S4_peak_1728
chr1	176211319	176211820	B7E11_4A4_S4_peak_1729
chr1	176544101	176544602	B7E11_4A4_S4_peak_1730
chr1	176660163	176660664	B7E11_4A4_S4_peak_1731
chr1	176719281	176719782	B7E11_4A4_S4_peak_1732
chr1	177346630	177347131	B7E11_4A4_S4_peak_1733
chr1	177478977	177479478	B7E11_4A4_S4_peak_1734
chr1	177637889	177638390	B7E11_4A4_S4_peak_1735
chr1	177648985	177649486	B7E11_4A4_S4_peak_1736
chr1	177651083	177651584	B7E11_4A4_S4_peak_1737
chr1	177703099	177703600	B7E11_4A4_S4_peak_1738
chr1	177718911	177719412	B7E11_4A4_S4_peak_1739
chr1	177719334	177719835	B7E11_4A4_S4_peak_1740
chr1	177729326	177729827	B7E11_4A4_S4_peak_1741
chr1	177737548	177738049	B7E11_4A4_S4_peak_1742
chr1	177771894	177772395	B7E11_4A4_S4_peak_1743
chr1	177788619	177789120	B7E11_4A4_S4_peak_1744
chr1	177812052	177812553	B7E11_4A4_S4_peak_1745
chr1	177819376	177819877	B7E11_4A4_S4_peak_1746
chr1	178002631	178003132	B7E11_4A4_S4_peak_1747
chr1	178107335	178107836	B7E11_4A4_S4_peak_1748
chr1	178298379	178298880	B7E11_4A4_S4_peak_1749
chr1	178338123	178338624	B7E11_4A4_S4_peak_1750
chr1	178343981	178344482	B7E11_4A4_S4_peak_1751
chr1	178382037	178382538	B7E11_4A4_S4_peak_1752
chr1	178467317	178467818	B7E11_4A4_S4_peak_1753
chr1	178600920	178601421	B7E11_4A4_S4_peak_1754
chr1	178617663	178618164	B7E11_4A4_S4_peak_1755
chr1	179041969	179042470	B7E11_4A4_S4_peak_1756
chr1	179042329	179042830	B7E11_4A4_S4_peak_1757
chr1	179122718	179123219	B7E11_4A4_S4_peak_1758
chr1	179136727	179137228	B7E11_4A4_S4_peak_1759
chr1	179140968	179141469	B7E11_4A4_S4_peak_1760
chr1	179286688	179287189	B7E11_4A4_S4_peak_1761
chr1	179479803	179480304	B7E11_4A4_S4_peak_1762
chr1	179548120	179548621	B7E11_4A4_S4_peak_1763
chr1	179573439	179573940	B7E11_4A4_S4_peak_1764
chr1	179717147	179717648	B7E11_4A4_S4_peak_1765
chr1	179836836	179837337	B7E11_4A4_S4_peak_1766
chr1	179842708	179843209	B7E11_4A4_S4_peak_1767
chr1	179848026	179848527	B7E11_4A4_S4_peak_1768
chr1	179887867	179888368	B7E11_4A4_S4_peak_1769
chr1	179913297	179913798	B7E11_4A4_S4_peak_1770
chr1	180185311	180185812	B7E11_4A4_S4_peak_1771
chr1	180185853	180186354	B7E11_4A4_S4_peak_1772
chr1	180197865	180198366	B7E11_4A4_S4_peak_1773
chr1	180264052	180264553	B7E11_4A4_S4_peak_1774
chr1	180287001	180287502	B7E11_4A4_S4_peak_1775
chr1	180312714	180313215	B7E11_4A4_S4_peak_1776
chr1	180328682	180329183	B7E11_4A4_S4_peak_1777
chr1	180329026	180329527	B7E11_4A4_S4_peak_1778
chr1	180336273	180336774	B7E11_4A4_S4_peak_1779
chr1	180342867	180343368	B7E11_4A4_S4_peak_1780
chr1	180407281	180407782	B7E11_4A4_S4_peak_1781
chr1	180462491	180462992	B7E11_4A4_S4_peak_1782
chr1	180462867	180463368	B7E11_4A4_S4_peak_1783
chr1	180559375	180559876	B7E11_4A4_S4_peak_1784
chr1	180567699	180568200	B7E11_4A4_S4_peak_1785
chr1	180772856	180773357	B7E11_4A4_S4_peak_1786
chr1	180778850	180779351	B7E11_4A4_S4_peak_1787
chr1	180780632	180781133	B7E11_4A4_S4_peak_1788
chr1	180791023	180791524	B7E11_4A4_S4_peak_1789
chr1	180807386	180807887	B7E11_4A4_S4_peak_1790
chr1	180837993	180838494	B7E11_4A4_S4_peak_1791
chr1	180864819	180865320	B7E11_4A4_S4_peak_1792
chr1	180911877	180912378	B7E11_4A4_S4_peak_1793
chr1	180914031	180914532	B7E11_4A4_S4_peak_1794
chr1	180940748	180941249	B7E11_4A4_S4_peak_1795
chr1	180944574	180945075	B7E11_4A4_S4_peak_1796
chr1	180952792	180953293	B7E11_4A4_S4_peak_1797
chr1	180955895	180956396	B7E11_4A4_S4_peak_1798
chr1	180966499	180967000	B7E11_4A4_S4_peak_1799
chr1	180967189	180967690	B7E11_4A4_S4_peak_1800
chr1	180980333	180980834	B7E11_4A4_S4_peak_1801
chr1	181015569	181016070	B7E11_4A4_S4_peak_1802
chr1	181035565	181036066	B7E11_4A4_S4_peak_1803
chr1	181131930	181132431	B7E11_4A4_S4_peak_1804
chr1	181256593	181257094	B7E11_4A4_S4_peak_1805
chr1	181286199	181286700	B7E11_4A4_S4_peak_1806
chr1	181288299	181288800	B7E11_4A4_S4_peak_1807
chr1	181424417	181424918	B7E11_4A4_S4_peak_1808
chr1	181527765	181528266	B7E11_4A4_S4_peak_1809
chr1	181531520	181532021	B7E11_4A4_S4_peak_1810
chr1	181622995	181623496	B7E11_4A4_S4_peak_1811
chr1	181758657	181759158	B7E11_4A4_S4_peak_1812
chr1	181799853	181800354	B7E11_4A4_S4_peak_1813
chr1	181857646	181858147	B7E11_4A4_S4_peak_1814
chr1	181860488	181860989	B7E11_4A4_S4_peak_1815
chr1	181881511	181882012	B7E11_4A4_S4_peak_1816
chr1	182052896	182053397	B7E11_4A4_S4_peak_1817
chr1	182058011	182058512	B7E11_4A4_S4_peak_1818
chr1	182066823	182067324	B7E11_4A4_S4_peak_1819
chr1	182067936	182068437	B7E11_4A4_S4_peak_1820
chr1	182072060	182072561	B7E11_4A4_S4_peak_1821
chr1	182072460	182072961	B7E11_4A4_S4_peak_1822
chr1	182074329	182074830	B7E11_4A4_S4_peak_1823
chr1	182087907	182088408	B7E11_4A4_S4_peak_1824
chr1	182088216	182088717	B7E11_4A4_S4_peak_1825
chr1	182091696	182092197	B7E11_4A4_S4_peak_1826
chr1	182095223	182095724	B7E11_4A4_S4_peak_1827
chr1	182111600	182112101	B7E11_4A4_S4_peak_1828
chr1	182119855	182120356	B7E11_4A4_S4_peak_1829
chr1	182144802	182145303	B7E11_4A4_S4_peak_1830
chr1	182189506	182190007	B7E11_4A4_S4_peak_1831
chr1	182233799	182234300	B7E11_4A4_S4_peak_1832
chr1	182250317	182250818	B7E11_4A4_S4_peak_1833
chr1	182250803	182251304	B7E11_4A4_S4_peak_1834
chr1	182255168	182255669	B7E11_4A4_S4_peak_1835
chr1	182256224	182256725	B7E11_4A4_S4_peak_1836
chr1	182283078	182283579	B7E11_4A4_S4_peak_1837
chr1	182302467	182302968	B7E11_4A4_S4_peak_1838
chr1	182332842	182333343	B7E11_4A4_S4_peak_1839
chr1	182489952	182490453	B7E11_4A4_S4_peak_1840
chr1	182496699	182497200	B7E11_4A4_S4_peak_1841
chr1	182510896	182511397	B7E11_4A4_S4_peak_1842
chr1	182515087	182515588	B7E11_4A4_S4_peak_1843
chr1	182517412	182517913	B7E11_4A4_S4_peak_1844
chr1	182527905	182528406	B7E11_4A4_S4_peak_1845
chr1	182534878	182535379	B7E11_4A4_S4_peak_1846
chr1	182536915	182537416	B7E11_4A4_S4_peak_1847
chr1	182542068	182542569	B7E11_4A4_S4_peak_1848
chr1	182543180	182543681	B7E11_4A4_S4_peak_1849
chr1	182592472	182592973	B7E11_4A4_S4_peak_1850
chr1	182720584	182721085	B7E11_4A4_S4_peak_1851
chr1	182943606	182944107	B7E11_4A4_S4_peak_1852
chr1	182944926	182945427	B7E11_4A4_S4_peak_1853
chr1	182945959	182946460	B7E11_4A4_S4_peak_1854
chr1	183043137	183043638	B7E11_4A4_S4_peak_1855
chr1	183164148	183164649	B7E11_4A4_S4_peak_1856
chr1	183643936	183644437	B7E11_4A4_S4_peak_1857
chr1	183679774	183680275	B7E11_4A4_S4_peak_1858
chr1	183680043	183680544	B7E11_4A4_S4_peak_1859
chr1	183753108	183753609	B7E11_4A4_S4_peak_1860
chr1	183761636	183762137	B7E11_4A4_S4_peak_1861
chr1	183782479	183782980	B7E11_4A4_S4_peak_1862
chr1	183924082	183924583	B7E11_4A4_S4_peak_1863
chr1	183930378	183930879	B7E11_4A4_S4_peak_1864
chr1	183959162	183959663	B7E11_4A4_S4_peak_1865
chr1	183964058	183964559	B7E11_4A4_S4_peak_1866
chr1	184027913	184028414	B7E11_4A4_S4_peak_1867
chr1	184033932	184034433	B7E11_4A4_S4_peak_1868
chr1	184040874	184041375	B7E11_4A4_S4_peak_1869
chr1	184051875	184052376	B7E11_4A4_S4_peak_1870
chr1	184071469	184071970	B7E11_4A4_S4_peak_1871
chr1	184076639	184077140	B7E11_4A4_S4_peak_1872
chr1	184629081	184629582	B7E11_4A4_S4_peak_1873
chr1	184659486	184659987	B7E11_4A4_S4_peak_1874
chr1	184670991	184671492	B7E11_4A4_S4_peak_1875
chr1	184808985	184809486	B7E11_4A4_S4_peak_1876
chr1	184822793	184823294	B7E11_4A4_S4_peak_1877
chr1	184823430	184823931	B7E11_4A4_S4_peak_1878
chr1	184847819	184848320	B7E11_4A4_S4_peak_1879
chr1	185011546	185012047	B7E11_4A4_S4_peak_1880
chr1	185050053	185050554	B7E11_4A4_S4_peak_1881
chr1	185076651	185077152	B7E11_4A4_S4_peak_1882
chr1	185152816	185153317	B7E11_4A4_S4_peak_1883
chr1	185512895	185513396	B7E11_4A4_S4_peak_1884
chr1	185868591	185869092	B7E11_4A4_S4_peak_1885
chr1	186024397	186024898	B7E11_4A4_S4_peak_1886
chr1	186444589	186445090	B7E11_4A4_S4_peak_1887
chr1	186447632	186448133	B7E11_4A4_S4_peak_1888
chr1	186449279	186449780	B7E11_4A4_S4_peak_1889
chr1	186460762	186461263	B7E11_4A4_S4_peak_1890
chr1	186604160	186604661	B7E11_4A4_S4_peak_1891
chr1	186762409	186762910	B7E11_4A4_S4_peak_1892
chr1	186813223	186813724	B7E11_4A4_S4_peak_1893
chr1	186813817	186814318	B7E11_4A4_S4_peak_1894
chr1	187036219	187036720	B7E11_4A4_S4_peak_1895
chr1	187100616	187101117	B7E11_4A4_S4_peak_1896
chr1	187134522	187135023	B7E11_4A4_S4_peak_1897
chr1	187144625	187145126	B7E11_4A4_S4_peak_1898
chr1	187213739	187214240	B7E11_4A4_S4_peak_1899
chr1	187215147	187215648	B7E11_4A4_S4_peak_1900
chr1	188055924	188056425	B7E11_4A4_S4_peak_1901
chr1	188667346	188667847	B7E11_4A4_S4_peak_1902
chr1	188919888	188920389	B7E11_4A4_S4_peak_1903
chr1	188988711	188989212	B7E11_4A4_S4_peak_1904
chr1	189035909	189036410	B7E11_4A4_S4_peak_1905
chr1	189077903	189078404	B7E11_4A4_S4_peak_1906
chr1	189215018	189215519	B7E11_4A4_S4_peak_1907
chr1	189359668	189360169	B7E11_4A4_S4_peak_1908
chr1	189367684	189368185	B7E11_4A4_S4_peak_1909
chr1	189368552	189369053	B7E11_4A4_S4_peak_1910
chr1	189705955	189706456	B7E11_4A4_S4_peak_1911
chr1	189707446	189707947	B7E11_4A4_S4_peak_1912
chr1	189726041	189726542	B7E11_4A4_S4_peak_1913
chr1	189727217	189727718	B7E11_4A4_S4_peak_1914
chr1	189729402	189729903	B7E11_4A4_S4_peak_1915
chr1	189754976	189755477	B7E11_4A4_S4_peak_1916
chr1	189760858	189761359	B7E11_4A4_S4_peak_1917
chr1	189761403	189761904	B7E11_4A4_S4_peak_1918
chr1	189769832	189770333	B7E11_4A4_S4_peak_1919
chr1	189773422	189773923	B7E11_4A4_S4_peak_1920
chr1	189777122	189777623	B7E11_4A4_S4_peak_1921
chr1	189778205	189778706	B7E11_4A4_S4_peak_1922
chr1	189814317	189814818	B7E11_4A4_S4_peak_1923
chr1	189844403	189844904	B7E11_4A4_S4_peak_1924
chr1	189885547	189886048	B7E11_4A4_S4_peak_1925
chr1	189910911	189911412	B7E11_4A4_S4_peak_1926
chr1	190111724	190112225	B7E11_4A4_S4_peak_1927
chr1	190453058	190453559	B7E11_4A4_S4_peak_1928
chr1	190735368	190735869	B7E11_4A4_S4_peak_1929
chr1	190836133	190836634	B7E11_4A4_S4_peak_1930
chr1	191030736	191031237	B7E11_4A4_S4_peak_1931
chr1	191042290	191042791	B7E11_4A4_S4_peak_1932
chr1	191097033	191097534	B7E11_4A4_S4_peak_1933
chr1	191132313	191132814	B7E11_4A4_S4_peak_1934
chr1	191135326	191135827	B7E11_4A4_S4_peak_1935
chr1	191193505	191194006	B7E11_4A4_S4_peak_1936
chr1	191204355	191204856	B7E11_4A4_S4_peak_1937
chr1	191204789	191205290	B7E11_4A4_S4_peak_1938
chr1	191221910	191222411	B7E11_4A4_S4_peak_1939
chr1	191277548	191278049	B7E11_4A4_S4_peak_1940
chr1	191292353	191292854	B7E11_4A4_S4_peak_1941
chr1	191339754	191340255	B7E11_4A4_S4_peak_1942
chr1	191420460	191420961	B7E11_4A4_S4_peak_1943
chr1	191441432	191441933	B7E11_4A4_S4_peak_1944
chr1	191442255	191442756	B7E11_4A4_S4_peak_1945
chr1	191455542	191456043	B7E11_4A4_S4_peak_1946
chr1	191458087	191458588	B7E11_4A4_S4_peak_1947
chr1	191471118	191471619	B7E11_4A4_S4_peak_1948
chr1	191471429	191471930	B7E11_4A4_S4_peak_1949
chr1	191484743	191485244	B7E11_4A4_S4_peak_1950
chr1	191485028	191485529	B7E11_4A4_S4_peak_1951
chr1	191498252	191498753	B7E11_4A4_S4_peak_1952
chr1	191518093	191518594	B7E11_4A4_S4_peak_1953
chr1	191557164	191557665	B7E11_4A4_S4_peak_1954
chr1	191632650	191633151	B7E11_4A4_S4_peak_1955
chr1	191717947	191718448	B7E11_4A4_S4_peak_1956
chr1	191803052	191803553	B7E11_4A4_S4_peak_1957
chr1	191855477	191855978	B7E11_4A4_S4_peak_1958
chr1	191874400	191874901	B7E11_4A4_S4_peak_1959
chr1	191874943	191875444	B7E11_4A4_S4_peak_1960
chr1	191882043	191882544	B7E11_4A4_S4_peak_1961
chr1	191927314	191927815	B7E11_4A4_S4_peak_1962
chr1	191974933	191975434	B7E11_4A4_S4_peak_1963
chr1	192266750	192267251	B7E11_4A4_S4_peak_1964
chr1	192343956	192344457	B7E11_4A4_S4_peak_1965
chr1	192346251	192346752	B7E11_4A4_S4_peak_1966
chr1	192399851	192400352	B7E11_4A4_S4_peak_1967
chr1	192413607	192414108	B7E11_4A4_S4_peak_1968
chr1	192440604	192441105	B7E11_4A4_S4_peak_1969
chr1	192442731	192443232	B7E11_4A4_S4_peak_1970
chr1	192444722	192445223	B7E11_4A4_S4_peak_1971
chr1	192448477	192448978	B7E11_4A4_S4_peak_1972
chr1	192450044	192450545	B7E11_4A4_S4_peak_1973
chr1	192454438	192454939	B7E11_4A4_S4_peak_1974
chr1	192457687	192458188	B7E11_4A4_S4_peak_1975
chr1	192665591	192666092	B7E11_4A4_S4_peak_1976
chr1	192666243	192666744	B7E11_4A4_S4_peak_1977
chr1	192670093	192670594	B7E11_4A4_S4_peak_1978
chr1	192670719	192671220	B7E11_4A4_S4_peak_1979
chr1	192779303	192779804	B7E11_4A4_S4_peak_1980
chr1	192781320	192781821	B7E11_4A4_S4_peak_1981
chr1	192792116	192792617	B7E11_4A4_S4_peak_1982
chr1	192793093	192793594	B7E11_4A4_S4_peak_1983
chr1	192797985	192798486	B7E11_4A4_S4_peak_1984
chr1	192800354	192800855	B7E11_4A4_S4_peak_1985
chr1	192806787	192807288	B7E11_4A4_S4_peak_1986
chr1	192828856	192829357	B7E11_4A4_S4_peak_1987
chr1	192831635	192832136	B7E11_4A4_S4_peak_1988
chr1	192832185	192832686	B7E11_4A4_S4_peak_1989
chr1	192857685	192858186	B7E11_4A4_S4_peak_1990
chr1	192860275	192860776	B7E11_4A4_S4_peak_1991
chr1	192883544	192884045	B7E11_4A4_S4_peak_1992
chr1	192913159	192913660	B7E11_4A4_S4_peak_1993
chr1	193130937	193131438	B7E11_4A4_S4_peak_1994
chr1	193141084	193141585	B7E11_4A4_S4_peak_1995
chr1	193149388	193149889	B7E11_4A4_S4_peak_1996
chr1	193152953	193153454	B7E11_4A4_S4_peak_1997
chr1	193215935	193216436	B7E11_4A4_S4_peak_1998
chr1	193221233	193221734	B7E11_4A4_S4_peak_1999
chr1	193289936	193290437	B7E11_4A4_S4_peak_2000
[truncated: 27,001 more rows]

## Sheet: B7E11 p63 E6Q3O ChIP-seq Sites
chr1	3268290	3268791	B7E11_E6Q_S5_peak_1
chr1	6140190	6140691	B7E11_E6Q_S5_peak_2
chr1	6188968	6189469	B7E11_E6Q_S5_peak_3
chr1	6190622	6191123	B7E11_E6Q_S5_peak_4
chr1	7199967	7200468	B7E11_E6Q_S5_peak_5
chr1	7563867	7564368	B7E11_E6Q_S5_peak_6
chr1	9638874	9639375	B7E11_E6Q_S5_peak_7
chr1	9799846	9800347	B7E11_E6Q_S5_peak_8
chr1	12644580	12645081	B7E11_E6Q_S5_peak_9
chr1	12692264	12692765	B7E11_E6Q_S5_peak_10
chr1	14689300	14689801	B7E11_E6Q_S5_peak_11
chr1	15707381	15707882	B7E11_E6Q_S5_peak_12
chr1	16675632	16676133	B7E11_E6Q_S5_peak_13
chr1	16930520	16931021	B7E11_E6Q_S5_peak_14
chr1	21235258	21235759	B7E11_E6Q_S5_peak_15
chr1	21530971	21531472	B7E11_E6Q_S5_peak_16
chr1	21836358	21836859	B7E11_E6Q_S5_peak_17
chr1	30874731	30875232	B7E11_E6Q_S5_peak_18
chr1	30875737	30876238	B7E11_E6Q_S5_peak_19
chr1	33799556	33800057	B7E11_E6Q_S5_peak_20
chr1	34073782	34074283	B7E11_E6Q_S5_peak_21
chr1	34125510	34126011	B7E11_E6Q_S5_peak_22
chr1	34143346	34143847	B7E11_E6Q_S5_peak_23
chr1	34147889	34148390	B7E11_E6Q_S5_peak_24
chr1	34150742	34151243	B7E11_E6Q_S5_peak_25
chr1	34159853	34160354	B7E11_E6Q_S5_peak_26
chr1	34642492	34642993	B7E11_E6Q_S5_peak_27
chr1	34677828	34678329	B7E11_E6Q_S5_peak_28
chr1	34712364	34712865	B7E11_E6Q_S5_peak_29
chr1	34722749	34723250	B7E11_E6Q_S5_peak_30
chr1	36040283	36040784	B7E11_E6Q_S5_peak_31
chr1	36059783	36060284	B7E11_E6Q_S5_peak_32
chr1	36123506	36124007	B7E11_E6Q_S5_peak_33
chr1	36583286	36583787	B7E11_E6Q_S5_peak_34
chr1	36647593	36648094	B7E11_E6Q_S5_peak_35
chr1	36744052	36744553	B7E11_E6Q_S5_peak_36
chr1	36858978	36859479	B7E11_E6Q_S5_peak_37
chr1	36949710	36950211	B7E11_E6Q_S5_peak_38
chr1	39445230	39445731	B7E11_E6Q_S5_peak_39
chr1	39477871	39478372	B7E11_E6Q_S5_peak_40
chr1	39756940	39757441	B7E11_E6Q_S5_peak_41
chr1	39899960	39900461	B7E11_E6Q_S5_peak_42
chr1	39906870	39907371	B7E11_E6Q_S5_peak_43
chr1	39967970	39968471	B7E11_E6Q_S5_peak_44
chr1	40272346	40272847	B7E11_E6Q_S5_peak_45
chr1	40278921	40279422	B7E11_E6Q_S5_peak_46
chr1	43168691	43169192	B7E11_E6Q_S5_peak_47
chr1	43173129	43173630	B7E11_E6Q_S5_peak_48
chr1	43470466	43470967	B7E11_E6Q_S5_peak_49
chr1	44148507	44149008	B7E11_E6Q_S5_peak_50
chr1	44950993	44951494	B7E11_E6Q_S5_peak_51
chr1	51401841	51402342	B7E11_E6Q_S5_peak_52
chr1	51529950	51530451	B7E11_E6Q_S5_peak_53
chr1	51538066	51538567	B7E11_E6Q_S5_peak_54
chr1	52257517	52258018	B7E11_E6Q_S5_peak_55
chr1	52294840	52295341	B7E11_E6Q_S5_peak_56
chr1	52578392	52578893	B7E11_E6Q_S5_peak_57
chr1	53527604	53528105	B7E11_E6Q_S5_peak_58
chr1	53845700	53846201	B7E11_E6Q_S5_peak_59
chr1	53849668	53850169	B7E11_E6Q_S5_peak_60
chr1	54584540	54585041	B7E11_E6Q_S5_peak_61
chr1	54829939	54830440	B7E11_E6Q_S5_peak_62
chr1	54844255	54844756	B7E11_E6Q_S5_peak_63
chr1	55109381	55109882	B7E11_E6Q_S5_peak_64
chr1	55131632	55132133	B7E11_E6Q_S5_peak_65
chr1	55195859	55196360	B7E11_E6Q_S5_peak_66
chr1	55196253	55196754	B7E11_E6Q_S5_peak_67
chr1	55236447	55236948	B7E11_E6Q_S5_peak_68
chr1	58030141	58030642	B7E11_E6Q_S5_peak_69
chr1	58052172	58052673	B7E11_E6Q_S5_peak_70
chr1	58712797	58713298	B7E11_E6Q_S5_peak_71
chr1	58742444	58742945	B7E11_E6Q_S5_peak_72
chr1	59429275	59429776	B7E11_E6Q_S5_peak_73
chr1	59431392	59431893	B7E11_E6Q_S5_peak_74
chr1	59566642	59567143	B7E11_E6Q_S5_peak_75
chr1	59582286	59582787	B7E11_E6Q_S5_peak_76
chr1	59739480	59739981	B7E11_E6Q_S5_peak_77
chr1	59880404	59880905	B7E11_E6Q_S5_peak_78
chr1	60350213	60350714	B7E11_E6Q_S5_peak_79
chr1	60609256	60609757	B7E11_E6Q_S5_peak_80
chr1	60967509	60968010	B7E11_E6Q_S5_peak_81
chr1	60979065	60979566	B7E11_E6Q_S5_peak_82
chr1	62763769	62764270	B7E11_E6Q_S5_peak_83
chr1	63168028	63168529	B7E11_E6Q_S5_peak_84
chr1	63621731	63622232	B7E11_E6Q_S5_peak_85
chr1	63628103	63628604	B7E11_E6Q_S5_peak_86
chr1	63981433	63981934	B7E11_E6Q_S5_peak_87
chr1	64005172	64005673	B7E11_E6Q_S5_peak_88
chr1	64251731	64252232	B7E11_E6Q_S5_peak_89
chr1	64433663	64434164	B7E11_E6Q_S5_peak_90
chr1	64755955	64756456	B7E11_E6Q_S5_peak_91
chr1	64757169	64757670	B7E11_E6Q_S5_peak_92
chr1	64983626	64984127	B7E11_E6Q_S5_peak_93
chr1	65041816	65042317	B7E11_E6Q_S5_peak_94
chr1	65118575	65119076	B7E11_E6Q_S5_peak_95
chr1	65185739	65186240	B7E11_E6Q_S5_peak_96
chr1	65937654	65938155	B7E11_E6Q_S5_peak_97
chr1	66788455	66788956	B7E11_E6Q_S5_peak_98
chr1	66979958	66980459	B7E11_E6Q_S5_peak_99
chr1	67041917	67042418	B7E11_E6Q_S5_peak_100
chr1	67044849	67045350	B7E11_E6Q_S5_peak_101
chr1	69398589	69399090	B7E11_E6Q_S5_peak_102
chr1	69467741	69468242	B7E11_E6Q_S5_peak_103
chr1	69508279	69508780	B7E11_E6Q_S5_peak_104
chr1	69751903	69752404	B7E11_E6Q_S5_peak_105
chr1	69834180	69834681	B7E11_E6Q_S5_peak_106
chr1	71390484	71390985	B7E11_E6Q_S5_peak_107
chr1	71397645	71398146	B7E11_E6Q_S5_peak_108
chr1	71401077	71401578	B7E11_E6Q_S5_peak_109
chr1	71414014	71414515	B7E11_E6Q_S5_peak_110
chr1	71459258	71459759	B7E11_E6Q_S5_peak_111
chr1	71461150	71461651	B7E11_E6Q_S5_peak_112
chr1	71478520	71479021	B7E11_E6Q_S5_peak_113
chr1	72202624	72203125	B7E11_E6Q_S5_peak_114
chr1	72203142	72203643	B7E11_E6Q_S5_peak_115
chr1	72210824	72211325	B7E11_E6Q_S5_peak_116
chr1	72419277	72419778	B7E11_E6Q_S5_peak_117
chr1	72733159	72733660	B7E11_E6Q_S5_peak_118
chr1	72753275	72753776	B7E11_E6Q_S5_peak_119
chr1	72778857	72779358	B7E11_E6Q_S5_peak_120
chr1	72782142	72782643	B7E11_E6Q_S5_peak_121
chr1	72797414	72797915	B7E11_E6Q_S5_peak_122
chr1	72815633	72816134	B7E11_E6Q_S5_peak_123
chr1	72847795	72848296	B7E11_E6Q_S5_peak_124
chr1	72887901	72888402	B7E11_E6Q_S5_peak_125
chr1	73504281	73504782	B7E11_E6Q_S5_peak_126
chr1	73642559	73643060	B7E11_E6Q_S5_peak_127
chr1	74008528	74009029	B7E11_E6Q_S5_peak_128
chr1	74024626	74025127	B7E11_E6Q_S5_peak_129
chr1	74238178	74238679	B7E11_E6Q_S5_peak_130
chr1	74295784	74296285	B7E11_E6Q_S5_peak_131
chr1	74330015	74330516	B7E11_E6Q_S5_peak_132
chr1	74337635	74338136	B7E11_E6Q_S5_peak_133
chr1	74337940	74338441	B7E11_E6Q_S5_peak_134
chr1	74715977	74716478	B7E11_E6Q_S5_peak_135
chr1	74794414	74794915	B7E11_E6Q_S5_peak_136
chr1	74795161	74795662	B7E11_E6Q_S5_peak_137
chr1	74804062	74804563	B7E11_E6Q_S5_peak_138
chr1	75028246	75028747	B7E11_E6Q_S5_peak_139
chr1	75045448	75045949	B7E11_E6Q_S5_peak_140
chr1	75167478	75167979	B7E11_E6Q_S5_peak_141
chr1	75231550	75232051	B7E11_E6Q_S5_peak_142
chr1	75495044	75495545	B7E11_E6Q_S5_peak_143
chr1	75587945	75588446	B7E11_E6Q_S5_peak_144
chr1	75613193	75613694	B7E11_E6Q_S5_peak_145
chr1	76167350	76167851	B7E11_E6Q_S5_peak_146
chr1	76717100	76717601	B7E11_E6Q_S5_peak_147
chr1	76874132	76874633	B7E11_E6Q_S5_peak_148
chr1	76927033	76927534	B7E11_E6Q_S5_peak_149
chr1	77080775	77081276	B7E11_E6Q_S5_peak_150
chr1	77470894	77471395	B7E11_E6Q_S5_peak_151
chr1	77947101	77947602	B7E11_E6Q_S5_peak_152
chr1	78317091	78317592	B7E11_E6Q_S5_peak_153
chr1	78497188	78497689	B7E11_E6Q_S5_peak_154
chr1	78644169	78644670	B7E11_E6Q_S5_peak_155
chr1	78680694	78681195	B7E11_E6Q_S5_peak_156
chr1	79691226	79691727	B7E11_E6Q_S5_peak_157
chr1	80221070	80221571	B7E11_E6Q_S5_peak_158
chr1	81677680	81678181	B7E11_E6Q_S5_peak_159
chr1	81734399	81734900	B7E11_E6Q_S5_peak_160
chr1	82597125	82597626	B7E11_E6Q_S5_peak_161
chr1	82795061	82795562	B7E11_E6Q_S5_peak_162
chr1	83123150	83123651	B7E11_E6Q_S5_peak_163
chr1	84880969	84881470	B7E11_E6Q_S5_peak_164
chr1	85897015	85897516	B7E11_E6Q_S5_peak_165
chr1	86151086	86151587	B7E11_E6Q_S5_peak_166
chr1	86409441	86409942	B7E11_E6Q_S5_peak_167
chr1	86438506	86439007	B7E11_E6Q_S5_peak_168
chr1	86463412	86463913	B7E11_E6Q_S5_peak_169
chr1	86522292	86522793	B7E11_E6Q_S5_peak_170
chr1	87252201	87252702	B7E11_E6Q_S5_peak_171
chr1	87881562	87882063	B7E11_E6Q_S5_peak_172
chr1	88102817	88103318	B7E11_E6Q_S5_peak_173
chr1	88134374	88134875	B7E11_E6Q_S5_peak_174
chr1	88237440	88237941	B7E11_E6Q_S5_peak_175
chr1	88259142	88259643	B7E11_E6Q_S5_peak_176
chr1	88443337	88443838	B7E11_E6Q_S5_peak_177
chr1	88455559	88456060	B7E11_E6Q_S5_peak_178
chr1	88526265	88526766	B7E11_E6Q_S5_peak_179
chr1	88680151	88680652	B7E11_E6Q_S5_peak_180
chr1	88917471	88917972	B7E11_E6Q_S5_peak_181
chr1	89036242	89036743	B7E11_E6Q_S5_peak_182
chr1	89123243	89123744	B7E11_E6Q_S5_peak_183
chr1	89513694	89514195	B7E11_E6Q_S5_peak_184
chr1	89514150	89514651	B7E11_E6Q_S5_peak_185
chr1	89659127	89659628	B7E11_E6Q_S5_peak_186
chr1	90100558	90101059	B7E11_E6Q_S5_peak_187
chr1	90183558	90184059	B7E11_E6Q_S5_peak_188
chr1	90416128	90416629	B7E11_E6Q_S5_peak_189
chr1	90440662	90441163	B7E11_E6Q_S5_peak_190
chr1	91401057	91401558	B7E11_E6Q_S5_peak_191
chr1	91414044	91414545	B7E11_E6Q_S5_peak_192
chr1	91436511	91437012	B7E11_E6Q_S5_peak_193
chr1	91490197	91490698	B7E11_E6Q_S5_peak_194
chr1	91799562	91800063	B7E11_E6Q_S5_peak_195
chr1	92215251	92215752	B7E11_E6Q_S5_peak_196
chr1	92270387	92270888	B7E11_E6Q_S5_peak_197
chr1	92699091	92699592	B7E11_E6Q_S5_peak_198
chr1	93158737	93159238	B7E11_E6Q_S5_peak_199
chr1	93160685	93161186	B7E11_E6Q_S5_peak_200
chr1	93173666	93174167	B7E11_E6Q_S5_peak_201
chr1	93210261	93210762	B7E11_E6Q_S5_peak_202
chr1	93227947	93228448	B7E11_E6Q_S5_peak_203
chr1	93299687	93300188	B7E11_E6Q_S5_peak_204
chr1	93377642	93378143	B7E11_E6Q_S5_peak_205
chr1	93537961	93538462	B7E11_E6Q_S5_peak_206
chr1	93571306	93571807	B7E11_E6Q_S5_peak_207
chr1	93705489	93705990	B7E11_E6Q_S5_peak_208
chr1	100149898	100150399	B7E11_E6Q_S5_peak_209
chr1	100171465	100171966	B7E11_E6Q_S5_peak_210
chr1	105487089	105487590	B7E11_E6Q_S5_peak_211
chr1	105805514	105806015	B7E11_E6Q_S5_peak_212
chr1	106042938	106043439	B7E11_E6Q_S5_peak_213
chr1	106058356	106058857	B7E11_E6Q_S5_peak_214
chr1	106268019	106268520	B7E11_E6Q_S5_peak_215
chr1	106602415	106602916	B7E11_E6Q_S5_peak_216
chr1	106822251	106822752	B7E11_E6Q_S5_peak_217
chr1	106860725	106861226	B7E11_E6Q_S5_peak_218
chr1	107528551	107529052	B7E11_E6Q_S5_peak_219
chr1	107538725	107539226	B7E11_E6Q_S5_peak_220
chr1	112019328	112019829	B7E11_E6Q_S5_peak_221
chr1	119125552	119126053	B7E11_E6Q_S5_peak_222
chr1	119167216	119167717	B7E11_E6Q_S5_peak_223
chr1	119224635	119225136	B7E11_E6Q_S5_peak_224
chr1	119293116	119293617	B7E11_E6Q_S5_peak_225
chr1	119307758	119308259	B7E11_E6Q_S5_peak_226
chr1	119409027	119409528	B7E11_E6Q_S5_peak_227
chr1	120035994	120036495	B7E11_E6Q_S5_peak_228
chr1	120105358	120105859	B7E11_E6Q_S5_peak_229
chr1	120156024	120156525	B7E11_E6Q_S5_peak_230
chr1	121196097	121196598	B7E11_E6Q_S5_peak_231
chr1	121236151	121236652	B7E11_E6Q_S5_peak_232
chr1	124487797	124488298	B7E11_E6Q_S5_peak_233
chr1	125482821	125483322	B7E11_E6Q_S5_peak_234
chr1	127219516	127220017	B7E11_E6Q_S5_peak_235
chr1	129557567	129558068	B7E11_E6Q_S5_peak_236
chr1	130353494	130353995	B7E11_E6Q_S5_peak_237
chr1	130802833	130803334	B7E11_E6Q_S5_peak_238
chr1	130892216	130892717	B7E11_E6Q_S5_peak_239
chr1	130942805	130943306	B7E11_E6Q_S5_peak_240
chr1	131010621	131011122	B7E11_E6Q_S5_peak_241
chr1	131064304	131064805	B7E11_E6Q_S5_peak_242
chr1	131139116	131139617	B7E11_E6Q_S5_peak_243
chr1	131180164	131180665	B7E11_E6Q_S5_peak_244
chr1	131206387	131206888	B7E11_E6Q_S5_peak_245
chr1	131221205	131221706	B7E11_E6Q_S5_peak_246
chr1	131228186	131228687	B7E11_E6Q_S5_peak_247
chr1	131501348	131501849	B7E11_E6Q_S5_peak_248
chr1	131514131	131514632	B7E11_E6Q_S5_peak_249
chr1	131677900	131678401	B7E11_E6Q_S5_peak_250
chr1	131689856	131690357	B7E11_E6Q_S5_peak_251
chr1	131910499	131911000	B7E11_E6Q_S5_peak_252
chr1	131993604	131994105	B7E11_E6Q_S5_peak_253
chr1	132001768	132002269	B7E11_E6Q_S5_peak_254
chr1	132103015	132103516	B7E11_E6Q_S5_peak_255
chr1	132265550	132266051	B7E11_E6Q_S5_peak_256
chr1	132354093	132354594	B7E11_E6Q_S5_peak_257
chr1	133019375	133019876	B7E11_E6Q_S5_peak_258
chr1	133020060	133020561	B7E11_E6Q_S5_peak_259
chr1	133231721	133232222	B7E11_E6Q_S5_peak_260
chr1	133265375	133265876	B7E11_E6Q_S5_peak_261
chr1	133664151	133664652	B7E11_E6Q_S5_peak_262
chr1	133694351	133694852	B7E11_E6Q_S5_peak_263
chr1	133695873	133696374	B7E11_E6Q_S5_peak_264
chr1	133801698	133802199	B7E11_E6Q_S5_peak_265
chr1	133965171	133965672	B7E11_E6Q_S5_peak_266
chr1	133967528	133968029	B7E11_E6Q_S5_peak_267
chr1	134065519	134066020	B7E11_E6Q_S5_peak_268
chr1	134097850	134098351	B7E11_E6Q_S5_peak_269
chr1	134100874	134101375	B7E11_E6Q_S5_peak_270
chr1	134104460	134104961	B7E11_E6Q_S5_peak_271
chr1	134105689	134106190	B7E11_E6Q_S5_peak_272
chr1	134540549	134541050	B7E11_E6Q_S5_peak_273
chr1	134733835	134734336	B7E11_E6Q_S5_peak_274
chr1	134749929	134750430	B7E11_E6Q_S5_peak_275
chr1	135077316	135077817	B7E11_E6Q_S5_peak_276
chr1	135108603	135109104	B7E11_E6Q_S5_peak_277
chr1	135129694	135130195	B7E11_E6Q_S5_peak_278
chr1	135359009	135359510	B7E11_E6Q_S5_peak_279
chr1	135714941	135715442	B7E11_E6Q_S5_peak_280
chr1	135759618	135760119	B7E11_E6Q_S5_peak_281
chr1	135765877	135766378	B7E11_E6Q_S5_peak_282
chr1	135890949	135891450	B7E11_E6Q_S5_peak_283
chr1	135906700	135907201	B7E11_E6Q_S5_peak_284
chr1	135942114	135942615	B7E11_E6Q_S5_peak_285
chr1	136160258	136160759	B7E11_E6Q_S5_peak_286
chr1	136170136	136170637	B7E11_E6Q_S5_peak_287
chr1	136214469	136214970	B7E11_E6Q_S5_peak_288
chr1	136223651	136224152	B7E11_E6Q_S5_peak_289
chr1	136224413	136224914	B7E11_E6Q_S5_peak_290
chr1	136230167	136230668	B7E11_E6Q_S5_peak_291
chr1	136247373	136247874	B7E11_E6Q_S5_peak_292
chr1	136328499	136329000	B7E11_E6Q_S5_peak_293
chr1	136355656	136356157	B7E11_E6Q_S5_peak_294
chr1	136595991	136596492	B7E11_E6Q_S5_peak_295
chr1	141244524	141245025	B7E11_E6Q_S5_peak_296
chr1	143596959	143597460	B7E11_E6Q_S5_peak_297
chr1	144030512	144031013	B7E11_E6Q_S5_peak_298
chr1	150081748	150082249	B7E11_E6Q_S5_peak_299
chr1	152949052	152949553	B7E11_E6Q_S5_peak_300
chr1	152992205	152992706	B7E11_E6Q_S5_peak_301
chr1	153128799	153129300	B7E11_E6Q_S5_peak_302
chr1	153134179	153134680	B7E11_E6Q_S5_peak_303
chr1	153174825	153175326	B7E11_E6Q_S5_peak_304
chr1	153201180	153201681	B7E11_E6Q_S5_peak_305
chr1	153286093	153286594	B7E11_E6Q_S5_peak_306
chr1	154126477	154126978	B7E11_E6Q_S5_peak_307
chr1	154157032	154157533	B7E11_E6Q_S5_peak_308
chr1	155056087	155056588	B7E11_E6Q_S5_peak_309
chr1	155083358	155083859	B7E11_E6Q_S5_peak_310
chr1	155089340	155089841	B7E11_E6Q_S5_peak_311
chr1	155147148	155147649	B7E11_E6Q_S5_peak_312
chr1	155224210	155224711	B7E11_E6Q_S5_peak_313
chr1	156400159	156400660	B7E11_E6Q_S5_peak_314
chr1	156590314	156590815	B7E11_E6Q_S5_peak_315
chr1	156616858	156617359	B7E11_E6Q_S5_peak_316
chr1	156660298	156660799	B7E11_E6Q_S5_peak_317
chr1	156914878	156915379	B7E11_E6Q_S5_peak_318
chr1	157026552	157027053	B7E11_E6Q_S5_peak_319
chr1	157048515	157049016	B7E11_E6Q_S5_peak_320
chr1	157065704	157066205	B7E11_E6Q_S5_peak_321
chr1	157320355	157320856	B7E11_E6Q_S5_peak_322
chr1	157440099	157440600	B7E11_E6Q_S5_peak_323
chr1	157459815	157460316	B7E11_E6Q_S5_peak_324
chr1	159458506	159459007	B7E11_E6Q_S5_peak_325
chr1	160057611	160058112	B7E11_E6Q_S5_peak_326
chr1	160275160	160275661	B7E11_E6Q_S5_peak_327
chr1	160370178	160370679	B7E11_E6Q_S5_peak_328
chr1	160521890	160522391	B7E11_E6Q_S5_peak_329
chr1	160542158	160542659	B7E11_E6Q_S5_peak_330
chr1	160893910	160894411	B7E11_E6Q_S5_peak_331
chr1	161264966	161265467	B7E11_E6Q_S5_peak_332
chr1	161301277	161301778	B7E11_E6Q_S5_peak_333
chr1	161482158	161482659	B7E11_E6Q_S5_peak_334
chr1	161506195	161506696	B7E11_E6Q_S5_peak_335
chr1	161524066	161524567	B7E11_E6Q_S5_peak_336
chr1	161607366	161607867	B7E11_E6Q_S5_peak_337
chr1	161896155	161896656	B7E11_E6Q_S5_peak_338
chr1	161907650	161908151	B7E11_E6Q_S5_peak_339
chr1	162191423	162191924	B7E11_E6Q_S5_peak_340
chr1	162243381	162243882	B7E11_E6Q_S5_peak_341
chr1	162295411	162295912	B7E11_E6Q_S5_peak_342
chr1	162388793	162389294	B7E11_E6Q_S5_peak_343
chr1	162560010	162560511	B7E11_E6Q_S5_peak_344
chr1	163563837	163564338	B7E11_E6Q_S5_peak_345
chr1	164242734	164243235	B7E11_E6Q_S5_peak_346
chr1	165046020	165046521	B7E11_E6Q_S5_peak_347
chr1	165302737	165303238	B7E11_E6Q_S5_peak_348
chr1	165585685	165586186	B7E11_E6Q_S5_peak_349
chr1	165656938	165657439	B7E11_E6Q_S5_peak_350
chr1	165986007	165986508	B7E11_E6Q_S5_peak_351
chr1	167392580	167393081	B7E11_E6Q_S5_peak_352
chr1	167490205	167490706	B7E11_E6Q_S5_peak_353
chr1	167506319	167506820	B7E11_E6Q_S5_peak_354
chr1	168334773	168335274	B7E11_E6Q_S5_peak_355
chr1	168434786	168435287	B7E11_E6Q_S5_peak_356
chr1	168435221	168435722	B7E11_E6Q_S5_peak_357
chr1	168502251	168502752	B7E11_E6Q_S5_peak_358
chr1	168533042	168533543	B7E11_E6Q_S5_peak_359
chr1	168711229	168711730	B7E11_E6Q_S5_peak_360
chr1	170009355	170009856	B7E11_E6Q_S5_peak_361
chr1	170203035	170203536	B7E11_E6Q_S5_peak_362
chr1	170406742	170407243	B7E11_E6Q_S5_peak_363
chr1	170427025	170427526	B7E11_E6Q_S5_peak_364
chr1	170770483	170770984	B7E11_E6Q_S5_peak_365
chr1	171384315	171384816	B7E11_E6Q_S5_peak_366
chr1	171438261	171438762	B7E11_E6Q_S5_peak_367
chr1	171473464	171473965	B7E11_E6Q_S5_peak_368
chr1	172058803	172059304	B7E11_E6Q_S5_peak_369
chr1	172456200	172456701	B7E11_E6Q_S5_peak_370
chr1	172557895	172558396	B7E11_E6Q_S5_peak_371
chr1	173516701	173517202	B7E11_E6Q_S5_peak_372
chr1	173650499	173651000	B7E11_E6Q_S5_peak_373
chr1	173802129	173802630	B7E11_E6Q_S5_peak_374
chr1	173941837	173942338	B7E11_E6Q_S5_peak_375
chr1	173982770	173983271	B7E11_E6Q_S5_peak_376
chr1	176070535	176071036	B7E11_E6Q_S5_peak_377
chr1	176089255	176089756	B7E11_E6Q_S5_peak_378
chr1	176089541	176090042	B7E11_E6Q_S5_peak_379
chr1	177812069	177812570	B7E11_E6Q_S5_peak_380
chr1	179140962	179141463	B7E11_E6Q_S5_peak_381
chr1	179548106	179548607	B7E11_E6Q_S5_peak_382
chr1	179717156	179717657	B7E11_E6Q_S5_peak_383
chr1	180197873	180198374	B7E11_E6Q_S5_peak_384
chr1	180312718	180313219	B7E11_E6Q_S5_peak_385
chr1	180407308	180407809	B7E11_E6Q_S5_peak_386
chr1	180462871	180463372	B7E11_E6Q_S5_peak_387
chr1	180967170	180967671	B7E11_E6Q_S5_peak_388
chr1	181256639	181257140	B7E11_E6Q_S5_peak_389
chr1	181622982	181623483	B7E11_E6Q_S5_peak_390
chr1	182058001	182058502	B7E11_E6Q_S5_peak_391
chr1	182074341	182074842	B7E11_E6Q_S5_peak_392
chr1	182088212	182088713	B7E11_E6Q_S5_peak_393
chr1	182091732	182092233	B7E11_E6Q_S5_peak_394
chr1	182189501	182190002	B7E11_E6Q_S5_peak_395
chr1	182283093	182283594	B7E11_E6Q_S5_peak_396
chr1	182332832	182333333	B7E11_E6Q_S5_peak_397
chr1	182489947	182490448	B7E11_E6Q_S5_peak_398
chr1	182542035	182542536	B7E11_E6Q_S5_peak_399
chr1	183643925	183644426	B7E11_E6Q_S5_peak_400
chr1	183964058	183964559	B7E11_E6Q_S5_peak_401
chr1	184071461	184071962	B7E11_E6Q_S5_peak_402
chr1	184659494	184659995	B7E11_E6Q_S5_peak_403
chr1	184808983	184809484	B7E11_E6Q_S5_peak_404
chr1	184822791	184823292	B7E11_E6Q_S5_peak_405
chr1	185011567	185012068	B7E11_E6Q_S5_peak_406
chr1	185868567	185869068	B7E11_E6Q_S5_peak_407
chr1	186024370	186024871	B7E11_E6Q_S5_peak_408
chr1	186813786	186814287	B7E11_E6Q_S5_peak_409
chr1	187144644	187145145	B7E11_E6Q_S5_peak_410
chr1	189359658	189360159	B7E11_E6Q_S5_peak_411
chr1	189705964	189706465	B7E11_E6Q_S5_peak_412
chr1	189729420	189729921	B7E11_E6Q_S5_peak_413
chr1	189754964	189755465	B7E11_E6Q_S5_peak_414
chr1	191030740	191031241	B7E11_E6Q_S5_peak_415
chr1	191042283	191042784	B7E11_E6Q_S5_peak_416
chr1	191097039	191097540	B7E11_E6Q_S5_peak_417
chr1	191132301	191132802	B7E11_E6Q_S5_peak_418
chr1	191193512	191194013	B7E11_E6Q_S5_peak_419
chr1	191458079	191458580	B7E11_E6Q_S5_peak_420
chr1	191803054	191803555	B7E11_E6Q_S5_peak_421
chr1	192343961	192344462	B7E11_E6Q_S5_peak_422
chr1	192444724	192445225	B7E11_E6Q_S5_peak_423
chr1	192448444	192448945	B7E11_E6Q_S5_peak_424
chr1	192457688	192458189	B7E11_E6Q_S5_peak_425
chr1	192778782	192779283	B7E11_E6Q_S5_peak_426
chr1	192779315	192779816	B7E11_E6Q_S5_peak_427
chr1	192793079	192793580	B7E11_E6Q_S5_peak_428
chr1	192797986	192798487	B7E11_E6Q_S5_peak_429
chr1	192806766	192807267	B7E11_E6Q_S5_peak_430
chr1	192828843	192829344	B7E11_E6Q_S5_peak_431
chr1	192831632	192832133	B7E11_E6Q_S5_peak_432
chr1	193130871	193131372	B7E11_E6Q_S5_peak_433
chr1	193140568	193141069	B7E11_E6Q_S5_peak_434
chr1	193141072	193141573	B7E11_E6Q_S5_peak_435
chr1	193221241	193221742	B7E11_E6Q_S5_peak_436
chr1	193299932	193300433	B7E11_E6Q_S5_peak_437
chr1	193301682	193302183	B7E11_E6Q_S5_peak_438
chr1	193508150	193508651	B7E11_E6Q_S5_peak_439
chr1	193513835	193514336	B7E11_E6Q_S5_peak_440
chr1	193514283	193514784	B7E11_E6Q_S5_peak_441
chr1	193517837	193518338	B7E11_E6Q_S5_peak_442
chr1	193519940	193520441	B7E11_E6Q_S5_peak_443
chr1	193522025	193522526	B7E11_E6Q_S5_peak_444
chr1	193526432	193526933	B7E11_E6Q_S5_peak_445
chr1	193550703	193551204	B7E11_E6Q_S5_peak_446
chr1	193554702	193555203	B7E11_E6Q_S5_peak_447
chr1	193562229	193562730	B7E11_E6Q_S5_peak_448
chr1	193568558	193569059	B7E11_E6Q_S5_peak_449
chr1	193588254	193588755	B7E11_E6Q_S5_peak_450
chr1	194443636	194444137	B7E11_E6Q_S5_peak_451
chr1	194637884	194638385	B7E11_E6Q_S5_peak_452
chr1	194650026	194650527	B7E11_E6Q_S5_peak_453
chr10	3153603	3154104	B7E11_E6Q_S5_peak_454
chr10	3376519	3377020	B7E11_E6Q_S5_peak_455
chr10	3383134	3383635	B7E11_E6Q_S5_peak_456
chr10	3439879	3440380	B7E11_E6Q_S5_peak_457
chr10	3476530	3477031	B7E11_E6Q_S5_peak_458
chr10	3835706	3836207	B7E11_E6Q_S5_peak_459
chr10	3934651	3935152	B7E11_E6Q_S5_peak_460
chr10	4908360	4908861	B7E11_E6Q_S5_peak_461
chr10	5578398	5578899	B7E11_E6Q_S5_peak_462
chr10	7180210	7180711	B7E11_E6Q_S5_peak_463
chr10	7663851	7664352	B7E11_E6Q_S5_peak_464
chr10	8832572	8833073	B7E11_E6Q_S5_peak_465
chr10	9881772	9882273	B7E11_E6Q_S5_peak_466
chr10	10397803	10398304	B7E11_E6Q_S5_peak_467
chr10	10480663	10481164	B7E11_E6Q_S5_peak_468
chr10	11198240	11198741	B7E11_E6Q_S5_peak_469
chr10	11470823	11471324	B7E11_E6Q_S5_peak_470
chr10	12507687	12508188	B7E11_E6Q_S5_peak_471
chr10	12893408	12893909	B7E11_E6Q_S5_peak_472
chr10	12915562	12916063	B7E11_E6Q_S5_peak_473
chr10	12931351	12931852	B7E11_E6Q_S5_peak_474
chr10	12938707	12939208	B7E11_E6Q_S5_peak_475
chr10	13369553	13370054	B7E11_E6Q_S5_peak_476
chr10	13386822	13387323	B7E11_E6Q_S5_peak_477
chr10	13410037	13410538	B7E11_E6Q_S5_peak_478
chr10	13577118	13577619	B7E11_E6Q_S5_peak_479
chr10	13596833	13597334	B7E11_E6Q_S5_peak_480
chr10	13683765	13684266	B7E11_E6Q_S5_peak_481
chr10	13688547	13689048	B7E11_E6Q_S5_peak_482
chr10	13786152	13786653	B7E11_E6Q_S5_peak_483
chr10	13964617	13965118	B7E11_E6Q_S5_peak_484
chr10	13990783	13991284	B7E11_E6Q_S5_peak_485
chr10	14365271	14365772	B7E11_E6Q_S5_peak_486
chr10	14385672	14386173	B7E11_E6Q_S5_peak_487
chr10	16571630	16572131	B7E11_E6Q_S5_peak_488
chr10	16640119	16640620	B7E11_E6Q_S5_peak_489
chr10	17298575	17299076	B7E11_E6Q_S5_peak_490
chr10	17680001	17680502	B7E11_E6Q_S5_peak_491
chr10	17752326	17752827	B7E11_E6Q_S5_peak_492
chr10	17850246	17850747	B7E11_E6Q_S5_peak_493
chr10	17869810	17870311	B7E11_E6Q_S5_peak_494
chr10	18323672	18324173	B7E11_E6Q_S5_peak_495
chr10	18846374	18846875	B7E11_E6Q_S5_peak_496
chr10	18847769	18848270	B7E11_E6Q_S5_peak_497
chr10	18876108	18876609	B7E11_E6Q_S5_peak_498
chr10	18884115	18884616	B7E11_E6Q_S5_peak_499
chr10	19035079	19035580	B7E11_E6Q_S5_peak_500
chr10	19065794	19066295	B7E11_E6Q_S5_peak_501
chr10	19082360	19082861	B7E11_E6Q_S5_peak_502
chr10	19160358	19160859	B7E11_E6Q_S5_peak_503
chr10	19177297	19177798	B7E11_E6Q_S5_peak_504
chr10	19182921	19183422	B7E11_E6Q_S5_peak_505
chr10	19464428	19464929	B7E11_E6Q_S5_peak_506
chr10	20378051	20378552	B7E11_E6Q_S5_peak_507
chr10	20571423	20571924	B7E11_E6Q_S5_peak_508
chr10	20796013	20796514	B7E11_E6Q_S5_peak_509
chr10	21395677	21396178	B7E11_E6Q_S5_peak_510
chr10	21833781	21834282	B7E11_E6Q_S5_peak_511
chr10	21846511	21847012	B7E11_E6Q_S5_peak_512
chr10	21847402	21847903	B7E11_E6Q_S5_peak_513
chr10	23061776	23062277	B7E11_E6Q_S5_peak_514
chr10	23178392	23178893	B7E11_E6Q_S5_peak_515
chr10	23341685	23342186	B7E11_E6Q_S5_peak_516
chr10	24445548	24446049	B7E11_E6Q_S5_peak_517
chr10	24466426	24466927	B7E11_E6Q_S5_peak_518
chr10	24787562	24788063	B7E11_E6Q_S5_peak_519
chr10	26372803	26373304	B7E11_E6Q_S5_peak_520
chr10	26761913	26762414	B7E11_E6Q_S5_peak_521
chr10	27988795	27989296	B7E11_E6Q_S5_peak_522
chr10	28061472	28061973	B7E11_E6Q_S5_peak_523
chr10	28171262	28171763	B7E11_E6Q_S5_peak_524
chr10	30625599	30626100	B7E11_E6Q_S5_peak_525
chr10	31533352	31533853	B7E11_E6Q_S5_peak_526
chr10	31607868	31608369	B7E11_E6Q_S5_peak_527
chr10	31867670	31868171	B7E11_E6Q_S5_peak_528
chr10	32984830	32985331	B7E11_E6Q_S5_peak_529
chr10	33891862	33892363	B7E11_E6Q_S5_peak_530
chr10	34125587	34126088	B7E11_E6Q_S5_peak_531
chr10	34197189	34197690	B7E11_E6Q_S5_peak_532
chr10	34209039	34209540	B7E11_E6Q_S5_peak_533
chr10	34386983	34387484	B7E11_E6Q_S5_peak_534
chr10	35018922	35019423	B7E11_E6Q_S5_peak_535
chr10	37095867	37096368	B7E11_E6Q_S5_peak_536
chr10	37330622	37331123	B7E11_E6Q_S5_peak_537
chr10	37336948	37337449	B7E11_E6Q_S5_peak_538
chr10	37360894	37361395	B7E11_E6Q_S5_peak_539
chr10	37484492	37484993	B7E11_E6Q_S5_peak_540
chr10	38240305	38240806	B7E11_E6Q_S5_peak_541
chr10	38319310	38319811	B7E11_E6Q_S5_peak_542
chr10	39190165	39190666	B7E11_E6Q_S5_peak_543
chr10	39221906	39222407	B7E11_E6Q_S5_peak_544
chr10	39266497	39266998	B7E11_E6Q_S5_peak_545
chr10	39959996	39960497	B7E11_E6Q_S5_peak_546
chr10	40144783	40145284	B7E11_E6Q_S5_peak_547
chr10	40263301	40263802	B7E11_E6Q_S5_peak_548
chr10	40298189	40298690	B7E11_E6Q_S5_peak_549
chr10	40308287	40308788	B7E11_E6Q_S5_peak_550
chr10	40512998	40513499	B7E11_E6Q_S5_peak_551
chr10	41594962	41595463	B7E11_E6Q_S5_peak_552
chr10	41760982	41761483	B7E11_E6Q_S5_peak_553
chr10	41881405	41881906	B7E11_E6Q_S5_peak_554
chr10	41893324	41893825	B7E11_E6Q_S5_peak_555
chr10	41928686	41929187	B7E11_E6Q_S5_peak_556
chr10	41939949	41940450	B7E11_E6Q_S5_peak_557
chr10	42082446	42082947	B7E11_E6Q_S5_peak_558
chr10	42178288	42178789	B7E11_E6Q_S5_peak_559
chr10	42251056	42251557	B7E11_E6Q_S5_peak_560
chr10	42261110	42261611	B7E11_E6Q_S5_peak_561
chr10	42474897	42475398	B7E11_E6Q_S5_peak_562
chr10	42482251	42482752	B7E11_E6Q_S5_peak_563
chr10	42975288	42975789	B7E11_E6Q_S5_peak_564
chr10	43670177	43670678	B7E11_E6Q_S5_peak_565
chr10	43892855	43893356	B7E11_E6Q_S5_peak_566
chr10	43920754	43921255	B7E11_E6Q_S5_peak_567
chr10	43995837	43996338	B7E11_E6Q_S5_peak_568
chr10	44020129	44020630	B7E11_E6Q_S5_peak_569
chr10	44044535	44045036	B7E11_E6Q_S5_peak_570
chr10	44100773	44101274	B7E11_E6Q_S5_peak_571
chr10	44111143	44111644	B7E11_E6Q_S5_peak_572
chr10	44135323	44135824	B7E11_E6Q_S5_peak_573
chr10	44138131	44138632	B7E11_E6Q_S5_peak_574
chr10	44323071	44323572	B7E11_E6Q_S5_peak_575
chr10	44381357	44381858	B7E11_E6Q_S5_peak_576
chr10	44564989	44565490	B7E11_E6Q_S5_peak_577
chr10	44766196	44766697	B7E11_E6Q_S5_peak_578
chr10	44873818	44874319	B7E11_E6Q_S5_peak_579
chr10	45003903	45004404	B7E11_E6Q_S5_peak_580
chr10	45344498	45344999	B7E11_E6Q_S5_peak_581
chr10	45373251	45373752	B7E11_E6Q_S5_peak_582
chr10	45582334	45582835	B7E11_E6Q_S5_peak_583
chr10	46785592	46786093	B7E11_E6Q_S5_peak_584
chr10	48067023	48067524	B7E11_E6Q_S5_peak_585
chr10	49048646	49049147	B7E11_E6Q_S5_peak_586
chr10	53889409	53889910	B7E11_E6Q_S5_peak_587
chr10	56378160	56378661	B7E11_E6Q_S5_peak_588
chr10	58346033	58346534	B7E11_E6Q_S5_peak_589
chr10	58371148	58371649	B7E11_E6Q_S5_peak_590
chr10	58614481	58614982	B7E11_E6Q_S5_peak_591
chr10	58618358	58618859	B7E11_E6Q_S5_peak_592
chr10	59241096	59241597	B7E11_E6Q_S5_peak_593
chr10	59250777	59251278	B7E11_E6Q_S5_peak_594
chr10	59899581	59900082	B7E11_E6Q_S5_peak_595
chr10	59901853	59902354	B7E11_E6Q_S5_peak_596
chr10	59916189	59916690	B7E11_E6Q_S5_peak_597
chr10	59916587	59917088	B7E11_E6Q_S5_peak_598
chr10	59944222	59944723	B7E11_E6Q_S5_peak_599
chr10	60009346	60009847	B7E11_E6Q_S5_peak_600
chr10	60041791	60042292	B7E11_E6Q_S5_peak_601
chr10	60085662	60086163	B7E11_E6Q_S5_peak_602
chr10	60230617	60231118	B7E11_E6Q_S5_peak_603
chr10	60805777	60806278	B7E11_E6Q_S5_peak_604
chr10	60820538	60821039	B7E11_E6Q_S5_peak_605
chr10	60826665	60827166	B7E11_E6Q_S5_peak_606
chr10	61150642	61151143	B7E11_E6Q_S5_peak_607
chr10	61162259	61162760	B7E11_E6Q_S5_peak_608
chr10	61233213	61233714	B7E11_E6Q_S5_peak_609
chr10	62320603	62321104	B7E11_E6Q_S5_peak_610
chr10	66864373	66864874	B7E11_E6Q_S5_peak_611
chr10	66921348	66921849	B7E11_E6Q_S5_peak_612
chr10	67287857	67288358	B7E11_E6Q_S5_peak_613
chr10	67735004	67735505	B7E11_E6Q_S5_peak_614
chr10	67912488	67912989	B7E11_E6Q_S5_peak_615
chr10	68006387	68006888	B7E11_E6Q_S5_peak_616
chr10	68157456	68157957	B7E11_E6Q_S5_peak_617
chr10	68273330	68273831	B7E11_E6Q_S5_peak_618
chr10	68282950	68283451	B7E11_E6Q_S5_peak_619
chr10	68443135	68443636	B7E11_E6Q_S5_peak_620
chr10	68446691	68447192	B7E11_E6Q_S5_peak_621
chr10	69521956	69522457	B7E11_E6Q_S5_peak_622
chr10	69617516	69618017	B7E11_E6Q_S5_peak_623
chr10	69653269	69653770	B7E11_E6Q_S5_peak_624
chr10	69872836	69873337	B7E11_E6Q_S5_peak_625
chr10	69915997	69916498	B7E11_E6Q_S5_peak_626
chr10	69962109	69962610	B7E11_E6Q_S5_peak_627
chr10	70039658	70040159	B7E11_E6Q_S5_peak_628
chr10	71356245	71356746	B7E11_E6Q_S5_peak_629
chr10	72671501	72672002	B7E11_E6Q_S5_peak_630
chr10	74922623	74923124	B7E11_E6Q_S5_peak_631
chr10	75085450	75085951	B7E11_E6Q_S5_peak_632
chr10	75104483	75104984	B7E11_E6Q_S5_peak_633
chr10	75129442	75129943	B7E11_E6Q_S5_peak_634
chr10	75589091	75589592	B7E11_E6Q_S5_peak_635
chr10	75859821	75860322	B7E11_E6Q_S5_peak_636
chr10	76544918	76545419	B7E11_E6Q_S5_peak_637
chr10	76926877	76927378	B7E11_E6Q_S5_peak_638
chr10	76995829	76996330	B7E11_E6Q_S5_peak_639
chr10	77167581	77168082	B7E11_E6Q_S5_peak_640
chr10	77167914	77168415	B7E11_E6Q_S5_peak_641
chr10	77201899	77202400	B7E11_E6Q_S5_peak_642
chr10	77380584	77381085	B7E11_E6Q_S5_peak_643
chr10	77411230	77411731	B7E11_E6Q_S5_peak_644
chr10	77465876	77466377	B7E11_E6Q_S5_peak_645
chr10	77974267	77974768	B7E11_E6Q_S5_peak_646
chr10	78162600	78163101	B7E11_E6Q_S5_peak_647
chr10	78217693	78218194	B7E11_E6Q_S5_peak_648
chr10	78420936	78421437	B7E11_E6Q_S5_peak_649
chr10	78717905	78718406	B7E11_E6Q_S5_peak_650
chr10	79707917	79708418	B7E11_E6Q_S5_peak_651
chr10	79764187	79764688	B7E11_E6Q_S5_peak_652
chr10	79780446	79780947	B7E11_E6Q_S5_peak_653
chr10	79861143	79861644	B7E11_E6Q_S5_peak_654
chr10	79933163	79933664	B7E11_E6Q_S5_peak_655
chr10	79955794	79956295	B7E11_E6Q_S5_peak_656
chr10	79989197	79989698	B7E11_E6Q_S5_peak_657
chr10	80001908	80002409	B7E11_E6Q_S5_peak_658
chr10	80083752	80084253	B7E11_E6Q_S5_peak_659
chr10	80118002	80118503	B7E11_E6Q_S5_peak_660
chr10	80136749	80137250	B7E11_E6Q_S5_peak_661
chr10	80163616	80164117	B7E11_E6Q_S5_peak_662
chr10	80251722	80252223	B7E11_E6Q_S5_peak_663
chr10	80344998	80345499	B7E11_E6Q_S5_peak_664
chr10	80663330	80663831	B7E11_E6Q_S5_peak_665
chr10	80664464	80664965	B7E11_E6Q_S5_peak_666
chr10	80923477	80923978	B7E11_E6Q_S5_peak_667
chr10	80937710	80938211	B7E11_E6Q_S5_peak_668
chr10	80959108	80959609	B7E11_E6Q_S5_peak_669
chr10	81176260	81176761	B7E11_E6Q_S5_peak_670
chr10	81352602	81353103	B7E11_E6Q_S5_peak_671
chr10	81523929	81524430	B7E11_E6Q_S5_peak_672
chr10	81525135	81525636	B7E11_E6Q_S5_peak_673
chr10	81526527	81527028	B7E11_E6Q_S5_peak_674
chr10	82843975	82844476	B7E11_E6Q_S5_peak_675
chr10	83054124	83054625	B7E11_E6Q_S5_peak_676
chr10	83056312	83056813	B7E11_E6Q_S5_peak_677
chr10	83328256	83328757	B7E11_E6Q_S5_peak_678
chr10	84066027	84066528	B7E11_E6Q_S5_peak_679
chr10	84080185	84080686	B7E11_E6Q_S5_peak_680
chr10	84227680	84228181	B7E11_E6Q_S5_peak_681
chr10	84235003	84235504	B7E11_E6Q_S5_peak_682
chr10	84516294	84516795	B7E11_E6Q_S5_peak_683
chr10	84548066	84548567	B7E11_E6Q_S5_peak_684
chr10	84689759	84690260	B7E11_E6Q_S5_peak_685
chr10	85366974	85367475	B7E11_E6Q_S5_peak_686
chr10	85389293	85389794	B7E11_E6Q_S5_peak_687
chr10	85458963	85459464	B7E11_E6Q_S5_peak_688
chr10	85495134	85495635	B7E11_E6Q_S5_peak_689
chr10	85515678	85516179	B7E11_E6Q_S5_peak_690
chr10	85578017	85578518	B7E11_E6Q_S5_peak_691
chr10	85988774	85989275	B7E11_E6Q_S5_peak_692
chr10	85989903	85990404	B7E11_E6Q_S5_peak_693
chr10	86134747	86135248	B7E11_E6Q_S5_peak_694
chr10	86182306	86182807	B7E11_E6Q_S5_peak_695
chr10	86211085	86211586	B7E11_E6Q_S5_peak_696
chr10	86321260	86321761	B7E11_E6Q_S5_peak_697
chr10	86612544	86613045	B7E11_E6Q_S5_peak_698
chr10	87015972	87016473	B7E11_E6Q_S5_peak_699
chr10	88345870	88346371	B7E11_E6Q_S5_peak_700
chr10	88625332	88625833	B7E11_E6Q_S5_peak_701
chr10	88826282	88826783	B7E11_E6Q_S5_peak_702
chr10	88887554	88888055	B7E11_E6Q_S5_peak_703
chr10	88970907	88971408	B7E11_E6Q_S5_peak_704
chr10	89328737	89329238	B7E11_E6Q_S5_peak_705
chr10	89743177	89743678	B7E11_E6Q_S5_peak_706
chr10	91124367	91124868	B7E11_E6Q_S5_peak_707
chr10	91234243	91234744	B7E11_E6Q_S5_peak_708
chr10	91234667	91235168	B7E11_E6Q_S5_peak_709
chr10	91384178	91384679	B7E11_E6Q_S5_peak_710
chr10	91404954	91405455	B7E11_E6Q_S5_peak_711
chr10	92932541	92933042	B7E11_E6Q_S5_peak_712
chr10	93186308	93186809	B7E11_E6Q_S5_peak_713
chr10	93268318	93268819	B7E11_E6Q_S5_peak_714
chr10	93316806	93317307	B7E11_E6Q_S5_peak_715
chr10	93354884	93355385	B7E11_E6Q_S5_peak_716
chr10	93509563	93510064	B7E11_E6Q_S5_peak_717
chr10	94141324	94141825	B7E11_E6Q_S5_peak_718
chr10	94174769	94175270	B7E11_E6Q_S5_peak_719
chr10	94179333	94179834	B7E11_E6Q_S5_peak_720
chr10	94498082	94498583	B7E11_E6Q_S5_peak_721
chr10	94523310	94523811	B7E11_E6Q_S5_peak_722
chr10	94545493	94545994	B7E11_E6Q_S5_peak_723
chr10	95437429	95437930	B7E11_E6Q_S5_peak_724
chr10	95884123	95884624	B7E11_E6Q_S5_peak_725
chr10	96338475	96338976	B7E11_E6Q_S5_peak_726
chr10	96621272	96621773	B7E11_E6Q_S5_peak_727
chr10	96722371	96722872	B7E11_E6Q_S5_peak_728
chr10	96924366	96924867	B7E11_E6Q_S5_peak_729
chr10	97337812	97338313	B7E11_E6Q_S5_peak_730
chr10	98334136	98334637	B7E11_E6Q_S5_peak_731
chr10	98373367	98373868	B7E11_E6Q_S5_peak_732
chr10	98973376	98973877	B7E11_E6Q_S5_peak_733
chr10	99262908	99263409	B7E11_E6Q_S5_peak_734
chr10	99576404	99576905	B7E11_E6Q_S5_peak_735
chr10	99591802	99592303	B7E11_E6Q_S5_peak_736
chr10	99627389	99627890	B7E11_E6Q_S5_peak_737
chr10	99870641	99871142	B7E11_E6Q_S5_peak_738
chr10	99937077	99937578	B7E11_E6Q_S5_peak_739
chr10	100152724	100153225	B7E11_E6Q_S5_peak_740
chr10	100485175	100485676	B7E11_E6Q_S5_peak_741
chr10	100519907	100520408	B7E11_E6Q_S5_peak_742
chr10	100567659	100568160	B7E11_E6Q_S5_peak_743
chr10	100586776	100587277	B7E11_E6Q_S5_peak_744
chr10	101635178	101635679	B7E11_E6Q_S5_peak_745
chr10	102340768	102341269	B7E11_E6Q_S5_peak_746
chr10	102548347	102548848	B7E11_E6Q_S5_peak_747
chr10	102595751	102596252	B7E11_E6Q_S5_peak_748
chr10	107828583	107829084	B7E11_E6Q_S5_peak_749
chr10	107992586	107993087	B7E11_E6Q_S5_peak_750
chr10	108378333	108378834	B7E11_E6Q_S5_peak_751
chr10	108436434	108436935	B7E11_E6Q_S5_peak_752
chr10	108538558	108539059	B7E11_E6Q_S5_peak_753
chr10	110331429	110331930	B7E11_E6Q_S5_peak_754
chr10	111507547	111508048	B7E11_E6Q_S5_peak_755
chr10	111691372	111691873	B7E11_E6Q_S5_peak_756
chr10	111995803	111996304	B7E11_E6Q_S5_peak_757
chr10	112962230	112962731	B7E11_E6Q_S5_peak_758
chr10	115248043	115248544	B7E11_E6Q_S5_peak_759
chr10	115315409	115315910	B7E11_E6Q_S5_peak_760
chr10	116238951	116239452	B7E11_E6Q_S5_peak_761
chr10	116652545	116653046	B7E11_E6Q_S5_peak_762
chr10	116665163	116665664	B7E11_E6Q_S5_peak_763
chr10	116693793	116694294	B7E11_E6Q_S5_peak_764
chr10	116749314	116749815	B7E11_E6Q_S5_peak_765
chr10	117034837	117035338	B7E11_E6Q_S5_peak_766
chr10	117539511	117540012	B7E11_E6Q_S5_peak_767
chr10	117555852	117556353	B7E11_E6Q_S5_peak_768
chr10	117639284	117639785	B7E11_E6Q_S5_peak_769
chr10	117658461	117658962	B7E11_E6Q_S5_peak_770
chr10	117709854	117710355	B7E11_E6Q_S5_peak_771
chr10	117711422	117711923	B7E11_E6Q_S5_peak_772
chr10	117717498	117717999	B7E11_E6Q_S5_peak_773
chr10	118045402	118045903	B7E11_E6Q_S5_peak_774
chr10	118302077	118302578	B7E11_E6Q_S5_peak_775
chr10	118990313	118990814	B7E11_E6Q_S5_peak_776
chr10	119001307	119001808	B7E11_E6Q_S5_peak_777
chr10	119003807	119004308	B7E11_E6Q_S5_peak_778
chr10	120162781	120163282	B7E11_E6Q_S5_peak_779
chr10	120339037	120339538	B7E11_E6Q_S5_peak_780
chr10	120476722	120477223	B7E11_E6Q_S5_peak_781
chr10	120701900	120702401	B7E11_E6Q_S5_peak_782
chr10	121221871	121222372	B7E11_E6Q_S5_peak_783
chr10	121485253	121485754	B7E11_E6Q_S5_peak_784
chr10	121608085	121608586	B7E11_E6Q_S5_peak_785
chr10	121864414	121864915	B7E11_E6Q_S5_peak_786
chr10	121892781	121893282	B7E11_E6Q_S5_peak_787
chr10	122844046	122844547	B7E11_E6Q_S5_peak_788
chr10	122871295	122871796	B7E11_E6Q_S5_peak_789
chr10	122930498	122930999	B7E11_E6Q_S5_peak_790
chr10	122938526	122939027	B7E11_E6Q_S5_peak_791
chr10	122968611	122969112	B7E11_E6Q_S5_peak_792
chr10	123196412	123196913	B7E11_E6Q_S5_peak_793
chr10	123507251	123507752	B7E11_E6Q_S5_peak_794
chr10	125833953	125834454	B7E11_E6Q_S5_peak_795
chr10	125981924	125982425	B7E11_E6Q_S5_peak_796
chr10	126438755	126439256	B7E11_E6Q_S5_peak_797
chr10	126452191	126452692	B7E11_E6Q_S5_peak_798
chr10	127103152	127103653	B7E11_E6Q_S5_peak_799
chr10	127126553	127127054	B7E11_E6Q_S5_peak_800
chr10	127167021	127167522	B7E11_E6Q_S5_peak_801
chr10	127219531	127220032	B7E11_E6Q_S5_peak_802
chr10	127224990	127225491	B7E11_E6Q_S5_peak_803
chr10	127289102	127289603	B7E11_E6Q_S5_peak_804
chr10	127289597	127290098	B7E11_E6Q_S5_peak_805
chr10	127516607	127517108	B7E11_E6Q_S5_peak_806
chr10	127562974	127563475	B7E11_E6Q_S5_peak_807
chr10	127590763	127591264	B7E11_E6Q_S5_peak_808
chr10	127621570	127622071	B7E11_E6Q_S5_peak_809
chr10	127747200	127747701	B7E11_E6Q_S5_peak_810
chr10	127765618	127766119	B7E11_E6Q_S5_peak_811
chr10	127904585	127905086	B7E11_E6Q_S5_peak_812
chr10	127927711	127928212	B7E11_E6Q_S5_peak_813
chr10	127961809	127962310	B7E11_E6Q_S5_peak_814
chr10	128019609	128020110	B7E11_E6Q_S5_peak_815
chr10	128104434	128104935	B7E11_E6Q_S5_peak_816
chr10	128329516	128330017	B7E11_E6Q_S5_peak_817
chr10	128525672	128526173	B7E11_E6Q_S5_peak_818
chr10	128604381	128604882	B7E11_E6Q_S5_peak_819
chr10	128742549	128743050	B7E11_E6Q_S5_peak_820
chr11	3123869	3124370	B7E11_E6Q_S5_peak_821
chr11	3127281	3127782	B7E11_E6Q_S5_peak_822
chr11	3157670	3158171	B7E11_E6Q_S5_peak_823
chr11	3189717	3190218	B7E11_E6Q_S5_peak_824
chr11	3254556	3255057	B7E11_E6Q_S5_peak_825
chr11	3282093	3282594	B7E11_E6Q_S5_peak_826
chr11	3302552	3303053	B7E11_E6Q_S5_peak_827
chr11	3334821	3335322	B7E11_E6Q_S5_peak_828
chr11	3366401	3366902	B7E11_E6Q_S5_peak_829
chr11	3368820	3369321	B7E11_E6Q_S5_peak_830
chr11	3370399	3370900	B7E11_E6Q_S5_peak_831
chr11	3406343	3406844	B7E11_E6Q_S5_peak_832
chr11	3437582	3438083	B7E11_E6Q_S5_peak_833
chr11	3560072	3560573	B7E11_E6Q_S5_peak_834
chr11	3567989	3568490	B7E11_E6Q_S5_peak_835
chr11	3912711	3913212	B7E11_E6Q_S5_peak_836
chr11	4190775	4191276	B7E11_E6Q_S5_peak_837
chr11	4216677	4217178	B7E11_E6Q_S5_peak_838
chr11	4267170	4267671	B7E11_E6Q_S5_peak_839
chr11	4283599	4284100	B7E11_E6Q_S5_peak_840
chr11	4489564	4490065	B7E11_E6Q_S5_peak_841
chr11	4606398	4606899	B7E11_E6Q_S5_peak_842
chr11	4729339	4729840	B7E11_E6Q_S5_peak_843
chr11	4730001	4730502	B7E11_E6Q_S5_peak_844
chr11	4860870	4861371	B7E11_E6Q_S5_peak_845
chr11	5109220	5109721	B7E11_E6Q_S5_peak_846
chr11	5125604	5126105	B7E11_E6Q_S5_peak_847
chr11	5239663	5240164	B7E11_E6Q_S5_peak_848
chr11	5262974	5263475	B7E11_E6Q_S5_peak_849
chr11	5263276	5263777	B7E11_E6Q_S5_peak_850
chr11	5432285	5432786	B7E11_E6Q_S5_peak_851
chr11	5445101	5445602	B7E11_E6Q_S5_peak_852
chr11	5734128	5734629	B7E11_E6Q_S5_peak_853
chr11	5797693	5798194	B7E11_E6Q_S5_peak_854
chr11	5841672	5842173	B7E11_E6Q_S5_peak_855
chr11	5966702	5967203	B7E11_E6Q_S5_peak_856
chr11	6032321	6032822	B7E11_E6Q_S5_peak_857
chr11	6168943	6169444	B7E11_E6Q_S5_peak_858
chr11	6247157	6247658	B7E11_E6Q_S5_peak_859
chr11	6346978	6347479	B7E11_E6Q_S5_peak_860
chr11	6363272	6363773	B7E11_E6Q_S5_peak_861
chr11	6366946	6367447	B7E11_E6Q_S5_peak_862
chr11	6377297	6377798	B7E11_E6Q_S5_peak_863
chr11	6389000	6389501	B7E11_E6Q_S5_peak_864
chr11	6416494	6416995	B7E11_E6Q_S5_peak_865
chr11	6695995	6696496	B7E11_E6Q_S5_peak_866
chr11	6732953	6733454	B7E11_E6Q_S5_peak_867
chr11	6762928	6763429	B7E11_E6Q_S5_peak_868
chr11	7380301	7380802	B7E11_E6Q_S5_peak_869
chr11	7453682	7454183	B7E11_E6Q_S5_peak_870
chr11	7457265	7457766	B7E11_E6Q_S5_peak_871
chr11	7683097	7683598	B7E11_E6Q_S5_peak_872
chr11	7780617	7781118	B7E11_E6Q_S5_peak_873
chr11	7892379	7892880	B7E11_E6Q_S5_peak_874
chr11	8012019	8012520	B7E11_E6Q_S5_peak_875
chr11	8514187	8514688	B7E11_E6Q_S5_peak_876
chr11	8523446	8523947	B7E11_E6Q_S5_peak_877
chr11	8570240	8570741	B7E11_E6Q_S5_peak_878
chr11	8583397	8583898	B7E11_E6Q_S5_peak_879
chr11	8686007	8686508	B7E11_E6Q_S5_peak_880
chr11	8705189	8705690	B7E11_E6Q_S5_peak_881
chr11	8766883	8767384	B7E11_E6Q_S5_peak_882
chr11	11820807	11821308	B7E11_E6Q_S5_peak_883
chr11	11825255	11825756	B7E11_E6Q_S5_peak_884
chr11	12195207	12195708	B7E11_E6Q_S5_peak_885
chr11	12370874	12371375	B7E11_E6Q_S5_peak_886
chr11	12384529	12385030	B7E11_E6Q_S5_peak_887
chr11	12470561	12471062	B7E11_E6Q_S5_peak_888
chr11	16591916	16592417	B7E11_E6Q_S5_peak_889
chr11	16592412	16592913	B7E11_E6Q_S5_peak_890
chr11	16660194	16660695	B7E11_E6Q_S5_peak_891
chr11	16683478	16683979	B7E11_E6Q_S5_peak_892
chr11	16737349	16737850	B7E11_E6Q_S5_peak_893
chr11	16804027	16804528	B7E11_E6Q_S5_peak_894
chr11	16830451	16830952	B7E11_E6Q_S5_peak_895
chr11	17183076	17183577	B7E11_E6Q_S5_peak_896
chr11	17276728	17277229	B7E11_E6Q_S5_peak_897
chr11	17329567	17330068	B7E11_E6Q_S5_peak_898
chr11	18845371	18845872	B7E11_E6Q_S5_peak_899
chr11	18897925	18898426	B7E11_E6Q_S5_peak_900
chr11	18958366	18958867	B7E11_E6Q_S5_peak_901
chr11	19473368	19473869	B7E11_E6Q_S5_peak_902
chr11	19604294	19604795	B7E11_E6Q_S5_peak_903
chr11	19740142	19740643	B7E11_E6Q_S5_peak_904
chr11	19829402	19829903	B7E11_E6Q_S5_peak_905
chr11	19836161	19836662	B7E11_E6Q_S5_peak_906
chr11	19836825	19837326	B7E11_E6Q_S5_peak_907
chr11	19849335	19849836	B7E11_E6Q_S5_peak_908
chr11	19873735	19874236	B7E11_E6Q_S5_peak_909
chr11	19959070	19959571	B7E11_E6Q_S5_peak_910
chr11	19959808	19960309	B7E11_E6Q_S5_peak_911
chr11	20057372	20057873	B7E11_E6Q_S5_peak_912
chr11	20164796	20165297	B7E11_E6Q_S5_peak_913
chr11	20347394	20347895	B7E11_E6Q_S5_peak_914
chr11	20348381	20348882	B7E11_E6Q_S5_peak_915
chr11	20370027	20370528	B7E11_E6Q_S5_peak_916
chr11	20571898	20572399	B7E11_E6Q_S5_peak_917
chr11	20595340	20595841	B7E11_E6Q_S5_peak_918
chr11	20778804	20779305	B7E11_E6Q_S5_peak_919
chr11	20859263	20859764	B7E11_E6Q_S5_peak_920
chr11	20891715	20892216	B7E11_E6Q_S5_peak_921
chr11	20916632	20917133	B7E11_E6Q_S5_peak_922
chr11	20930137	20930638	B7E11_E6Q_S5_peak_923
chr11	20955454	20955955	B7E11_E6Q_S5_peak_924
chr11	21071093	21071594	B7E11_E6Q_S5_peak_925
chr11	21241476	21241977	B7E11_E6Q_S5_peak_926
chr11	21583290	21583791	B7E11_E6Q_S5_peak_927
chr11	21729902	21730403	B7E11_E6Q_S5_peak_928
chr11	21916268	21916769	B7E11_E6Q_S5_peak_929
chr11	21951810	21952311	B7E11_E6Q_S5_peak_930
chr11	22621934	22622435	B7E11_E6Q_S5_peak_931
chr11	22622247	22622748	B7E11_E6Q_S5_peak_932
chr11	22913644	22914145	B7E11_E6Q_S5_peak_933
chr11	22994244	22994745	B7E11_E6Q_S5_peak_934
chr11	23047821	23048322	B7E11_E6Q_S5_peak_935
chr11	23080422	23080923	B7E11_E6Q_S5_peak_936
chr11	23308908	23309409	B7E11_E6Q_S5_peak_937
chr11	23724038	23724539	B7E11_E6Q_S5_peak_938
chr11	23725732	23726233	B7E11_E6Q_S5_peak_939
chr11	23726338	23726839	B7E11_E6Q_S5_peak_940
chr11	26599672	26600173	B7E11_E6Q_S5_peak_941
chr11	27343649	27344150	B7E11_E6Q_S5_peak_942
chr11	28073211	28073712	B7E11_E6Q_S5_peak_943
chr11	28811933	28812434	B7E11_E6Q_S5_peak_944
chr11	29614153	29614654	B7E11_E6Q_S5_peak_945
chr11	29679941	29680442	B7E11_E6Q_S5_peak_946
chr11	29895139	29895640	B7E11_E6Q_S5_peak_947
chr11	30118052	30118553	B7E11_E6Q_S5_peak_948
chr11	30597803	30598304	B7E11_E6Q_S5_peak_949
chr11	31117117	31117618	B7E11_E6Q_S5_peak_950
chr11	32178410	32178911	B7E11_E6Q_S5_peak_951
chr11	32312808	32313309	B7E11_E6Q_S5_peak_952
chr11	32336307	32336808	B7E11_E6Q_S5_peak_953
chr11	32343836	32344337	B7E11_E6Q_S5_peak_954
chr11	32667993	32668494	B7E11_E6Q_S5_peak_955
chr11	32965302	32965803	B7E11_E6Q_S5_peak_956
chr11	35415654	35416155	B7E11_E6Q_S5_peak_957
chr11	35473740	35474241	B7E11_E6Q_S5_peak_958
chr11	35668021	35668522	B7E11_E6Q_S5_peak_959
chr11	40733924	40734425	B7E11_E6Q_S5_peak_960
chr11	42386450	42386951	B7E11_E6Q_S5_peak_961
chr11	43540530	43541031	B7E11_E6Q_S5_peak_962
chr11	43643268	43643769	B7E11_E6Q_S5_peak_963
chr11	44534958	44535459	B7E11_E6Q_S5_peak_964
chr11	45827969	45828470	B7E11_E6Q_S5_peak_965
chr11	46160491	46160992	B7E11_E6Q_S5_peak_966
chr11	46177151	46177652	B7E11_E6Q_S5_peak_967
chr11	46225276	46225777	B7E11_E6Q_S5_peak_968
chr11	48837155	48837656	B7E11_E6Q_S5_peak_969
chr11	48898960	48899461	B7E11_E6Q_S5_peak_970
chr11	48918642	48919143	B7E11_E6Q_S5_peak_971
chr11	49248530	49249031	B7E11_E6Q_S5_peak_972
chr11	49491493	49491994	B7E11_E6Q_S5_peak_973
chr11	49651649	49652150	B7E11_E6Q_S5_peak_974
chr11	50252144	50252645	B7E11_E6Q_S5_peak_975
chr11	50303957	50304458	B7E11_E6Q_S5_peak_976
chr11	50441514	50442015	B7E11_E6Q_S5_peak_977
chr11	50486936	50487437	B7E11_E6Q_S5_peak_978
chr11	50778744	50779245	B7E11_E6Q_S5_peak_979
chr11	51584102	51584603	B7E11_E6Q_S5_peak_980
chr11	51657050	51657551	B7E11_E6Q_S5_peak_981
chr11	51799184	51799685	B7E11_E6Q_S5_peak_982
chr11	51854670	51855171	B7E11_E6Q_S5_peak_983
chr11	51857766	51858267	B7E11_E6Q_S5_peak_984
chr11	51922396	51922897	B7E11_E6Q_S5_peak_985
chr11	52004089	52004590	B7E11_E6Q_S5_peak_986
chr11	52024633	52025134	B7E11_E6Q_S5_peak_987
chr11	52286932	52287433	B7E11_E6Q_S5_peak_988
chr11	53245636	53246137	B7E11_E6Q_S5_peak_989
chr11	53257296	53257797	B7E11_E6Q_S5_peak_990
chr11	53264435	53264936	B7E11_E6Q_S5_peak_991
chr11	53759350	53759851	B7E11_E6Q_S5_peak_992
chr11	53768726	53769227	B7E11_E6Q_S5_peak_993
chr11	53900975	53901476	B7E11_E6Q_S5_peak_994
chr11	53928645	53929146	B7E11_E6Q_S5_peak_995
chr11	54019114	54019615	B7E11_E6Q_S5_peak_996
chr11	54847945	54848446	B7E11_E6Q_S5_peak_997
chr11	55314393	55314894	B7E11_E6Q_S5_peak_998
chr11	55315928	55316429	B7E11_E6Q_S5_peak_999
chr11	55327754	55328255	B7E11_E6Q_S5_peak_1000
chr11	55328017	55328518	B7E11_E6Q_S5_peak_1001
chr11	55343553	55344054	B7E11_E6Q_S5_peak_1002
chr11	55358742	55359243	B7E11_E6Q_S5_peak_1003
chr11	55404656	55405157	B7E11_E6Q_S5_peak_1004
chr11	55446465	55446966	B7E11_E6Q_S5_peak_1005
chr11	56595884	56596385	B7E11_E6Q_S5_peak_1006
chr11	57911652	57912153	B7E11_E6Q_S5_peak_1007
chr11	58068685	58069186	B7E11_E6Q_S5_peak_1008
chr11	58236887	58237388	B7E11_E6Q_S5_peak_1009
chr11	58346623	58347124	B7E11_E6Q_S5_peak_1010
chr11	58380482	58380983	B7E11_E6Q_S5_peak_1011
chr11	58979526	58980027	B7E11_E6Q_S5_peak_1012
chr11	59278030	59278531	B7E11_E6Q_S5_peak_1013
chr11	59284087	59284588	B7E11_E6Q_S5_peak_1014
chr11	59325610	59326111	B7E11_E6Q_S5_peak_1015
chr11	59384179	59384680	B7E11_E6Q_S5_peak_1016
chr11	59402656	59403157	B7E11_E6Q_S5_peak_1017
chr11	59410394	59410895	B7E11_E6Q_S5_peak_1018
chr11	59413311	59413812	B7E11_E6Q_S5_peak_1019
chr11	59421839	59422340	B7E11_E6Q_S5_peak_1020
chr11	59458842	59459343	B7E11_E6Q_S5_peak_1021
chr11	59563628	59564129	B7E11_E6Q_S5_peak_1022
chr11	59635246	59635747	B7E11_E6Q_S5_peak_1023
chr11	59641092	59641593	B7E11_E6Q_S5_peak_1024
chr11	59743628	59744129	B7E11_E6Q_S5_peak_1025
chr11	59809542	59810043	B7E11_E6Q_S5_peak_1026
chr11	60699349	60699850	B7E11_E6Q_S5_peak_1027
chr11	60864023	60864524	B7E11_E6Q_S5_peak_1028
chr11	61273761	61274262	B7E11_E6Q_S5_peak_1029
chr11	61274025	61274526	B7E11_E6Q_S5_peak_1030
chr11	61319598	61320099	B7E11_E6Q_S5_peak_1031
chr11	61675319	61675820	B7E11_E6Q_S5_peak_1032
chr11	61676391	61676892	B7E11_E6Q_S5_peak_1033
chr11	61687570	61688071	B7E11_E6Q_S5_peak_1034
chr11	61693916	61694417	B7E11_E6Q_S5_peak_1035
chr11	61974264	61974765	B7E11_E6Q_S5_peak_1036
chr11	62089635	62090136	B7E11_E6Q_S5_peak_1037
chr11	62251011	62251512	B7E11_E6Q_S5_peak_1038
chr11	62267382	62267883	B7E11_E6Q_S5_peak_1039
chr11	62269090	62269591	B7E11_E6Q_S5_peak_1040
chr11	62541408	62541909	B7E11_E6Q_S5_peak_1041
chr11	63019554	63020055	B7E11_E6Q_S5_peak_1042
chr11	63872572	63873073	B7E11_E6Q_S5_peak_1043
chr11	64235927	64236428	B7E11_E6Q_S5_peak_1044
chr11	65914677	65915178	B7E11_E6Q_S5_peak_1045
chr11	66203512	66204013	B7E11_E6Q_S5_peak_1046
chr11	66971626	66972127	B7E11_E6Q_S5_peak_1047
chr11	67522026	67522527	B7E11_E6Q_S5_peak_1048
chr11	67792796	67793297	B7E11_E6Q_S5_peak_1049
chr11	68405516	68406017	B7E11_E6Q_S5_peak_1050
chr11	68840929	68841430	B7E11_E6Q_S5_peak_1051
chr11	68885994	68886495	B7E11_E6Q_S5_peak_1052
chr11	68933714	68934215	B7E11_E6Q_S5_peak_1053
chr11	69026537	69027038	B7E11_E6Q_S5_peak_1054
chr11	69076557	69077058	B7E11_E6Q_S5_peak_1055
chr11	69078507	69079008	B7E11_E6Q_S5_peak_1056
chr11	69413856	69414357	B7E11_E6Q_S5_peak_1057
chr11	69656024	69656525	B7E11_E6Q_S5_peak_1058
chr11	69656539	69657040	B7E11_E6Q_S5_peak_1059
chr11	69876961	69877462	B7E11_E6Q_S5_peak_1060
chr11	69878507	69879008	B7E11_E6Q_S5_peak_1061
chr11	70173887	70174388	B7E11_E6Q_S5_peak_1062
chr11	70245403	70245904	B7E11_E6Q_S5_peak_1063
chr11	70583681	70584182	B7E11_E6Q_S5_peak_1064
chr11	70585328	70585829	B7E11_E6Q_S5_peak_1065
chr11	70695702	70696203	B7E11_E6Q_S5_peak_1066
chr11	72082540	72083041	B7E11_E6Q_S5_peak_1067
chr11	72142901	72143402	B7E11_E6Q_S5_peak_1068
chr11	72208943	72209444	B7E11_E6Q_S5_peak_1069
chr11	72292013	72292514	B7E11_E6Q_S5_peak_1070
chr11	72751929	72752430	B7E11_E6Q_S5_peak_1071
chr11	72940358	72940859	B7E11_E6Q_S5_peak_1072
chr11	74584913	74585414	B7E11_E6Q_S5_peak_1073
chr11	74642232	74642733	B7E11_E6Q_S5_peak_1074
chr11	74673040	74673541	B7E11_E6Q_S5_peak_1075
chr11	74763370	74763871	B7E11_E6Q_S5_peak_1076
chr11	75551333	75551834	B7E11_E6Q_S5_peak_1077
chr11	75621327	75621828	B7E11_E6Q_S5_peak_1078
chr11	75861071	75861572	B7E11_E6Q_S5_peak_1079
chr11	76120367	76120868	B7E11_E6Q_S5_peak_1080
chr11	76208856	76209357	B7E11_E6Q_S5_peak_1081
chr11	76251893	76252394	B7E11_E6Q_S5_peak_1082
chr11	76255269	76255770	B7E11_E6Q_S5_peak_1083
chr11	76300732	76301233	B7E11_E6Q_S5_peak_1084
chr11	76312733	76313234	B7E11_E6Q_S5_peak_1085
chr11	76331055	76331556	B7E11_E6Q_S5_peak_1086
chr11	76369654	76370155	B7E11_E6Q_S5_peak_1087
chr11	76374855	76375356	B7E11_E6Q_S5_peak_1088
chr11	76875043	76875544	B7E11_E6Q_S5_peak_1089
chr11	76901674	76902175	B7E11_E6Q_S5_peak_1090
chr11	76920275	76920776	B7E11_E6Q_S5_peak_1091
chr11	76928634	76929135	B7E11_E6Q_S5_peak_1092
chr11	77002549	77003050	B7E11_E6Q_S5_peak_1093
chr11	77079416	77079917	B7E11_E6Q_S5_peak_1094
chr11	77160197	77160698	B7E11_E6Q_S5_peak_1095
chr11	77228797	77229298	B7E11_E6Q_S5_peak_1096
chr11	77464949	77465450	B7E11_E6Q_S5_peak_1097
chr11	77623358	77623859	B7E11_E6Q_S5_peak_1098
chr11	77836620	77837121	B7E11_E6Q_S5_peak_1099
chr11	77837853	77838354	B7E11_E6Q_S5_peak_1100
chr11	78166155	78166656	B7E11_E6Q_S5_peak_1101
chr11	78367812	78368313	B7E11_E6Q_S5_peak_1102
chr11	78384688	78385189	B7E11_E6Q_S5_peak_1103
chr11	78386688	78387189	B7E11_E6Q_S5_peak_1104
chr11	78396228	78396729	B7E11_E6Q_S5_peak_1105
chr11	78658581	78659082	B7E11_E6Q_S5_peak_1106
chr11	79214908	79215409	B7E11_E6Q_S5_peak_1107
chr11	79264290	79264791	B7E11_E6Q_S5_peak_1108
chr11	79323889	79324390	B7E11_E6Q_S5_peak_1109
chr11	79483840	79484341	B7E11_E6Q_S5_peak_1110
chr11	79595574	79596075	B7E11_E6Q_S5_peak_1111
chr11	79815169	79815670	B7E11_E6Q_S5_peak_1112
chr11	80413840	80414341	B7E11_E6Q_S5_peak_1113
chr11	80515275	80515776	B7E11_E6Q_S5_peak_1114
chr11	80824027	80824528	B7E11_E6Q_S5_peak_1115
chr11	82827375	82827876	B7E11_E6Q_S5_peak_1116
chr11	83039090	83039591	B7E11_E6Q_S5_peak_1117
chr11	83455434	83455935	B7E11_E6Q_S5_peak_1118
chr11	83616623	83617124	B7E11_E6Q_S5_peak_1119
chr11	83693101	83693602	B7E11_E6Q_S5_peak_1120
chr11	84047295	84047796	B7E11_E6Q_S5_peak_1121
chr11	84101327	84101828	B7E11_E6Q_S5_peak_1122
chr11	84177343	84177844	B7E11_E6Q_S5_peak_1123
chr11	84568169	84568670	B7E11_E6Q_S5_peak_1124
chr11	84916760	84917261	B7E11_E6Q_S5_peak_1125
chr11	85273798	85274299	B7E11_E6Q_S5_peak_1126
chr11	85367762	85368263	B7E11_E6Q_S5_peak_1127
chr11	85648694	85649195	B7E11_E6Q_S5_peak_1128
chr11	85789703	85790204	B7E11_E6Q_S5_peak_1129
chr11	85812442	85812943	B7E11_E6Q_S5_peak_1130
chr11	86131343	86131844	B7E11_E6Q_S5_peak_1131
chr11	86507379	86507880	B7E11_E6Q_S5_peak_1132
chr11	86599809	86600310	B7E11_E6Q_S5_peak_1133
chr11	86921367	86921868	B7E11_E6Q_S5_peak_1134
chr11	87441582	87442083	B7E11_E6Q_S5_peak_1135
chr11	87707056	87707557	B7E11_E6Q_S5_peak_1136
chr11	87725841	87726342	B7E11_E6Q_S5_peak_1137
chr11	87966195	87966696	B7E11_E6Q_S5_peak_1138
chr11	88104533	88105034	B7E11_E6Q_S5_peak_1139
chr11	88151473	88151974	B7E11_E6Q_S5_peak_1140
chr11	88153756	88154257	B7E11_E6Q_S5_peak_1141
chr11	88171798	88172299	B7E11_E6Q_S5_peak_1142
chr11	88173660	88174161	B7E11_E6Q_S5_peak_1143
chr11	88570899	88571400	B7E11_E6Q_S5_peak_1144
chr11	89031177	89031678	B7E11_E6Q_S5_peak_1145
chr11	90177345	90177846	B7E11_E6Q_S5_peak_1146
chr11	90340545	90341046	B7E11_E6Q_S5_peak_1147
chr11	90340927	90341428	B7E11_E6Q_S5_peak_1148
chr11	94133984	94134485	B7E11_E6Q_S5_peak_1149
chr11	94134350	94134851	B7E11_E6Q_S5_peak_1150
chr11	94226535	94227036	B7E11_E6Q_S5_peak_1151
chr11	94274152	94274653	B7E11_E6Q_S5_peak_1152
chr11	94455348	94455849	B7E11_E6Q_S5_peak_1153
chr11	94456110	94456611	B7E11_E6Q_S5_peak_1154
chr11	95070089	95070590	B7E11_E6Q_S5_peak_1155
chr11	95096903	95097404	B7E11_E6Q_S5_peak_1156
chr11	95134297	95134798	B7E11_E6Q_S5_peak_1157
chr11	95247086	95247587	B7E11_E6Q_S5_peak_1158
chr11	95393369	95393870	B7E11_E6Q_S5_peak_1159
chr11	95403176	95403677	B7E11_E6Q_S5_peak_1160
chr11	95432925	95433426	B7E11_E6Q_S5_peak_1161
chr11	95550567	95551068	B7E11_E6Q_S5_peak_1162
chr11	95560734	95561235	B7E11_E6Q_S5_peak_1163
chr11	95576170	95576671	B7E11_E6Q_S5_peak_1164
chr11	95581177	95581678	B7E11_E6Q_S5_peak_1165
chr11	95649993	95650494	B7E11_E6Q_S5_peak_1166
chr11	95698846	95699347	B7E11_E6Q_S5_peak_1167
chr11	95819096	95819597	B7E11_E6Q_S5_peak_1168
chr11	96045916	96046417	B7E11_E6Q_S5_peak_1169
chr11	96080778	96081279	B7E11_E6Q_S5_peak_1170
chr11	96458747	96459248	B7E11_E6Q_S5_peak_1171
chr11	96749083	96749584	B7E11_E6Q_S5_peak_1172
chr11	96824528	96825029	B7E11_E6Q_S5_peak_1173
chr11	97025598	97026099	B7E11_E6Q_S5_peak_1174
chr11	97126018	97126519	B7E11_E6Q_S5_peak_1175
chr11	97192180	97192681	B7E11_E6Q_S5_peak_1176
chr11	97288668	97289169	B7E11_E6Q_S5_peak_1177
chr11	97310081	97310582	B7E11_E6Q_S5_peak_1178
chr11	97372110	97372611	B7E11_E6Q_S5_peak_1179
chr11	97435649	97436150	B7E11_E6Q_S5_peak_1180
chr11	97441780	97442281	B7E11_E6Q_S5_peak_1181
chr11	97471346	97471847	B7E11_E6Q_S5_peak_1182
chr11	97502209	97502710	B7E11_E6Q_S5_peak_1183
chr11	97579462	97579963	B7E11_E6Q_S5_peak_1184
chr11	97811547	97812048	B7E11_E6Q_S5_peak_1185
chr11	97949859	97950360	B7E11_E6Q_S5_peak_1186
chr11	97962419	97962920	B7E11_E6Q_S5_peak_1187
chr11	98748866	98749367	B7E11_E6Q_S5_peak_1188
chr11	98836053	98836554	B7E11_E6Q_S5_peak_1189
chr11	98839386	98839887	B7E11_E6Q_S5_peak_1190
chr11	98932752	98933253	B7E11_E6Q_S5_peak_1191
chr11	99082007	99082508	B7E11_E6Q_S5_peak_1192
chr11	99084412	99084913	B7E11_E6Q_S5_peak_1193
chr11	99100864	99101365	B7E11_E6Q_S5_peak_1194
chr11	99110158	99110659	B7E11_E6Q_S5_peak_1195
chr11	99170455	99170956	B7E11_E6Q_S5_peak_1196
chr11	99276632	99277133	B7E11_E6Q_S5_peak_1197
chr11	99556862	99557363	B7E11_E6Q_S5_peak_1198
chr11	100013790	100014291	B7E11_E6Q_S5_peak_1199
chr11	100067222	100067723	B7E11_E6Q_S5_peak_1200
chr11	100100257	100100758	B7E11_E6Q_S5_peak_1201
chr11	100208508	100209009	B7E11_E6Q_S5_peak_1202
chr11	100284971	100285472	B7E11_E6Q_S5_peak_1203
chr11	100287035	100287536	B7E11_E6Q_S5_peak_1204
chr11	100289029	100289530	B7E11_E6Q_S5_peak_1205
chr11	100387594	100388095	B7E11_E6Q_S5_peak_1206
chr11	100395220	100395721	B7E11_E6Q_S5_peak_1207
chr11	100406940	100407441	B7E11_E6Q_S5_peak_1208
chr11	100589300	100589801	B7E11_E6Q_S5_peak_1209
chr11	100901890	100902391	B7E11_E6Q_S5_peak_1210
chr11	100973227	100973728	B7E11_E6Q_S5_peak_1211
chr11	101102979	101103480	B7E11_E6Q_S5_peak_1212
chr11	101138319	101138820	B7E11_E6Q_S5_peak_1213
chr11	101623961	101624462	B7E11_E6Q_S5_peak_1214
chr11	101688050	101688551	B7E11_E6Q_S5_peak_1215
chr11	101797894	101798395	B7E11_E6Q_S5_peak_1216
chr11	102096669	102097170	B7E11_E6Q_S5_peak_1217
chr11	102218162	102218663	B7E11_E6Q_S5_peak_1218
chr11	102281518	102282019	B7E11_E6Q_S5_peak_1219
chr11	102387754	102388255	B7E11_E6Q_S5_peak_1220
chr11	102392373	102392874	B7E11_E6Q_S5_peak_1221
chr11	102398291	102398792	B7E11_E6Q_S5_peak_1222
chr11	102924652	102925153	B7E11_E6Q_S5_peak_1223
chr11	103097575	103098076	B7E11_E6Q_S5_peak_1224
chr11	103111753	103112254	B7E11_E6Q_S5_peak_1225
chr11	103236820	103237321	B7E11_E6Q_S5_peak_1226
chr11	103299093	103299594	B7E11_E6Q_S5_peak_1227
chr11	103334825	103335326	B7E11_E6Q_S5_peak_1228
chr11	103900870	103901371	B7E11_E6Q_S5_peak_1229
chr11	104288734	104289235	B7E11_E6Q_S5_peak_1230
chr11	104314075	104314576	B7E11_E6Q_S5_peak_1231
chr11	104669486	104669987	B7E11_E6Q_S5_peak_1232
chr11	104673623	104674124	B7E11_E6Q_S5_peak_1233
chr11	105330026	105330527	B7E11_E6Q_S5_peak_1234
chr11	105353028	105353529	B7E11_E6Q_S5_peak_1235
chr11	105356202	105356703	B7E11_E6Q_S5_peak_1236
chr11	105467264	105467765	B7E11_E6Q_S5_peak_1237
chr11	105468658	105469159	B7E11_E6Q_S5_peak_1238
chr11	105472235	105472736	B7E11_E6Q_S5_peak_1239
chr11	105494830	105495331	B7E11_E6Q_S5_peak_1240
chr11	106665254	106665755	B7E11_E6Q_S5_peak_1241
chr11	106674556	106675057	B7E11_E6Q_S5_peak_1242
chr11	106706155	106706656	B7E11_E6Q_S5_peak_1243
chr11	107137545	107138046	B7E11_E6Q_S5_peak_1244
chr11	107144996	107145497	B7E11_E6Q_S5_peak_1245
chr11	107149949	107150450	B7E11_E6Q_S5_peak_1246
chr11	107417048	107417549	B7E11_E6Q_S5_peak_1247
chr11	107427793	107428294	B7E11_E6Q_S5_peak_1248
chr11	107438729	107439230	B7E11_E6Q_S5_peak_1249
chr11	108020253	108020754	B7E11_E6Q_S5_peak_1250
chr11	108120350	108120851	B7E11_E6Q_S5_peak_1251
chr11	108362913	108363414	B7E11_E6Q_S5_peak_1252
chr11	108897930	108898431	B7E11_E6Q_S5_peak_1253
chr11	109360747	109361248	B7E11_E6Q_S5_peak_1254
chr11	109649108	109649609	B7E11_E6Q_S5_peak_1255
chr11	109698340	109698841	B7E11_E6Q_S5_peak_1256
chr11	109698729	109699230	B7E11_E6Q_S5_peak_1257
chr11	110572528	110573029	B7E11_E6Q_S5_peak_1258
chr11	112144284	112144785	B7E11_E6Q_S5_peak_1259
chr11	112189074	112189575	B7E11_E6Q_S5_peak_1260
chr11	112199609	112200110	B7E11_E6Q_S5_peak_1261
chr11	112202029	112202530	B7E11_E6Q_S5_peak_1262
chr11	112253005	112253506	B7E11_E6Q_S5_peak_1263
chr11	112302004	112302505	B7E11_E6Q_S5_peak_1264
chr11	113056769	113057270	B7E11_E6Q_S5_peak_1265
chr11	113105422	113105923	B7E11_E6Q_S5_peak_1266
chr11	113132636	113133137	B7E11_E6Q_S5_peak_1267
chr11	113198619	113199120	B7E11_E6Q_S5_peak_1268
chr11	113236454	113236955	B7E11_E6Q_S5_peak_1269
chr11	113754780	113755281	B7E11_E6Q_S5_peak_1270
chr11	113766532	113767033	B7E11_E6Q_S5_peak_1271
chr11	113773345	113773846	B7E11_E6Q_S5_peak_1272
chr11	113892874	113893375	B7E11_E6Q_S5_peak_1273
chr11	114050406	114050907	B7E11_E6Q_S5_peak_1274
chr11	114080788	114081289	B7E11_E6Q_S5_peak_1275
chr11	114654554	114655055	B7E11_E6Q_S5_peak_1276
chr11	114702277	114702778	B7E11_E6Q_S5_peak_1277
chr11	114725267	114725768	B7E11_E6Q_S5_peak_1278
chr11	114820404	114820905	B7E11_E6Q_S5_peak_1279
chr11	115173501	115174002	B7E11_E6Q_S5_peak_1280
chr11	115346835	115347336	B7E11_E6Q_S5_peak_1281
chr11	115777459	115777960	B7E11_E6Q_S5_peak_1282
chr11	115830912	115831413	B7E11_E6Q_S5_peak_1283
chr11	115945246	115945747	B7E11_E6Q_S5_peak_1284
chr11	115958038	115958539	B7E11_E6Q_S5_peak_1285
chr11	115970191	115970692	B7E11_E6Q_S5_peak_1286
chr11	115974719	115975220	B7E11_E6Q_S5_peak_1287
chr11	116030397	116030898	B7E11_E6Q_S5_peak_1288
chr11	116161269	116161770	B7E11_E6Q_S5_peak_1289
chr11	116254518	116255019	B7E11_E6Q_S5_peak_1290
chr11	116255944	116256445	B7E11_E6Q_S5_peak_1291
chr11	116327132	116327633	B7E11_E6Q_S5_peak_1292
chr11	116329296	116329797	B7E11_E6Q_S5_peak_1293
chr11	116330097	116330598	B7E11_E6Q_S5_peak_1294
chr11	116431658	116432159	B7E11_E6Q_S5_peak_1295
chr11	116505581	116506082	B7E11_E6Q_S5_peak_1296
chr11	116587104	116587605	B7E11_E6Q_S5_peak_1297
chr11	116711413	116711914	B7E11_E6Q_S5_peak_1298
chr11	116711757	116712258	B7E11_E6Q_S5_peak_1299
chr11	116718423	116718924	B7E11_E6Q_S5_peak_1300
chr11	116721742	116722243	B7E11_E6Q_S5_peak_1301
chr11	116732479	116732980	B7E11_E6Q_S5_peak_1302
chr11	116773207	116773708	B7E11_E6Q_S5_peak_1303
chr11	116802661	116803162	B7E11_E6Q_S5_peak_1304
chr11	116832230	116832731	B7E11_E6Q_S5_peak_1305
chr11	116894576	116895077	B7E11_E6Q_S5_peak_1306
chr11	116912924	116913425	B7E11_E6Q_S5_peak_1307
chr11	116928580	116929081	B7E11_E6Q_S5_peak_1308
chr11	116963221	116963722	B7E11_E6Q_S5_peak_1309
chr11	117095520	117096021	B7E11_E6Q_S5_peak_1310
chr11	117159799	117160300	B7E11_E6Q_S5_peak_1311
chr11	117203118	117203619	B7E11_E6Q_S5_peak_1312
chr11	117334624	117335125	B7E11_E6Q_S5_peak_1313
chr11	117469729	117470230	B7E11_E6Q_S5_peak_1314
chr11	117470620	117471121	B7E11_E6Q_S5_peak_1315
chr11	117534169	117534670	B7E11_E6Q_S5_peak_1316
chr11	117568571	117569072	B7E11_E6Q_S5_peak_1317
chr11	117736272	117736773	B7E11_E6Q_S5_peak_1318
chr11	117781245	117781746	B7E11_E6Q_S5_peak_1319
chr11	117825915	117826416	B7E11_E6Q_S5_peak_1320
chr11	117844961	117845462	B7E11_E6Q_S5_peak_1321
chr11	117935255	117935756	B7E11_E6Q_S5_peak_1322
chr11	117954111	117954612	B7E11_E6Q_S5_peak_1323
chr11	117958037	117958538	B7E11_E6Q_S5_peak_1324
chr11	117962272	117962773	B7E11_E6Q_S5_peak_1325
chr11	117999619	118000120	B7E11_E6Q_S5_peak_1326
chr11	118003126	118003627	B7E11_E6Q_S5_peak_1327
chr11	118007238	118007739	B7E11_E6Q_S5_peak_1328
chr11	118029322	118029823	B7E11_E6Q_S5_peak_1329
chr11	118049153	118049654	B7E11_E6Q_S5_peak_1330
chr11	118074909	118075410	B7E11_E6Q_S5_peak_1331
chr11	118075616	118076117	B7E11_E6Q_S5_peak_1332
chr11	118216174	118216675	B7E11_E6Q_S5_peak_1333
chr11	118328475	118328976	B7E11_E6Q_S5_peak_1334
chr11	118361104	118361605	B7E11_E6Q_S5_peak_1335
chr11	118403877	118404378	B7E11_E6Q_S5_peak_1336
chr11	118430892	118431393	B7E11_E6Q_S5_peak_1337
chr11	118485755	118486256	B7E11_E6Q_S5_peak_1338
chr11	118974543	118975044	B7E11_E6Q_S5_peak_1339
chr11	119044741	119045242	B7E11_E6Q_S5_peak_1340
chr11	119533762	119534263	B7E11_E6Q_S5_peak_1341
chr11	119695916	119696417	B7E11_E6Q_S5_peak_1342
chr11	119933905	119934406	B7E11_E6Q_S5_peak_1343
chr11	119939366	119939867	B7E11_E6Q_S5_peak_1344
chr11	119966211	119966712	B7E11_E6Q_S5_peak_1345
chr11	120005728	120006229	B7E11_E6Q_S5_peak_1346
chr11	120097783	120098284	B7E11_E6Q_S5_peak_1347
chr11	120221689	120222190	B7E11_E6Q_S5_peak_1348
chr11	120229779	120230280	B7E11_E6Q_S5_peak_1349
chr11	120261422	120261923	B7E11_E6Q_S5_peak_1350
chr11	120270829	120271330	B7E11_E6Q_S5_peak_1351
chr11	120341551	120342052	B7E11_E6Q_S5_peak_1352
chr11	120369860	120370361	B7E11_E6Q_S5_peak_1353
chr11	120683535	120684036	B7E11_E6Q_S5_peak_1354
chr11	120707939	120708440	B7E11_E6Q_S5_peak_1355
chr11	120731882	120732383	B7E11_E6Q_S5_peak_1356
chr11	120733128	120733629	B7E11_E6Q_S5_peak_1357
chr11	120751394	120751895	B7E11_E6Q_S5_peak_1358
chr11	120945868	120946369	B7E11_E6Q_S5_peak_1359
chr11	120946250	120946751	B7E11_E6Q_S5_peak_1360
chr11	121090792	121091293	B7E11_E6Q_S5_peak_1361
chr11	121126397	121126898	B7E11_E6Q_S5_peak_1362
chr11	121236346	121236847	B7E11_E6Q_S5_peak_1363
chr11	121368722	121369223	B7E11_E6Q_S5_peak_1364
chr11	121479766	121480267	B7E11_E6Q_S5_peak_1365
chr11	121519628	121520129	B7E11_E6Q_S5_peak_1366
chr11	121545300	121545801	B7E11_E6Q_S5_peak_1367
chr11	121550954	121551455	B7E11_E6Q_S5_peak_1368
chr11	121601362	121601863	B7E11_E6Q_S5_peak_1369
chr12	3319364	3319865	B7E11_E6Q_S5_peak_1370
chr12	3329583	3330084	B7E11_E6Q_S5_peak_1371
chr12	3537523	3538024	B7E11_E6Q_S5_peak_1372
chr12	3547803	3548304	B7E11_E6Q_S5_peak_1373
chr12	3565588	3566089	B7E11_E6Q_S5_peak_1374
chr12	4356884	4357385	B7E11_E6Q_S5_peak_1375
chr12	4819398	4819899	B7E11_E6Q_S5_peak_1376
chr12	5001576	5002077	B7E11_E6Q_S5_peak_1377
chr12	5136239	5136740	B7E11_E6Q_S5_peak_1378
chr12	8511024	8511525	B7E11_E6Q_S5_peak_1379
chr12	8552065	8552566	B7E11_E6Q_S5_peak_1380
chr12	8656461	8656962	B7E11_E6Q_S5_peak_1381
chr12	8775942	8776443	B7E11_E6Q_S5_peak_1382
chr12	8777202	8777703	B7E11_E6Q_S5_peak_1383
chr12	8778110	8778611	B7E11_E6Q_S5_peak_1384
chr12	8782020	8782521	B7E11_E6Q_S5_peak_1385
chr12	8782560	8783061	B7E11_E6Q_S5_peak_1386
chr12	8799798	8800299	B7E11_E6Q_S5_peak_1387
chr12	8811536	8812037	B7E11_E6Q_S5_peak_1388
chr12	8812206	8812707	B7E11_E6Q_S5_peak_1389
chr12	8859579	8860080	B7E11_E6Q_S5_peak_1390
chr12	8868494	8868995	B7E11_E6Q_S5_peak_1391
chr12	8885284	8885785	B7E11_E6Q_S5_peak_1392
chr12	8916288	8916789	B7E11_E6Q_S5_peak_1393
chr12	8921372	8921873	B7E11_E6Q_S5_peak_1394
chr12	8974581	8975082	B7E11_E6Q_S5_peak_1395
chr12	9229898	9230399	B7E11_E6Q_S5_peak_1396
chr12	9689418	9689919	B7E11_E6Q_S5_peak_1397
chr12	9746715	9747216	B7E11_E6Q_S5_peak_1398
chr12	9855433	9855934	B7E11_E6Q_S5_peak_1399
chr12	9898440	9898941	B7E11_E6Q_S5_peak_1400
chr12	10081737	10082238	B7E11_E6Q_S5_peak_1401
chr12	11387888	11388389	B7E11_E6Q_S5_peak_1402
chr12	11389103	11389604	B7E11_E6Q_S5_peak_1403
chr12	11390434	11390935	B7E11_E6Q_S5_peak_1404
chr12	11407266	11407767	B7E11_E6Q_S5_peak_1405
chr12	11407627	11408128	B7E11_E6Q_S5_peak_1406
chr12	12983117	12983618	B7E11_E6Q_S5_peak_1407
chr12	13076911	13077412	B7E11_E6Q_S5_peak_1408
chr12	13843456	13843957	B7E11_E6Q_S5_peak_1409
chr12	14222671	14223172	B7E11_E6Q_S5_peak_1410
chr12	14301582	14302083	B7E11_E6Q_S5_peak_1411
chr12	15800715	15801216	B7E11_E6Q_S5_peak_1412
chr12	15832530	15833031	B7E11_E6Q_S5_peak_1413
chr12	16618761	16619262	B7E11_E6Q_S5_peak_1414
chr12	16629998	16630499	B7E11_E6Q_S5_peak_1415
chr12	16760150	16760651	B7E11_E6Q_S5_peak_1416
chr12	16804002	16804503	B7E11_E6Q_S5_peak_1417
chr12	16834198	16834699	B7E11_E6Q_S5_peak_1418
chr12	16907217	16907718	B7E11_E6Q_S5_peak_1419
chr12	17240474	17240975	B7E11_E6Q_S5_peak_1420
chr12	17258583	17259084	B7E11_E6Q_S5_peak_1421
chr12	17299852	17300353	B7E11_E6Q_S5_peak_1422
chr12	17318001	17318502	B7E11_E6Q_S5_peak_1423
chr12	17693755	17694256	B7E11_E6Q_S5_peak_1424
chr12	19175056	19175557	B7E11_E6Q_S5_peak_1425
chr12	21363083	21363584	B7E11_E6Q_S5_peak_1426
chr12	24709430	24709931	B7E11_E6Q_S5_peak_1427
chr12	24877091	24877592	B7E11_E6Q_S5_peak_1428
chr12	24963314	24963815	B7E11_E6Q_S5_peak_1429
chr12	25094932	25095433	B7E11_E6Q_S5_peak_1430
chr12	25110232	25110733	B7E11_E6Q_S5_peak_1431
chr12	25181462	25181963	B7E11_E6Q_S5_peak_1432
chr12	25549592	25550093	B7E11_E6Q_S5_peak_1433
chr12	27947130	27947631	B7E11_E6Q_S5_peak_1434
chr12	27993906	27994407	B7E11_E6Q_S5_peak_1435
chr12	27998256	27998757	B7E11_E6Q_S5_peak_1436
chr12	28002020	28002521	B7E11_E6Q_S5_peak_1437
chr12	30289933	30290434	B7E11_E6Q_S5_peak_1438
chr12	31059164	31059665	B7E11_E6Q_S5_peak_1439
chr12	31083287	31083788	B7E11_E6Q_S5_peak_1440
chr12	31132609	31133110	B7E11_E6Q_S5_peak_1441
chr12	31144946	31145447	B7E11_E6Q_S5_peak_1442
chr12	31237101	31237602	B7E11_E6Q_S5_peak_1443
chr12	31375152	31375653	B7E11_E6Q_S5_peak_1444
chr12	31415951	31416452	B7E11_E6Q_S5_peak_1445
chr12	32056923	32057424	B7E11_E6Q_S5_peak_1446
chr12	32621670	32622171	B7E11_E6Q_S5_peak_1447
chr12	32990869	32991370	B7E11_E6Q_S5_peak_1448
chr12	33005820	33006321	B7E11_E6Q_S5_peak_1449
chr12	33380079	33380580	B7E11_E6Q_S5_peak_1450
chr12	34991056	34991557	B7E11_E6Q_S5_peak_1451
chr12	35210228	35210729	B7E11_E6Q_S5_peak_1452
chr12	35217541	35218042	B7E11_E6Q_S5_peak_1453
chr12	35382456	35382957	B7E11_E6Q_S5_peak_1454
chr12	35670958	35671459	B7E11_E6Q_S5_peak_1455
chr12	35712678	35713179	B7E11_E6Q_S5_peak_1456
chr12	36267958	36268459	B7E11_E6Q_S5_peak_1457
chr12	40888529	40889030	B7E11_E6Q_S5_peak_1458
chr12	42135539	42136040	B7E11_E6Q_S5_peak_1459
chr12	45052246	45052747	B7E11_E6Q_S5_peak_1460
chr12	49394696	49395197	B7E11_E6Q_S5_peak_1461
chr12	49512611	49513112	B7E11_E6Q_S5_peak_1462
chr12	49971069	49971570	B7E11_E6Q_S5_peak_1463
chr12	49974986	49975487	B7E11_E6Q_S5_peak_1464
chr12	51694886	51695387	B7E11_E6Q_S5_peak_1465
chr12	52439672	52440173	B7E11_E6Q_S5_peak_1466
chr12	52529666	52530167	B7E11_E6Q_S5_peak_1467
chr12	52586815	52587316	B7E11_E6Q_S5_peak_1468
chr12	52692272	52692773	B7E11_E6Q_S5_peak_1469
chr12	52802980	52803481	B7E11_E6Q_S5_peak_1470
chr12	52836126	52836627	B7E11_E6Q_S5_peak_1471
chr12	53424636	53425137	B7E11_E6Q_S5_peak_1472
chr12	54207508	54208009	B7E11_E6Q_S5_peak_1473
chr12	54363180	54363681	B7E11_E6Q_S5_peak_1474
chr12	54620191	54620692	B7E11_E6Q_S5_peak_1475
chr12	54903100	54903601	B7E11_E6Q_S5_peak_1476
chr12	54995274	54995775	B7E11_E6Q_S5_peak_1477
chr12	55376013	55376514	B7E11_E6Q_S5_peak_1478
chr12	55407956	55408457	B7E11_E6Q_S5_peak_1479
chr12	55464285	55464786	B7E11_E6Q_S5_peak_1480
chr12	56318959	56319460	B7E11_E6Q_S5_peak_1481
chr12	56325830	56326331	B7E11_E6Q_S5_peak_1482
chr12	56465489	56465990	B7E11_E6Q_S5_peak_1483
chr12	56795510	56796011	B7E11_E6Q_S5_peak_1484
chr12	56804628	56805129	B7E11_E6Q_S5_peak_1485
chr12	57211730	57212231	B7E11_E6Q_S5_peak_1486
chr12	57742011	57742512	B7E11_E6Q_S5_peak_1487
chr12	69183932	69184433	B7E11_E6Q_S5_peak_1488
chr12	69235293	69235794	B7E11_E6Q_S5_peak_1489
chr12	69239498	69239999	B7E11_E6Q_S5_peak_1490
chr12	69423079	69423580	B7E11_E6Q_S5_peak_1491
chr12	69537963	69538464	B7E11_E6Q_S5_peak_1492
chr12	69538254	69538755	B7E11_E6Q_S5_peak_1493
chr12	69828204	69828705	B7E11_E6Q_S5_peak_1494
chr12	69881493	69881994	B7E11_E6Q_S5_peak_1495
chr12	69998038	69998539	B7E11_E6Q_S5_peak_1496
chr12	70015945	70016446	B7E11_E6Q_S5_peak_1497
chr12	70065997	70066498	B7E11_E6Q_S5_peak_1498
chr12	70544964	70545465	B7E11_E6Q_S5_peak_1499
chr12	70560674	70561175	B7E11_E6Q_S5_peak_1500
chr12	70577736	70578237	B7E11_E6Q_S5_peak_1501
chr12	70589246	70589747	B7E11_E6Q_S5_peak_1502
chr12	70600976	70601477	B7E11_E6Q_S5_peak_1503
chr12	70628539	70629040	B7E11_E6Q_S5_peak_1504
chr12	70648093	70648594	B7E11_E6Q_S5_peak_1505
chr12	70649681	70650182	B7E11_E6Q_S5_peak_1506
chr12	70671786	70672287	B7E11_E6Q_S5_peak_1507
chr12	70672024	70672525	B7E11_E6Q_S5_peak_1508
chr12	70706831	70707332	B7E11_E6Q_S5_peak_1509
chr12	70906865	70907366	B7E11_E6Q_S5_peak_1510
chr12	70913471	70913972	B7E11_E6Q_S5_peak_1511
chr12	71786445	71786946	B7E11_E6Q_S5_peak_1512
chr12	72002893	72003394	B7E11_E6Q_S5_peak_1513
chr12	73162848	73163349	B7E11_E6Q_S5_peak_1514
chr12	73294914	73295415	B7E11_E6Q_S5_peak_1515
chr12	73353208	73353709	B7E11_E6Q_S5_peak_1516
chr12	73441369	73441870	B7E11_E6Q_S5_peak_1517
chr12	73585723	73586224	B7E11_E6Q_S5_peak_1518
chr12	73755723	73756224	B7E11_E6Q_S5_peak_1519
chr12	73814784	73815285	B7E11_E6Q_S5_peak_1520
chr12	73982426	73982927	B7E11_E6Q_S5_peak_1521
chr12	75563334	75563835	B7E11_E6Q_S5_peak_1522
chr12	75671189	75671690	B7E11_E6Q_S5_peak_1523
chr12	75680964	75681465	B7E11_E6Q_S5_peak_1524
chr12	76042240	76042741	B7E11_E6Q_S5_peak_1525
chr12	76254842	76255343	B7E11_E6Q_S5_peak_1526
chr12	76255529	76256030	B7E11_E6Q_S5_peak_1527
chr12	76458843	76459344	B7E11_E6Q_S5_peak_1528
chr12	76502964	76503465	B7E11_E6Q_S5_peak_1529
chr12	76503889	76504390	B7E11_E6Q_S5_peak_1530
chr12	76535458	76535959	B7E11_E6Q_S5_peak_1531
chr12	76537462	76537963	B7E11_E6Q_S5_peak_1532
chr12	76554967	76555468	B7E11_E6Q_S5_peak_1533
chr12	76585620	76586121	B7E11_E6Q_S5_peak_1534
chr12	76597665	76598166	B7E11_E6Q_S5_peak_1535
chr12	76809748	76810249	B7E11_E6Q_S5_peak_1536
chr12	76859209	76859710	B7E11_E6Q_S5_peak_1537
chr12	76927579	76928080	B7E11_E6Q_S5_peak_1538
chr12	76999476	76999977	B7E11_E6Q_S5_peak_1539
chr12	77019963	77020464	B7E11_E6Q_S5_peak_1540
chr12	77781352	77781853	B7E11_E6Q_S5_peak_1541
chr12	77969977	77970478	B7E11_E6Q_S5_peak_1542
chr12	78842342	78842843	B7E11_E6Q_S5_peak_1543
chr12	78904459	78904960	B7E11_E6Q_S5_peak_1544
chr12	78910652	78911153	B7E11_E6Q_S5_peak_1545
chr12	78929821	78930322	B7E11_E6Q_S5_peak_1546
chr12	79347518	79348019	B7E11_E6Q_S5_peak_1547
chr12	79433828	79434329	B7E11_E6Q_S5_peak_1548
chr12	79507093	79507594	B7E11_E6Q_S5_peak_1549
chr12	79545785	79546286	B7E11_E6Q_S5_peak_1550
chr12	79583322	79583823	B7E11_E6Q_S5_peak_1551
chr12	79991143	79991644	B7E11_E6Q_S5_peak_1552
chr12	80007703	80008204	B7E11_E6Q_S5_peak_1553
chr12	80111640	80112141	B7E11_E6Q_S5_peak_1554
chr12	80147825	80148326	B7E11_E6Q_S5_peak_1555
chr12	80235351	80235852	B7E11_E6Q_S5_peak_1556
chr12	80243986	80244487	B7E11_E6Q_S5_peak_1557
chr12	80844200	80844701	B7E11_E6Q_S5_peak_1558
chr12	81156842	81157343	B7E11_E6Q_S5_peak_1559
chr12	81697949	81698450	B7E11_E6Q_S5_peak_1560
chr12	81723255	81723756	B7E11_E6Q_S5_peak_1561
chr12	81779811	81780312	B7E11_E6Q_S5_peak_1562
chr12	81788854	81789355	B7E11_E6Q_S5_peak_1563
chr12	81842722	81843223	B7E11_E6Q_S5_peak_1564
chr12	83359872	83360373	B7E11_E6Q_S5_peak_1565
chr12	83520133	83520634	B7E11_E6Q_S5_peak_1566
chr12	83721194	83721695	B7E11_E6Q_S5_peak_1567
chr12	84203091	84203592	B7E11_E6Q_S5_peak_1568
chr12	84233676	84234177	B7E11_E6Q_S5_peak_1569
chr12	84435869	84436370	B7E11_E6Q_S5_peak_1570
chr12	84867361	84867862	B7E11_E6Q_S5_peak_1571
chr12	85451752	85452253	B7E11_E6Q_S5_peak_1572
chr12	85581361	85581862	B7E11_E6Q_S5_peak_1573
chr12	86142324	86142825	B7E11_E6Q_S5_peak_1574
chr12	86771894	86772395	B7E11_E6Q_S5_peak_1575
chr12	86794021	86794522	B7E11_E6Q_S5_peak_1576
chr12	86799035	86799536	B7E11_E6Q_S5_peak_1577
chr12	86833634	86834135	B7E11_E6Q_S5_peak_1578
chr12	87147210	87147711	B7E11_E6Q_S5_peak_1579
chr12	88467125	88467626	B7E11_E6Q_S5_peak_1580
chr12	91571505	91572006	B7E11_E6Q_S5_peak_1581
chr12	91654352	91654853	B7E11_E6Q_S5_peak_1582
chr12	91662832	91663333	B7E11_E6Q_S5_peak_1583
chr12	91693511	91694012	B7E11_E6Q_S5_peak_1584
chr12	91745671	91746172	B7E11_E6Q_S5_peak_1585
chr12	95379242	95379743	B7E11_E6Q_S5_peak_1586
chr12	95542312	95542813	B7E11_E6Q_S5_peak_1587
chr12	95600700	95601201	B7E11_E6Q_S5_peak_1588
chr12	98966003	98966504	B7E11_E6Q_S5_peak_1589
chr12	99402039	99402540	B7E11_E6Q_S5_peak_1590
chr12	100042055	100042556	B7E11_E6Q_S5_peak_1591
chr12	100222577	100223078	B7E11_E6Q_S5_peak_1592
chr12	100239285	100239786	B7E11_E6Q_S5_peak_1593
chr12	100521660	100522161	B7E11_E6Q_S5_peak_1594
chr12	100759613	100760114	B7E11_E6Q_S5_peak_1595
chr12	100883065	100883566	B7E11_E6Q_S5_peak_1596
chr12	100958624	100959125	B7E11_E6Q_S5_peak_1597
chr12	101002381	101002882	B7E11_E6Q_S5_peak_1598
chr12	102426102	102426603	B7E11_E6Q_S5_peak_1599
chr12	102461015	102461516	B7E11_E6Q_S5_peak_1600
chr12	103060681	103061182	B7E11_E6Q_S5_peak_1601
chr12	103380243	103380744	B7E11_E6Q_S5_peak_1602
chr12	103437522	103438023	B7E11_E6Q_S5_peak_1603
chr12	104041394	104041895	B7E11_E6Q_S5_peak_1604
chr12	104415676	104416177	B7E11_E6Q_S5_peak_1605
chr12	104901208	104901709	B7E11_E6Q_S5_peak_1606
chr12	104999149	104999650	B7E11_E6Q_S5_peak_1607
chr12	105557583	105558084	B7E11_E6Q_S5_peak_1608
chr12	105574339	105574840	B7E11_E6Q_S5_peak_1609
chr12	105611747	105612248	B7E11_E6Q_S5_peak_1610
chr12	105679850	105680351	B7E11_E6Q_S5_peak_1611
chr12	107617077	107617578	B7E11_E6Q_S5_peak_1612
chr12	107652071	107652572	B7E11_E6Q_S5_peak_1613
chr12	107677429	107677930	B7E11_E6Q_S5_peak_1614
chr12	107755058	107755559	B7E11_E6Q_S5_peak_1615
chr12	107807243	107807744	B7E11_E6Q_S5_peak_1616
chr12	107953236	107953737	B7E11_E6Q_S5_peak_1617
chr12	108050971	108051472	B7E11_E6Q_S5_peak_1618
chr12	108750162	108750663	B7E11_E6Q_S5_peak_1619
chr12	108750743	108751244	B7E11_E6Q_S5_peak_1620
chr12	109626746	109627247	B7E11_E6Q_S5_peak_1621
chr12	110533042	110533543	B7E11_E6Q_S5_peak_1622
chr12	110724969	110725470	B7E11_E6Q_S5_peak_1623
chr12	110797988	110798489	B7E11_E6Q_S5_peak_1624
chr12	110808629	110809130	B7E11_E6Q_S5_peak_1625
chr12	110824897	110825398	B7E11_E6Q_S5_peak_1626
chr12	110991297	110991798	B7E11_E6Q_S5_peak_1627
chr12	111007255	111007756	B7E11_E6Q_S5_peak_1628
chr12	111349422	111349923	B7E11_E6Q_S5_peak_1629
chr12	111360659	111361160	B7E11_E6Q_S5_peak_1630
chr12	111565132	111565633	B7E11_E6Q_S5_peak_1631
chr12	111737314	111737815	B7E11_E6Q_S5_peak_1632
chr12	111934030	111934531	B7E11_E6Q_S5_peak_1633
chr12	112183596	112184097	B7E11_E6Q_S5_peak_1634
chr12	112595466	112595967	B7E11_E6Q_S5_peak_1635
chr12	112645500	112646001	B7E11_E6Q_S5_peak_1636
chr12	112743047	112743548	B7E11_E6Q_S5_peak_1637
chr12	112793788	112794289	B7E11_E6Q_S5_peak_1638
chr12	112822689	112823190	B7E11_E6Q_S5_peak_1639
chr12	112863519	112864020	B7E11_E6Q_S5_peak_1640
chr12	112870327	112870828	B7E11_E6Q_S5_peak_1641
chr12	112874078	112874579	B7E11_E6Q_S5_peak_1642
chr12	112877414	112877915	B7E11_E6Q_S5_peak_1643
chr12	112880933	112881434	B7E11_E6Q_S5_peak_1644
chr12	112927255	112927756	B7E11_E6Q_S5_peak_1645
chr12	112928251	112928752	B7E11_E6Q_S5_peak_1646
chr12	112940167	112940668	B7E11_E6Q_S5_peak_1647
chr12	113023031	113023532	B7E11_E6Q_S5_peak_1648
chr12	113140950	113141451	B7E11_E6Q_S5_peak_1649
chr12	113206904	113207405	B7E11_E6Q_S5_peak_1650
chr12	116614535	116615036	B7E11_E6Q_S5_peak_1651
chr12	117438426	117438927	B7E11_E6Q_S5_peak_1652
chr12	117533154	117533655	B7E11_E6Q_S5_peak_1653
chr13	3419540	3420041	B7E11_E6Q_S5_peak_1654
chr13	3750823	3751324	B7E11_E6Q_S5_peak_1655
chr13	3862333	3862834	B7E11_E6Q_S5_peak_1656
chr13	3877101	3877602	B7E11_E6Q_S5_peak_1657
chr13	5060463	5060964	B7E11_E6Q_S5_peak_1658
chr13	5302337	5302838	B7E11_E6Q_S5_peak_1659
chr13	5314923	5315424	B7E11_E6Q_S5_peak_1660
chr13	5346905	5347406	B7E11_E6Q_S5_peak_1661
chr13	5444693	5445194	B7E11_E6Q_S5_peak_1662
chr13	5869805	5870306	B7E11_E6Q_S5_peak_1663
chr13	6165060	6165561	B7E11_E6Q_S5_peak_1664
chr13	6181058	6181559	B7E11_E6Q_S5_peak_1665
chr13	6204660	6205161	B7E11_E6Q_S5_peak_1666
chr13	9329275	9329776	B7E11_E6Q_S5_peak_1667
chr13	9381775	9382276	B7E11_E6Q_S5_peak_1668
chr13	9873248	9873749	B7E11_E6Q_S5_peak_1669
chr13	10082900	10083401	B7E11_E6Q_S5_peak_1670
chr13	11549293	11549794	B7E11_E6Q_S5_peak_1671
chr13	12260155	12260656	B7E11_E6Q_S5_peak_1672
chr13	12293657	12294158	B7E11_E6Q_S5_peak_1673
chr13	12470525	12471026	B7E11_E6Q_S5_peak_1674
chr13	12485582	12486083	B7E11_E6Q_S5_peak_1675
chr13	13968666	13969167	B7E11_E6Q_S5_peak_1676
chr13	14091348	14091849	B7E11_E6Q_S5_peak_1677
chr13	15083639	15084140	B7E11_E6Q_S5_peak_1678
chr13	15360124	15360625	B7E11_E6Q_S5_peak_1679
chr13	15421392	15421893	B7E11_E6Q_S5_peak_1680
chr13	15510802	15511303	B7E11_E6Q_S5_peak_1681
chr13	16487225	16487726	B7E11_E6Q_S5_peak_1682
chr13	16665372	16665873	B7E11_E6Q_S5_peak_1683
chr13	16669909	16670410	B7E11_E6Q_S5_peak_1684
chr13	18633839	18634340	B7E11_E6Q_S5_peak_1685
chr13	21488274	21488775	B7E11_E6Q_S5_peak_1686
chr13	21492897	21493398	B7E11_E6Q_S5_peak_1687
chr13	21506211	21506712	B7E11_E6Q_S5_peak_1688
chr13	21787277	21787778	B7E11_E6Q_S5_peak_1689
chr13	22317325	22317826	B7E11_E6Q_S5_peak_1690
chr13	23517991	23518492	B7E11_E6Q_S5_peak_1691
chr13	23682105	23682606	B7E11_E6Q_S5_peak_1692
chr13	24375371	24375872	B7E11_E6Q_S5_peak_1693
chr13	24505598	24506099	B7E11_E6Q_S5_peak_1694
chr13	24565082	24565583	B7E11_E6Q_S5_peak_1695
chr13	24679255	24679756	B7E11_E6Q_S5_peak_1696
chr13	24687752	24688253	B7E11_E6Q_S5_peak_1697
chr13	24712733	24713234	B7E11_E6Q_S5_peak_1698
chr13	24722742	24723243	B7E11_E6Q_S5_peak_1699
chr13	29501381	29501882	B7E11_E6Q_S5_peak_1700
chr13	29627176	29627677	B7E11_E6Q_S5_peak_1701
chr13	29628185	29628686	B7E11_E6Q_S5_peak_1702
chr13	29769529	29770030	B7E11_E6Q_S5_peak_1703
chr13	29872870	29873371	B7E11_E6Q_S5_peak_1704
chr13	30175324	30175825	B7E11_E6Q_S5_peak_1705
chr13	31332198	31332699	B7E11_E6Q_S5_peak_1706
chr13	31362369	31362870	B7E11_E6Q_S5_peak_1707
chr13	31573078	31573579	B7E11_E6Q_S5_peak_1708
chr13	31819996	31820497	B7E11_E6Q_S5_peak_1709
chr13	31863385	31863886	B7E11_E6Q_S5_peak_1710
chr13	31863787	31864288	B7E11_E6Q_S5_peak_1711
chr13	31873212	31873713	B7E11_E6Q_S5_peak_1712
chr13	32134605	32135106	B7E11_E6Q_S5_peak_1713
chr13	32161571	32162072	B7E11_E6Q_S5_peak_1714
chr13	32311377	32311878	B7E11_E6Q_S5_peak_1715
chr13	32478959	32479460	B7E11_E6Q_S5_peak_1716
chr13	32591697	32592198	B7E11_E6Q_S5_peak_1717
chr13	32660265	32660766	B7E11_E6Q_S5_peak_1718
chr13	32912686	32913187	B7E11_E6Q_S5_peak_1719
chr13	32913074	32913575	B7E11_E6Q_S5_peak_1720
chr13	33066894	33067395	B7E11_E6Q_S5_peak_1721
chr13	33067346	33067847	B7E11_E6Q_S5_peak_1722
chr13	33078177	33078678	B7E11_E6Q_S5_peak_1723
chr13	33091117	33091618	B7E11_E6Q_S5_peak_1724
chr13	34086288	34086789	B7E11_E6Q_S5_peak_1725
chr13	34291786	34292287	B7E11_E6Q_S5_peak_1726
chr13	34402595	34403096	B7E11_E6Q_S5_peak_1727
chr13	34441296	34441797	B7E11_E6Q_S5_peak_1728
chr13	34540675	34541176	B7E11_E6Q_S5_peak_1729
chr13	34689846	34690347	B7E11_E6Q_S5_peak_1730
chr13	34766485	34766986	B7E11_E6Q_S5_peak_1731
chr13	35383497	35383998	B7E11_E6Q_S5_peak_1732
chr13	35512112	35512613	B7E11_E6Q_S5_peak_1733
chr13	35798498	35798999	B7E11_E6Q_S5_peak_1734
chr13	36217506	36218007	B7E11_E6Q_S5_peak_1735
chr13	37440399	37440900	B7E11_E6Q_S5_peak_1736
chr13	37469040	37469541	B7E11_E6Q_S5_peak_1737
chr13	37561389	37561890	B7E11_E6Q_S5_peak_1738
chr13	37580623	37581124	B7E11_E6Q_S5_peak_1739
chr13	37907681	37908182	B7E11_E6Q_S5_peak_1740
chr13	37908002	37908503	B7E11_E6Q_S5_peak_1741
chr13	37910656	37911157	B7E11_E6Q_S5_peak_1742
chr13	38070746	38071247	B7E11_E6Q_S5_peak_1743
chr13	38080651	38081152	B7E11_E6Q_S5_peak_1744
chr13	38096133	38096634	B7E11_E6Q_S5_peak_1745
chr13	38123747	38124248	B7E11_E6Q_S5_peak_1746
chr13	38127321	38127822	B7E11_E6Q_S5_peak_1747
chr13	38128177	38128678	B7E11_E6Q_S5_peak_1748
chr13	38143619	38144120	B7E11_E6Q_S5_peak_1749
chr13	38159180	38159681	B7E11_E6Q_S5_peak_1750
chr13	38162727	38163228	B7E11_E6Q_S5_peak_1751
chr13	38204517	38205018	B7E11_E6Q_S5_peak_1752
chr13	38342573	38343074	B7E11_E6Q_S5_peak_1753
chr13	38349855	38350356	B7E11_E6Q_S5_peak_1754
chr13	38366206	38366707	B7E11_E6Q_S5_peak_1755
chr13	38427426	38427927	B7E11_E6Q_S5_peak_1756
chr13	39903834	39904335	B7E11_E6Q_S5_peak_1757
chr13	40518204	40518705	B7E11_E6Q_S5_peak_1758
chr13	40718970	40719471	B7E11_E6Q_S5_peak_1759
chr13	40754690	40755191	B7E11_E6Q_S5_peak_1760
chr13	40829142	40829643	B7E11_E6Q_S5_peak_1761
chr13	40848945	40849446	B7E11_E6Q_S5_peak_1762
chr13	41331657	41332158	B7E11_E6Q_S5_peak_1763
chr13	41849934	41850435	B7E11_E6Q_S5_peak_1764
chr13	41855679	41856180	B7E11_E6Q_S5_peak_1765
chr13	42300088	42300589	B7E11_E6Q_S5_peak_1766
chr13	42558321	42558822	B7E11_E6Q_S5_peak_1767
chr13	43220461	43220962	B7E11_E6Q_S5_peak_1768
chr13	43232405	43232906	B7E11_E6Q_S5_peak_1769
chr13	43296209	43296710	B7E11_E6Q_S5_peak_1770
chr13	44384171	44384672	B7E11_E6Q_S5_peak_1771
chr13	44506450	44506951	B7E11_E6Q_S5_peak_1772
chr13	45306000	45306501	B7E11_E6Q_S5_peak_1773
chr13	45897509	45898010	B7E11_E6Q_S5_peak_1774
chr13	45940638	45941139	B7E11_E6Q_S5_peak_1775
chr13	46079338	46079839	B7E11_E6Q_S5_peak_1776
chr13	46841661	46842162	B7E11_E6Q_S5_peak_1777
chr13	46842183	46842684	B7E11_E6Q_S5_peak_1778
chr13	46955572	46956073	B7E11_E6Q_S5_peak_1779
chr13	46967236	46967737	B7E11_E6Q_S5_peak_1780
chr13	47168352	47168853	B7E11_E6Q_S5_peak_1781
chr13	47179903	47180404	B7E11_E6Q_S5_peak_1782
chr13	47192932	47193433	B7E11_E6Q_S5_peak_1783
chr13	47280823	47281324	B7E11_E6Q_S5_peak_1784
chr13	47636536	47637037	B7E11_E6Q_S5_peak_1785
chr13	47666306	47666807	B7E11_E6Q_S5_peak_1786
chr13	48017425	48017926	B7E11_E6Q_S5_peak_1787
chr13	48110653	48111154	B7E11_E6Q_S5_peak_1788
chr13	48284362	48284863	B7E11_E6Q_S5_peak_1789
chr13	48567333	48567834	B7E11_E6Q_S5_peak_1790
chr13	48782694	48783195	B7E11_E6Q_S5_peak_1791
chr13	48960851	48961352	B7E11_E6Q_S5_peak_1792
chr13	49112828	49113329	B7E11_E6Q_S5_peak_1793
chr13	49184274	49184775	B7E11_E6Q_S5_peak_1794
chr13	49339081	49339582	B7E11_E6Q_S5_peak_1795
chr13	49367615	49368116	B7E11_E6Q_S5_peak_1796
chr13	50958147	50958648	B7E11_E6Q_S5_peak_1797
chr13	51010684	51011185	B7E11_E6Q_S5_peak_1798
chr13	51014989	51015490	B7E11_E6Q_S5_peak_1799
chr13	51041482	51041983	B7E11_E6Q_S5_peak_1800
chr13	51062568	51063069	B7E11_E6Q_S5_peak_1801
chr13	51090295	51090796	B7E11_E6Q_S5_peak_1802
chr13	51301323	51301824	B7E11_E6Q_S5_peak_1803
chr13	51328915	51329416	B7E11_E6Q_S5_peak_1804
chr13	51685183	51685684	B7E11_E6Q_S5_peak_1805
chr13	51738687	51739188	B7E11_E6Q_S5_peak_1806
chr13	51916561	51917062	B7E11_E6Q_S5_peak_1807
chr13	51949667	51950168	B7E11_E6Q_S5_peak_1808
chr13	52021634	52022135	B7E11_E6Q_S5_peak_1809
chr13	52158029	52158530	B7E11_E6Q_S5_peak_1810
chr13	52189284	52189785	B7E11_E6Q_S5_peak_1811
chr13	52454712	52455213	B7E11_E6Q_S5_peak_1812
chr13	52489032	52489533	B7E11_E6Q_S5_peak_1813
chr13	52526237	52526738	B7E11_E6Q_S5_peak_1814
chr13	52542007	52542508	B7E11_E6Q_S5_peak_1815
chr13	52565574	52566075	B7E11_E6Q_S5_peak_1816
chr13	52659264	52659765	B7E11_E6Q_S5_peak_1817
chr13	52879923	52880424	B7E11_E6Q_S5_peak_1818
chr13	53017988	53018489	B7E11_E6Q_S5_peak_1819
chr13	53424192	53424693	B7E11_E6Q_S5_peak_1820
chr13	53481576	53482077	B7E11_E6Q_S5_peak_1821
chr13	54629129	54629630	B7E11_E6Q_S5_peak_1822
chr13	54813402	54813903	B7E11_E6Q_S5_peak_1823
chr13	55319209	55319710	B7E11_E6Q_S5_peak_1824
chr13	55399604	55400105	B7E11_E6Q_S5_peak_1825
chr13	55404485	55404986	B7E11_E6Q_S5_peak_1826
chr13	55872569	55873070	B7E11_E6Q_S5_peak_1827
chr13	55892965	55893466	B7E11_E6Q_S5_peak_1828
chr13	55902261	55902762	B7E11_E6Q_S5_peak_1829
chr13	55919628	55920129	B7E11_E6Q_S5_peak_1830
chr13	55937068	55937569	B7E11_E6Q_S5_peak_1831
chr13	55937289	55937790	B7E11_E6Q_S5_peak_1832
chr13	55976032	55976533	B7E11_E6Q_S5_peak_1833
chr13	56005655	56006156	B7E11_E6Q_S5_peak_1834
chr13	56320260	56320761	B7E11_E6Q_S5_peak_1835
chr13	56323839	56324340	B7E11_E6Q_S5_peak_1836
chr13	56405132	56405633	B7E11_E6Q_S5_peak_1837
chr13	56410326	56410827	B7E11_E6Q_S5_peak_1838
chr13	56430481	56430982	B7E11_E6Q_S5_peak_1839
chr13	56586062	56586563	B7E11_E6Q_S5_peak_1840
chr13	56593747	56594248	B7E11_E6Q_S5_peak_1841
chr13	56613582	56614083	B7E11_E6Q_S5_peak_1842
chr13	56614375	56614876	B7E11_E6Q_S5_peak_1843
chr13	56707510	56708011	B7E11_E6Q_S5_peak_1844
chr13	57858617	57859118	B7E11_E6Q_S5_peak_1845
chr13	59624807	59625308	B7E11_E6Q_S5_peak_1846
chr13	63072277	63072778	B7E11_E6Q_S5_peak_1847
chr13	63072632	63073133	B7E11_E6Q_S5_peak_1848
chr13	63088279	63088780	B7E11_E6Q_S5_peak_1849
chr13	63156230	63156731	B7E11_E6Q_S5_peak_1850
chr13	63196383	63196884	B7E11_E6Q_S5_peak_1851
chr13	63280280	63280781	B7E11_E6Q_S5_peak_1852
chr13	63576430	63576931	B7E11_E6Q_S5_peak_1853
chr13	63672232	63672733	B7E11_E6Q_S5_peak_1854
chr13	63726092	63726593	B7E11_E6Q_S5_peak_1855
chr13	64257857	64258358	B7E11_E6Q_S5_peak_1856
chr13	64307977	64308478	B7E11_E6Q_S5_peak_1857
chr13	64332296	64332797	B7E11_E6Q_S5_peak_1858
chr13	64400996	64401497	B7E11_E6Q_S5_peak_1859
chr13	67375519	67376020	B7E11_E6Q_S5_peak_1860
chr13	69489684	69490185	B7E11_E6Q_S5_peak_1861
chr13	69592283	69592784	B7E11_E6Q_S5_peak_1862
chr13	71648890	71649391	B7E11_E6Q_S5_peak_1863
chr13	73505394	73505895	B7E11_E6Q_S5_peak_1864
chr13	73753027	73753528	B7E11_E6Q_S5_peak_1865
chr13	74025718	74026219	B7E11_E6Q_S5_peak_1866
chr13	74026162	74026663	B7E11_E6Q_S5_peak_1867
chr13	74169800	74170301	B7E11_E6Q_S5_peak_1868
chr13	74301597	74302098	B7E11_E6Q_S5_peak_1869
chr13	74806951	74807452	B7E11_E6Q_S5_peak_1870
chr13	75642191	75642692	B7E11_E6Q_S5_peak_1871
chr13	76123126	76123627	B7E11_E6Q_S5_peak_1872
chr13	76250047	76250548	B7E11_E6Q_S5_peak_1873
chr13	80939259	80939760	B7E11_E6Q_S5_peak_1874
chr13	81382059	81382560	B7E11_E6Q_S5_peak_1875
chr13	81679347	81679848	B7E11_E6Q_S5_peak_1876
chr13	81684203	81684704	B7E11_E6Q_S5_peak_1877
chr13	83652642	83653143	B7E11_E6Q_S5_peak_1878
chr13	89548188	89548689	B7E11_E6Q_S5_peak_1879
chr13	90885720	90886221	B7E11_E6Q_S5_peak_1880
chr13	91165129	91165630	B7E11_E6Q_S5_peak_1881
chr13	91178355	91178856	B7E11_E6Q_S5_peak_1882
chr13	91216655	91217156	B7E11_E6Q_S5_peak_1883
chr13	91326858	91327359	B7E11_E6Q_S5_peak_1884
chr13	91349214	91349715	B7E11_E6Q_S5_peak_1885
chr13	91649963	91650464	B7E11_E6Q_S5_peak_1886
chr13	91801609	91802110	B7E11_E6Q_S5_peak_1887
chr13	92221037	92221538	B7E11_E6Q_S5_peak_1888
chr13	92675877	92676378	B7E11_E6Q_S5_peak_1889
chr13	92676274	92676775	B7E11_E6Q_S5_peak_1890
chr13	93225613	93226114	B7E11_E6Q_S5_peak_1891
chr13	93423179	93423680	B7E11_E6Q_S5_peak_1892
chr13	94817807	94818308	B7E11_E6Q_S5_peak_1893
chr13	95467148	95467649	B7E11_E6Q_S5_peak_1894
chr13	95488795	95489296	B7E11_E6Q_S5_peak_1895
chr13	95514823	95515324	B7E11_E6Q_S5_peak_1896
chr13	96574104	96574605	B7E11_E6Q_S5_peak_1897
chr13	97121316	97121817	B7E11_E6Q_S5_peak_1898
chr13	97203671	97204172	B7E11_E6Q_S5_peak_1899
chr13	97214788	97215289	B7E11_E6Q_S5_peak_1900
chr13	97227776	97228277	B7E11_E6Q_S5_peak_1901
chr13	97614601	97615102	B7E11_E6Q_S5_peak_1902
chr13	98014825	98015326	B7E11_E6Q_S5_peak_1903
chr13	98038779	98039280	B7E11_E6Q_S5_peak_1904
chr13	98113937	98114438	B7E11_E6Q_S5_peak_1905
chr13	98121976	98122477	B7E11_E6Q_S5_peak_1906
chr13	98133152	98133653	B7E11_E6Q_S5_peak_1907
chr13	98201329	98201830	B7E11_E6Q_S5_peak_1908
chr13	98281074	98281575	B7E11_E6Q_S5_peak_1909
chr13	98815563	98816064	B7E11_E6Q_S5_peak_1910
chr13	99120305	99120806	B7E11_E6Q_S5_peak_1911
chr13	99173267	99173768	B7E11_E6Q_S5_peak_1912
chr13	99175306	99175807	B7E11_E6Q_S5_peak_1913
chr13	99262435	99262936	B7E11_E6Q_S5_peak_1914
chr13	99307955	99308456	B7E11_E6Q_S5_peak_1915
chr13	99475372	99475873	B7E11_E6Q_S5_peak_1916
chr13	100833063	100833564	B7E11_E6Q_S5_peak_1917
chr13	101504225	101504726	B7E11_E6Q_S5_peak_1918
chr13	102064393	102064894	B7E11_E6Q_S5_peak_1919
chr13	102175344	102175845	B7E11_E6Q_S5_peak_1920
chr13	102578169	102578670	B7E11_E6Q_S5_peak_1921
chr13	102594396	102594897	B7E11_E6Q_S5_peak_1922
chr13	102597643	102598144	B7E11_E6Q_S5_peak_1923
chr13	102849024	102849525	B7E11_E6Q_S5_peak_1924
chr13	102889071	102889572	B7E11_E6Q_S5_peak_1925
chr13	102898703	102899204	B7E11_E6Q_S5_peak_1926
chr13	102914729	102915230	B7E11_E6Q_S5_peak_1927
chr13	103791488	103791989	B7E11_E6Q_S5_peak_1928
chr13	103977858	103978359	B7E11_E6Q_S5_peak_1929
chr13	103978522	103979023	B7E11_E6Q_S5_peak_1930
chr13	103981245	103981746	B7E11_E6Q_S5_peak_1931
chr13	104035016	104035517	B7E11_E6Q_S5_peak_1932
chr13	104512527	104513028	B7E11_E6Q_S5_peak_1933
chr13	104520083	104520584	B7E11_E6Q_S5_peak_1934
chr13	104608332	104608833	B7E11_E6Q_S5_peak_1935
chr13	107375101	107375602	B7E11_E6Q_S5_peak_1936
chr13	107469324	107469825	B7E11_E6Q_S5_peak_1937
chr13	107925384	107925885	B7E11_E6Q_S5_peak_1938
chr13	108043340	108043841	B7E11_E6Q_S5_peak_1939
chr13	108212592	108213093	B7E11_E6Q_S5_peak_1940
chr13	108302861	108303362	B7E11_E6Q_S5_peak_1941
chr13	108329652	108330153	B7E11_E6Q_S5_peak_1942
chr13	109260907	109261408	B7E11_E6Q_S5_peak_1943
chr13	109429943	109430444	B7E11_E6Q_S5_peak_1944
chr13	109829591	109830092	B7E11_E6Q_S5_peak_1945
chr13	109880974	109881475	B7E11_E6Q_S5_peak_1946
chr13	110392630	110393131	B7E11_E6Q_S5_peak_1947
chr13	110700086	110700587	B7E11_E6Q_S5_peak_1948
chr13	110967204	110967705	B7E11_E6Q_S5_peak_1949
chr13	111233568	111234069	B7E11_E6Q_S5_peak_1950
chr13	112011860	112012361	B7E11_E6Q_S5_peak_1951
chr13	112027682	112028183	B7E11_E6Q_S5_peak_1952
chr13	112029907	112030408	B7E11_E6Q_S5_peak_1953
chr13	112038588	112039089	B7E11_E6Q_S5_peak_1954
chr13	112071199	112071700	B7E11_E6Q_S5_peak_1955
chr13	112114597	112115098	B7E11_E6Q_S5_peak_1956
chr13	112118265	112118766	B7E11_E6Q_S5_peak_1957
chr13	112186000	112186501	B7E11_E6Q_S5_peak_1958
chr13	112382914	112383415	B7E11_E6Q_S5_peak_1959
chr13	112391236	112391737	B7E11_E6Q_S5_peak_1960
chr13	112410850	112411351	B7E11_E6Q_S5_peak_1961
chr13	112758155	112758656	B7E11_E6Q_S5_peak_1962
chr13	113164551	113165052	B7E11_E6Q_S5_peak_1963
chr13	113183105	113183606	B7E11_E6Q_S5_peak_1964
chr13	113344517	113345018	B7E11_E6Q_S5_peak_1965
chr13	113729526	113730027	B7E11_E6Q_S5_peak_1966
chr13	113799364	113799865	B7E11_E6Q_S5_peak_1967
chr13	113844577	113845078	B7E11_E6Q_S5_peak_1968
chr13	114109443	114109944	B7E11_E6Q_S5_peak_1969
chr13	114447149	114447650	B7E11_E6Q_S5_peak_1970
chr13	114638672	114639173	B7E11_E6Q_S5_peak_1971
chr13	114643772	114644273	B7E11_E6Q_S5_peak_1972
chr13	117131913	117132414	B7E11_E6Q_S5_peak_1973
chr13	119256320	119256821	B7E11_E6Q_S5_peak_1974
chr13	119695636	119696137	B7E11_E6Q_S5_peak_1975
chr13	119708754	119709255	B7E11_E6Q_S5_peak_1976
chr13	119722350	119722851	B7E11_E6Q_S5_peak_1977
chr14	7956387	7956888	B7E11_E6Q_S5_peak_1978
chr14	7961978	7962479	B7E11_E6Q_S5_peak_1979
chr14	7976705	7977206	B7E11_E6Q_S5_peak_1980
chr14	7999401	7999902	B7E11_E6Q_S5_peak_1981
chr14	8111391	8111892	B7E11_E6Q_S5_peak_1982
chr14	8294308	8294809	B7E11_E6Q_S5_peak_1983
chr14	8319563	8320064	B7E11_E6Q_S5_peak_1984
chr14	8442614	8443115	B7E11_E6Q_S5_peak_1985
chr14	8688376	8688877	B7E11_E6Q_S5_peak_1986
chr14	8729617	8730118	B7E11_E6Q_S5_peak_1987
chr14	9278222	9278723	B7E11_E6Q_S5_peak_1988
chr14	9685516	9686017	B7E11_E6Q_S5_peak_1989
chr14	10042168	10042669	B7E11_E6Q_S5_peak_1990
chr14	11615715	11616216	B7E11_E6Q_S5_peak_1991
chr14	11683745	11684246	B7E11_E6Q_S5_peak_1992
chr14	11810669	11811170	B7E11_E6Q_S5_peak_1993
chr14	12066869	12067370	B7E11_E6Q_S5_peak_1994
chr14	13932104	13932605	B7E11_E6Q_S5_peak_1995
chr14	13936523	13937024	B7E11_E6Q_S5_peak_1996
chr14	14541677	14542178	B7E11_E6Q_S5_peak_1997
chr14	16308485	16308986	B7E11_E6Q_S5_peak_1998
chr14	16342704	16343205	B7E11_E6Q_S5_peak_1999
chr14	16369114	16369615	B7E11_E6Q_S5_peak_2000
[truncated: 4,414 more rows]

## Sheet: Common Sites
chr1	3268290	3268791	B7E11_E6Q_S5_peak_1	16.0009
chr1	6140190	6140691	B7E11_E6Q_S5_peak_2	8.78507
chr1	6188968	6189469	B7E11_E6Q_S5_peak_3	14.8268
chr1	6190622	6191123	B7E11_E6Q_S5_peak_4	7.52491
chr1	7199967	7200468	B7E11_E6Q_S5_peak_5	6.6051
chr1	7563867	7564368	B7E11_E6Q_S5_peak_6	5.49425
chr1	9638874	9639375	B7E11_E6Q_S5_peak_7	53.1721
chr1	9799846	9800347	B7E11_E6Q_S5_peak_8	17.736
chr1	12644580	12645081	B7E11_E6Q_S5_peak_9	14.8268
chr1	12692264	12692765	B7E11_E6Q_S5_peak_10	9.94468
chr1	14689300	14689801	B7E11_E6Q_S5_peak_11	9.94468
chr1	15707381	15707882	B7E11_E6Q_S5_peak_12	20.0625
chr1	16675632	16676133	B7E11_E6Q_S5_peak_13	7.65326
chr1	16930520	16931021	B7E11_E6Q_S5_peak_14	9.94468
chr1	21235258	21235759	B7E11_E6Q_S5_peak_15	13.4592
chr1	21530971	21531472	B7E11_E6Q_S5_peak_16	5.66835
chr1	21836358	21836859	B7E11_E6Q_S5_peak_17	10.1832
chr1	30874731	30875232	B7E11_E6Q_S5_peak_18	12.8942
chr1	30875737	30876238	B7E11_E6Q_S5_peak_19	29.9652
chr1	33799556	33800057	B7E11_E6Q_S5_peak_20	17.4002
chr1	34073782	34074283	B7E11_E6Q_S5_peak_21	17.1592
chr1	34125510	34126011	B7E11_E6Q_S5_peak_22	19.4044
chr1	34143346	34143847	B7E11_E6Q_S5_peak_23	3.22361
chr1	34147889	34148390	B7E11_E6Q_S5_peak_24	24.1901
chr1	34150742	34151243	B7E11_E6Q_S5_peak_25	21.4235
chr1	34159853	34160354	B7E11_E6Q_S5_peak_26	24.4457
chr1	34642492	34642993	B7E11_E6Q_S5_peak_27	17.4141
chr1	34677828	34678329	B7E11_E6Q_S5_peak_28	9.42762
chr1	34712364	34712865	B7E11_E6Q_S5_peak_29	5.69334
chr1	34722749	34723250	B7E11_E6Q_S5_peak_30	12.5212
chr1	36040283	36040784	B7E11_E6Q_S5_peak_31	18.1009
chr1	36059783	36060284	B7E11_E6Q_S5_peak_32	26.4688
chr1	36123506	36124007	B7E11_E6Q_S5_peak_33	6.8421
chr1	36583286	36583787	B7E11_E6Q_S5_peak_34	8.78507
chr1	36647593	36648094	B7E11_E6Q_S5_peak_35	2.49255
chr1	36744052	36744553	B7E11_E6Q_S5_peak_36	10.0414
chr1	36858978	36859479	B7E11_E6Q_S5_peak_37	27.389
chr1	36949710	36950211	B7E11_E6Q_S5_peak_38	12.4326
chr1	39445230	39445731	B7E11_E6Q_S5_peak_39	29.9153
chr1	39477871	39478372	B7E11_E6Q_S5_peak_40	8.02546
chr1	39756940	39757441	B7E11_E6Q_S5_peak_41	17.4002
chr1	39899960	39900461	B7E11_E6Q_S5_peak_42	12.3464
chr1	39906870	39907371	B7E11_E6Q_S5_peak_43	16.8077
chr1	39967970	39968471	B7E11_E6Q_S5_peak_44	8.03722
chr1	40272346	40272847	B7E11_E6Q_S5_peak_45	9.91296
chr1	40278921	40279422	B7E11_E6Q_S5_peak_46	32.2383
chr1	43168691	43169192	B7E11_E6Q_S5_peak_47	8.08663
chr1	43173129	43173630	B7E11_E6Q_S5_peak_48	6.45096
chr1	43470466	43470967	B7E11_E6Q_S5_peak_49	18.7223
chr1	44148507	44149008	B7E11_E6Q_S5_peak_50	8.39189
chr1	44950993	44951494	B7E11_E6Q_S5_peak_51	12.3381
chr1	51401841	51402342	B7E11_E6Q_S5_peak_52	4.57713
chr1	51529950	51530451	B7E11_E6Q_S5_peak_53	37.3826
chr1	51538066	51538567	B7E11_E6Q_S5_peak_54	15.6172
chr1	52257517	52258018	B7E11_E6Q_S5_peak_55	27.4703
chr1	52294840	52295341	B7E11_E6Q_S5_peak_56	15.9732
chr1	52578392	52578893	B7E11_E6Q_S5_peak_57	25.9026
chr1	53527604	53528105	B7E11_E6Q_S5_peak_58	19.3856
chr1	53845700	53846201	B7E11_E6Q_S5_peak_59	14.8274
chr1	53849668	53850169	B7E11_E6Q_S5_peak_60	13.3448
chr1	54584540	54585041	B7E11_E6Q_S5_peak_61	30.9175
chr1	54829939	54830440	B7E11_E6Q_S5_peak_62	4.77935
chr1	54844255	54844756	B7E11_E6Q_S5_peak_63	49.0766
chr1	55109381	55109882	B7E11_E6Q_S5_peak_64	13.2845
chr1	55131632	55132133	B7E11_E6Q_S5_peak_65	33.5198
chr1	55195859	55196360	B7E11_E6Q_S5_peak_66	14.4178
chr1	55196253	55196754	B7E11_E6Q_S5_peak_67	18.7904
chr1	55236447	55236948	B7E11_E6Q_S5_peak_68	4.14875
chr1	58030141	58030642	B7E11_E6Q_S5_peak_69	30.7838
chr1	58052172	58052673	B7E11_E6Q_S5_peak_70	12.4326
chr1	58712797	58713298	B7E11_E6Q_S5_peak_71	14.4062
chr1	58742444	58742945	B7E11_E6Q_S5_peak_72	10.4134
chr1	59429275	59429776	B7E11_E6Q_S5_peak_73	63.2491
chr1	59431392	59431893	B7E11_E6Q_S5_peak_74	30.969
chr1	59566642	59567143	B7E11_E6Q_S5_peak_75	40.9173
chr1	59582286	59582787	B7E11_E6Q_S5_peak_76	5.71265
chr1	59739480	59739981	B7E11_E6Q_S5_peak_77	15.383
chr1	59880404	59880905	B7E11_E6Q_S5_peak_78	5.80285
chr1	60350213	60350714	B7E11_E6Q_S5_peak_79	8.93775
chr1	60609256	60609757	B7E11_E6Q_S5_peak_80	10.0526
chr1	60967509	60968010	B7E11_E6Q_S5_peak_81	22.5286
chr1	60979065	60979566	B7E11_E6Q_S5_peak_82	71.3417
chr1	62763769	62764270	B7E11_E6Q_S5_peak_83	18.1009
chr1	63168028	63168529	B7E11_E6Q_S5_peak_84	5.87946
chr1	63621731	63622232	B7E11_E6Q_S5_peak_85	50.88
chr1	63628103	63628604	B7E11_E6Q_S5_peak_86	99.993
chr1	63981433	63981934	B7E11_E6Q_S5_peak_87	54.0609
chr1	64005172	64005673	B7E11_E6Q_S5_peak_88	10.2282
chr1	64251731	64252232	B7E11_E6Q_S5_peak_89	8.28946
chr1	64433663	64434164	B7E11_E6Q_S5_peak_90	33.7829
chr1	64755955	64756456	B7E11_E6Q_S5_peak_91	22.3258
chr1	64757169	64757670	B7E11_E6Q_S5_peak_92	31.1516
chr1	64983626	64984127	B7E11_E6Q_S5_peak_93	18.1009
chr1	65041816	65042317	B7E11_E6Q_S5_peak_94	62.1748
chr1	65118575	65119076	B7E11_E6Q_S5_peak_95	21.0255
chr1	65185739	65186240	B7E11_E6Q_S5_peak_96	5.71265
chr1	65937654	65938155	B7E11_E6Q_S5_peak_97	23.5977
chr1	66788455	66788956	B7E11_E6Q_S5_peak_98	15.383
chr1	66979958	66980459	B7E11_E6Q_S5_peak_99	8.92099
chr1	67041917	67042418	B7E11_E6Q_S5_peak_100	23.6044
chr1	67044849	67045350	B7E11_E6Q_S5_peak_101	63.3995
chr1	69398589	69399090	B7E11_E6Q_S5_peak_102	11.1746
chr1	69467741	69468242	B7E11_E6Q_S5_peak_103	7.64307
chr1	69508279	69508780	B7E11_E6Q_S5_peak_104	18.57
chr1	69751903	69752404	B7E11_E6Q_S5_peak_105	21.5524
chr1	69834180	69834681	B7E11_E6Q_S5_peak_106	6.6051
chr1	71390484	71390985	B7E11_E6Q_S5_peak_107	13.4788
chr1	71397645	71398146	B7E11_E6Q_S5_peak_108	14.9336
chr1	71401077	71401578	B7E11_E6Q_S5_peak_109	7.2616
chr1	71414014	71414515	B7E11_E6Q_S5_peak_110	30.634
chr1	71459258	71459759	B7E11_E6Q_S5_peak_111	16.605
chr1	71461150	71461651	B7E11_E6Q_S5_peak_112	36.2298
chr1	71478520	71479021	B7E11_E6Q_S5_peak_113	38.1075
chr1	72202624	72203125	B7E11_E6Q_S5_peak_114	29.1394
chr1	72203142	72203643	B7E11_E6Q_S5_peak_115	10.697
chr1	72210824	72211325	B7E11_E6Q_S5_peak_116	10.697
chr1	72419277	72419778	B7E11_E6Q_S5_peak_117	12.8474
chr1	72733159	72733660	B7E11_E6Q_S5_peak_118	86.6355
chr1	72753275	72753776	B7E11_E6Q_S5_peak_119	8.16382
chr1	72778857	72779358	B7E11_E6Q_S5_peak_120	103.901
chr1	72782142	72782643	B7E11_E6Q_S5_peak_121	11.0552
chr1	72797414	72797915	B7E11_E6Q_S5_peak_122	29.7129
chr1	72815633	72816134	B7E11_E6Q_S5_peak_123	24.8431
chr1	72847795	72848296	B7E11_E6Q_S5_peak_124	28.4636
chr1	72887901	72888402	B7E11_E6Q_S5_peak_125	43.8788
chr1	73504281	73504782	B7E11_E6Q_S5_peak_126	35.5381
chr1	73642559	73643060	B7E11_E6Q_S5_peak_127	13.3686
chr1	74008528	74009029	B7E11_E6Q_S5_peak_128	21.2423
chr1	74024626	74025127	B7E11_E6Q_S5_peak_129	14.7439
chr1	74238178	74238679	B7E11_E6Q_S5_peak_130	8.55246
chr1	74295784	74296285	B7E11_E6Q_S5_peak_131	71.0873
chr1	74330015	74330516	B7E11_E6Q_S5_peak_132	4.46272
chr1	74337635	74338136	B7E11_E6Q_S5_peak_133	6.6051
chr1	74337940	74338441	B7E11_E6Q_S5_peak_134	39.4229
chr1	74715977	74716478	B7E11_E6Q_S5_peak_135	5.71265
chr1	74794414	74794915	B7E11_E6Q_S5_peak_136	62.4997
chr1	74795161	74795662	B7E11_E6Q_S5_peak_137	13.0617
chr1	74804062	74804563	B7E11_E6Q_S5_peak_138	20.4189
chr1	75028246	75028747	B7E11_E6Q_S5_peak_139	10.4134
chr1	75045448	75045949	B7E11_E6Q_S5_peak_140	7.83728
chr1	75167478	75167979	B7E11_E6Q_S5_peak_141	9.30604
chr1	75231550	75232051	B7E11_E6Q_S5_peak_142	28.6837
chr1	75495044	75495545	B7E11_E6Q_S5_peak_143	66.845
chr1	75587945	75588446	B7E11_E6Q_S5_peak_144	13.8745
chr1	75613193	75613694	B7E11_E6Q_S5_peak_145	23.8956
chr1	76167350	76167851	B7E11_E6Q_S5_peak_146	7.52491
chr1	76717100	76717601	B7E11_E6Q_S5_peak_147	13.4788
chr1	76874132	76874633	B7E11_E6Q_S5_peak_148	5.9674
chr1	76927033	76927534	B7E11_E6Q_S5_peak_149	14.4178
chr1	77080775	77081276	B7E11_E6Q_S5_peak_150	6.6051
chr1	77470894	77471395	B7E11_E6Q_S5_peak_151	31.751
chr1	77947101	77947602	B7E11_E6Q_S5_peak_152	28.2064
chr1	78317091	78317592	B7E11_E6Q_S5_peak_153	15.383
chr1	78497188	78497689	B7E11_E6Q_S5_peak_154	9.04025
chr1	78644169	78644670	B7E11_E6Q_S5_peak_155	123.902
chr1	78680694	78681195	B7E11_E6Q_S5_peak_156	15.6172
chr1	79691226	79691727	B7E11_E6Q_S5_peak_157	20.0801
chr1	80221070	80221571	B7E11_E6Q_S5_peak_158	7.52491
chr1	81677680	81678181	B7E11_E6Q_S5_peak_159	16.0492
chr1	81734399	81734900	B7E11_E6Q_S5_peak_160	8.01368
chr1	82597125	82597626	B7E11_E6Q_S5_peak_161	2.96715
chr1	82795061	82795562	B7E11_E6Q_S5_peak_162	45.4541
chr1	83123150	83123651	B7E11_E6Q_S5_peak_163	6.4612
chr1	84880969	84881470	B7E11_E6Q_S5_peak_164	5.69334
chr1	85897015	85897516	B7E11_E6Q_S5_peak_165	6.55836
chr1	86151086	86151587	B7E11_E6Q_S5_peak_166	2.45953
chr1	86409441	86409942	B7E11_E6Q_S5_peak_167	7.65326
chr1	86438506	86439007	B7E11_E6Q_S5_peak_168	3.74338
chr1	86463412	86463913	B7E11_E6Q_S5_peak_169	31.3854
chr1	86522292	86522793	B7E11_E6Q_S5_peak_170	44.0918
chr1	87252201	87252702	B7E11_E6Q_S5_peak_171	33.5198
chr1	87881562	87882063	B7E11_E6Q_S5_peak_172	17.4002
chr1	88102817	88103318	B7E11_E6Q_S5_peak_173	23.4498
chr1	88134374	88134875	B7E11_E6Q_S5_peak_174	18.7828
chr1	88237440	88237941	B7E11_E6Q_S5_peak_175	14.2104
chr1	88259142	88259643	B7E11_E6Q_S5_peak_176	15.4209
chr1	88443337	88443838	B7E11_E6Q_S5_peak_177	20.0801
chr1	88455559	88456060	B7E11_E6Q_S5_peak_178	7.03403
chr1	88526265	88526766	B7E11_E6Q_S5_peak_179	27.854
chr1	88680151	88680652	B7E11_E6Q_S5_peak_180	9.7048
chr1	88917471	88917972	B7E11_E6Q_S5_peak_181	17.736
chr1	89036242	89036743	B7E11_E6Q_S5_peak_182	31.9526
chr1	89123243	89123744	B7E11_E6Q_S5_peak_183	5.71265
chr1	89513694	89514195	B7E11_E6Q_S5_peak_184	16.3617
chr1	89514150	89514651	B7E11_E6Q_S5_peak_185	10.4134
chr1	89659127	89659628	B7E11_E6Q_S5_peak_186	4.36142
chr1	90100558	90101059	B7E11_E6Q_S5_peak_187	14.5374
chr1	90183558	90184059	B7E11_E6Q_S5_peak_188	21.4484
chr1	90416128	90416629	B7E11_E6Q_S5_peak_189	24.1901
chr1	90440662	90441163	B7E11_E6Q_S5_peak_190	42.0016
chr1	91401057	91401558	B7E11_E6Q_S5_peak_191	16.4244
chr1	91414044	91414545	B7E11_E6Q_S5_peak_192	11.4092
chr1	91436511	91437012	B7E11_E6Q_S5_peak_193	29.9153
chr1	91490197	91490698	B7E11_E6Q_S5_peak_194	26.8267
chr1	91799562	91800063	B7E11_E6Q_S5_peak_195	28.9542
chr1	92215251	92215752	B7E11_E6Q_S5_peak_196	11.6407
chr1	92270387	92270888	B7E11_E6Q_S5_peak_197	11.4092
chr1	92699091	92699592	B7E11_E6Q_S5_peak_198	5.69334
chr1	93158737	93159238	B7E11_E6Q_S5_peak_199	15.2127
chr1	93160685	93161186	B7E11_E6Q_S5_peak_200	17.4002
chr1	93173666	93174167	B7E11_E6Q_S5_peak_201	16.4244
chr1	93210261	93210762	B7E11_E6Q_S5_peak_202	61.3666
chr1	93227947	93228448	B7E11_E6Q_S5_peak_203	6.76651
chr1	93299687	93300188	B7E11_E6Q_S5_peak_204	17.8124
chr1	93377642	93378143	B7E11_E6Q_S5_peak_205	7.80987
chr1	93537961	93538462	B7E11_E6Q_S5_peak_206	9.08845
chr1	93571306	93571807	B7E11_E6Q_S5_peak_207	5.49425
chr1	93705489	93705990	B7E11_E6Q_S5_peak_208	7.33672
chr1	100149898	100150399	B7E11_E6Q_S5_peak_209	11.8529
chr1	100171465	100171966	B7E11_E6Q_S5_peak_210	10.9312
chr1	105487089	105487590	B7E11_E6Q_S5_peak_211	30.5006
chr1	105805514	105806015	B7E11_E6Q_S5_peak_212	6.55836
chr1	106042938	106043439	B7E11_E6Q_S5_peak_213	14.4234
chr1	106058356	106058857	B7E11_E6Q_S5_peak_214	14.8268
chr1	106268019	106268520	B7E11_E6Q_S5_peak_215	5.71265
chr1	106602415	106602916	B7E11_E6Q_S5_peak_216	12.4326
chr1	106822251	106822752	B7E11_E6Q_S5_peak_217	9.20994
chr1	106860725	106861226	B7E11_E6Q_S5_peak_218	8.08663
chr1	107528551	107529052	B7E11_E6Q_S5_peak_219	21.574
chr1	107538725	107539226	B7E11_E6Q_S5_peak_220	10.4134
chr1	112019328	112019829	B7E11_E6Q_S5_peak_221	12.4326
chr1	119125552	119126053	B7E11_E6Q_S5_peak_222	23.6044
chr1	119167216	119167717	B7E11_E6Q_S5_peak_223	17.736
chr1	119224635	119225136	B7E11_E6Q_S5_peak_224	16.078
chr1	119293116	119293617	B7E11_E6Q_S5_peak_225	1.71852
chr1	119307758	119308259	B7E11_E6Q_S5_peak_226	4.46272
chr1	119409027	119409528	B7E11_E6Q_S5_peak_227	14.4178
chr1	120035994	120036495	B7E11_E6Q_S5_peak_228	18.5781
chr1	120105358	120105859	B7E11_E6Q_S5_peak_229	6.55836
chr1	120156024	120156525	B7E11_E6Q_S5_peak_230	18.7223
chr1	121196097	121196598	B7E11_E6Q_S5_peak_231	33.9845
chr1	121236151	121236652	B7E11_E6Q_S5_peak_232	5.84964
chr1	124487797	124488298	B7E11_E6Q_S5_peak_233	11.1314
chr1	125482821	125483322	B7E11_E6Q_S5_peak_234	13.5677
chr1	127219516	127220017	B7E11_E6Q_S5_peak_235	5.69334
chr1	129557567	129558068	B7E11_E6Q_S5_peak_236	6.8421
chr1	130353494	130353995	B7E11_E6Q_S5_peak_237	19.9843
chr1	130802833	130803334	B7E11_E6Q_S5_peak_238	20.0625
chr1	130892216	130892717	B7E11_E6Q_S5_peak_239	10.4149
chr1	130942805	130943306	B7E11_E6Q_S5_peak_240	7.33672
chr1	131010621	131011122	B7E11_E6Q_S5_peak_241	17.4002
chr1	131064304	131064805	B7E11_E6Q_S5_peak_242	17.4002
chr1	131139116	131139617	B7E11_E6Q_S5_peak_243	29.4485
chr1	131180164	131180665	B7E11_E6Q_S5_peak_244	13.5677
chr1	131206387	131206888	B7E11_E6Q_S5_peak_245	10.1832
chr1	131221205	131221706	B7E11_E6Q_S5_peak_246	5.69334
chr1	131228186	131228687	B7E11_E6Q_S5_peak_247	22.795
chr1	131501348	131501849	B7E11_E6Q_S5_peak_248	11.1314
chr1	131514131	131514632	B7E11_E6Q_S5_peak_249	25.6018
chr1	131677900	131678401	B7E11_E6Q_S5_peak_250	8.03722
chr1	131689856	131690357	B7E11_E6Q_S5_peak_251	11.1314
chr1	131910499	131911000	B7E11_E6Q_S5_peak_252	18.4594
chr1	131993604	131994105	B7E11_E6Q_S5_peak_253	15.7966
chr1	132001768	132002269	B7E11_E6Q_S5_peak_254	3.60224
chr1	132103015	132103516	B7E11_E6Q_S5_peak_255	31.9526
chr1	132265550	132266051	B7E11_E6Q_S5_peak_256	6.55836
chr1	132354093	132354594	B7E11_E6Q_S5_peak_257	16.1052
chr1	133019375	133019876	B7E11_E6Q_S5_peak_258	13.5677
chr1	133020060	133020561	B7E11_E6Q_S5_peak_259	27.0263
chr1	133231721	133232222	B7E11_E6Q_S5_peak_260	16.8077
chr1	133265375	133265876	B7E11_E6Q_S5_peak_261	11.7757
chr1	133664151	133664652	B7E11_E6Q_S5_peak_262	12.3381
chr1	133694351	133694852	B7E11_E6Q_S5_peak_263	8.78507
chr1	133695873	133696374	B7E11_E6Q_S5_peak_264	59.954
chr1	133801698	133802199	B7E11_E6Q_S5_peak_265	6.6051
chr1	133965171	133965672	B7E11_E6Q_S5_peak_266	15.7966
chr1	133967528	133968029	B7E11_E6Q_S5_peak_267	4.1832
chr1	134065519	134066020	B7E11_E6Q_S5_peak_268	27.9767
chr1	134097850	134098351	B7E11_E6Q_S5_peak_269	23.8956
chr1	134100874	134101375	B7E11_E6Q_S5_peak_270	32.865
chr1	134104460	134104961	B7E11_E6Q_S5_peak_271	28.0149
chr1	134105689	134106190	B7E11_E6Q_S5_peak_272	6.77327
chr1	134540549	134541050	B7E11_E6Q_S5_peak_273	12.1812
chr1	134733835	134734336	B7E11_E6Q_S5_peak_274	4.46272
chr1	134749929	134750430	B7E11_E6Q_S5_peak_275	8.03722
chr1	135077316	135077817	B7E11_E6Q_S5_peak_276	17.1796
chr1	135108603	135109104	B7E11_E6Q_S5_peak_277	13.0885
chr1	135129694	135130195	B7E11_E6Q_S5_peak_278	11.4092
chr1	135359009	135359510	B7E11_E6Q_S5_peak_279	15.9732
chr1	135714941	135715442	B7E11_E6Q_S5_peak_280	7.34249
chr1	135759618	135760119	B7E11_E6Q_S5_peak_281	8.46176
chr1	135765877	135766378	B7E11_E6Q_S5_peak_282	27.634
chr1	135890949	135891450	B7E11_E6Q_S5_peak_283	29.7129
chr1	135906700	135907201	B7E11_E6Q_S5_peak_284	8.78876
chr1	135942114	135942615	B7E11_E6Q_S5_peak_285	21.2423
chr1	136160258	136160759	B7E11_E6Q_S5_peak_286	8.39189
chr1	136170136	136170637	B7E11_E6Q_S5_peak_287	5.49425
chr1	136214469	136214970	B7E11_E6Q_S5_peak_288	28.9542
chr1	136223651	136224152	B7E11_E6Q_S5_peak_289	26.918
chr1	136224413	136224914	B7E11_E6Q_S5_peak_290	17.4141
chr1	136230167	136230668	B7E11_E6Q_S5_peak_291	13.5677
chr1	136247373	136247874	B7E11_E6Q_S5_peak_292	14.7542
chr1	136328499	136329000	B7E11_E6Q_S5_peak_293	37.9017
chr1	136355656	136356157	B7E11_E6Q_S5_peak_294	62.2465
chr1	136595991	136596492	B7E11_E6Q_S5_peak_295	27.0263
chr1	141244524	141245025	B7E11_E6Q_S5_peak_296	17.1796
chr1	143596959	143597460	B7E11_E6Q_S5_peak_297	8.03722
chr1	144030512	144031013	B7E11_E6Q_S5_peak_298	7.83728
chr1	150081748	150082249	B7E11_E6Q_S5_peak_299	20.0063
chr1	152949052	152949553	B7E11_E6Q_S5_peak_300	17.8516
chr1	152992205	152992706	B7E11_E6Q_S5_peak_301	20.0801
chr1	153128799	153129300	B7E11_E6Q_S5_peak_302	24.7196
chr1	153134179	153134680	B7E11_E6Q_S5_peak_303	60.7423
chr1	153174825	153175326	B7E11_E6Q_S5_peak_304	38.7331
chr1	153201180	153201681	B7E11_E6Q_S5_peak_305	17.8124
chr1	153286093	153286594	B7E11_E6Q_S5_peak_306	18.57
chr1	154126477	154126978	B7E11_E6Q_S5_peak_307	14.0196
chr1	154157032	154157533	B7E11_E6Q_S5_peak_308	19.3118
chr1	155056087	155056588	B7E11_E6Q_S5_peak_309	51.7755
chr1	155083358	155083859	B7E11_E6Q_S5_peak_310	8.46176
chr1	155089340	155089841	B7E11_E6Q_S5_peak_311	44.3685
chr1	155147148	155147649	B7E11_E6Q_S5_peak_312	27.854
chr1	155224210	155224711	B7E11_E6Q_S5_peak_313	54.5331
chr1	156400159	156400660	B7E11_E6Q_S5_peak_314	12.5191
chr1	156590314	156590815	B7E11_E6Q_S5_peak_315	54.7823
chr1	156616858	156617359	B7E11_E6Q_S5_peak_316	34.8107
chr1	156660298	156660799	B7E11_E6Q_S5_peak_317	54.3742
chr1	156914878	156915379	B7E11_E6Q_S5_peak_318	71.6972
chr1	157026552	157027053	B7E11_E6Q_S5_peak_319	28.7315
chr1	157048515	157049016	B7E11_E6Q_S5_peak_320	18.9002
chr1	157065704	157066205	B7E11_E6Q_S5_peak_321	12.4326
chr1	157320355	157320856	B7E11_E6Q_S5_peak_322	65.3689
chr1	157440099	157440600	B7E11_E6Q_S5_peak_323	33.0915
chr1	157459815	157460316	B7E11_E6Q_S5_peak_324	58.8855
chr1	159458506	159459007	B7E11_E6Q_S5_peak_325	11.1314
chr1	160057611	160058112	B7E11_E6Q_S5_peak_326	20.6788
chr1	160275160	160275661	B7E11_E6Q_S5_peak_327	36.926
chr1	160370178	160370679	B7E11_E6Q_S5_peak_328	33.7695
chr1	160521890	160522391	B7E11_E6Q_S5_peak_329	29.8779
chr1	160542158	160542659	B7E11_E6Q_S5_peak_330	21.9418
chr1	160893910	160894411	B7E11_E6Q_S5_peak_331	36.5446
chr1	161264966	161265467	B7E11_E6Q_S5_peak_332	62.9884
chr1	161301277	161301778	B7E11_E6Q_S5_peak_333	37.7598
chr1	161482158	161482659	B7E11_E6Q_S5_peak_334	54.7193
chr1	161506195	161506696	B7E11_E6Q_S5_peak_335	9.01774
chr1	161524066	161524567	B7E11_E6Q_S5_peak_336	11.3269
chr1	161607366	161607867	B7E11_E6Q_S5_peak_337	21.2423
chr1	161896155	161896656	B7E11_E6Q_S5_peak_338	34.7244
chr1	161907650	161908151	B7E11_E6Q_S5_peak_339	86.6447
chr1	162191423	162191924	B7E11_E6Q_S5_peak_340	8.93775
chr1	162243381	162243882	B7E11_E6Q_S5_peak_341	18.3581
chr1	162295411	162295912	B7E11_E6Q_S5_peak_342	55.0736
chr1	162388793	162389294	B7E11_E6Q_S5_peak_343	14.4487
chr1	162560010	162560511	B7E11_E6Q_S5_peak_344	60.5697
chr1	163563837	163564338	B7E11_E6Q_S5_peak_345	28.6014
chr1	164242734	164243235	B7E11_E6Q_S5_peak_346	72.5695
chr1	165046020	165046521	B7E11_E6Q_S5_peak_347	37.2968
chr1	165302737	165303238	B7E11_E6Q_S5_peak_348	36.1035
chr1	165585685	165586186	B7E11_E6Q_S5_peak_349	102.816
chr1	165656938	165657439	B7E11_E6Q_S5_peak_350	8.08663
chr1	165986007	165986508	B7E11_E6Q_S5_peak_351	55.6041
chr1	167392580	167393081	B7E11_E6Q_S5_peak_352	19.3856
chr1	167490205	167490706	B7E11_E6Q_S5_peak_353	10.0414
chr1	167506319	167506820	B7E11_E6Q_S5_peak_354	7.41882
chr1	168334773	168335274	B7E11_E6Q_S5_peak_355	16.7092
chr1	168434786	168435287	B7E11_E6Q_S5_peak_356	10.697
chr1	168435221	168435722	B7E11_E6Q_S5_peak_357	16.7209
chr1	168502251	168502752	B7E11_E6Q_S5_peak_358	48.0201
chr1	168533042	168533543	B7E11_E6Q_S5_peak_359	13.1398
chr1	168711229	168711730	B7E11_E6Q_S5_peak_360	20.533
chr1	170009355	170009856	B7E11_E6Q_S5_peak_361	8.45992
chr1	170203035	170203536	B7E11_E6Q_S5_peak_362	11.439
chr1	170406742	170407243	B7E11_E6Q_S5_peak_363	28.1193
chr1	170427025	170427526	B7E11_E6Q_S5_peak_364	18.1009
chr1	170770483	170770984	B7E11_E6Q_S5_peak_365	7.2616
chr1	171384315	171384816	B7E11_E6Q_S5_peak_366	21.2423
chr1	171438261	171438762	B7E11_E6Q_S5_peak_367	30.969
chr1	171473464	171473965	B7E11_E6Q_S5_peak_368	36.1035
chr1	172058803	172059304	B7E11_E6Q_S5_peak_369	21.4209
chr1	172456200	172456701	B7E11_E6Q_S5_peak_370	10.2282
chr1	172557895	172558396	B7E11_E6Q_S5_peak_371	11.319
chr1	173516701	173517202	B7E11_E6Q_S5_peak_372	27.4239
chr1	173650499	173651000	B7E11_E6Q_S5_peak_373	5.84964
chr1	173802129	173802630	B7E11_E6Q_S5_peak_374	12.4326
chr1	173941837	173942338	B7E11_E6Q_S5_peak_375	12.5191
chr1	173982770	173983271	B7E11_E6Q_S5_peak_376	5.96459
chr1	176070535	176071036	B7E11_E6Q_S5_peak_377	10.697
chr1	176089255	176089756	B7E11_E6Q_S5_peak_378	7.2616
chr1	176089541	176090042	B7E11_E6Q_S5_peak_379	9.4657
chr1	177812069	177812570	B7E11_E6Q_S5_peak_380	31.2785
chr1	179140962	179141463	B7E11_E6Q_S5_peak_381	53.142
chr1	179548106	179548607	B7E11_E6Q_S5_peak_382	4.92648
chr1	179717156	179717657	B7E11_E6Q_S5_peak_383	6.32265
chr1	180197873	180198374	B7E11_E6Q_S5_peak_384	7.52491
chr1	180312718	180313219	B7E11_E6Q_S5_peak_385	8.08663
chr1	180407308	180407809	B7E11_E6Q_S5_peak_386	20.0801
chr1	180462871	180463372	B7E11_E6Q_S5_peak_387	12.8474
chr1	180967170	180967671	B7E11_E6Q_S5_peak_388	15.5433
chr1	181256639	181257140	B7E11_E6Q_S5_peak_389	4.87355
chr1	181622982	181623483	B7E11_E6Q_S5_peak_390	44.8634
chr1	182058001	182058502	B7E11_E6Q_S5_peak_391	4.85348
chr1	182074341	182074842	B7E11_E6Q_S5_peak_392	17.9338
chr1	182088212	182088713	B7E11_E6Q_S5_peak_393	39.4478
chr1	182091732	182092233	B7E11_E6Q_S5_peak_394	3.22361
chr1	182189501	182190002	B7E11_E6Q_S5_peak_395	9.42762
chr1	182283093	182283594	B7E11_E6Q_S5_peak_396	9.71464
chr1	182332832	182333333	B7E11_E6Q_S5_peak_397	9.4012
chr1	182489947	182490448	B7E11_E6Q_S5_peak_398	22.7116
chr1	182542035	182542536	B7E11_E6Q_S5_peak_399	21.3731
chr1	183643925	183644426	B7E11_E6Q_S5_peak_400	22.4124
chr1	183964058	183964559	B7E11_E6Q_S5_peak_401	6.74509
chr1	184071461	184071962	B7E11_E6Q_S5_peak_402	8.56713
chr1	184659494	184659995	B7E11_E6Q_S5_peak_403	28.7486
chr1	184808983	184809484	B7E11_E6Q_S5_peak_404	9.49531
chr1	184822791	184823292	B7E11_E6Q_S5_peak_405	30.6306
chr1	185011567	185012068	B7E11_E6Q_S5_peak_406	8.78507
chr1	185868567	185869068	B7E11_E6Q_S5_peak_407	13.4788
chr1	186024370	186024871	B7E11_E6Q_S5_peak_408	8.93775
chr1	186813786	186814287	B7E11_E6Q_S5_peak_409	4.46272
chr1	187144644	187145145	B7E11_E6Q_S5_peak_410	17.8124
chr1	189359658	189360159	B7E11_E6Q_S5_peak_411	50.9879
chr1	189705964	189706465	B7E11_E6Q_S5_peak_412	17.6501
chr1	189729420	189729921	B7E11_E6Q_S5_peak_413	17.3717
chr1	189754964	189755465	B7E11_E6Q_S5_peak_414	11.4092
chr1	191030740	191031241	B7E11_E6Q_S5_peak_415	9.4657
chr1	191042283	191042784	B7E11_E6Q_S5_peak_416	11.1314
chr1	191097039	191097540	B7E11_E6Q_S5_peak_417	15.9732
chr1	191132301	191132802	B7E11_E6Q_S5_peak_418	20.3371
chr1	191193512	191194013	B7E11_E6Q_S5_peak_419	17.3591
chr1	191458079	191458580	B7E11_E6Q_S5_peak_420	21.4666
chr1	191803054	191803555	B7E11_E6Q_S5_peak_421	11.7845
chr1	192343961	192344462	B7E11_E6Q_S5_peak_422	13.4788
chr1	192444724	192445225	B7E11_E6Q_S5_peak_423	32.2759
chr1	192448444	192448945	B7E11_E6Q_S5_peak_424	13.4788
chr1	192457688	192458189	B7E11_E6Q_S5_peak_425	14.3067
chr1	192779315	192779816	B7E11_E6Q_S5_peak_427	9.49531
chr1	192793079	192793580	B7E11_E6Q_S5_peak_428	14.2959
chr1	192797986	192798487	B7E11_E6Q_S5_peak_429	56.6517
chr1	192806766	192807267	B7E11_E6Q_S5_peak_430	62.4337
chr1	192828843	192829344	B7E11_E6Q_S5_peak_431	114.467
chr1	192831632	192832133	B7E11_E6Q_S5_peak_432	34.8107
chr1	193130871	193131372	B7E11_E6Q_S5_peak_433	5.84964
chr1	193141072	193141573	B7E11_E6Q_S5_peak_435	96.1198
chr1	193221241	193221742	B7E11_E6Q_S5_peak_436	14.4062
chr1	193299932	193300433	B7E11_E6Q_S5_peak_437	37.1415
chr1	193301682	193302183	B7E11_E6Q_S5_peak_438	13.5328
chr1	193508150	193508651	B7E11_E6Q_S5_peak_439	11.2687
chr1	193513835	193514336	B7E11_E6Q_S5_peak_440	23.6044
chr1	193514283	193514784	B7E11_E6Q_S5_peak_441	37.4133
chr1	193517837	193518338	B7E11_E6Q_S5_peak_442	6.6051
chr1	193519940	193520441	B7E11_E6Q_S5_peak_443	28.5483
chr1	193522025	193522526	B7E11_E6Q_S5_peak_444	46.8302
chr1	193526432	193526933	B7E11_E6Q_S5_peak_445	57.8708
chr1	193550703	193551204	B7E11_E6Q_S5_peak_446	22.9585
chr1	193554702	193555203	B7E11_E6Q_S5_peak_447	24.8431
chr1	193562229	193562730	B7E11_E6Q_S5_peak_448	20.0801
chr1	193568558	193569059	B7E11_E6Q_S5_peak_449	81.9867
chr1	193588254	193588755	B7E11_E6Q_S5_peak_450	15.4955
chr1	194443636	194444137	B7E11_E6Q_S5_peak_451	12.8474
chr1	194637884	194638385	B7E11_E6Q_S5_peak_452	23.0804
chr1	194650026	194650527	B7E11_E6Q_S5_peak_453	22.0843
chr10	3153603	3154104	B7E11_E6Q_S5_peak_454	8.93775
chr10	3376519	3377020	B7E11_E6Q_S5_peak_455	14.0478
chr10	3383134	3383635	B7E11_E6Q_S5_peak_456	16.6423
chr10	3439879	3440380	B7E11_E6Q_S5_peak_457	8.93775
chr10	3476530	3477031	B7E11_E6Q_S5_peak_458	10.8511
chr10	3835706	3836207	B7E11_E6Q_S5_peak_459	5.94011
chr10	3934651	3935152	B7E11_E6Q_S5_peak_460	61.4502
chr10	4908360	4908861	B7E11_E6Q_S5_peak_461	11.6587
chr10	5578398	5578899	B7E11_E6Q_S5_peak_462	42.5446
chr10	7180210	7180711	B7E11_E6Q_S5_peak_463	25.4664
chr10	7663851	7664352	B7E11_E6Q_S5_peak_464	13.8301
chr10	8832572	8833073	B7E11_E6Q_S5_peak_465	36.926
chr10	9881772	9882273	B7E11_E6Q_S5_peak_466	9.95809
chr10	10397803	10398304	B7E11_E6Q_S5_peak_467	23.5977
chr10	10480663	10481164	B7E11_E6Q_S5_peak_468	12.2965
chr10	11198240	11198741	B7E11_E6Q_S5_peak_469	22.4124
chr10	11470823	11471324	B7E11_E6Q_S5_peak_470	4.75216
chr10	12507687	12508188	B7E11_E6Q_S5_peak_471	15.219
chr10	12893408	12893909	B7E11_E6Q_S5_peak_472	23.5977
chr10	12915562	12916063	B7E11_E6Q_S5_peak_473	43.5853
chr10	12931351	12931852	B7E11_E6Q_S5_peak_474	4.85348
chr10	12938707	12939208	B7E11_E6Q_S5_peak_475	45.8636
chr10	13369553	13370054	B7E11_E6Q_S5_peak_476	87.6796
chr10	13386822	13387323	B7E11_E6Q_S5_peak_477	13.4788
chr10	13410037	13410538	B7E11_E6Q_S5_peak_478	25.7521
chr10	13577118	13577619	B7E11_E6Q_S5_peak_479	49.0766
chr10	13596833	13597334	B7E11_E6Q_S5_peak_480	12.4575
chr10	13683765	13684266	B7E11_E6Q_S5_peak_481	5.66069
chr10	13688547	13689048	B7E11_E6Q_S5_peak_482	47.1952
chr10	13786152	13786653	B7E11_E6Q_S5_peak_483	11.6407
chr10	13964617	13965118	B7E11_E6Q_S5_peak_484	27.7773
chr10	13990783	13991284	B7E11_E6Q_S5_peak_485	8.08663
chr10	14365271	14365772	B7E11_E6Q_S5_peak_486	2.45953
chr10	14385672	14386173	B7E11_E6Q_S5_peak_487	27.2303
chr10	16571630	16572131	B7E11_E6Q_S5_peak_488	97.7068
chr10	16640119	16640620	B7E11_E6Q_S5_peak_489	35.7713
chr10	17298575	17299076	B7E11_E6Q_S5_peak_490	14.5374
chr10	17680001	17680502	B7E11_E6Q_S5_peak_491	10.8724
chr10	17752326	17752827	B7E11_E6Q_S5_peak_492	12.1882
chr10	17850246	17850747	B7E11_E6Q_S5_peak_493	11.2805
chr10	17869810	17870311	B7E11_E6Q_S5_peak_494	2.28359
chr10	18323672	18324173	B7E11_E6Q_S5_peak_495	6.63479
chr10	18846374	18846875	B7E11_E6Q_S5_peak_496	9.30604
chr10	18847769	18848270	B7E11_E6Q_S5_peak_497	44.6092
chr10	18876108	18876609	B7E11_E6Q_S5_peak_498	70.8691
chr10	18884115	18884616	B7E11_E6Q_S5_peak_499	7.0256
chr10	19035079	19035580	B7E11_E6Q_S5_peak_500	23.3171
chr10	19065794	19066295	B7E11_E6Q_S5_peak_501	30.969
chr10	19082360	19082861	B7E11_E6Q_S5_peak_502	15.4659
chr10	19160358	19160859	B7E11_E6Q_S5_peak_503	25.3367
chr10	19177297	19177798	B7E11_E6Q_S5_peak_504	4.18398
chr10	19182921	19183422	B7E11_E6Q_S5_peak_505	12.69
chr10	19464428	19464929	B7E11_E6Q_S5_peak_506	42.5897
chr10	20378051	20378552	B7E11_E6Q_S5_peak_507	14.6514
chr10	20571423	20571924	B7E11_E6Q_S5_peak_508	13.4788
chr10	20796013	20796514	B7E11_E6Q_S5_peak_509	10.5455
chr10	21395677	21396178	B7E11_E6Q_S5_peak_510	17.8516
chr10	21833781	21834282	B7E11_E6Q_S5_peak_511	14.4494
chr10	21846511	21847012	B7E11_E6Q_S5_peak_512	3.22361
chr10	21847402	21847903	B7E11_E6Q_S5_peak_513	39.9488
chr10	23061776	23062277	B7E11_E6Q_S5_peak_514	5.71265
chr10	23178392	23178893	B7E11_E6Q_S5_peak_515	39.9488
chr10	23341685	23342186	B7E11_E6Q_S5_peak_516	10.4134
chr10	24445548	24446049	B7E11_E6Q_S5_peak_517	8.88065
chr10	24466426	24466927	B7E11_E6Q_S5_peak_518	20.4189
chr10	24787562	24788063	B7E11_E6Q_S5_peak_519	22.0796
chr10	26372803	26373304	B7E11_E6Q_S5_peak_520	6.6051
chr10	26761913	26762414	B7E11_E6Q_S5_peak_521	42.3331
chr10	27988795	27989296	B7E11_E6Q_S5_peak_522	11.6001
chr10	28061472	28061973	B7E11_E6Q_S5_peak_523	29.1394
chr10	28171262	28171763	B7E11_E6Q_S5_peak_524	19.2876
chr10	30625599	30626100	B7E11_E6Q_S5_peak_525	6.06969
chr10	31533352	31533853	B7E11_E6Q_S5_peak_526	19.3747
chr10	31607868	31608369	B7E11_E6Q_S5_peak_527	32.2383
chr10	31867670	31868171	B7E11_E6Q_S5_peak_528	24.0765
chr10	32984830	32985331	B7E11_E6Q_S5_peak_529	5.71265
chr10	33891862	33892363	B7E11_E6Q_S5_peak_530	5.71265
chr10	34125587	34126088	B7E11_E6Q_S5_peak_531	11.0631
chr10	34197189	34197690	B7E11_E6Q_S5_peak_532	66.4105
chr10	34209039	34209540	B7E11_E6Q_S5_peak_533	22.4124
chr10	34386983	34387484	B7E11_E6Q_S5_peak_534	6.6051
chr10	35018922	35019423	B7E11_E6Q_S5_peak_535	10.1832
chr10	37095867	37096368	B7E11_E6Q_S5_peak_536	21.2423
chr10	37330622	37331123	B7E11_E6Q_S5_peak_537	11.4092
chr10	37336948	37337449	B7E11_E6Q_S5_peak_538	5.71265
chr10	37360894	37361395	B7E11_E6Q_S5_peak_539	9.2183
chr10	37484492	37484993	B7E11_E6Q_S5_peak_540	65.6328
chr10	38240305	38240806	B7E11_E6Q_S5_peak_541	8.78507
chr10	38319310	38319811	B7E11_E6Q_S5_peak_542	16.3813
chr10	39190165	39190666	B7E11_E6Q_S5_peak_543	7.89565
chr10	39221906	39222407	B7E11_E6Q_S5_peak_544	8.46176
chr10	39266497	39266998	B7E11_E6Q_S5_peak_545	18.7563
chr10	39959996	39960497	B7E11_E6Q_S5_peak_546	51.414
chr10	40144783	40145284	B7E11_E6Q_S5_peak_547	9.71464
chr10	40263301	40263802	B7E11_E6Q_S5_peak_548	19.8041
chr10	40298189	40298690	B7E11_E6Q_S5_peak_549	13.8301
chr10	40308287	40308788	B7E11_E6Q_S5_peak_550	17.2309
chr10	40512998	40513499	B7E11_E6Q_S5_peak_551	19.1884
chr10	41594962	41595463	B7E11_E6Q_S5_peak_552	6.45096
chr10	41760982	41761483	B7E11_E6Q_S5_peak_553	17.8124
chr10	41881405	41881906	B7E11_E6Q_S5_peak_554	7.64307
chr10	41893324	41893825	B7E11_E6Q_S5_peak_555	21.4666
chr10	41928686	41929187	B7E11_E6Q_S5_peak_556	74.1748
chr10	41939949	41940450	B7E11_E6Q_S5_peak_557	16.3617
chr10	42082446	42082947	B7E11_E6Q_S5_peak_558	23.5977
chr10	42178288	42178789	B7E11_E6Q_S5_peak_559	48.0841
chr10	42251056	42251557	B7E11_E6Q_S5_peak_560	7.2616
chr10	42261110	42261611	B7E11_E6Q_S5_peak_561	59.5284
chr10	42474897	42475398	B7E11_E6Q_S5_peak_562	29.1061
chr10	42482251	42482752	B7E11_E6Q_S5_peak_563	16.0559
chr10	42975288	42975789	B7E11_E6Q_S5_peak_564	29.7129
chr10	43670177	43670678	B7E11_E6Q_S5_peak_565	16.3617
chr10	43892855	43893356	B7E11_E6Q_S5_peak_566	16.5815
chr10	43920754	43921255	B7E11_E6Q_S5_peak_567	10.4134
chr10	43995837	43996338	B7E11_E6Q_S5_peak_568	32.8496
chr10	44020129	44020630	B7E11_E6Q_S5_peak_569	20.945
chr10	44044535	44045036	B7E11_E6Q_S5_peak_570	32.2383
chr10	44100773	44101274	B7E11_E6Q_S5_peak_571	34.7595
chr10	44111143	44111644	B7E11_E6Q_S5_peak_572	6.45096
chr10	44135323	44135824	B7E11_E6Q_S5_peak_573	9.14631
chr10	44138131	44138632	B7E11_E6Q_S5_peak_574	14.4062
chr10	44323071	44323572	B7E11_E6Q_S5_peak_575	9.42762
chr10	44381357	44381858	B7E11_E6Q_S5_peak_576	99.3077
chr10	44564989	44565490	B7E11_E6Q_S5_peak_577	7.2616
chr10	44766196	44766697	B7E11_E6Q_S5_peak_578	9.01774
chr10	44873818	44874319	B7E11_E6Q_S5_peak_579	13.2926
chr10	45003903	45004404	B7E11_E6Q_S5_peak_580	16.185
chr10	45344498	45344999	B7E11_E6Q_S5_peak_581	4.85348
chr10	45373251	45373752	B7E11_E6Q_S5_peak_582	40.0589
chr10	45582334	45582835	B7E11_E6Q_S5_peak_583	17.0839
chr10	46785592	46786093	B7E11_E6Q_S5_peak_584	23.6044
chr10	48067023	48067524	B7E11_E6Q_S5_peak_585	18.0963
chr10	49048646	49049147	B7E11_E6Q_S5_peak_586	9.94468
chr10	53889409	53889910	B7E11_E6Q_S5_peak_587	9.2612
chr10	56378160	56378661	B7E11_E6Q_S5_peak_588	36.3784
chr10	58346033	58346534	B7E11_E6Q_S5_peak_589	12.3439
chr10	58371148	58371649	B7E11_E6Q_S5_peak_590	38.557
chr10	58614481	58614982	B7E11_E6Q_S5_peak_591	68.8834
chr10	58618358	58618859	B7E11_E6Q_S5_peak_592	5.87074
chr10	59241096	59241597	B7E11_E6Q_S5_peak_593	8.78507
chr10	59250777	59251278	B7E11_E6Q_S5_peak_594	5.69334
chr10	59899581	59900082	B7E11_E6Q_S5_peak_595	33.5198
chr10	59901853	59902354	B7E11_E6Q_S5_peak_596	28.4636
chr10	59916189	59916690	B7E11_E6Q_S5_peak_597	9.42762
chr10	59916587	59917088	B7E11_E6Q_S5_peak_598	9.08845
chr10	59944222	59944723	B7E11_E6Q_S5_peak_599	9.51808
chr10	60009346	60009847	B7E11_E6Q_S5_peak_600	29.7129
chr10	60041791	60042292	B7E11_E6Q_S5_peak_601	5.69334
chr10	60085662	60086163	B7E11_E6Q_S5_peak_602	11.7912
chr10	60230617	60231118	B7E11_E6Q_S5_peak_603	25.9026
chr10	60805777	60806278	B7E11_E6Q_S5_peak_604	19.0416
chr10	60820538	60821039	B7E11_E6Q_S5_peak_605	13.5677
chr10	60826665	60827166	B7E11_E6Q_S5_peak_606	8.50403
chr10	61150642	61151143	B7E11_E6Q_S5_peak_607	33.437
chr10	61162259	61162760	B7E11_E6Q_S5_peak_608	6.22056
chr10	61233213	61233714	B7E11_E6Q_S5_peak_609	14.8268
chr10	62320603	62321104	B7E11_E6Q_S5_peak_610	47.0998
chr10	66864373	66864874	B7E11_E6Q_S5_peak_611	8.78507
chr10	66921348	66921849	B7E11_E6Q_S5_peak_612	21.4209
chr10	67287857	67288358	B7E11_E6Q_S5_peak_613	109.32
chr10	67735004	67735505	B7E11_E6Q_S5_peak_614	14.5374
chr10	67912488	67912989	B7E11_E6Q_S5_peak_615	24.1901
chr10	68006387	68006888	B7E11_E6Q_S5_peak_616	9.94468
chr10	68157456	68157957	B7E11_E6Q_S5_peak_617	28.4636
chr10	68273330	68273831	B7E11_E6Q_S5_peak_618	16.1052
chr10	68282950	68283451	B7E11_E6Q_S5_peak_619	6.55836
chr10	68443135	68443636	B7E11_E6Q_S5_peak_620	11.7757
chr10	68446691	68447192	B7E11_E6Q_S5_peak_621	16.1052
chr10	69521956	69522457	B7E11_E6Q_S5_peak_622	15.5942
chr10	69617516	69618017	B7E11_E6Q_S5_peak_623	33.3836
chr10	69653269	69653770	B7E11_E6Q_S5_peak_624	28.4636
chr10	69872836	69873337	B7E11_E6Q_S5_peak_625	15.6172
chr10	69915997	69916498	B7E11_E6Q_S5_peak_626	7.65326
chr10	69962109	69962610	B7E11_E6Q_S5_peak_627	39.6928
chr10	70039658	70040159	B7E11_E6Q_S5_peak_628	22.6122
chr10	71356245	71356746	B7E11_E6Q_S5_peak_629	28.9542
chr10	72671501	72672002	B7E11_E6Q_S5_peak_630	27.0263
chr10	74922623	74923124	B7E11_E6Q_S5_peak_631	18.5781
chr10	75085450	75085951	B7E11_E6Q_S5_peak_632	14.4234
chr10	75104483	75104984	B7E11_E6Q_S5_peak_633	8.46176
chr10	75129442	75129943	B7E11_E6Q_S5_peak_634	9.94468
chr10	75589091	75589592	B7E11_E6Q_S5_peak_635	20.0801
chr10	75859821	75860322	B7E11_E6Q_S5_peak_636	35.1981
chr10	76544918	76545419	B7E11_E6Q_S5_peak_637	6.21341
chr10	76926877	76927378	B7E11_E6Q_S5_peak_638	20.0625
chr10	76995829	76996330	B7E11_E6Q_S5_peak_639	5.14635
chr10	77167581	77168082	B7E11_E6Q_S5_peak_640	29.9153
chr10	77167914	77168415	B7E11_E6Q_S5_peak_641	7.52491
chr10	77201899	77202400	B7E11_E6Q_S5_peak_642	49.3788
chr10	77380584	77381085	B7E11_E6Q_S5_peak_643	6.55836
chr10	77411230	77411731	B7E11_E6Q_S5_peak_644	3.47187
chr10	77465876	77466377	B7E11_E6Q_S5_peak_645	3.4879
chr10	77974267	77974768	B7E11_E6Q_S5_peak_646	11.8529
chr10	78162600	78163101	B7E11_E6Q_S5_peak_647	40.9152
chr10	78217693	78218194	B7E11_E6Q_S5_peak_648	11.7912
chr10	78420936	78421437	B7E11_E6Q_S5_peak_649	8.46176
chr10	78717905	78718406	B7E11_E6Q_S5_peak_650	12.3381
chr10	79707917	79708418	B7E11_E6Q_S5_peak_651	15.0216
chr10	79764187	79764688	B7E11_E6Q_S5_peak_652	40.9152
chr10	79780446	79780947	B7E11_E6Q_S5_peak_653	11.6001
chr10	79861143	79861644	B7E11_E6Q_S5_peak_654	15.2127
chr10	79933163	79933664	B7E11_E6Q_S5_peak_655	8.78507
chr10	79955794	79956295	B7E11_E6Q_S5_peak_656	7.67869
chr10	79989197	79989698	B7E11_E6Q_S5_peak_657	17.8124
chr10	80001908	80002409	B7E11_E6Q_S5_peak_658	27.0777
chr10	80083752	80084253	B7E11_E6Q_S5_peak_659	33.3836
chr10	80118002	80118503	B7E11_E6Q_S5_peak_660	7.65326
chr10	80136749	80137250	B7E11_E6Q_S5_peak_661	7.68068
chr10	80163616	80164117	B7E11_E6Q_S5_peak_662	7.88431
chr10	80251722	80252223	B7E11_E6Q_S5_peak_663	12.2821
chr10	80344998	80345499	B7E11_E6Q_S5_peak_664	58.7163
chr10	80663330	80663831	B7E11_E6Q_S5_peak_665	10.7167
chr10	80664464	80664965	B7E11_E6Q_S5_peak_666	16.0559
chr10	80923477	80923978	B7E11_E6Q_S5_peak_667	22.4084
chr10	80937710	80938211	B7E11_E6Q_S5_peak_668	3.79163
chr10	80959108	80959609	B7E11_E6Q_S5_peak_669	10.4134
chr10	81176260	81176761	B7E11_E6Q_S5_peak_670	21.2452
chr10	81352602	81353103	B7E11_E6Q_S5_peak_671	12.2181
chr10	81523929	81524430	B7E11_E6Q_S5_peak_672	20.0801
chr10	81525135	81525636	B7E11_E6Q_S5_peak_673	11.578
chr10	81526527	81527028	B7E11_E6Q_S5_peak_674	18.3799
chr10	82843975	82844476	B7E11_E6Q_S5_peak_675	32.0965
chr10	83054124	83054625	B7E11_E6Q_S5_peak_676	32.2383
chr10	83056312	83056813	B7E11_E6Q_S5_peak_677	16.5815
chr10	83328256	83328757	B7E11_E6Q_S5_peak_678	17.8321
chr10	84066027	84066528	B7E11_E6Q_S5_peak_679	7.24136
chr10	84080185	84080686	B7E11_E6Q_S5_peak_680	15.6172
chr10	84227680	84228181	B7E11_E6Q_S5_peak_681	8.93775
chr10	84235003	84235504	B7E11_E6Q_S5_peak_682	8.45992
chr10	84516294	84516795	B7E11_E6Q_S5_peak_683	62.7809
chr10	84548066	84548567	B7E11_E6Q_S5_peak_684	11.6407
chr10	84689759	84690260	B7E11_E6Q_S5_peak_685	10.4134
chr10	85366974	85367475	B7E11_E6Q_S5_peak_686	42.1423
chr10	85389293	85389794	B7E11_E6Q_S5_peak_687	10.0116
chr10	85458963	85459464	B7E11_E6Q_S5_peak_688	63.901
chr10	85495134	85495635	B7E11_E6Q_S5_peak_689	15.6172
chr10	85515678	85516179	B7E11_E6Q_S5_peak_690	3.22361
chr10	85578017	85578518	B7E11_E6Q_S5_peak_691	37.9914
chr10	85988774	85989275	B7E11_E6Q_S5_peak_692	27.2303
chr10	85989903	85990404	B7E11_E6Q_S5_peak_693	27.854
chr10	86134747	86135248	B7E11_E6Q_S5_peak_694	9.77644
chr10	86182306	86182807	B7E11_E6Q_S5_peak_695	15.6172
chr10	86211085	86211586	B7E11_E6Q_S5_peak_696	27.2303
chr10	86321260	86321761	B7E11_E6Q_S5_peak_697	21.2423
chr10	86612544	86613045	B7E11_E6Q_S5_peak_698	10.2919
chr10	87015972	87016473	B7E11_E6Q_S5_peak_699	15.7966
chr10	88345870	88346371	B7E11_E6Q_S5_peak_700	48.3063
chr10	88625332	88625833	B7E11_E6Q_S5_peak_701	16.1052
chr10	88826282	88826783	B7E11_E6Q_S5_peak_702	6.6051
chr10	88887554	88888055	B7E11_E6Q_S5_peak_703	10.0414
chr10	88970907	88971408	B7E11_E6Q_S5_peak_704	29.8779
chr10	89328737	89329238	B7E11_E6Q_S5_peak_705	10.697
chr10	89743177	89743678	B7E11_E6Q_S5_peak_706	11.3269
chr10	91124367	91124868	B7E11_E6Q_S5_peak_707	13.2865
chr10	91234243	91234744	B7E11_E6Q_S5_peak_708	56.9662
chr10	91234667	91235168	B7E11_E6Q_S5_peak_709	43.7329
chr10	91384178	91384679	B7E11_E6Q_S5_peak_710	11.6944
chr10	91404954	91405455	B7E11_E6Q_S5_peak_711	10.4134
chr10	92932541	92933042	B7E11_E6Q_S5_peak_712	15.0216
chr10	93186308	93186809	B7E11_E6Q_S5_peak_713	17.8124
chr10	93268318	93268819	B7E11_E6Q_S5_peak_714	6.39321
chr10	93316806	93317307	B7E11_E6Q_S5_peak_715	30.969
chr10	93354884	93355385	B7E11_E6Q_S5_peak_716	6.45096
chr10	93509563	93510064	B7E11_E6Q_S5_peak_717	28.4636
chr10	94141324	94141825	B7E11_E6Q_S5_peak_718	21.4526
chr10	94174769	94175270	B7E11_E6Q_S5_peak_719	6.37583
chr10	94179333	94179834	B7E11_E6Q_S5_peak_720	41.3956
chr10	94498082	94498583	B7E11_E6Q_S5_peak_721	13.8168
chr10	94523310	94523811	B7E11_E6Q_S5_peak_722	34.8656
chr10	94545493	94545994	B7E11_E6Q_S5_peak_723	18.938
chr10	95437429	95437930	B7E11_E6Q_S5_peak_724	27.634
chr10	95884123	95884624	B7E11_E6Q_S5_peak_725	24.0765
chr10	96338475	96338976	B7E11_E6Q_S5_peak_726	42.7565
chr10	96621272	96621773	B7E11_E6Q_S5_peak_727	26.0054
chr10	96722371	96722872	B7E11_E6Q_S5_peak_728	24.2729
chr10	96924366	96924867	B7E11_E6Q_S5_peak_729	33.7443
chr10	97337812	97338313	B7E11_E6Q_S5_peak_730	10.4967
chr10	98334136	98334637	B7E11_E6Q_S5_peak_731	11.2805
chr10	98373367	98373868	B7E11_E6Q_S5_peak_732	10.7167
chr10	98973376	98973877	B7E11_E6Q_S5_peak_733	30.969
chr10	99262908	99263409	B7E11_E6Q_S5_peak_734	7.2616
chr10	99576404	99576905	B7E11_E6Q_S5_peak_735	14.2642
chr10	99591802	99592303	B7E11_E6Q_S5_peak_736	16.5994
chr10	99627389	99627890	B7E11_E6Q_S5_peak_737	16.9518
chr10	99870641	99871142	B7E11_E6Q_S5_peak_738	13.898
chr10	99937077	99937578	B7E11_E6Q_S5_peak_739	52.1664
chr10	100152724	100153225	B7E11_E6Q_S5_peak_740	61.0789
chr10	100485175	100485676	B7E11_E6Q_S5_peak_741	64.0468
chr10	100519907	100520408	B7E11_E6Q_S5_peak_742	2.73871
chr10	100567659	100568160	B7E11_E6Q_S5_peak_743	56.091
chr10	100586776	100587277	B7E11_E6Q_S5_peak_744	6.45096
chr10	101635178	101635679	B7E11_E6Q_S5_peak_745	11.7291
chr10	102340768	102341269	B7E11_E6Q_S5_peak_746	8.88065
chr10	102548347	102548848	B7E11_E6Q_S5_peak_747	16.7092
chr10	102595751	102596252	B7E11_E6Q_S5_peak_748	33.6632
chr10	107828583	107829084	B7E11_E6Q_S5_peak_749	13.105
chr10	107992586	107993087	B7E11_E6Q_S5_peak_750	36.4069
chr10	108378333	108378834	B7E11_E6Q_S5_peak_751	24.4457
chr10	108436434	108436935	B7E11_E6Q_S5_peak_752	18.938
chr10	108538558	108539059	B7E11_E6Q_S5_peak_753	11.4092
chr10	110331429	110331930	B7E11_E6Q_S5_peak_754	7.83728
chr10	111507547	111508048	B7E11_E6Q_S5_peak_755	13.8592
chr10	111691372	111691873	B7E11_E6Q_S5_peak_756	7.65326
chr10	111995803	111996304	B7E11_E6Q_S5_peak_757	34.8926
chr10	112962230	112962731	B7E11_E6Q_S5_peak_758	11.3872
chr10	115248043	115248544	B7E11_E6Q_S5_peak_759	7.93192
chr10	115315409	115315910	B7E11_E6Q_S5_peak_760	96.4967
chr10	116238951	116239452	B7E11_E6Q_S5_peak_761	76.8751
chr10	116652545	116653046	B7E11_E6Q_S5_peak_762	10.3058
chr10	116665163	116665664	B7E11_E6Q_S5_peak_763	44.1765
chr10	116693793	116694294	B7E11_E6Q_S5_peak_764	61.8597
chr10	116749314	116749815	B7E11_E6Q_S5_peak_765	19.3856
chr10	117034837	117035338	B7E11_E6Q_S5_peak_766	16.0559
chr10	117539511	117540012	B7E11_E6Q_S5_peak_767	68.2777
chr10	117555852	117556353	B7E11_E6Q_S5_peak_768	8.91844
chr10	117639284	117639785	B7E11_E6Q_S5_peak_769	9.41994
chr10	117658461	117658962	B7E11_E6Q_S5_peak_770	17.5143
chr10	117709854	117710355	B7E11_E6Q_S5_peak_771	149.368
chr10	117711422	117711923	B7E11_E6Q_S5_peak_772	16.3505
chr10	117717498	117717999	B7E11_E6Q_S5_peak_773	130.663
chr10	118045402	118045903	B7E11_E6Q_S5_peak_774	63.6253
chr10	118302077	118302578	B7E11_E6Q_S5_peak_775	13.5677
chr10	118990313	118990814	B7E11_E6Q_S5_peak_776	32.6991
chr10	119001307	119001808	B7E11_E6Q_S5_peak_777	25.1124
chr10	119003807	119004308	B7E11_E6Q_S5_peak_778	5.39513
chr10	120162781	120163282	B7E11_E6Q_S5_peak_779	11.7017
chr10	120339037	120339538	B7E11_E6Q_S5_peak_780	10.7794
chr10	120476722	120477223	B7E11_E6Q_S5_peak_781	11.0562
chr10	120701900	120702401	B7E11_E6Q_S5_peak_782	12.4257
chr10	121221871	121222372	B7E11_E6Q_S5_peak_783	9.02009
chr10	121608085	121608586	B7E11_E6Q_S5_peak_785	16.9629
chr10	121864414	121864915	B7E11_E6Q_S5_peak_786	16.9629
chr10	121892781	121893282	B7E11_E6Q_S5_peak_787	4.81132
chr10	122844046	122844547	B7E11_E6Q_S5_peak_788	82.553
chr10	122871295	122871796	B7E11_E6Q_S5_peak_789	137.582
chr10	122930498	122930999	B7E11_E6Q_S5_peak_790	55.2263
chr10	122938526	122939027	B7E11_E6Q_S5_peak_791	6.22702
chr10	122968611	122969112	B7E11_E6Q_S5_peak_792	11.0929
chr10	123196412	123196913	B7E11_E6Q_S5_peak_793	3.4879
chr10	123507251	123507752	B7E11_E6Q_S5_peak_794	12.5482
chr10	125833953	125834454	B7E11_E6Q_S5_peak_795	6.6051
chr10	125981924	125982425	B7E11_E6Q_S5_peak_796	8.93775
chr10	126438755	126439256	B7E11_E6Q_S5_peak_797	5.24177
chr10	126452191	126452692	B7E11_E6Q_S5_peak_798	10.376
chr10	127103152	127103653	B7E11_E6Q_S5_peak_799	11.6001
chr10	127126553	127127054	B7E11_E6Q_S5_peak_800	3.60224
chr10	127167021	127167522	B7E11_E6Q_S5_peak_801	6.99057
chr10	127219531	127220032	B7E11_E6Q_S5_peak_802	15.4209
chr10	127224990	127225491	B7E11_E6Q_S5_peak_803	8.93775
chr10	127289102	127289603	B7E11_E6Q_S5_peak_804	9.98195
chr10	127289597	127290098	B7E11_E6Q_S5_peak_805	9.91672
chr10	127516607	127517108	B7E11_E6Q_S5_peak_806	4.67608
chr10	127562974	127563475	B7E11_E6Q_S5_peak_807	9.81279
chr10	127590763	127591264	B7E11_E6Q_S5_peak_808	80.0434
chr10	127621570	127622071	B7E11_E6Q_S5_peak_809	69.7607
chr10	127747200	127747701	B7E11_E6Q_S5_peak_810	7.52491
chr10	127765618	127766119	B7E11_E6Q_S5_peak_811	11.6001
chr10	127904585	127905086	B7E11_E6Q_S5_peak_812	76.0887
chr10	127927711	127928212	B7E11_E6Q_S5_peak_813	33.6337
chr10	127961809	127962310	B7E11_E6Q_S5_peak_814	17.6665
chr10	128019609	128020110	B7E11_E6Q_S5_peak_815	43.3753
chr10	128104434	128104935	B7E11_E6Q_S5_peak_816	7.29802
chr10	128329516	128330017	B7E11_E6Q_S5_peak_817	23.3596
chr10	128525672	128526173	B7E11_E6Q_S5_peak_818	7.50876
chr10	128604381	128604882	B7E11_E6Q_S5_peak_819	11.6001
chr10	128742549	128743050	B7E11_E6Q_S5_peak_820	58.2597
chr11	3123869	3124370	B7E11_E6Q_S5_peak_821	54.367
chr11	3127281	3127782	B7E11_E6Q_S5_peak_822	39.2172
chr11	3157670	3158171	B7E11_E6Q_S5_peak_823	75.4385
chr11	3189717	3190218	B7E11_E6Q_S5_peak_824	46.9458
chr11	3254556	3255057	B7E11_E6Q_S5_peak_825	26.3589
chr11	3282093	3282594	B7E11_E6Q_S5_peak_826	5.66069
chr11	3302552	3303053	B7E11_E6Q_S5_peak_827	15.4563
chr11	3334821	3335322	B7E11_E6Q_S5_peak_828	59.4815
chr11	3366401	3366902	B7E11_E6Q_S5_peak_829	161.401
chr11	3368820	3369321	B7E11_E6Q_S5_peak_830	48.3687
chr11	3370399	3370900	B7E11_E6Q_S5_peak_831	7.98797
chr11	3406343	3406844	B7E11_E6Q_S5_peak_832	10.2849
chr11	3437582	3438083	B7E11_E6Q_S5_peak_833	30.372
chr11	3560072	3560573	B7E11_E6Q_S5_peak_834	29.6294
chr11	3567989	3568490	B7E11_E6Q_S5_peak_835	38.7331
chr11	3912711	3913212	B7E11_E6Q_S5_peak_836	9.48823
chr11	4190775	4191276	B7E11_E6Q_S5_peak_837	39.185
chr11	4216677	4217178	B7E11_E6Q_S5_peak_838	19.8957
chr11	4267170	4267671	B7E11_E6Q_S5_peak_839	24.6931
chr11	4283599	4284100	B7E11_E6Q_S5_peak_840	11.7291
chr11	4489564	4490065	B7E11_E6Q_S5_peak_841	34.2693
chr11	4606398	4606899	B7E11_E6Q_S5_peak_842	11.2805
chr11	4730001	4730502	B7E11_E6Q_S5_peak_844	45.4541
chr11	4860870	4861371	B7E11_E6Q_S5_peak_845	9.81279
chr11	5109220	5109721	B7E11_E6Q_S5_peak_846	17.1175
chr11	5125604	5126105	B7E11_E6Q_S5_peak_847	8.44949
chr11	5239663	5240164	B7E11_E6Q_S5_peak_848	10.697
chr11	5262974	5263475	B7E11_E6Q_S5_peak_849	70.7153
chr11	5263276	5263777	B7E11_E6Q_S5_peak_850	4.2195
chr11	5432285	5432786	B7E11_E6Q_S5_peak_851	9.34725
chr11	5445101	5445602	B7E11_E6Q_S5_peak_852	9.63052
chr11	5734128	5734629	B7E11_E6Q_S5_peak_853	4.82782
chr11	5797693	5798194	B7E11_E6Q_S5_peak_854	10.2849
chr11	5841672	5842173	B7E11_E6Q_S5_peak_855	20.3228
chr11	5966702	5967203	B7E11_E6Q_S5_peak_856	12.8474
chr11	6032321	6032822	B7E11_E6Q_S5_peak_857	3.79163
chr11	6168943	6169444	B7E11_E6Q_S5_peak_858	24.5762
chr11	6247157	6247658	B7E11_E6Q_S5_peak_859	9.09336
chr11	6346978	6347479	B7E11_E6Q_S5_peak_860	30.2299
chr11	6363272	6363773	B7E11_E6Q_S5_peak_861	8.98056
chr11	6366946	6367447	B7E11_E6Q_S5_peak_862	76.2135
chr11	6377297	6377798	B7E11_E6Q_S5_peak_863	61.3202
chr11	6389000	6389501	B7E11_E6Q_S5_peak_864	35.7838
chr11	6416494	6416995	B7E11_E6Q_S5_peak_865	24.79
chr11	6695995	6696496	B7E11_E6Q_S5_peak_866	13.898
chr11	6732953	6733454	B7E11_E6Q_S5_peak_867	11.4092
chr11	6762928	6763429	B7E11_E6Q_S5_peak_868	10.146
chr11	7380301	7380802	B7E11_E6Q_S5_peak_869	8.08663
chr11	7453682	7454183	B7E11_E6Q_S5_peak_870	49.0766
chr11	7457265	7457766	B7E11_E6Q_S5_peak_871	8.92099
chr11	7683097	7683598	B7E11_E6Q_S5_peak_872	43.0985
chr11	7780617	7781118	B7E11_E6Q_S5_peak_873	32.7743
chr11	7892379	7892880	B7E11_E6Q_S5_peak_874	11.2805
chr11	8012019	8012520	B7E11_E6Q_S5_peak_875	16.1172
chr11	8514187	8514688	B7E11_E6Q_S5_peak_876	7.07449
chr11	8523446	8523947	B7E11_E6Q_S5_peak_877	138.377
chr11	8570240	8570741	B7E11_E6Q_S5_peak_878	21.4666
chr11	8583397	8583898	B7E11_E6Q_S5_peak_879	53.5311
chr11	8686007	8686508	B7E11_E6Q_S5_peak_880	40.8692
chr11	8705189	8705690	B7E11_E6Q_S5_peak_881	6.0395
chr11	8766883	8767384	B7E11_E6Q_S5_peak_882	19.2876
chr11	11820807	11821308	B7E11_E6Q_S5_peak_883	8.98993
chr11	11825255	11825756	B7E11_E6Q_S5_peak_884	19.8234
chr11	12195207	12195708	B7E11_E6Q_S5_peak_885	38.7331
chr11	12370874	12371375	B7E11_E6Q_S5_peak_886	17.3591
chr11	12384529	12385030	B7E11_E6Q_S5_peak_887	15.7433
chr11	12470561	12471062	B7E11_E6Q_S5_peak_888	55.9804
chr11	16591916	16592417	B7E11_E6Q_S5_peak_889	10.4134
chr11	16592412	16592913	B7E11_E6Q_S5_peak_890	4.88577
chr11	16660194	16660695	B7E11_E6Q_S5_peak_891	8.93775
chr11	16683478	16683979	B7E11_E6Q_S5_peak_892	12.4075
chr11	16737349	16737850	B7E11_E6Q_S5_peak_893	26.3589
chr11	16804027	16804528	B7E11_E6Q_S5_peak_894	26.5361
chr11	16830451	16830952	B7E11_E6Q_S5_peak_895	30.2891
chr11	17183076	17183577	B7E11_E6Q_S5_peak_896	9.42762
chr11	17276728	17277229	B7E11_E6Q_S5_peak_897	20.1649
chr11	17329567	17330068	B7E11_E6Q_S5_peak_898	21.4666
chr11	18845371	18845872	B7E11_E6Q_S5_peak_899	6.4612
chr11	18897925	18898426	B7E11_E6Q_S5_peak_900	19.3364
chr11	18958366	18958867	B7E11_E6Q_S5_peak_901	11.6407
chr11	19473368	19473869	B7E11_E6Q_S5_peak_902	10.5698
chr11	19604294	19604795	B7E11_E6Q_S5_peak_903	8.33628
chr11	19740142	19740643	B7E11_E6Q_S5_peak_904	34.9208
chr11	19829402	19829903	B7E11_E6Q_S5_peak_905	16.7092
chr11	19836161	19836662	B7E11_E6Q_S5_peak_906	30.5988
chr11	19836825	19837326	B7E11_E6Q_S5_peak_907	7.52163
chr11	19849335	19849836	B7E11_E6Q_S5_peak_908	59.1114
chr11	19873735	19874236	B7E11_E6Q_S5_peak_909	78.8969
chr11	19959070	19959571	B7E11_E6Q_S5_peak_910	18.3642
chr11	19959808	19960309	B7E11_E6Q_S5_peak_911	52.3914
chr11	20057372	20057873	B7E11_E6Q_S5_peak_912	20.0801
chr11	20164796	20165297	B7E11_E6Q_S5_peak_913	7.2616
chr11	20347394	20347895	B7E11_E6Q_S5_peak_914	79.8688
chr11	20348381	20348882	B7E11_E6Q_S5_peak_915	8.738
chr11	20370027	20370528	B7E11_E6Q_S5_peak_916	30.8794
chr11	20571898	20572399	B7E11_E6Q_S5_peak_917	11.5739
chr11	20595340	20595841	B7E11_E6Q_S5_peak_918	83.4612
chr11	20778804	20779305	B7E11_E6Q_S5_peak_919	7.33448
chr11	20859263	20859764	B7E11_E6Q_S5_peak_920	18.1009
chr11	20891715	20892216	B7E11_E6Q_S5_peak_921	55.8096
chr11	20916632	20917133	B7E11_E6Q_S5_peak_922	25.7895
chr11	20930137	20930638	B7E11_E6Q_S5_peak_923	45.2308
chr11	20955454	20955955	B7E11_E6Q_S5_peak_924	10.4454
chr11	21071093	21071594	B7E11_E6Q_S5_peak_925	13.3622
chr11	21241476	21241977	B7E11_E6Q_S5_peak_926	11.4092
chr11	21583290	21583791	B7E11_E6Q_S5_peak_927	15.6172
chr11	21729902	21730403	B7E11_E6Q_S5_peak_928	3.43638
chr11	21916268	21916769	B7E11_E6Q_S5_peak_929	9.91296
chr11	21951810	21952311	B7E11_E6Q_S5_peak_930	52.1971
chr11	22621934	22622435	B7E11_E6Q_S5_peak_931	8.34007
chr11	22622247	22622748	B7E11_E6Q_S5_peak_932	23.1381
chr11	22913644	22914145	B7E11_E6Q_S5_peak_933	28.4636
chr11	22994244	22994745	B7E11_E6Q_S5_peak_934	42.395
chr11	23047821	23048322	B7E11_E6Q_S5_peak_935	9.71464
chr11	23080422	23080923	B7E11_E6Q_S5_peak_936	19.3856
chr11	23308908	23309409	B7E11_E6Q_S5_peak_937	18.458
chr11	23724038	23724539	B7E11_E6Q_S5_peak_938	40.6473
chr11	23725732	23726233	B7E11_E6Q_S5_peak_939	17.1112
chr11	23726338	23726839	B7E11_E6Q_S5_peak_940	24.6931
chr11	26599672	26600173	B7E11_E6Q_S5_peak_941	16.1308
chr11	27343649	27344150	B7E11_E6Q_S5_peak_942	7.89565
chr11	28073211	28073712	B7E11_E6Q_S5_peak_943	8.46176
chr11	28811933	28812434	B7E11_E6Q_S5_peak_944	14.4178
chr11	29614153	29614654	B7E11_E6Q_S5_peak_945	22.7116
chr11	29679941	29680442	B7E11_E6Q_S5_peak_946	8.08663
chr11	29895139	29895640	B7E11_E6Q_S5_peak_947	16.0009
chr11	30118052	30118553	B7E11_E6Q_S5_peak_948	56.1039
chr11	30597803	30598304	B7E11_E6Q_S5_peak_949	23.7402
chr11	31117117	31117618	B7E11_E6Q_S5_peak_950	6.82417
chr11	32178410	32178911	B7E11_E6Q_S5_peak_951	35.4811
chr11	32312808	32313309	B7E11_E6Q_S5_peak_952	32.2383
chr11	32336307	32336808	B7E11_E6Q_S5_peak_953	27.2303
chr11	32343836	32344337	B7E11_E6Q_S5_peak_954	11.6407
chr11	32667993	32668494	B7E11_E6Q_S5_peak_955	41.4246
chr11	32965302	32965803	B7E11_E6Q_S5_peak_956	17.9338
chr11	35415654	35416155	B7E11_E6Q_S5_peak_957	15.9995
chr11	35473740	35474241	B7E11_E6Q_S5_peak_958	11.4092
chr11	35668021	35668522	B7E11_E6Q_S5_peak_959	75.6811
chr11	40733924	40734425	B7E11_E6Q_S5_peak_960	30.2788
chr11	42386450	42386951	B7E11_E6Q_S5_peak_961	5.14635
chr11	43540530	43541031	B7E11_E6Q_S5_peak_962	15.6172
chr11	43643268	43643769	B7E11_E6Q_S5_peak_963	11.1121
chr11	44534958	44535459	B7E11_E6Q_S5_peak_964	9.81279
chr11	45827969	45828470	B7E11_E6Q_S5_peak_965	7.52491
chr11	46160491	46160992	B7E11_E6Q_S5_peak_966	28.0149
chr11	46177151	46177652	B7E11_E6Q_S5_peak_967	12.2965
chr11	46225276	46225777	B7E11_E6Q_S5_peak_968	33.7443
chr11	48837155	48837656	B7E11_E6Q_S5_peak_969	8.09345
chr11	48898960	48899461	B7E11_E6Q_S5_peak_970	42.9675
chr11	48918642	48919143	B7E11_E6Q_S5_peak_971	13.0513
chr11	49248530	49249031	B7E11_E6Q_S5_peak_972	22.3213
chr11	49491493	49491994	B7E11_E6Q_S5_peak_973	7.29201
chr11	49651649	49652150	B7E11_E6Q_S5_peak_974	8.45992
chr11	50252144	50252645	B7E11_E6Q_S5_peak_975	42.7487
chr11	50303957	50304458	B7E11_E6Q_S5_peak_976	21.2659
chr11	50441514	50442015	B7E11_E6Q_S5_peak_977	11.84
chr11	50486936	50487437	B7E11_E6Q_S5_peak_978	20.1734
chr11	50778744	50779245	B7E11_E6Q_S5_peak_979	40.0787
chr11	51584102	51584603	B7E11_E6Q_S5_peak_980	6.45096
chr11	51657050	51657551	B7E11_E6Q_S5_peak_981	61.9764
chr11	51799184	51799685	B7E11_E6Q_S5_peak_982	14.5917
chr11	51854670	51855171	B7E11_E6Q_S5_peak_983	7.2616
chr11	51857766	51858267	B7E11_E6Q_S5_peak_984	22.7086
chr11	51922396	51922897	B7E11_E6Q_S5_peak_985	10.4134
chr11	52004089	52004590	B7E11_E6Q_S5_peak_986	14.7863
chr11	52024633	52025134	B7E11_E6Q_S5_peak_987	11.5313
chr11	52286932	52287433	B7E11_E6Q_S5_peak_988	7.89565
chr11	53245636	53246137	B7E11_E6Q_S5_peak_989	18.938
chr11	53257296	53257797	B7E11_E6Q_S5_peak_990	13.8592
chr11	53264435	53264936	B7E11_E6Q_S5_peak_991	59.954
chr11	53759350	53759851	B7E11_E6Q_S5_peak_992	15.2127
chr11	53768726	53769227	B7E11_E6Q_S5_peak_993	13.2865
chr11	53900975	53901476	B7E11_E6Q_S5_peak_994	12.7477
chr11	53928645	53929146	B7E11_E6Q_S5_peak_995	36.1035
chr11	54019114	54019615	B7E11_E6Q_S5_peak_996	11.7291
chr11	54847945	54848446	B7E11_E6Q_S5_peak_997	15.5405
chr11	55314393	55314894	B7E11_E6Q_S5_peak_998	21.0826
chr11	55315928	55316429	B7E11_E6Q_S5_peak_999	23.544
chr11	55327754	55328255	B7E11_E6Q_S5_peak_1000	23.3171
chr11	55328017	55328518	B7E11_E6Q_S5_peak_1001	9.68079
chr11	55343553	55344054	B7E11_E6Q_S5_peak_1002	33.9017
chr11	55358742	55359243	B7E11_E6Q_S5_peak_1003	6.6051
chr11	55404656	55405157	B7E11_E6Q_S5_peak_1004	9.81279
chr11	55446465	55446966	B7E11_E6Q_S5_peak_1005	10.0414
chr11	56595884	56596385	B7E11_E6Q_S5_peak_1006	8.78507
chr11	57911652	57912153	B7E11_E6Q_S5_peak_1007	39.4478
chr11	58068685	58069186	B7E11_E6Q_S5_peak_1008	4.02275
chr11	58236887	58237388	B7E11_E6Q_S5_peak_1009	23.1964
chr11	58346623	58347124	B7E11_E6Q_S5_peak_1010	11.8529
chr11	58380482	58380983	B7E11_E6Q_S5_peak_1011	13.5677
chr11	58979526	58980027	B7E11_E6Q_S5_peak_1012	18.8611
chr11	59278030	59278531	B7E11_E6Q_S5_peak_1013	6.6051
chr11	59284087	59284588	B7E11_E6Q_S5_peak_1014	47.1043
chr11	59325610	59326111	B7E11_E6Q_S5_peak_1015	8.88065
chr11	59384179	59384680	B7E11_E6Q_S5_peak_1016	4.46272
chr11	59402656	59403157	B7E11_E6Q_S5_peak_1017	16.5405
chr11	59410394	59410895	B7E11_E6Q_S5_peak_1018	11.1158
chr11	59413311	59413812	B7E11_E6Q_S5_peak_1019	33.4241
chr11	59421839	59422340	B7E11_E6Q_S5_peak_1020	46.1641
chr11	59458842	59459343	B7E11_E6Q_S5_peak_1021	42.1967
chr11	59563628	59564129	B7E11_E6Q_S5_peak_1022	5.71265
chr11	59635246	59635747	B7E11_E6Q_S5_peak_1023	24.7941
chr11	59641092	59641593	B7E11_E6Q_S5_peak_1024	13.5328
chr11	59743628	59744129	B7E11_E6Q_S5_peak_1025	41.1587
chr11	59809542	59810043	B7E11_E6Q_S5_peak_1026	7.98797
chr11	60699349	60699850	B7E11_E6Q_S5_peak_1027	5.71265
chr11	60864023	60864524	B7E11_E6Q_S5_peak_1028	8.92624
chr11	61273761	61274262	B7E11_E6Q_S5_peak_1029	20.5841
chr11	61274025	61274526	B7E11_E6Q_S5_peak_1030	3.43638
chr11	61319598	61320099	B7E11_E6Q_S5_peak_1031	79.9049
chr11	61675319	61675820	B7E11_E6Q_S5_peak_1032	15.9732
chr11	61676391	61676892	B7E11_E6Q_S5_peak_1033	46.249
chr11	61687570	61688071	B7E11_E6Q_S5_peak_1034	53.4546
chr11	61693916	61694417	B7E11_E6Q_S5_peak_1035	18.7529
chr11	61974264	61974765	B7E11_E6Q_S5_peak_1036	14.7863
chr11	62089635	62090136	B7E11_E6Q_S5_peak_1037	13.5328
chr11	62251011	62251512	B7E11_E6Q_S5_peak_1038	4.88577
chr11	62267382	62267883	B7E11_E6Q_S5_peak_1039	10.0526
chr11	62269090	62269591	B7E11_E6Q_S5_peak_1040	27.2303
chr11	62541408	62541909	B7E11_E6Q_S5_peak_1041	16.5519
chr11	63019554	63020055	B7E11_E6Q_S5_peak_1042	9.84476
chr11	63872572	63873073	B7E11_E6Q_S5_peak_1043	6.22056
chr11	64235927	64236428	B7E11_E6Q_S5_peak_1044	8.08663
chr11	65914677	65915178	B7E11_E6Q_S5_peak_1045	10.1832
chr11	66203512	66204013	B7E11_E6Q_S5_peak_1046	3.15392
chr11	66971626	66972127	B7E11_E6Q_S5_peak_1047	86.3096
chr11	67522026	67522527	B7E11_E6Q_S5_peak_1048	11.1314
chr11	67792796	67793297	B7E11_E6Q_S5_peak_1049	9.94468
chr11	68405516	68406017	B7E11_E6Q_S5_peak_1050	66.5939
chr11	68840929	68841430	B7E11_E6Q_S5_peak_1051	5.97429
chr11	68885994	68886495	B7E11_E6Q_S5_peak_1052	8.45992
chr11	68933714	68934215	B7E11_E6Q_S5_peak_1053	14.5185
chr11	69026537	69027038	B7E11_E6Q_S5_peak_1054	11.1836
chr11	69076557	69077058	B7E11_E6Q_S5_peak_1055	52.3211
chr11	69078507	69079008	B7E11_E6Q_S5_peak_1056	59.74
chr11	69413856	69414357	B7E11_E6Q_S5_peak_1057	13.8745
chr11	69656024	69656525	B7E11_E6Q_S5_peak_1058	11.2805
chr11	69656539	69657040	B7E11_E6Q_S5_peak_1059	11.4092
chr11	69876961	69877462	B7E11_E6Q_S5_peak_1060	8.46176
chr11	69878507	69879008	B7E11_E6Q_S5_peak_1061	31.9789
chr11	70173887	70174388	B7E11_E6Q_S5_peak_1062	27.0777
chr11	70245403	70245904	B7E11_E6Q_S5_peak_1063	4.88577
chr11	70583681	70584182	B7E11_E6Q_S5_peak_1064	27.1857
chr11	70585328	70585829	B7E11_E6Q_S5_peak_1065	30.2788
chr11	70695702	70696203	B7E11_E6Q_S5_peak_1066	11.439
chr11	72082540	72083041	B7E11_E6Q_S5_peak_1067	50.3224
chr11	72142901	72143402	B7E11_E6Q_S5_peak_1068	41.0115
chr11	72208943	72209444	B7E11_E6Q_S5_peak_1069	21.4666
chr11	72292013	72292514	B7E11_E6Q_S5_peak_1070	15.0216
chr11	72751929	72752430	B7E11_E6Q_S5_peak_1071	5.93669
chr11	72940358	72940859	B7E11_E6Q_S5_peak_1072	55.066
chr11	74584913	74585414	B7E11_E6Q_S5_peak_1073	5.71265
chr11	74642232	74642733	B7E11_E6Q_S5_peak_1074	17.5409
chr11	74673040	74673541	B7E11_E6Q_S5_peak_1075	16.9886
chr11	74763370	74763871	B7E11_E6Q_S5_peak_1076	35.3807
chr11	75551333	75551834	B7E11_E6Q_S5_peak_1077	8.39081
chr11	75621327	75621828	B7E11_E6Q_S5_peak_1078	14.5374
chr11	75861071	75861572	B7E11_E6Q_S5_peak_1079	22.5148
chr11	76120367	76120868	B7E11_E6Q_S5_peak_1080	8.81469
chr11	76208856	76209357	B7E11_E6Q_S5_peak_1081	6.87205
chr11	76251893	76252394	B7E11_E6Q_S5_peak_1082	20.0801
chr11	76255269	76255770	B7E11_E6Q_S5_peak_1083	10.5595
chr11	76300732	76301233	B7E11_E6Q_S5_peak_1084	16.8896
chr11	76312733	76313234	B7E11_E6Q_S5_peak_1085	78.635
chr11	76331055	76331556	B7E11_E6Q_S5_peak_1086	28.4636
chr11	76369654	76370155	B7E11_E6Q_S5_peak_1087	7.89565
chr11	76374855	76375356	B7E11_E6Q_S5_peak_1088	14.4178
chr11	76875043	76875544	B7E11_E6Q_S5_peak_1089	5.33485
chr11	76901674	76902175	B7E11_E6Q_S5_peak_1090	6.6051
chr11	76920275	76920776	B7E11_E6Q_S5_peak_1091	11.1158
chr11	76928634	76929135	B7E11_E6Q_S5_peak_1092	15.8954
chr11	77002549	77003050	B7E11_E6Q_S5_peak_1093	3.43638
chr11	77079416	77079917	B7E11_E6Q_S5_peak_1094	12.4326
chr11	77160197	77160698	B7E11_E6Q_S5_peak_1095	47.7829
chr11	77228797	77229298	B7E11_E6Q_S5_peak_1096	12.73
chr11	77464949	77465450	B7E11_E6Q_S5_peak_1097	48.3986
chr11	77623358	77623859	B7E11_E6Q_S5_peak_1098	11.3417
chr11	77836620	77837121	B7E11_E6Q_S5_peak_1099	75.831
chr11	77837853	77838354	B7E11_E6Q_S5_peak_1100	15.383
chr11	78166155	78166656	B7E11_E6Q_S5_peak_1101	48.3687
chr11	78367812	78368313	B7E11_E6Q_S5_peak_1102	23.1598
chr11	78384688	78385189	B7E11_E6Q_S5_peak_1103	16.5994
chr11	78386688	78387189	B7E11_E6Q_S5_peak_1104	62.4337
chr11	78396228	78396729	B7E11_E6Q_S5_peak_1105	10.0414
chr11	78658581	78659082	B7E11_E6Q_S5_peak_1106	4.76915
chr11	79214908	79215409	B7E11_E6Q_S5_peak_1107	9.81279
chr11	79264290	79264791	B7E11_E6Q_S5_peak_1108	7.86216
chr11	79323889	79324390	B7E11_E6Q_S5_peak_1109	35.3035
chr11	79483840	79484341	B7E11_E6Q_S5_peak_1110	31.4235
chr11	79595574	79596075	B7E11_E6Q_S5_peak_1111	9.42762
chr11	79815169	79815670	B7E11_E6Q_S5_peak_1112	16.1052
chr11	80413840	80414341	B7E11_E6Q_S5_peak_1113	16.1052
chr11	80515275	80515776	B7E11_E6Q_S5_peak_1114	13.5677
chr11	80824027	80824528	B7E11_E6Q_S5_peak_1115	7.65326
chr11	82827375	82827876	B7E11_E6Q_S5_peak_1116	15.1476
chr11	83039090	83039591	B7E11_E6Q_S5_peak_1117	24.3824
chr11	83455434	83455935	B7E11_E6Q_S5_peak_1118	77.792
chr11	83616623	83617124	B7E11_E6Q_S5_peak_1119	7.52491
chr11	83693101	83693602	B7E11_E6Q_S5_peak_1120	9.94468
chr11	84047295	84047796	B7E11_E6Q_S5_peak_1121	9.91296
chr11	84101327	84101828	B7E11_E6Q_S5_peak_1122	41.4831
chr11	84177343	84177844	B7E11_E6Q_S5_peak_1123	17.7099
chr11	84568169	84568670	B7E11_E6Q_S5_peak_1124	16.8896
chr11	84916760	84917261	B7E11_E6Q_S5_peak_1125	8.92624
chr11	85273798	85274299	B7E11_E6Q_S5_peak_1126	23.544
chr11	85367762	85368263	B7E11_E6Q_S5_peak_1127	24.7941
chr11	85648694	85649195	B7E11_E6Q_S5_peak_1128	19.4806
chr11	85789703	85790204	B7E11_E6Q_S5_peak_1129	17.571
chr11	85812442	85812943	B7E11_E6Q_S5_peak_1130	45.4541
chr11	86131343	86131844	B7E11_E6Q_S5_peak_1131	72.4469
chr11	86507379	86507880	B7E11_E6Q_S5_peak_1132	19.7892
chr11	86599809	86600310	B7E11_E6Q_S5_peak_1133	56.6517
chr11	86921367	86921868	B7E11_E6Q_S5_peak_1134	18.4884
chr11	87441582	87442083	B7E11_E6Q_S5_peak_1135	6.87205
chr11	87707056	87707557	B7E11_E6Q_S5_peak_1136	7.33448
chr11	87725841	87726342	B7E11_E6Q_S5_peak_1137	6.6051
chr11	87966195	87966696	B7E11_E6Q_S5_peak_1138	47.278
chr11	88104533	88105034	B7E11_E6Q_S5_peak_1139	14.0196
chr11	88151473	88151974	B7E11_E6Q_S5_peak_1140	18.938
chr11	88153756	88154257	B7E11_E6Q_S5_peak_1141	77.4561
chr11	88171798	88172299	B7E11_E6Q_S5_peak_1142	14.8268
chr11	88173660	88174161	B7E11_E6Q_S5_peak_1143	76.0408
chr11	88570899	88571400	B7E11_E6Q_S5_peak_1144	29.9153
chr11	89031177	89031678	B7E11_E6Q_S5_peak_1145	16.1052
chr11	90177345	90177846	B7E11_E6Q_S5_peak_1146	9.2612
chr11	90340545	90341046	B7E11_E6Q_S5_peak_1147	70.7379
chr11	90340927	90341428	B7E11_E6Q_S5_peak_1148	17.4002
chr11	94133984	94134485	B7E11_E6Q_S5_peak_1149	6.74509
chr11	94134350	94134851	B7E11_E6Q_S5_peak_1150	48.2116
chr11	94226535	94227036	B7E11_E6Q_S5_peak_1151	11.7757
chr11	94274152	94274653	B7E11_E6Q_S5_peak_1152	12.6053
chr11	94455348	94455849	B7E11_E6Q_S5_peak_1153	13.4592
chr11	94456110	94456611	B7E11_E6Q_S5_peak_1154	27.4703
chr11	95070089	95070590	B7E11_E6Q_S5_peak_1155	34.3604
chr11	95096903	95097404	B7E11_E6Q_S5_peak_1156	25.6018
chr11	95134297	95134798	B7E11_E6Q_S5_peak_1157	23.1598
chr11	95247086	95247587	B7E11_E6Q_S5_peak_1158	8.78507
chr11	95393369	95393870	B7E11_E6Q_S5_peak_1159	9.00583
chr11	95403176	95403677	B7E11_E6Q_S5_peak_1160	43.3756
chr11	95432925	95433426	B7E11_E6Q_S5_peak_1161	23.6044
chr11	95550567	95551068	B7E11_E6Q_S5_peak_1162	21.8535
chr11	95560734	95561235	B7E11_E6Q_S5_peak_1163	22.2107
chr11	95576170	95576671	B7E11_E6Q_S5_peak_1164	16.4244
chr11	95581177	95581678	B7E11_E6Q_S5_peak_1165	43.6563
chr11	95649993	95650494	B7E11_E6Q_S5_peak_1166	45.3395
chr11	95698846	95699347	B7E11_E6Q_S5_peak_1167	13.0651
chr11	95819096	95819597	B7E11_E6Q_S5_peak_1168	42.7565
chr11	96045916	96046417	B7E11_E6Q_S5_peak_1169	9.4657
chr11	96080778	96081279	B7E11_E6Q_S5_peak_1170	5.71265
chr11	96458747	96459248	B7E11_E6Q_S5_peak_1171	12.2217
chr11	96749083	96749584	B7E11_E6Q_S5_peak_1172	12.15
chr11	96824528	96825029	B7E11_E6Q_S5_peak_1173	17.1112
chr11	97025598	97026099	B7E11_E6Q_S5_peak_1174	11.2502
chr11	97126018	97126519	B7E11_E6Q_S5_peak_1175	8.92624
chr11	97192180	97192681	B7E11_E6Q_S5_peak_1176	14.4178
chr11	97288668	97289169	B7E11_E6Q_S5_peak_1177	19.778
chr11	97310081	97310582	B7E11_E6Q_S5_peak_1178	92.7669
chr11	97372110	97372611	B7E11_E6Q_S5_peak_1179	5.04907
chr11	97435649	97436150	B7E11_E6Q_S5_peak_1180	77.5055
chr11	97441780	97442281	B7E11_E6Q_S5_peak_1181	58.8627
chr11	97471346	97471847	B7E11_E6Q_S5_peak_1182	93.1608
chr11	97502209	97502710	B7E11_E6Q_S5_peak_1183	11.4092
chr11	97579462	97579963	B7E11_E6Q_S5_peak_1184	12.15
chr11	97811547	97812048	B7E11_E6Q_S5_peak_1185	2.73871
chr11	97949859	97950360	B7E11_E6Q_S5_peak_1186	34.3604
chr11	97962419	97962920	B7E11_E6Q_S5_peak_1187	33.5198
chr11	98748866	98749367	B7E11_E6Q_S5_peak_1188	26.2566
chr11	98836053	98836554	B7E11_E6Q_S5_peak_1189	63.2704
chr11	98839386	98839887	B7E11_E6Q_S5_peak_1190	4.40321
chr11	98932752	98933253	B7E11_E6Q_S5_peak_1191	14.5374
chr11	99082007	99082508	B7E11_E6Q_S5_peak_1192	3.15392
chr11	99084412	99084913	B7E11_E6Q_S5_peak_1193	12.4326
chr11	99100864	99101365	B7E11_E6Q_S5_peak_1194	17.8124
chr11	99110158	99110659	B7E11_E6Q_S5_peak_1195	14.2354
chr11	99170455	99170956	B7E11_E6Q_S5_peak_1196	24.0765
chr11	99276632	99277133	B7E11_E6Q_S5_peak_1197	17.4002
chr11	99556862	99557363	B7E11_E6Q_S5_peak_1198	19.9843
chr11	100013790	100014291	B7E11_E6Q_S5_peak_1199	17.2223
chr11	100067222	100067723	B7E11_E6Q_S5_peak_1200	8.08663
chr11	100100257	100100758	B7E11_E6Q_S5_peak_1201	12.2181
chr11	100208508	100209009	B7E11_E6Q_S5_peak_1202	32.2759
chr11	100284971	100285472	B7E11_E6Q_S5_peak_1203	11.6407
chr11	100287035	100287536	B7E11_E6Q_S5_peak_1204	4.8117
chr11	100289029	100289530	B7E11_E6Q_S5_peak_1205	16.2134
chr11	100387594	100388095	B7E11_E6Q_S5_peak_1206	12.4326
chr11	100395220	100395721	B7E11_E6Q_S5_peak_1207	5.3736
chr11	100406940	100407441	B7E11_E6Q_S5_peak_1208	27.4239
chr11	100589300	100589801	B7E11_E6Q_S5_peak_1209	3.43638
chr11	100901890	100902391	B7E11_E6Q_S5_peak_1210	52.222
chr11	100973227	100973728	B7E11_E6Q_S5_peak_1211	24.3731
chr11	101102979	101103480	B7E11_E6Q_S5_peak_1212	26.2214
chr11	101138319	101138820	B7E11_E6Q_S5_peak_1213	11.4092
chr11	101623961	101624462	B7E11_E6Q_S5_peak_1214	11.6587
chr11	101688050	101688551	B7E11_E6Q_S5_peak_1215	17.8124
chr11	101797894	101798395	B7E11_E6Q_S5_peak_1216	24.8493
chr11	102096669	102097170	B7E11_E6Q_S5_peak_1217	13.3622
chr11	102218162	102218663	B7E11_E6Q_S5_peak_1218	9.49531
chr11	102281518	102282019	B7E11_E6Q_S5_peak_1219	23.5977
chr11	102387754	102388255	B7E11_E6Q_S5_peak_1220	26.9711
chr11	102392373	102392874	B7E11_E6Q_S5_peak_1221	6.6051
chr11	102398291	102398792	B7E11_E6Q_S5_peak_1222	6.6051
chr11	102924652	102925153	B7E11_E6Q_S5_peak_1223	5.50127
chr11	103111753	103112254	B7E11_E6Q_S5_peak_1225	51.8483
chr11	103236820	103237321	B7E11_E6Q_S5_peak_1226	41.3509
chr11	103299093	103299594	B7E11_E6Q_S5_peak_1227	25.4099
chr11	103334825	103335326	B7E11_E6Q_S5_peak_1228	71.3187
chr11	103900870	103901371	B7E11_E6Q_S5_peak_1229	5.45187
chr11	104288734	104289235	B7E11_E6Q_S5_peak_1230	9.51808
chr11	104314075	104314576	B7E11_E6Q_S5_peak_1231	10.4134
chr11	104669486	104669987	B7E11_E6Q_S5_peak_1232	11.4092
chr11	104673623	104674124	B7E11_E6Q_S5_peak_1233	39.3917
chr11	105330026	105330527	B7E11_E6Q_S5_peak_1234	8.01368
chr11	105353028	105353529	B7E11_E6Q_S5_peak_1235	18.9002
chr11	105356202	105356703	B7E11_E6Q_S5_peak_1236	13.8745
chr11	105467264	105467765	B7E11_E6Q_S5_peak_1237	5.71265
chr11	105468658	105469159	B7E11_E6Q_S5_peak_1238	10.0569
chr11	105472235	105472736	B7E11_E6Q_S5_peak_1239	18.7175
chr11	105494830	105495331	B7E11_E6Q_S5_peak_1240	5.66069
chr11	106665254	106665755	B7E11_E6Q_S5_peak_1241	52.893
chr11	106674556	106675057	B7E11_E6Q_S5_peak_1242	33.3394
chr11	106706155	106706656	B7E11_E6Q_S5_peak_1243	10.0526
chr11	107137545	107138046	B7E11_E6Q_S5_peak_1244	90.8972
chr11	107144996	107145497	B7E11_E6Q_S5_peak_1245	10.0526
chr11	107149949	107150450	B7E11_E6Q_S5_peak_1246	9.42762
chr11	107417048	107417549	B7E11_E6Q_S5_peak_1247	62.0204
chr11	107427793	107428294	B7E11_E6Q_S5_peak_1248	41.3509
chr11	107438729	107439230	B7E11_E6Q_S5_peak_1249	15.7269
chr11	108020253	108020754	B7E11_E6Q_S5_peak_1250	27.4239
chr11	108120350	108120851	B7E11_E6Q_S5_peak_1251	13.464
chr11	108362913	108363414	B7E11_E6Q_S5_peak_1252	4.29004
chr11	108897930	108898431	B7E11_E6Q_S5_peak_1253	5.71265
chr11	109360747	109361248	B7E11_E6Q_S5_peak_1254	45.8529
chr11	109649108	109649609	B7E11_E6Q_S5_peak_1255	7.52491
chr11	109698340	109698841	B7E11_E6Q_S5_peak_1256	11.6001
chr11	109698729	109699230	B7E11_E6Q_S5_peak_1257	36.1035
chr11	110572528	110573029	B7E11_E6Q_S5_peak_1258	11.8529
chr11	112144284	112144785	B7E11_E6Q_S5_peak_1259	12.4326
chr11	112189074	112189575	B7E11_E6Q_S5_peak_1260	7.2616
chr11	112199609	112200110	B7E11_E6Q_S5_peak_1261	35.1571
chr11	112202029	112202530	B7E11_E6Q_S5_peak_1262	28.4636
chr11	112253005	112253506	B7E11_E6Q_S5_peak_1263	42.1593
chr11	112302004	112302505	B7E11_E6Q_S5_peak_1264	6.71284
chr11	113056769	113057270	B7E11_E6Q_S5_peak_1265	121.847
chr11	113105422	113105923	B7E11_E6Q_S5_peak_1266	47.3087
chr11	113132636	113133137	B7E11_E6Q_S5_peak_1267	11.0131
chr11	113198619	113199120	B7E11_E6Q_S5_peak_1268	14.4178
chr11	113236454	113236955	B7E11_E6Q_S5_peak_1269	58.9091
chr11	113754780	113755281	B7E11_E6Q_S5_peak_1270	50.2809
chr11	113766532	113767033	B7E11_E6Q_S5_peak_1271	14.7863
chr11	113773345	113773846	B7E11_E6Q_S5_peak_1272	11.7291
chr11	113892874	113893375	B7E11_E6Q_S5_peak_1273	12.2217
chr11	114050406	114050907	B7E11_E6Q_S5_peak_1274	29.6294
chr11	114080788	114081289	B7E11_E6Q_S5_peak_1275	9.42762
chr11	114654554	114655055	B7E11_E6Q_S5_peak_1276	27.08
chr11	114702277	114702778	B7E11_E6Q_S5_peak_1277	54.5331
chr11	114725267	114725768	B7E11_E6Q_S5_peak_1278	14.0196
chr11	114820404	114820905	B7E11_E6Q_S5_peak_1279	11.6407
chr11	115173501	115174002	B7E11_E6Q_S5_peak_1280	53.4855
chr11	115346835	115347336	B7E11_E6Q_S5_peak_1281	2.73871
chr11	115777459	115777960	B7E11_E6Q_S5_peak_1282	105.171
chr11	115830912	115831413	B7E11_E6Q_S5_peak_1283	8.84488
chr11	115945246	115945747	B7E11_E6Q_S5_peak_1284	60.2449
chr11	115958038	115958539	B7E11_E6Q_S5_peak_1285	96.1098
chr11	115970191	115970692	B7E11_E6Q_S5_peak_1286	12.1543
chr11	115974719	115975220	B7E11_E6Q_S5_peak_1287	14.689
chr11	116030397	116030898	B7E11_E6Q_S5_peak_1288	21.4666
chr11	116161269	116161770	B7E11_E6Q_S5_peak_1289	10.7576
chr11	116254518	116255019	B7E11_E6Q_S5_peak_1290	7.33448
chr11	116255944	116256445	B7E11_E6Q_S5_peak_1291	13.898
chr11	116327132	116327633	B7E11_E6Q_S5_peak_1292	106.903
chr11	116329296	116329797	B7E11_E6Q_S5_peak_1293	29.491
chr11	116330097	116330598	B7E11_E6Q_S5_peak_1294	41.7809
chr11	116431658	116432159	B7E11_E6Q_S5_peak_1295	25.7895
chr11	116505581	116506082	B7E11_E6Q_S5_peak_1296	30.109
chr11	116587104	116587605	B7E11_E6Q_S5_peak_1297	7.52491
chr11	116711413	116711914	B7E11_E6Q_S5_peak_1298	13.8301
chr11	116711757	116712258	B7E11_E6Q_S5_peak_1299	15.6172
chr11	116718423	116718924	B7E11_E6Q_S5_peak_1300	17.1059
chr11	116721742	116722243	B7E11_E6Q_S5_peak_1301	41.7858
chr11	116732479	116732980	B7E11_E6Q_S5_peak_1302	17.0979
chr11	116773207	116773708	B7E11_E6Q_S5_peak_1303	9.81279
chr11	116802661	116803162	B7E11_E6Q_S5_peak_1304	19.8234
chr11	116832230	116832731	B7E11_E6Q_S5_peak_1305	36.5194
chr11	116894576	116895077	B7E11_E6Q_S5_peak_1306	9.02009
chr11	116912924	116913425	B7E11_E6Q_S5_peak_1307	14.9336
chr11	116928580	116929081	B7E11_E6Q_S5_peak_1308	9.81279
chr11	116963221	116963722	B7E11_E6Q_S5_peak_1309	22.5329
chr11	117095520	117096021	B7E11_E6Q_S5_peak_1310	13.6949
chr11	117159799	117160300	B7E11_E6Q_S5_peak_1311	27.3932
chr11	117203118	117203619	B7E11_E6Q_S5_peak_1312	13.3331
chr11	117334624	117335125	B7E11_E6Q_S5_peak_1313	34.53
chr11	117469729	117470230	B7E11_E6Q_S5_peak_1314	5.37901
chr11	117470620	117471121	B7E11_E6Q_S5_peak_1315	12.4075
chr11	117534169	117534670	B7E11_E6Q_S5_peak_1316	28.0149
chr11	117568571	117569072	B7E11_E6Q_S5_peak_1317	11.5799
chr11	117736272	117736773	B7E11_E6Q_S5_peak_1318	18.458
chr11	117781245	117781746	B7E11_E6Q_S5_peak_1319	9.61254
chr11	117825915	117826416	B7E11_E6Q_S5_peak_1320	5.35889
chr11	117844961	117845462	B7E11_E6Q_S5_peak_1321	8.93775
chr11	117935255	117935756	B7E11_E6Q_S5_peak_1322	26.9794
chr11	117954111	117954612	B7E11_E6Q_S5_peak_1323	31.5924
chr11	117958037	117958538	B7E11_E6Q_S5_peak_1324	5.29757
chr11	117962272	117962773	B7E11_E6Q_S5_peak_1325	38.2685
chr11	117999619	118000120	B7E11_E6Q_S5_peak_1326	33.3407
chr11	118003126	118003627	B7E11_E6Q_S5_peak_1327	11.5832
chr11	118007238	118007739	B7E11_E6Q_S5_peak_1328	13.3331
chr11	118029322	118029823	B7E11_E6Q_S5_peak_1329	21.212
chr11	118049153	118049654	B7E11_E6Q_S5_peak_1330	17.3591
chr11	118074909	118075410	B7E11_E6Q_S5_peak_1331	15.383
chr11	118075616	118076117	B7E11_E6Q_S5_peak_1332	9.12372
chr11	118216174	118216675	B7E11_E6Q_S5_peak_1333	5.5664
chr11	118328475	118328976	B7E11_E6Q_S5_peak_1334	22.4124
chr11	118361104	118361605	B7E11_E6Q_S5_peak_1335	15.5721
chr11	118403877	118404378	B7E11_E6Q_S5_peak_1336	41.3956
chr11	118430892	118431393	B7E11_E6Q_S5_peak_1337	10.0569
chr11	118485755	118486256	B7E11_E6Q_S5_peak_1338	53.3746
chr11	118974543	118975044	B7E11_E6Q_S5_peak_1339	38.7331
chr11	119044741	119045242	B7E11_E6Q_S5_peak_1340	16.5815
chr11	119533762	119534263	B7E11_E6Q_S5_peak_1341	12.4326
chr11	119695916	119696417	B7E11_E6Q_S5_peak_1342	20.3757
chr11	119933905	119934406	B7E11_E6Q_S5_peak_1343	52.4144
chr11	119939366	119939867	B7E11_E6Q_S5_peak_1344	21.4666
chr11	119966211	119966712	B7E11_E6Q_S5_peak_1345	77.4021
chr11	120005728	120006229	B7E11_E6Q_S5_peak_1346	68.3282
chr11	120097783	120098284	B7E11_E6Q_S5_peak_1347	42.7408
chr11	120221689	120222190	B7E11_E6Q_S5_peak_1348	6.63479
chr11	120229779	120230280	B7E11_E6Q_S5_peak_1349	35.6453
chr11	120261422	120261923	B7E11_E6Q_S5_peak_1350	72.3604
chr11	120270829	120271330	B7E11_E6Q_S5_peak_1351	24.321
chr11	120341551	120342052	B7E11_E6Q_S5_peak_1352	4.02275
chr11	120369860	120370361	B7E11_E6Q_S5_peak_1353	12.5191
chr11	120683535	120684036	B7E11_E6Q_S5_peak_1354	9.34725
chr11	120707939	120708440	B7E11_E6Q_S5_peak_1355	58.5511
chr11	120731882	120732383	B7E11_E6Q_S5_peak_1356	90.6481
chr11	120733128	120733629	B7E11_E6Q_S5_peak_1357	12.7702
chr11	120751394	120751895	B7E11_E6Q_S5_peak_1358	6.38919
chr11	120945868	120946369	B7E11_E6Q_S5_peak_1359	11.84
chr11	120946250	120946751	B7E11_E6Q_S5_peak_1360	29.6294
chr11	121090792	121091293	B7E11_E6Q_S5_peak_1361	90.6645
chr11	121126397	121126898	B7E11_E6Q_S5_peak_1362	12.4075
chr11	121236346	121236847	B7E11_E6Q_S5_peak_1363	10.7114
chr11	121368722	121369223	B7E11_E6Q_S5_peak_1364	17.4122
chr11	121479766	121480267	B7E11_E6Q_S5_peak_1365	6.45096
chr11	121519628	121520129	B7E11_E6Q_S5_peak_1366	33.2532
chr11	121545300	121545801	B7E11_E6Q_S5_peak_1367	15.9995
chr11	121550954	121551455	B7E11_E6Q_S5_peak_1368	29.9825
chr11	121601362	121601863	B7E11_E6Q_S5_peak_1369	15.0216
chr12	3319364	3319865	B7E11_E6Q_S5_peak_1370	9.12372
chr12	3329583	3330084	B7E11_E6Q_S5_peak_1371	57.694
chr12	3537523	3538024	B7E11_E6Q_S5_peak_1372	72.8215
chr12	3547803	3548304	B7E11_E6Q_S5_peak_1373	8.09345
chr12	3565588	3566089	B7E11_E6Q_S5_peak_1374	55.901
chr12	4356884	4357385	B7E11_E6Q_S5_peak_1375	11.2805
chr12	4819398	4819899	B7E11_E6Q_S5_peak_1376	14.7863
chr12	5001576	5002077	B7E11_E6Q_S5_peak_1377	7.89073
chr12	5136239	5136740	B7E11_E6Q_S5_peak_1378	17.1592
chr12	8511024	8511525	B7E11_E6Q_S5_peak_1379	7.89565
chr12	8552065	8552566	B7E11_E6Q_S5_peak_1380	3.22361
chr12	8656461	8656962	B7E11_E6Q_S5_peak_1381	18.938
chr12	8775942	8776443	B7E11_E6Q_S5_peak_1382	18.3581
chr12	8777202	8777703	B7E11_E6Q_S5_peak_1383	6.83254
chr12	8778110	8778611	B7E11_E6Q_S5_peak_1384	7.0256
chr12	8782020	8782521	B7E11_E6Q_S5_peak_1385	44.0851
chr12	8782560	8783061	B7E11_E6Q_S5_peak_1386	9.30604
chr12	8799798	8800299	B7E11_E6Q_S5_peak_1387	27.3385
chr12	8811536	8812037	B7E11_E6Q_S5_peak_1388	52.1971
chr12	8812206	8812707	B7E11_E6Q_S5_peak_1389	14.7879
chr12	8859579	8860080	B7E11_E6Q_S5_peak_1390	24.6931
chr12	8868494	8868995	B7E11_E6Q_S5_peak_1391	8.39081
chr12	8885284	8885785	B7E11_E6Q_S5_peak_1392	15.5131
chr12	8916288	8916789	B7E11_E6Q_S5_peak_1393	11.4092
chr12	8921372	8921873	B7E11_E6Q_S5_peak_1394	16.6384
chr12	8974581	8975082	B7E11_E6Q_S5_peak_1395	15.5433
chr12	9229898	9230399	B7E11_E6Q_S5_peak_1396	9.12372
chr12	9689418	9689919	B7E11_E6Q_S5_peak_1397	14.7439
chr12	9746715	9747216	B7E11_E6Q_S5_peak_1398	33.0915
chr12	9855433	9855934	B7E11_E6Q_S5_peak_1399	12.73
chr12	9898440	9898941	B7E11_E6Q_S5_peak_1400	28.0149
chr12	10081737	10082238	B7E11_E6Q_S5_peak_1401	17.4002
chr12	11387888	11388389	B7E11_E6Q_S5_peak_1402	35.8087
chr12	11389103	11389604	B7E11_E6Q_S5_peak_1403	38.7331
chr12	11390434	11390935	B7E11_E6Q_S5_peak_1404	26.8991
chr12	11407266	11407767	B7E11_E6Q_S5_peak_1405	14.8669
chr12	11407627	11408128	B7E11_E6Q_S5_peak_1406	15.8846
chr12	12983117	12983618	B7E11_E6Q_S5_peak_1407	10.0414
chr12	13076911	13077412	B7E11_E6Q_S5_peak_1408	7.33672
chr12	13843456	13843957	B7E11_E6Q_S5_peak_1409	6.55836
chr12	14222671	14223172	B7E11_E6Q_S5_peak_1410	50.0361
chr12	14301582	14302083	B7E11_E6Q_S5_peak_1411	7.29201
chr12	15800715	15801216	B7E11_E6Q_S5_peak_1412	12.3439
chr12	15832530	15833031	B7E11_E6Q_S5_peak_1413	13.4788
chr12	16618761	16619262	B7E11_E6Q_S5_peak_1414	15.3543
chr12	16629998	16630499	B7E11_E6Q_S5_peak_1415	15.6945
chr12	16760150	16760651	B7E11_E6Q_S5_peak_1416	12.8474
chr12	16804002	16804503	B7E11_E6Q_S5_peak_1417	11.7291
chr12	16834198	16834699	B7E11_E6Q_S5_peak_1418	29.9443
chr12	16907217	16907718	B7E11_E6Q_S5_peak_1419	3.43638
chr12	17240474	17240975	B7E11_E6Q_S5_peak_1420	18.0963
chr12	17258583	17259084	B7E11_E6Q_S5_peak_1421	10.0116
chr12	17299852	17300353	B7E11_E6Q_S5_peak_1422	21.2423
chr12	17318001	17318502	B7E11_E6Q_S5_peak_1423	30.8794
chr12	17693755	17694256	B7E11_E6Q_S5_peak_1424	38.7331
chr12	19175056	19175557	B7E11_E6Q_S5_peak_1425	8.78507
chr12	21363083	21363584	B7E11_E6Q_S5_peak_1426	7.52491
chr12	24709430	24709931	B7E11_E6Q_S5_peak_1427	60.1921
chr12	24877091	24877592	B7E11_E6Q_S5_peak_1428	33.292
chr12	24963314	24963815	B7E11_E6Q_S5_peak_1429	78.2544
chr12	25094932	25095433	B7E11_E6Q_S5_peak_1430	15.6865
chr12	25110232	25110733	B7E11_E6Q_S5_peak_1431	82.776
chr12	25181462	25181963	B7E11_E6Q_S5_peak_1432	6.14043
chr12	25549592	25550093	B7E11_E6Q_S5_peak_1433	12.7667
chr12	27947130	27947631	B7E11_E6Q_S5_peak_1434	4.1459
chr12	27993906	27994407	B7E11_E6Q_S5_peak_1435	8.50403
chr12	27998256	27998757	B7E11_E6Q_S5_peak_1436	40.6986
chr12	28002020	28002521	B7E11_E6Q_S5_peak_1437	18.4884
chr12	30289933	30290434	B7E11_E6Q_S5_peak_1438	9.94468
chr12	31059164	31059665	B7E11_E6Q_S5_peak_1439	28.903
chr12	31083287	31083788	B7E11_E6Q_S5_peak_1440	23.6044
chr12	31132609	31133110	B7E11_E6Q_S5_peak_1441	63.7522
chr12	31144946	31145447	B7E11_E6Q_S5_peak_1442	15.0216
chr12	31237101	31237602	B7E11_E6Q_S5_peak_1443	7.29201
chr12	31375152	31375653	B7E11_E6Q_S5_peak_1444	7.73846
chr12	31415951	31416452	B7E11_E6Q_S5_peak_1445	9.94468
chr12	32056923	32057424	B7E11_E6Q_S5_peak_1446	24.0953
chr12	32621670	32622171	B7E11_E6Q_S5_peak_1447	13.7532
chr12	32990869	32991370	B7E11_E6Q_S5_peak_1448	9.48823
chr12	33005820	33006321	B7E11_E6Q_S5_peak_1449	23.2251
chr12	33380079	33380580	B7E11_E6Q_S5_peak_1450	9.87719
chr12	34991056	34991557	B7E11_E6Q_S5_peak_1451	7.52491
chr12	35210228	35210729	B7E11_E6Q_S5_peak_1452	20.1649
chr12	35217541	35218042	B7E11_E6Q_S5_peak_1453	9.71464
chr12	35382456	35382957	B7E11_E6Q_S5_peak_1454	14.5185
chr12	35670958	35671459	B7E11_E6Q_S5_peak_1455	41.3956
chr12	35712678	35713179	B7E11_E6Q_S5_peak_1456	8.39189
chr12	36267958	36268459	B7E11_E6Q_S5_peak_1457	4.85348
chr12	40888529	40889030	B7E11_E6Q_S5_peak_1458	7.58055
chr12	42135539	42136040	B7E11_E6Q_S5_peak_1459	7.33672
chr12	45052246	45052747	B7E11_E6Q_S5_peak_1460	10.329
chr12	49394696	49395197	B7E11_E6Q_S5_peak_1461	8.16382
chr12	49512611	49513112	B7E11_E6Q_S5_peak_1462	37.8982
chr12	49971069	49971570	B7E11_E6Q_S5_peak_1463	24.7941
chr12	49974986	49975487	B7E11_E6Q_S5_peak_1464	15.6172
chr12	51694886	51695387	B7E11_E6Q_S5_peak_1465	15.6172
chr12	52439672	52440173	B7E11_E6Q_S5_peak_1466	6.45096
chr12	52529666	52530167	B7E11_E6Q_S5_peak_1467	5.91568
chr12	52586815	52587316	B7E11_E6Q_S5_peak_1468	7.1984
chr12	52692272	52692773	B7E11_E6Q_S5_peak_1469	14.5185
chr12	52802980	52803481	B7E11_E6Q_S5_peak_1470	32.2383
chr12	52836126	52836627	B7E11_E6Q_S5_peak_1471	43.3753
chr12	53424636	53425137	B7E11_E6Q_S5_peak_1472	45.3991
chr12	54207508	54208009	B7E11_E6Q_S5_peak_1473	8.55246
chr12	54363180	54363681	B7E11_E6Q_S5_peak_1474	9.42762
chr12	54620191	54620692	B7E11_E6Q_S5_peak_1475	6.6051
chr12	54903100	54903601	B7E11_E6Q_S5_peak_1476	10.0569
chr12	54995274	54995775	B7E11_E6Q_S5_peak_1477	19.3856
chr12	55376013	55376514	B7E11_E6Q_S5_peak_1478	26.8991
chr12	55407956	55408457	B7E11_E6Q_S5_peak_1479	6.38919
chr12	55464285	55464786	B7E11_E6Q_S5_peak_1480	8.92099
chr12	56318959	56319460	B7E11_E6Q_S5_peak_1481	33.4198
chr12	56325830	56326331	B7E11_E6Q_S5_peak_1482	21.4666
chr12	56465489	56465990	B7E11_E6Q_S5_peak_1483	62.4337
chr12	56795510	56796011	B7E11_E6Q_S5_peak_1484	21.4666
chr12	56804628	56805129	B7E11_E6Q_S5_peak_1485	12.7477
chr12	57211730	57212231	B7E11_E6Q_S5_peak_1486	28.9303
chr12	57742011	57742512	B7E11_E6Q_S5_peak_1487	13.0885
chr12	69183932	69184433	B7E11_E6Q_S5_peak_1488	15.6945
chr12	69235293	69235794	B7E11_E6Q_S5_peak_1489	58.0656
chr12	69239498	69239999	B7E11_E6Q_S5_peak_1490	11.1314
chr12	69423079	69423580	B7E11_E6Q_S5_peak_1491	17.6501
chr12	69537963	69538464	B7E11_E6Q_S5_peak_1492	29.0614
chr12	69538254	69538755	B7E11_E6Q_S5_peak_1493	32.2759
chr12	69828204	69828705	B7E11_E6Q_S5_peak_1494	7.83728
chr12	69881493	69881994	B7E11_E6Q_S5_peak_1495	15.5433
chr12	69998038	69998539	B7E11_E6Q_S5_peak_1496	6.31422
chr12	70015945	70016446	B7E11_E6Q_S5_peak_1497	45.0397
chr12	70065997	70066498	B7E11_E6Q_S5_peak_1498	11.7912
chr12	70544964	70545465	B7E11_E6Q_S5_peak_1499	46.718
chr12	70560674	70561175	B7E11_E6Q_S5_peak_1500	10.2506
chr12	70577736	70578237	B7E11_E6Q_S5_peak_1501	14.8268
chr12	70589246	70589747	B7E11_E6Q_S5_peak_1502	7.52491
chr12	70600976	70601477	B7E11_E6Q_S5_peak_1503	24.4357
chr12	70628539	70629040	B7E11_E6Q_S5_peak_1504	12.3381
chr12	70648093	70648594	B7E11_E6Q_S5_peak_1505	8.39189
chr12	70649681	70650182	B7E11_E6Q_S5_peak_1506	15.2127
chr12	70671786	70672287	B7E11_E6Q_S5_peak_1507	16.1772
chr12	70672024	70672525	B7E11_E6Q_S5_peak_1508	18.7223
chr12	70706831	70707332	B7E11_E6Q_S5_peak_1509	24.823
chr12	70906865	70907366	B7E11_E6Q_S5_peak_1510	31.427
chr12	70913471	70913972	B7E11_E6Q_S5_peak_1511	17.6501
chr12	71786445	71786946	B7E11_E6Q_S5_peak_1512	13.105
chr12	72002893	72003394	B7E11_E6Q_S5_peak_1513	27.0263
chr12	73162848	73163349	B7E11_E6Q_S5_peak_1514	53.142
chr12	73294914	73295415	B7E11_E6Q_S5_peak_1515	25.2281
chr12	73353208	73353709	B7E11_E6Q_S5_peak_1516	4.02275
chr12	73441369	73441870	B7E11_E6Q_S5_peak_1517	19.8552
chr12	73585723	73586224	B7E11_E6Q_S5_peak_1518	7.52491
chr12	73755723	73756224	B7E11_E6Q_S5_peak_1519	26.0054
chr12	73814784	73815285	B7E11_E6Q_S5_peak_1520	26.2214
chr12	73982426	73982927	B7E11_E6Q_S5_peak_1521	17.3591
chr12	75563334	75563835	B7E11_E6Q_S5_peak_1522	6.6051
chr12	75671189	75671690	B7E11_E6Q_S5_peak_1523	50.2542
chr12	75680964	75681465	B7E11_E6Q_S5_peak_1524	5.49425
chr12	76042240	76042741	B7E11_E6Q_S5_peak_1525	12.7477
chr12	76254842	76255343	B7E11_E6Q_S5_peak_1526	24.6066
chr12	76255529	76256030	B7E11_E6Q_S5_peak_1527	24.4357
chr12	76458843	76459344	B7E11_E6Q_S5_peak_1528	5.18273
chr12	76502964	76503465	B7E11_E6Q_S5_peak_1529	6.58432
chr12	76503889	76504390	B7E11_E6Q_S5_peak_1530	8.39081
chr12	76535458	76535959	B7E11_E6Q_S5_peak_1531	36.0271
chr12	76537462	76537963	B7E11_E6Q_S5_peak_1532	18.7223
chr12	76554967	76555468	B7E11_E6Q_S5_peak_1533	25.6018
chr12	76585620	76586121	B7E11_E6Q_S5_peak_1534	16.1052
chr12	76597665	76598166	B7E11_E6Q_S5_peak_1535	8.03722
chr12	76809748	76810249	B7E11_E6Q_S5_peak_1536	7.52491
chr12	76859209	76859710	B7E11_E6Q_S5_peak_1537	9.94468
chr12	76927579	76928080	B7E11_E6Q_S5_peak_1538	4.05983
chr12	76999476	76999977	B7E11_E6Q_S5_peak_1539	9.2612
chr12	77019963	77020464	B7E11_E6Q_S5_peak_1540	36.5446
chr12	77781352	77781853	B7E11_E6Q_S5_peak_1541	9.24831
chr12	77969977	77970478	B7E11_E6Q_S5_peak_1542	6.83254
chr12	78842342	78842843	B7E11_E6Q_S5_peak_1543	12.3381
chr12	78904459	78904960	B7E11_E6Q_S5_peak_1544	8.78507
chr12	78910652	78911153	B7E11_E6Q_S5_peak_1545	32.2759
chr12	78929821	78930322	B7E11_E6Q_S5_peak_1546	20.0063
chr12	79347518	79348019	B7E11_E6Q_S5_peak_1547	24.4457
chr12	79433828	79434329	B7E11_E6Q_S5_peak_1548	4.02275
chr12	79507093	79507594	B7E11_E6Q_S5_peak_1549	25.2376
chr12	79545785	79546286	B7E11_E6Q_S5_peak_1550	59.954
chr12	79583322	79583823	B7E11_E6Q_S5_peak_1551	47.7715
chr12	79991143	79991644	B7E11_E6Q_S5_peak_1552	5.18273
chr12	80007703	80008204	B7E11_E6Q_S5_peak_1553	23.7402
chr12	80111640	80112141	B7E11_E6Q_S5_peak_1554	9.94468
chr12	80147825	80148326	B7E11_E6Q_S5_peak_1555	8.02546
chr12	80235351	80235852	B7E11_E6Q_S5_peak_1556	23.4498
chr12	80243986	80244487	B7E11_E6Q_S5_peak_1557	13.4788
chr12	80844200	80844701	B7E11_E6Q_S5_peak_1558	4.1832
chr12	81156842	81157343	B7E11_E6Q_S5_peak_1559	12.3439
chr12	81697949	81698450	B7E11_E6Q_S5_peak_1560	7.65326
chr12	81723255	81723756	B7E11_E6Q_S5_peak_1561	9.42762
chr12	81779811	81780312	B7E11_E6Q_S5_peak_1562	6.22056
chr12	81788854	81789355	B7E11_E6Q_S5_peak_1563	5.69334
chr12	81842722	81843223	B7E11_E6Q_S5_peak_1564	12.3381
chr12	83359872	83360373	B7E11_E6Q_S5_peak_1565	13.464
chr12	83520133	83520634	B7E11_E6Q_S5_peak_1566	13.5432
chr12	83721194	83721695	B7E11_E6Q_S5_peak_1567	11.4092
chr12	84203091	84203592	B7E11_E6Q_S5_peak_1568	31.3854
chr12	84233676	84234177	B7E11_E6Q_S5_peak_1569	14.5374
chr12	84435869	84436370	B7E11_E6Q_S5_peak_1570	15.7966
chr12	84867361	84867862	B7E11_E6Q_S5_peak_1571	40.8798
chr12	85451752	85452253	B7E11_E6Q_S5_peak_1572	29.4903
chr12	85581361	85581862	B7E11_E6Q_S5_peak_1573	11.4092
chr12	86142324	86142825	B7E11_E6Q_S5_peak_1574	8.738
chr12	86771894	86772395	B7E11_E6Q_S5_peak_1575	10.6768
chr12	86794021	86794522	B7E11_E6Q_S5_peak_1576	5.73896
chr12	86799035	86799536	B7E11_E6Q_S5_peak_1577	4.85348
chr12	86833634	86834135	B7E11_E6Q_S5_peak_1578	6.55836
chr12	87147210	87147711	B7E11_E6Q_S5_peak_1579	23.5977
chr12	88467125	88467626	B7E11_E6Q_S5_peak_1580	10.5144
chr12	91571505	91572006	B7E11_E6Q_S5_peak_1581	11.1314
chr12	91654352	91654853	B7E11_E6Q_S5_peak_1582	17.4002
chr12	91662832	91663333	B7E11_E6Q_S5_peak_1583	17.736
chr12	91693511	91694012	B7E11_E6Q_S5_peak_1584	41.7228
chr12	91745671	91746172	B7E11_E6Q_S5_peak_1585	20.0625
chr12	95379242	95379743	B7E11_E6Q_S5_peak_1586	25.6018
chr12	95542312	95542813	B7E11_E6Q_S5_peak_1587	9.94468
chr12	95600700	95601201	B7E11_E6Q_S5_peak_1588	10.7711
chr12	98966003	98966504	B7E11_E6Q_S5_peak_1589	8.03722
chr12	99402039	99402540	B7E11_E6Q_S5_peak_1590	9.24831
chr12	100042055	100042556	B7E11_E6Q_S5_peak_1591	6.6051
chr12	100222577	100223078	B7E11_E6Q_S5_peak_1592	13.105
chr12	100239285	100239786	B7E11_E6Q_S5_peak_1593	16.078
chr12	100521660	100522161	B7E11_E6Q_S5_peak_1594	32.865
chr12	100759613	100760114	B7E11_E6Q_S5_peak_1595	8.78507
chr12	100883065	100883566	B7E11_E6Q_S5_peak_1596	9.51808
chr12	100958624	100959125	B7E11_E6Q_S5_peak_1597	7.29201
chr12	101002381	101002882	B7E11_E6Q_S5_peak_1598	20.0625
chr12	102426102	102426603	B7E11_E6Q_S5_peak_1599	11.8529
chr12	102461015	102461516	B7E11_E6Q_S5_peak_1600	13.105
chr12	103060681	103061182	B7E11_E6Q_S5_peak_1601	8.46176
chr12	103380243	103380744	B7E11_E6Q_S5_peak_1602	6.69993
chr12	103437522	103438023	B7E11_E6Q_S5_peak_1603	17.4002
chr12	104041394	104041895	B7E11_E6Q_S5_peak_1604	10.5698
chr12	104415676	104416177	B7E11_E6Q_S5_peak_1605	10.4134
chr12	104901208	104901709	B7E11_E6Q_S5_peak_1606	13.4788
chr12	104999149	104999650	B7E11_E6Q_S5_peak_1607	28.4636
chr12	105557583	105558084	B7E11_E6Q_S5_peak_1608	29.9153
chr12	105574339	105574840	B7E11_E6Q_S5_peak_1609	36.926
chr12	105611747	105612248	B7E11_E6Q_S5_peak_1610	5.66835
chr12	105679850	105680351	B7E11_E6Q_S5_peak_1611	9.2612
chr12	107617077	107617578	B7E11_E6Q_S5_peak_1612	12.3381
chr12	107652071	107652572	B7E11_E6Q_S5_peak_1613	35.8675
chr12	107677429	107677930	B7E11_E6Q_S5_peak_1614	14.5185
chr12	107755058	107755559	B7E11_E6Q_S5_peak_1615	21.5761
chr12	107807243	107807744	B7E11_E6Q_S5_peak_1616	28.4636
chr12	107953236	107953737	B7E11_E6Q_S5_peak_1617	21.6998
chr12	108050971	108051472	B7E11_E6Q_S5_peak_1618	28.9303
chr12	108750162	108750663	B7E11_E6Q_S5_peak_1619	13.4788
chr12	108750743	108751244	B7E11_E6Q_S5_peak_1620	9.51808
chr12	109626746	109627247	B7E11_E6Q_S5_peak_1621	4.57713
chr12	110533042	110533543	B7E11_E6Q_S5_peak_1622	12.1812
chr12	110724969	110725470	B7E11_E6Q_S5_peak_1623	48.2116
chr12	110797988	110798489	B7E11_E6Q_S5_peak_1624	17.043
chr12	110808629	110809130	B7E11_E6Q_S5_peak_1625	16.1052
chr12	110824897	110825398	B7E11_E6Q_S5_peak_1626	9.7048
chr12	110991297	110991798	B7E11_E6Q_S5_peak_1627	6.22056
chr12	111007255	111007756	B7E11_E6Q_S5_peak_1628	8.64723
chr12	111349422	111349923	B7E11_E6Q_S5_peak_1629	16.8896
chr12	111360659	111361160	B7E11_E6Q_S5_peak_1630	26.1861
chr12	111565132	111565633	B7E11_E6Q_S5_peak_1631	17.2223
chr12	111737314	111737815	B7E11_E6Q_S5_peak_1632	11.1121
chr12	111934030	111934531	B7E11_E6Q_S5_peak_1633	17.1796
chr12	112183596	112184097	B7E11_E6Q_S5_peak_1634	72.0036
chr12	112595466	112595967	B7E11_E6Q_S5_peak_1635	18.7223
chr12	112645500	112646001	B7E11_E6Q_S5_peak_1636	25.9079
chr12	112743047	112743548	B7E11_E6Q_S5_peak_1637	27.2303
chr12	112793788	112794289	B7E11_E6Q_S5_peak_1638	4.85348
chr12	112822689	112823190	B7E11_E6Q_S5_peak_1639	16.425
chr12	112863519	112864020	B7E11_E6Q_S5_peak_1640	7.5678
chr12	112870327	112870828	B7E11_E6Q_S5_peak_1641	45.1333
chr12	112874078	112874579	B7E11_E6Q_S5_peak_1642	34.8926
chr12	112877414	112877915	B7E11_E6Q_S5_peak_1643	22.1118
chr12	112880933	112881434	B7E11_E6Q_S5_peak_1644	45.9855
chr12	112927255	112927756	B7E11_E6Q_S5_peak_1645	15.9732
chr12	112928251	112928752	B7E11_E6Q_S5_peak_1646	50.0837
chr12	112940167	112940668	B7E11_E6Q_S5_peak_1647	12.3381
chr12	113023031	113023532	B7E11_E6Q_S5_peak_1648	18.7828
chr12	113140950	113141451	B7E11_E6Q_S5_peak_1649	12.5191
chr12	113206904	113207405	B7E11_E6Q_S5_peak_1650	17.1796
chr12	116614535	116615036	B7E11_E6Q_S5_peak_1651	6.8421
chr12	117438426	117438927	B7E11_E6Q_S5_peak_1652	12.3381
chr12	117533154	117533655	B7E11_E6Q_S5_peak_1653	17.736
chr13	3419540	3420041	B7E11_E6Q_S5_peak_1654	10.5144
chr13	3750823	3751324	B7E11_E6Q_S5_peak_1655	4.46272
chr13	3862333	3862834	B7E11_E6Q_S5_peak_1656	47.7715
chr13	3877101	3877602	B7E11_E6Q_S5_peak_1657	14.7542
chr13	5060463	5060964	B7E11_E6Q_S5_peak_1658	13.4592
chr13	5302337	5302838	B7E11_E6Q_S5_peak_1659	17.4002
chr13	5314923	5315424	B7E11_E6Q_S5_peak_1660	13.6328
chr13	5346905	5347406	B7E11_E6Q_S5_peak_1661	20.0063
chr13	5444693	5445194	B7E11_E6Q_S5_peak_1662	34.48
chr13	5869805	5870306	B7E11_E6Q_S5_peak_1663	17.8124
chr13	6165060	6165561	B7E11_E6Q_S5_peak_1664	10.5144
chr13	6181058	6181559	B7E11_E6Q_S5_peak_1665	8.03722
chr13	6204660	6205161	B7E11_E6Q_S5_peak_1666	13.7284
chr13	9329275	9329776	B7E11_E6Q_S5_peak_1667	9.51808
chr13	9381775	9382276	B7E11_E6Q_S5_peak_1668	10.9312
chr13	9873248	9873749	B7E11_E6Q_S5_peak_1669	8.03722
chr13	10082900	10083401	B7E11_E6Q_S5_peak_1670	8.93775
chr13	11549293	11549794	B7E11_E6Q_S5_peak_1671	18.7223
chr13	12260155	12260656	B7E11_E6Q_S5_peak_1672	6.55836
chr13	12293657	12294158	B7E11_E6Q_S5_peak_1673	21.4484
chr13	12470525	12471026	B7E11_E6Q_S5_peak_1674	29.9153
chr13	12485582	12486083	B7E11_E6Q_S5_peak_1675	27.4181
chr13	13968666	13969167	B7E11_E6Q_S5_peak_1676	15.7966
chr13	14091348	14091849	B7E11_E6Q_S5_peak_1677	3.22361
chr13	15083639	15084140	B7E11_E6Q_S5_peak_1678	22.9131
chr13	15360124	15360625	B7E11_E6Q_S5_peak_1679	18.7828
chr13	15421392	15421893	B7E11_E6Q_S5_peak_1680	13.4788
chr13	15510802	15511303	B7E11_E6Q_S5_peak_1681	17.4002
chr13	16487225	16487726	B7E11_E6Q_S5_peak_1682	37.9294
chr13	16665372	16665873	B7E11_E6Q_S5_peak_1683	39.3863
chr13	16669909	16670410	B7E11_E6Q_S5_peak_1684	13.898
chr13	18633839	18634340	B7E11_E6Q_S5_peak_1685	7.2616
chr13	21488274	21488775	B7E11_E6Q_S5_peak_1686	14.7863
chr13	21492897	21493398	B7E11_E6Q_S5_peak_1687	11.5974
chr13	21506211	21506712	B7E11_E6Q_S5_peak_1688	37.4133
chr13	21787277	21787778	B7E11_E6Q_S5_peak_1689	35.8649
chr13	22317325	22317826	B7E11_E6Q_S5_peak_1690	6.55836
chr13	23517991	23518492	B7E11_E6Q_S5_peak_1691	28.4636
chr13	23682105	23682606	B7E11_E6Q_S5_peak_1692	34.4973
chr13	24375371	24375872	B7E11_E6Q_S5_peak_1693	13.257
chr13	24505598	24506099	B7E11_E6Q_S5_peak_1694	8.88065
chr13	24565082	24565583	B7E11_E6Q_S5_peak_1695	12.2181
chr13	24679255	24679756	B7E11_E6Q_S5_peak_1696	38.8161
chr13	24687752	24688253	B7E11_E6Q_S5_peak_1697	11.4092
chr13	24712733	24713234	B7E11_E6Q_S5_peak_1698	11.4092
chr13	24722742	24723243	B7E11_E6Q_S5_peak_1699	55.8642
chr13	29501381	29501882	B7E11_E6Q_S5_peak_1700	8.08663
chr13	29627176	29627677	B7E11_E6Q_S5_peak_1701	96.1198
chr13	29628185	29628686	B7E11_E6Q_S5_peak_1702	46.4228
chr13	29769529	29770030	B7E11_E6Q_S5_peak_1703	28.341
chr13	29872870	29873371	B7E11_E6Q_S5_peak_1704	8.93775
chr13	30175324	30175825	B7E11_E6Q_S5_peak_1705	28.0802
chr13	31332198	31332699	B7E11_E6Q_S5_peak_1706	16.4244
chr13	31362369	31362870	B7E11_E6Q_S5_peak_1707	2.73871
chr13	31573078	31573579	B7E11_E6Q_S5_peak_1708	20.0801
chr13	31819996	31820497	B7E11_E6Q_S5_peak_1709	10.4134
chr13	31863385	31863886	B7E11_E6Q_S5_peak_1710	5.93669
chr13	31863787	31864288	B7E11_E6Q_S5_peak_1711	47.8638
chr13	31873212	31873713	B7E11_E6Q_S5_peak_1712	65.3689
chr13	32134605	32135106	B7E11_E6Q_S5_peak_1713	11.6001
chr13	32161571	32162072	B7E11_E6Q_S5_peak_1714	10.4967
chr13	32311377	32311878	B7E11_E6Q_S5_peak_1715	23.4014
chr13	32478959	32479460	B7E11_E6Q_S5_peak_1716	9.68079
chr13	32591697	32592198	B7E11_E6Q_S5_peak_1717	32.2383
chr13	32660265	32660766	B7E11_E6Q_S5_peak_1718	11.0184
chr13	32912686	32913187	B7E11_E6Q_S5_peak_1719	66.845
chr13	32913074	32913575	B7E11_E6Q_S5_peak_1720	21.4666
chr13	33066894	33067395	B7E11_E6Q_S5_peak_1721	52.3914
chr13	33067346	33067847	B7E11_E6Q_S5_peak_1722	10.6122
chr13	33078177	33078678	B7E11_E6Q_S5_peak_1723	37.1274
chr13	33091117	33091618	B7E11_E6Q_S5_peak_1724	11.4092
chr13	34086288	34086789	B7E11_E6Q_S5_peak_1725	12.8079
chr13	34291786	34292287	B7E11_E6Q_S5_peak_1726	15.9732
chr13	34402595	34403096	B7E11_E6Q_S5_peak_1727	14.8204
chr13	34441296	34441797	B7E11_E6Q_S5_peak_1728	12.5191
chr13	34540675	34541176	B7E11_E6Q_S5_peak_1729	21.2423
chr13	34689846	34690347	B7E11_E6Q_S5_peak_1730	9.49531
chr13	34766485	34766986	B7E11_E6Q_S5_peak_1731	33.5224
chr13	35383497	35383998	B7E11_E6Q_S5_peak_1732	73.6041
chr13	35512112	35512613	B7E11_E6Q_S5_peak_1733	18.0034
chr13	35798498	35798999	B7E11_E6Q_S5_peak_1734	17.4002
chr13	36217506	36218007	B7E11_E6Q_S5_peak_1735	30.2788
chr13	37440399	37440900	B7E11_E6Q_S5_peak_1736	8.01368
chr13	37469040	37469541	B7E11_E6Q_S5_peak_1737	14.5353
chr13	37561389	37561890	B7E11_E6Q_S5_peak_1738	21.2423
chr13	37580623	37581124	B7E11_E6Q_S5_peak_1739	7.22186
chr13	37907681	37908182	B7E11_E6Q_S5_peak_1740	7.94465
chr13	37908002	37908503	B7E11_E6Q_S5_peak_1741	29.8596
chr13	37910656	37911157	B7E11_E6Q_S5_peak_1742	28.5614
chr13	38070746	38071247	B7E11_E6Q_S5_peak_1743	9.80931
chr13	38080651	38081152	B7E11_E6Q_S5_peak_1744	60.5697
chr13	38096133	38096634	B7E11_E6Q_S5_peak_1745	13.5328
chr13	38123747	38124248	B7E11_E6Q_S5_peak_1746	45.4735
chr13	38127321	38127822	B7E11_E6Q_S5_peak_1747	19.4135
chr13	38128177	38128678	B7E11_E6Q_S5_peak_1748	7.58055
chr13	38143619	38144120	B7E11_E6Q_S5_peak_1749	11.5112
chr13	38159180	38159681	B7E11_E6Q_S5_peak_1750	17.8014
chr13	38162727	38163228	B7E11_E6Q_S5_peak_1751	66.751
chr13	38204517	38205018	B7E11_E6Q_S5_peak_1752	8.93775
chr13	38342573	38343074	B7E11_E6Q_S5_peak_1753	8.27703
chr13	38349855	38350356	B7E11_E6Q_S5_peak_1754	34.8107
chr13	38366206	38366707	B7E11_E6Q_S5_peak_1755	16.8077
chr13	38427426	38427927	B7E11_E6Q_S5_peak_1756	15.5405
chr13	39903834	39904335	B7E11_E6Q_S5_peak_1757	13.5677
chr13	40518204	40518705	B7E11_E6Q_S5_peak_1758	7.92376
chr13	40718970	40719471	B7E11_E6Q_S5_peak_1759	41.0115
chr13	40754690	40755191	B7E11_E6Q_S5_peak_1760	17.3591
chr13	40829142	40829643	B7E11_E6Q_S5_peak_1761	8.78507
chr13	40848945	40849446	B7E11_E6Q_S5_peak_1762	48.3662
chr13	41331657	41332158	B7E11_E6Q_S5_peak_1763	15.2127
chr13	41849934	41850435	B7E11_E6Q_S5_peak_1764	6.6051
chr13	41855679	41856180	B7E11_E6Q_S5_peak_1765	6.77327
chr13	42300088	42300589	B7E11_E6Q_S5_peak_1766	4.85348
chr13	42558321	42558822	B7E11_E6Q_S5_peak_1767	6.92094
chr13	43220461	43220962	B7E11_E6Q_S5_peak_1768	5.11628
chr13	43232405	43232906	B7E11_E6Q_S5_peak_1769	10.6122
chr13	43296209	43296710	B7E11_E6Q_S5_peak_1770	7.24136
chr13	44384171	44384672	B7E11_E6Q_S5_peak_1771	6.55836
chr13	44506450	44506951	B7E11_E6Q_S5_peak_1772	6.42949
chr13	45306000	45306501	B7E11_E6Q_S5_peak_1773	29.7129
chr13	45897509	45898010	B7E11_E6Q_S5_peak_1774	38.907
chr13	45940638	45941139	B7E11_E6Q_S5_peak_1775	13.1923
chr13	46079338	46079839	B7E11_E6Q_S5_peak_1776	20.1661
chr13	46841661	46842162	B7E11_E6Q_S5_peak_1777	16.6925
chr13	46842183	46842684	B7E11_E6Q_S5_peak_1778	17.6379
chr13	46955572	46956073	B7E11_E6Q_S5_peak_1779	52.6572
chr13	46967236	46967737	B7E11_E6Q_S5_peak_1780	73.1439
chr13	47168352	47168853	B7E11_E6Q_S5_peak_1781	18.9002
chr13	47179903	47180404	B7E11_E6Q_S5_peak_1782	56.6258
chr13	47192932	47193433	B7E11_E6Q_S5_peak_1783	34.7244
chr13	47280823	47281324	B7E11_E6Q_S5_peak_1784	16.7092
chr13	47636536	47637037	B7E11_E6Q_S5_peak_1785	6.9136
chr13	47666306	47666807	B7E11_E6Q_S5_peak_1786	8.39189
chr13	48017425	48017926	B7E11_E6Q_S5_peak_1787	16.4244
chr13	48110653	48111154	B7E11_E6Q_S5_peak_1788	14.5353
chr13	48284362	48284863	B7E11_E6Q_S5_peak_1789	10.9312
chr13	48567333	48567834	B7E11_E6Q_S5_peak_1790	38.3289
chr13	48782694	48783195	B7E11_E6Q_S5_peak_1791	10.4134
chr13	48960851	48961352	B7E11_E6Q_S5_peak_1792	22.4124
chr13	49112828	49113329	B7E11_E6Q_S5_peak_1793	3.22361
chr13	49184274	49184775	B7E11_E6Q_S5_peak_1794	46.0692
chr13	49339081	49339582	B7E11_E6Q_S5_peak_1795	15.6172
chr13	49367615	49368116	B7E11_E6Q_S5_peak_1796	34.8107
chr13	50958147	50958648	B7E11_E6Q_S5_peak_1797	20.0318
chr13	51010684	51011185	B7E11_E6Q_S5_peak_1798	12.1882
chr13	51014989	51015490	B7E11_E6Q_S5_peak_1799	11.4092
chr13	51041482	51041983	B7E11_E6Q_S5_peak_1800	17.9745
chr13	51062568	51063069	B7E11_E6Q_S5_peak_1801	39.3863
chr13	51090295	51090796	B7E11_E6Q_S5_peak_1802	81.9867
chr13	51301323	51301824	B7E11_E6Q_S5_peak_1803	7.65326
chr13	51328915	51329416	B7E11_E6Q_S5_peak_1804	9.42762
chr13	51685183	51685684	B7E11_E6Q_S5_peak_1805	41.3956
chr13	51738687	51739188	B7E11_E6Q_S5_peak_1806	10.697
chr13	51916561	51917062	B7E11_E6Q_S5_peak_1807	57.761
chr13	51949667	51950168	B7E11_E6Q_S5_peak_1808	26.0054
chr13	52021634	52022135	B7E11_E6Q_S5_peak_1809	24.2734
chr13	52158029	52158530	B7E11_E6Q_S5_peak_1810	26.9639
chr13	52189284	52189785	B7E11_E6Q_S5_peak_1811	9.51808
chr13	52454712	52455213	B7E11_E6Q_S5_peak_1812	15.9732
chr13	52489032	52489533	B7E11_E6Q_S5_peak_1813	11.1836
chr13	52526237	52526738	B7E11_E6Q_S5_peak_1814	23.5977
chr13	52542007	52542508	B7E11_E6Q_S5_peak_1815	21.0447
chr13	52565574	52566075	B7E11_E6Q_S5_peak_1816	7.09584
chr13	52659264	52659765	B7E11_E6Q_S5_peak_1817	17.0839
chr13	52879923	52880424	B7E11_E6Q_S5_peak_1818	8.39081
chr13	53017988	53018489	B7E11_E6Q_S5_peak_1819	18.8175
chr13	53424192	53424693	B7E11_E6Q_S5_peak_1820	18.5781
chr13	53481576	53482077	B7E11_E6Q_S5_peak_1821	8.86439
chr13	54629129	54629630	B7E11_E6Q_S5_peak_1822	27.854
chr13	54813402	54813903	B7E11_E6Q_S5_peak_1823	18.0963
chr13	55319209	55319710	B7E11_E6Q_S5_peak_1824	4.85348
chr13	55399604	55400105	B7E11_E6Q_S5_peak_1825	3.61208
chr13	55404485	55404986	B7E11_E6Q_S5_peak_1826	41.0115
chr13	55872569	55873070	B7E11_E6Q_S5_peak_1827	17.3717
chr13	55892965	55893466	B7E11_E6Q_S5_peak_1828	29.7165
chr13	55902261	55902762	B7E11_E6Q_S5_peak_1829	53.0875
chr13	55919628	55920129	B7E11_E6Q_S5_peak_1830	19.4035
chr13	55937068	55937569	B7E11_E6Q_S5_peak_1831	18.938
chr13	55937289	55937790	B7E11_E6Q_S5_peak_1832	13.4613
chr13	55976032	55976533	B7E11_E6Q_S5_peak_1833	13.4788
chr13	56005655	56006156	B7E11_E6Q_S5_peak_1834	4.2195
chr13	56320260	56320761	B7E11_E6Q_S5_peak_1835	9.42762
chr13	56323839	56324340	B7E11_E6Q_S5_peak_1836	10.4134
chr13	56405132	56405633	B7E11_E6Q_S5_peak_1837	33.4504
chr13	56410326	56410827	B7E11_E6Q_S5_peak_1838	11.4092
chr13	56430481	56430982	B7E11_E6Q_S5_peak_1839	36.1035
chr13	56586062	56586563	B7E11_E6Q_S5_peak_1840	5.6187
chr13	56593747	56594248	B7E11_E6Q_S5_peak_1841	42.2293
chr13	56613582	56614083	B7E11_E6Q_S5_peak_1842	19.3364
chr13	56614375	56614876	B7E11_E6Q_S5_peak_1843	10.4134
chr13	56707510	56708011	B7E11_E6Q_S5_peak_1844	7.29201
chr13	57858617	57859118	B7E11_E6Q_S5_peak_1845	9.51808
chr13	59624807	59625308	B7E11_E6Q_S5_peak_1846	32.2383
chr13	63072277	63072778	B7E11_E6Q_S5_peak_1847	9.41708
chr13	63072632	63073133	B7E11_E6Q_S5_peak_1848	36.1599
chr13	63088279	63088780	B7E11_E6Q_S5_peak_1849	20.2464
chr13	63156230	63156731	B7E11_E6Q_S5_peak_1850	21.4666
chr13	63196383	63196884	B7E11_E6Q_S5_peak_1851	12.2217
chr13	63280280	63280781	B7E11_E6Q_S5_peak_1852	74.9955
chr13	63576430	63576931	B7E11_E6Q_S5_peak_1853	16.7092
chr13	63672232	63672733	B7E11_E6Q_S5_peak_1854	7.2616
chr13	63726092	63726593	B7E11_E6Q_S5_peak_1855	7.29201
chr13	64257857	64258358	B7E11_E6Q_S5_peak_1856	21.0255
chr13	64307977	64308478	B7E11_E6Q_S5_peak_1857	9.42762
chr13	64332296	64332797	B7E11_E6Q_S5_peak_1858	49.9042
chr13	64400996	64401497	B7E11_E6Q_S5_peak_1859	14.2164
chr13	67375519	67376020	B7E11_E6Q_S5_peak_1860	18.3642
chr13	69489684	69490185	B7E11_E6Q_S5_peak_1861	12.6949
chr13	69592283	69592784	B7E11_E6Q_S5_peak_1862	41.5759
chr13	71648890	71649391	B7E11_E6Q_S5_peak_1863	8.02546
chr13	73505394	73505895	B7E11_E6Q_S5_peak_1864	3.22361
chr13	73753027	73753528	B7E11_E6Q_S5_peak_1865	6.58432
chr13	74025718	74026219	B7E11_E6Q_S5_peak_1866	9.42762
chr13	74026162	74026663	B7E11_E6Q_S5_peak_1867	45.4541
chr13	74169800	74170301	B7E11_E6Q_S5_peak_1868	12.2217
chr13	74301597	74302098	B7E11_E6Q_S5_peak_1869	26.7583
chr13	74806951	74807452	B7E11_E6Q_S5_peak_1870	17.1734
chr13	75642191	75642692	B7E11_E6Q_S5_peak_1871	14.5374
chr13	76123126	76123627	B7E11_E6Q_S5_peak_1872	22.2781
chr13	76250047	76250548	B7E11_E6Q_S5_peak_1873	5.49425
chr13	80939259	80939760	B7E11_E6Q_S5_peak_1874	26.4928
chr13	81382059	81382560	B7E11_E6Q_S5_peak_1875	5.84964
chr13	81679347	81679848	B7E11_E6Q_S5_peak_1876	14.8268
chr13	81684203	81684704	B7E11_E6Q_S5_peak_1877	24.8186
chr13	83652642	83653143	B7E11_E6Q_S5_peak_1878	11.4092
chr13	89548188	89548689	B7E11_E6Q_S5_peak_1879	14.4414
chr13	90885720	90886221	B7E11_E6Q_S5_peak_1880	21.2423
chr13	91165129	91165630	B7E11_E6Q_S5_peak_1881	14.5374
chr13	91178355	91178856	B7E11_E6Q_S5_peak_1882	128.936
chr13	91216655	91217156	B7E11_E6Q_S5_peak_1883	12.2217
chr13	91326858	91327359	B7E11_E6Q_S5_peak_1884	20.4189
chr13	91349214	91349715	B7E11_E6Q_S5_peak_1885	8.18456
chr13	91649963	91650464	B7E11_E6Q_S5_peak_1886	36.0937
chr13	91801609	91802110	B7E11_E6Q_S5_peak_1887	7.52491
chr13	92221037	92221538	B7E11_E6Q_S5_peak_1888	10.0414
chr13	92675877	92676378	B7E11_E6Q_S5_peak_1889	41.3331
chr13	92676274	92676775	B7E11_E6Q_S5_peak_1890	51.3731
chr13	93225613	93226114	B7E11_E6Q_S5_peak_1891	11.1836
chr13	93423179	93423680	B7E11_E6Q_S5_peak_1892	4.03423
chr13	94817807	94818308	B7E11_E6Q_S5_peak_1893	20.5841
chr13	95467148	95467649	B7E11_E6Q_S5_peak_1894	4.30826
chr13	95488795	95489296	B7E11_E6Q_S5_peak_1895	46.4622
chr13	95514823	95515324	B7E11_E6Q_S5_peak_1896	22.4084
chr13	96574104	96574605	B7E11_E6Q_S5_peak_1897	34.8107
chr13	97121316	97121817	B7E11_E6Q_S5_peak_1898	5.18273
chr13	97203671	97204172	B7E11_E6Q_S5_peak_1899	16.0559
chr13	97214788	97215289	B7E11_E6Q_S5_peak_1900	8.92624
chr13	97227776	97228277	B7E11_E6Q_S5_peak_1901	16.8077
chr13	97614601	97615102	B7E11_E6Q_S5_peak_1902	5.71265
chr13	98014825	98015326	B7E11_E6Q_S5_peak_1903	33.9017
chr13	98038779	98039280	B7E11_E6Q_S5_peak_1904	26.084
chr13	98113937	98114438	B7E11_E6Q_S5_peak_1905	33.5547
chr13	98121976	98122477	B7E11_E6Q_S5_peak_1906	27.0777
chr13	98133152	98133653	B7E11_E6Q_S5_peak_1907	7.29201
chr13	98201329	98201830	B7E11_E6Q_S5_peak_1908	4.88577
chr13	98281074	98281575	B7E11_E6Q_S5_peak_1909	9.42762
chr13	98815563	98816064	B7E11_E6Q_S5_peak_1910	6.6051
chr13	99120305	99120806	B7E11_E6Q_S5_peak_1911	10.4134
chr13	99173267	99173768	B7E11_E6Q_S5_peak_1912	6.6051
chr13	99175306	99175807	B7E11_E6Q_S5_peak_1913	32.1615
chr13	99262435	99262936	B7E11_E6Q_S5_peak_1914	23.3171
chr13	99307955	99308456	B7E11_E6Q_S5_peak_1915	10.0414
chr13	99475372	99475873	B7E11_E6Q_S5_peak_1916	9.94468
chr13	100833063	100833564	B7E11_E6Q_S5_peak_1917	42.0016
chr13	101504225	101504726	B7E11_E6Q_S5_peak_1918	7.2616
chr13	102064393	102064894	B7E11_E6Q_S5_peak_1919	7.52491
chr13	102175344	102175845	B7E11_E6Q_S5_peak_1920	14.4062
chr13	102578169	102578670	B7E11_E6Q_S5_peak_1921	19.778
chr13	102594396	102594897	B7E11_E6Q_S5_peak_1922	40.4783
chr13	102597643	102598144	B7E11_E6Q_S5_peak_1923	9.49531
chr13	102849024	102849525	B7E11_E6Q_S5_peak_1924	7.52491
chr13	102889071	102889572	B7E11_E6Q_S5_peak_1925	45.4541
chr13	102898703	102899204	B7E11_E6Q_S5_peak_1926	10.8104
chr13	102914729	102915230	B7E11_E6Q_S5_peak_1927	14.7439
chr13	103791488	103791989	B7E11_E6Q_S5_peak_1928	8.46176
chr13	103977858	103978359	B7E11_E6Q_S5_peak_1929	8.88065
chr13	103978522	103979023	B7E11_E6Q_S5_peak_1930	29.1061
chr13	103981245	103981746	B7E11_E6Q_S5_peak_1931	50.8016
chr13	104035016	104035517	B7E11_E6Q_S5_peak_1932	2.73871
chr13	104512527	104513028	B7E11_E6Q_S5_peak_1933	5.66069
chr13	104520083	104520584	B7E11_E6Q_S5_peak_1934	6.45096
chr13	104608332	104608833	B7E11_E6Q_S5_peak_1935	4.61802
chr13	107375101	107375602	B7E11_E6Q_S5_peak_1936	43.8788
chr13	107469324	107469825	B7E11_E6Q_S5_peak_1937	53.509
chr13	107925384	107925885	B7E11_E6Q_S5_peak_1938	59.7424
chr13	108043340	108043841	B7E11_E6Q_S5_peak_1939	23.5977
chr13	108212592	108213093	B7E11_E6Q_S5_peak_1940	6.55836
chr13	108302861	108303362	B7E11_E6Q_S5_peak_1941	34.0559
chr13	108329652	108330153	B7E11_E6Q_S5_peak_1942	16.078
chr13	109260907	109261408	B7E11_E6Q_S5_peak_1943	5.49425
chr13	109429943	109430444	B7E11_E6Q_S5_peak_1944	25.5035
chr13	109829591	109830092	B7E11_E6Q_S5_peak_1945	26.0285
chr13	109880974	109881475	B7E11_E6Q_S5_peak_1946	7.83728
chr13	110392630	110393131	B7E11_E6Q_S5_peak_1947	31.839
chr13	110700086	110700587	B7E11_E6Q_S5_peak_1948	27.2303
chr13	110967204	110967705	B7E11_E6Q_S5_peak_1949	13.4788
chr13	111233568	111234069	B7E11_E6Q_S5_peak_1950	15.1329
chr13	112011860	112012361	B7E11_E6Q_S5_peak_1951	14.8268
chr13	112027682	112028183	B7E11_E6Q_S5_peak_1952	46.8762
chr13	112029907	112030408	B7E11_E6Q_S5_peak_1953	12.8474
chr13	112038588	112039089	B7E11_E6Q_S5_peak_1954	28.1193
chr13	112071199	112071700	B7E11_E6Q_S5_peak_1955	26.8657
chr13	112114597	112115098	B7E11_E6Q_S5_peak_1956	56.6517
chr13	112118265	112118766	B7E11_E6Q_S5_peak_1957	9.42762
chr13	112186000	112186501	B7E11_E6Q_S5_peak_1958	8.78507
chr13	112382914	112383415	B7E11_E6Q_S5_peak_1959	17.4141
chr13	112391236	112391737	B7E11_E6Q_S5_peak_1960	27.0263
chr13	112410850	112411351	B7E11_E6Q_S5_peak_1961	5.71265
chr13	112758155	112758656	B7E11_E6Q_S5_peak_1962	35.7884
chr13	113164551	113165052	B7E11_E6Q_S5_peak_1963	38.7331
chr13	113183105	113183606	B7E11_E6Q_S5_peak_1964	11.4092
chr13	113344517	113345018	B7E11_E6Q_S5_peak_1965	4.02275
chr13	113729526	113730027	B7E11_E6Q_S5_peak_1966	16.4651
chr13	113799364	113799865	B7E11_E6Q_S5_peak_1967	39.5691
chr13	113844577	113845078	B7E11_E6Q_S5_peak_1968	29.1061
chr13	114109443	114109944	B7E11_E6Q_S5_peak_1969	16.7092
chr13	114447149	114447650	B7E11_E6Q_S5_peak_1970	21.4209
chr13	114638672	114639173	B7E11_E6Q_S5_peak_1971	12.1882
chr13	114643772	114644273	B7E11_E6Q_S5_peak_1972	7.52491
chr13	117131913	117132414	B7E11_E6Q_S5_peak_1973	11.5313
chr13	119256320	119256821	B7E11_E6Q_S5_peak_1974	31.4257
chr13	119695636	119696137	B7E11_E6Q_S5_peak_1975	6.87205
chr13	119708754	119709255	B7E11_E6Q_S5_peak_1976	3.43638
chr13	119722350	119722851	B7E11_E6Q_S5_peak_1977	8.01368
chr14	7956387	7956888	B7E11_E6Q_S5_peak_1978	13.4788
chr14	7961978	7962479	B7E11_E6Q_S5_peak_1979	24.1901
chr14	7976705	7977206	B7E11_E6Q_S5_peak_1980	10.5144
chr14	7999401	7999902	B7E11_E6Q_S5_peak_1981	28.4636
chr14	8111391	8111892	B7E11_E6Q_S5_peak_1982	5.11628
chr14	8294308	8294809	B7E11_E6Q_S5_peak_1983	8.45992
chr14	8319563	8320064	B7E11_E6Q_S5_peak_1984	5.68478
chr14	8442614	8443115	B7E11_E6Q_S5_peak_1985	9.94468
chr14	8688376	8688877	B7E11_E6Q_S5_peak_1986	45.0397
chr14	8729617	8730118	B7E11_E6Q_S5_peak_1987	10.5144
chr14	9278222	9278723	B7E11_E6Q_S5_peak_1988	21.2423
chr14	9685516	9686017	B7E11_E6Q_S5_peak_1989	6.69993
chr14	10042168	10042669	B7E11_E6Q_S5_peak_1990	18.7223
chr14	11615715	11616216	B7E11_E6Q_S5_peak_1991	9.51808
chr14	11683745	11684246	B7E11_E6Q_S5_peak_1992	24.1901
chr14	11810669	11811170	B7E11_E6Q_S5_peak_1993	14.018
chr14	12066869	12067370	B7E11_E6Q_S5_peak_1994	9.94468
chr14	13932104	13932605	B7E11_E6Q_S5_peak_1995	8.03722
chr14	13936523	13937024	B7E11_E6Q_S5_peak_1996	4.46272
chr14	14541677	14542178	B7E11_E6Q_S5_peak_1997	4.46272
chr14	16308485	16308986	B7E11_E6Q_S5_peak_1998	6.57516
chr14	16342704	16343205	B7E11_E6Q_S5_peak_1999	11.7912
chr14	16369114	16369615	B7E11_E6Q_S5_peak_2000	47.0998
chr14	18564991	18565492	B7E11_E6Q_S5_peak_2001	17.2223
chr14	18848012	18848513	B7E11_E6Q_S5_peak_2002	5.49425
chr14	19768867	19769368	B7E11_E6Q_S5_peak_2003	8.03722
chr14	20805304	20805805	B7E11_E6Q_S5_peak_2004	8.39189
chr14	20806146	20806647	B7E11_E6Q_S5_peak_2005	4.85348
[truncated: 4,396 more rows]

## Sheet: Targets Combined B7E11_B4E8_vs_
	B7E3_vs_B7E11	B7E3_vs_B4B8
1190002N15Rik	-0.376307	-1.16481
1700001O22Rik	-5.28799	-4.46785
1700017B05Rik	1.03452	0.712048
1700029H14Rik	-4.48834	-4.49295
2010107E04Rik	-0.505248	-0.242102
2310007B03Rik	3.17726	3.45566
2410004B18Rik	0.697027	0.434692
2410089E03Rik	1.25239	1.04139
2700060E02Rik	0.308354	0.726026
2810474O19Rik	1.09407	1.00628
4833427G06Rik	-3.00518	-1.19045
4930402H24Rik	1.3017	1.22299
4930452B06Rik	-6.11195	-9.07573
4930453N24Rik	-0.268626	-0.480261
5730508B09Rik	0.405949	1.25151
6030419C18Rik	3.30596	2.00599
9230110C19Rik	-2.86839	-1.22889
A430105I19Rik	2.34419	2.00795
Aar2	0.489917	0.503155
Aatf	-0.533429	-0.672629
Abca12	-5.00212	-4.08458
Abca7	0.927114	1.32583
Abcc3	6.85764	4.50452
Abhd2	1.85269	0.53702
Abhd6	0.772764	0.655818
Abl2	-1.73961	-0.407561
Abtb2	0.512986	0.424707
Acaa2	0.699404	0.429152
Acaca	-0.283413	-0.313382
Acad8	-0.642319	-0.420179
Acads	0.481048	1.15995
Ace2	-4.20931	-3.59315
Acer3	-0.722043	-0.286081
Acox2	2.87361	2.27453
Acsbg1	1.40884	2.41459
Acsl1	-0.532008	-1.44582
Actr10	0.343195	0.644955
Actr3b	-8.27187	-8.05027
Acvr1b	0.373644	0.90385
Adam19	-5.43493	-4.13024
Adam28	-2.59168	-1.02961
Adam8	3.14822	0.908195
Adamts17	-1.6692	-1.99286
Adamts6	-0.942845	-2.25733
Adamtsl5	-1.6614	-1.50026
Adarb1	-1.24943	-0.654271
Add1	0.83279	0.243062
Add3	-1.73464	-0.418007
Adnp	1.10048	0.593386
Ado	-0.261565	-0.277608
Adora2b	-3.39034	-1.13641
Adpgk	-0.514717	-0.267903
Adrb2	-1.36778	-1.05355
Adrb3	-9.25334	-6.40802
Adrm1	0.827352	0.514619
Adssl1	5.11127	8.4048
Afap1l2	-1.47093	-0.371944
Aff1	0.937065	0.730918
Agap1	-0.613513	-0.728381
Agap3	-0.215869	-0.210498
Agpat5	-0.707827	-1.3072
Ahcyl1	0.975029	1.37545
Ahi1	-2.33971	-2.07455
AI661453	0.71092	0.412507
Aicda	2.43884	3.80283
Ajuba	-1.21882	-0.165521
Akap6	-2.91314	-2.76108
Akirin1	-0.426857	-0.28917
Aknad1	-12.5282	-5.48162
Aldh2	1.04366	1.54636
Aldh3a2	0.773226	1.1015
Amdhd1	-7.47088	-6.3347
Amn1	0.61325	1.68895
Ampd1	-3.28658	-1.67987
Ampd3	2.58672	1.42704
Anapc10	-0.806134	-0.719557
Anapc4	0.57702	0.68113
Ang	-9.10656	-5.97117
Angptl2	-6.82473	-6.76475
Angptl4	10.3534	2.70557
Ank2	-2.25513	-1.47166
Ankib1	0.93554	0.24165
Ankk1	-8.61317	-7.50919
Ankrd10	-1.17716	-1.06447
Ankrd28	1.10676	0.286686
Ankrd35	-5.95373	-4.88222
Ankrd44	-2.94263	-2.23896
Ankrd46	0.389415	0.478014
Ankrd50	0.68892	0.381866
Ano1	6.07755	2.71282
Ano3	-8.33272	-5.77133
Antxr1	-5.30188	-4.25836
Anxa3	1.3369	0.693733
Anxa8	-2.18629	-1.34502
Aox1	0.483393	1.45024
Ap1s3	-0.506719	-0.399022
Ap5b1	1.5486	0.448634
Ap5s1	0.748202	1.03313
Apbb2	1.14581	1.4416
Aph1b	-3.13663	-2.25129
Apip	0.508115	0.279663
Apobec1	0.835612	2.06257
Apol7a	0.597273	2.52342
Appbp2	0.433801	0.382152
Aqp2	4.25074	2.62931
Aqp5	7.36123	2.53664
Arf3	0.811864	0.483251
Arhgap10	-0.795778	-0.941558
Arhgap18	0.320872	2.24477
Arhgap22	0.814232	0.848782
Arhgap23	-0.551858	-0.331604
Arhgap27	0.344274	0.586039
Arhgap32	-1.39564	-0.649086
Arhgap40	0.858038	1.3529
Arhgap5	-0.870557	-0.243525
Arhgdib	0.500888	6.26608
Arhgef10	-0.963494	-1.86745
Arhgef10l	2.56793	2.70299
Arhgef12	-0.849049	-0.798436
Arhgef16	-1.48119	-0.605334
Arhgef2	1.02062	0.421394
Arhgef28	-1.63826	-0.81726
Arhgef3	4.41437	1.77139
Arhgef37	-4.07017	-2.54571
Arhgef4	-4.94517	-1.71915
Arhgef40	0.962769	0.43927
Arl15	-2.40318	-2.03137
Arl6	-0.89843	-0.369852
Arl8b	0.489577	0.54382
Armc9	-0.831797	-0.658188
Arnt	-0.912887	-1.81339
Arntl	-2.92913	-1.37366
Asah2	0.341118	0.860941
Asap1	1.20747	0.233435
Asb2	11.4939	13.9229
Asns	-1.01672	-1.11466
Asnsd1	-1.54991	-0.23466
Asph	-0.924286	-1.32204
Ass1	-1.95694	-1.4144
Atf6	0.41031	0.282466
Atf7ip	0.542495	1.35193
Atg10	-1.48561	-0.651145
Atg4a	0.573879	1.68359
Atg7	-0.989584	-1.08391
Atl1	1.0039	1.67785
Atl2	-0.243514	-1.04424
Atoh8	-3.47032	-4.08054
Atox1	0.301432	0.467656
Atp11a	-0.489969	-1.36701
Atp11b	0.222108	0.404066
Atp1a1	-0.403572	-0.226898
Atp2b4	3.10276	1.73056
Atp2c2	0.494379	1.83106
Atp5l	-0.471049	-0.345119
Atp6v1c1	0.433772	0.499829
Atp6v1c2	-2.61853	-5.71781
Atp6v1d	0.760324	1.44653
Atp7a	0.391036	1.04907
Atp8b1	0.766881	0.735165
Atp8b4	-4.41648	-3.92235
Atp9a	1.47766	1.35787
Atrnl1	-0.902715	-0.857163
Atxn10	1.70709	0.720984
Atxn2	0.426529	0.437991
Atxn7l1	1.92948	1.04205
Atxn7l3b	-0.966577	-1.1071
Aurkb	-0.374637	-0.210793
Auts2	-7.79666	-7.50875
Axin2	-6.47922	-4.89835
B3gnt2	-1.38329	-1.25578
B3gnt8	-6.51108	-4.20043
B4galnt3	1.80693	0.53971
B4galnt4	-1.86068	-2.26726
B4galt1	0.366341	1.11639
Batf3	-3.85671	-3.24872
Bax	0.481003	0.424937
Bbc3	0.990366	0.768981
BC029722	2.38231	1.17971
Bcar1	1.41989	0.47281
Bcar3	0.520739	0.716494
Bcat2	-0.652168	-1.32103
Bcdin3d	1.17317	0.552966
Bcl11b	-7.21859	-6.58987
Bcl2l1	1.82076	1.20857
Bcl2l11	1.06177	1.71347
Bcl2l14	4.05728	4.08373
Bcl3	5.81301	1.21159
Bcl7a	-1.33984	-0.702803
Bcr	1.13605	0.645124
Bdh1	3.99391	2.93666
Bdnf	-1.40942	-5.98409
Bfsp2	7.39235	3.36801
Bhlhe40	3.35817	1.68375
Bid	1.07425	0.835132
Bin1	1.46028	0.95375
Birc2	-0.781067	-0.549518
Blm	-0.543304	-0.379698
Blmh	-1.13203	-0.398625
Blnk	0.227508	0.418776
Bmp6	-3.27711	-1.47732
Bmp7	-6.76456	-5.18972
Bmpr1a	-0.576433	-0.339131
Bnc1	-3.29818	-1.47857
Bnipl	-0.52122	-1.59246
Brip1	-0.430071	-0.542343
Brms1l	0.568825	0.707345
Bsg	0.40439	0.457474
Btaf1	-0.549147	-0.787214
Btbd11	-1.34744	-0.279175
Btf3	-0.447935	-0.148667
Btg1	0.841749	1.17523
Btn2a2	3.66334	5.67052
C1d	-0.793187	-0.204828
C330007P06Rik	0.826992	0.760968
C77370	7.74194	8.72682
Cacna1a	2.90052	1.76097
Cacna1g	-2.55168	-1.96207
Cacul1	-0.81244	-0.246552
Cacybp	-1.16411	-0.426421
Calcoco1	1.35172	1.79271
Calhm2	-4.74289	-3.09299
Camk2d	-0.972705	-0.43081
Camk2g	0.849402	0.506578
Camsap1	-0.401738	-0.372554
Camsap2	-1.39717	-0.948628
Camsap3	-0.333416	-1.02731
Camta1	-0.648363	-3.27498
Cand2	-2.43445	-1.64049
Canx	-0.863632	-0.262835
Capn2	0.556907	0.523022
Capns1	0.457722	0.360308
Capza2	-0.415648	-0.245043
Car12	-5.7752	-5.069
Card10	1.72093	0.437408
Casp14	-8.30338	-6.95701
Casp8	0.705914	1.52156
Casq2	-5.11738	-2.30884
Cast	-0.618109	-0.245592
Casz1	-2.69985	-2.13436
Cav1	-1.37501	-0.827143
Cav2	-1.48053	-0.537038
Cbfa2t2	0.259136	0.578599
Cblb	1.18752	0.970467
Cbr2	-5.55819	-4.15573
Cbs	-4.20141	-4.32428
Ccdc114	-5.61614	-5.87367
Ccdc115	-0.44608	-0.735624
Ccdc12	1.23127	0.770999
Ccdc138	-0.7487	-0.621733
Ccdc167	-0.715967	-0.934159
Ccdc58	-0.574866	-0.655455
Ccdc71	0.462456	0.352183
Ccdc71l	0.808941	3.6138
Ccdc88c	-0.730369	-0.677761
Ccl20	9.4803	2.0772
Ccnb2	1.26276	0.636694
Ccnd1	2.01784	0.497232
Ccnd2	-2.23279	-1.80405
Ccne1	-0.537458	-1.122
Ccnf	-0.526546	-0.520081
Ccny	0.486618	0.342461
Cct4	-0.409145	-0.178632
Cct5	0.296124	0.142024
Cd109	-5.85408	-3.49394
Cd276	0.410132	1.04955
Cd36	-5.58437	-3.51859
Cd44	-0.563697	-0.511514
Cd47	0.617726	1.07858
Cd80	-7.38543	-2.79937
Cd82	1.70164	2.5292
Cd9	-0.877522	-0.666462
Cd93	2.32344	2.49848
Cdc14a	0.438416	0.909845
Cdc14b	-0.60948	-0.587711
Cdc42bpg	0.515779	0.601202
Cdc42ep3	-1.09184	-1.77617
Cdca4	-1.06557	-0.854812
Cdh13	-3.48696	-2.92688
Cdh3	-1.41246	-1.92809
Cdip1	-0.600393	-0.855038
Cdk18	0.985493	0.627063
Cdk5r1	2.36373	1.06682
Cdkal1	-0.64029	-0.513589
Cdkl3	1.17592	0.660518
Cdkn1a	0.408931	0.627069
Cdkn2aipnl	1.23049	0.6653
Cds1	-4.36986	-4.05073
Cdv3	1.61972	0.433481
Cebpb	1.95939	0.981115
Cebpg	-0.64138	-0.355643
Cecr2	1.98598	3.23574
Celf3	-1.54497	-2.02327
Celf4	0.447593	1.31297
Celsr2	-2.36052	-0.41535
Cenpa	0.164142	0.342494
Cenpo	-0.735219	-0.344137
Cenpt	-0.530335	-0.398953
Cep164	2.30353	1.62438
Cep78	-0.376476	-0.965995
Cerk	-1.96979	-0.604334
Cers3	-1.84977	-1.16268
Cers5	0.731406	0.26699
Ces2e	-8.67703	-3.17278
Ces2f	-7.32757	-3.64469
Ces2g	-6.07911	-3.49241
Cggbp1	-0.248465	-0.344943
Cgnl1	7.64435	1.93721
Chac1	1.28029	0.634528
Chchd3	-0.957375	-0.574284
Chchd6	0.484668	0.829941
Chd9	-0.702364	-0.415913
Chdh	-5.01532	-4.32859
Chid1	-0.804756	-0.467268
Chl1	-5.3108	-8.17327
Chmp6	0.419308	0.683522
Chst11	-6.57413	-2.18563
Chst15	-7.03809	-6.42028
Chsy1	-0.89225	-0.809897
Cited2	1.60583	0.258802
Cited4	1.91617	7.54572
Ckap2	-0.389195	-0.258085
Clasp2	-0.966902	-0.491408
Cldn1	-5.55686	-5.39943
Cldn4	3.17382	1.88538
Clmn	2.59685	1.16014
Cln8	-0.711609	-0.691903
Clns1a	-0.346509	-0.326256
Clock	-0.966135	-0.428199
Clpb	-0.258829	-0.301477
Clta	0.196565	0.440731
Cluh	-0.338701	-0.588375
Cmip	-0.321759	-0.515899
Cnksr3	-5.3473	-5.86797
Cnn3	0.490325	0.24192
Cobl	-1.39834	-0.702046
Cobll1	0.531561	0.470942
Col16a1	-5.63699	-4.48621
Col17a1	-9.35407	-7.03489
Col18a1	-1.09682	-0.589374
Col4a2	-8.88392	-10.3647
Col4a5	-1.09797	-0.572979
Col5a1	3.0395	4.97364
Col6a1	-3.28089	-3.724
Col7a1	1.28186	1.02422
Col8a1	2.0842	1.68081
Commd8	0.195848	0.287678
Comt	-0.492846	-0.244589
Copb1	-0.233294	-0.25446
Copg2	-1.85557	-0.63776
Corin	-5.07203	-3.40192
Coro1c	-0.397909	-0.676004
Coro2a	-0.853677	-0.48335
Coro6	3.06439	0.68713
Cotl1	-0.665288	-0.7958
Cox10	-0.721656	-0.768847
Cp	8.67708	1.96155
Cpd	-0.466921	-0.286928
Cpne5	0.688566	2.73961
Cpox	-1.72509	-0.361196
Creb1	-1.36135	-0.666955
Crebl2	1.86678	2.47853
Crim1	-0.680245	-1.04777
Crip2	-4.00876	-4.29497
Cry1	-1.40784	-0.585483
Cryba4	5.64798	6.62639
Crybg3	-1.01076	-0.995329
Cs	-1.06924	-0.174875
Csf1	4.63909	1.78994
Csnk1a1	0.141423	0.246563
Csnk2a1	0.151142	0.187009
Csrp1	-1.17651	-2.14232
Cstb	1.81453	1.51989
Ctdspl	-0.366798	-0.286903
Ctif	1.15678	0.572997
Ctnnal1	-1.05167	-1.08551
Ctnnb1	0.909926	0.759869
Ctnnbip1	-1.73625	-1.53403
Ctse	4.41049	7.79299
Ctsl	0.642416	0.763351
Ctso	-2.4639	-1.42889
Cttn	1.6443	0.956425
Cul4b	1.43904	1.0047
Cwc27	-0.606805	-0.654736
Cx3cl1	6.23341	2.65564
Cxcl1	3.99874	3.96984
Cxcl2	5.33916	5.32191
Cxcl5	4.28219	4.99307
Cxxc5	-3.75533	-1.71189
Cyb5b	-0.953517	-0.469995
Cyb5r3	0.744531	0.920475
Cyp20a1	0.425565	0.587887
Cyp21a1	9.128	3.67419
Cyp26b1	-4.01773	-5.58521
Cyp2j6	-5.41563	-2.61105
Cyp2j9	-8.72856	-4.84786
Cyp2s1	-4.14219	-3.13529
D10Jhu81e	0.408965	0.446626
D16Ertd472e	-3.18787	-1.56771
D430042O09Rik	-0.590798	-1.37587
D5Ertd579e	1.24121	1.19325
D6Ertd527e	-4.80032	-3.47606
Daam2	-2.68479	-2.38085
Dab2	-6.24071	-6.71657
Dact2	-3.74869	-2.91
Dag1	0.455817	0.455164
Dagla	2.74045	9.25942
Dapl1	-9.06963	-7.25814
Dbi	-1.16254	-0.393289
Dcaf4	0.316375	0.577026
Dck	-0.441351	-0.682369
Dcp1a	0.517008	0.532379
Dcps	-0.36369	-0.931603
Dctn4	0.209431	0.242883
Ddah1	9.91447	2.07211
Ddhd1	-0.816859	-0.932306
Ddi2	-0.427524	-0.599911
Ddit3	0.334322	1.18229
Ddit4	1.28306	2.48903
Def6	-1.0498	-0.377205
Dennd2a	-5.22655	-5.74745
Dennd2c	-3.71727	-1.06495
Dennd3	1.20358	1.26121
Dennd6b	0.552832	0.659735
Denr	0.665221	0.56058
Depdc7	-0.33836	-0.882742
Derl1	0.516688	0.752346
Dgka	-3.70368	-1.89368
Dgkh	-3.87036	-2.51085
Dhcr24	-1.06872	-0.294997
Dhrs3	2.48713	2.96796
Dhx40	-0.371318	-0.548707
Diexf	-0.938802	-0.441745
Dlc1	-4.3362	-7.19094
Dlg1	1.57728	1.16807
Dlg5	0.743858	1.13367
Dlgap4	0.431678	0.45005
Dll1	-3.58284	-3.05898
Dlx3	4.58439	3.48051
Dlx4	2.82353	1.99773
Dmkn	-7.47401	-6.08313
Dnaja2	-0.582032	-0.620987
Dnaja3	-0.168583	-0.839445
Dnajb1	-1.61654	-0.964224
Dnajb12	0.754069	0.473034
Dnajb6	0.635512	0.274498
Dock4	-0.834553	-2.16549
Dock5	1.1657	0.46134
Dock6	-3.85693	-1.20081
Dock8	1.24011	0.328947
Dok4	-0.969701	-0.54456
Dpf1	-5.63265	-5.58041
Dpyd	-5.86241	-10.6409
Dpysl5	-6.57546	-6.86384
Dram1	-5.65398	-5.27876
Dsc1	-10.535	-7.69689
Dsc2	-3.96922	-2.23923
Dsc3	-4.02506	-2.93292
Dse	-5.03572	-4.21074
Dsel	-1.35079	-0.906583
Dsg3	-10.5396	-9.01537
Dsp	-3.38381	-1.9632
Dst	-2.2623	-1.2572
Duox1	-6.33096	-7.16315
Duoxa1	-3.03652	-4.39467
Duoxa2	-4.12503	-4.11946
Dusp1	-1.97517	-2.52472
Dusp10	2.41354	0.837859
Dusp16	0.442016	0.230503
Dusp18	1.4194	1.27217
Dusp4	2.32518	0.227825
Dusp6	-3.39175	-1.90008
Dynap	3.39872	1.46857
Dynll1	-0.332595	-0.34403
Dyrk3	0.961601	0.305683
E2f3	-0.288773	-0.49772
E2f7	-1.34413	-1.55987
Ebag9	0.535269	0.620184
Ece1	-1.37596	-1.74483
Echdc3	0.846056	1.54497
Ecm1	-1.0005	-1.20098
Eda2r	-5.19931	-2.98228
Edem1	0.241312	0.36284
Edn1	3.29555	0.945195
Eed	-0.386272	-0.363091
Eef2	-0.569468	-0.375152
Efhd2	1.08417	0.620013
Efnb1	-3.62104	-1.34242
Efs	-4.4495	-6.28895
Egfr	0.385735	0.526456
Ehd2	-0.24083	-0.653279
Ehd4	1.61519	1.25834
Ehf	1.38463	5.42124
Eid1	-0.775078	-1.0305
Eif1b	0.884142	0.497411
Eif2a	-0.71025	-0.217493
Eif2b5	-0.966952	-0.292699
Eif2s1	0.547562	0.327941
Eif3l	0.189857	0.189504
Eif4e3	-5.37347	-4.42707
Eif4ebp1	0.527926	0.173809
Eif4enif1	-0.972869	-0.263507
Eif6	0.511453	0.568728
Ell2	0.33544	0.525076
Elovl5	-1.11271	-0.612311
Eml6	-1.37842	-1.98416
Enc1	0.922137	0.217057
Engase	-5.42609	-2.42303
Entpd3	5.62537	2.7887
Ep300	0.666177	0.563733
Epha1	-0.675332	-1.84925
Epha2	0.803188	0.583226
Epha7	-7.24041	-7.21249
Ephb3	-0.455102	-0.432703
Ephb6	-0.53186	-0.808754
Eps15l1	-0.458535	-0.795057
Eps8l2	0.919306	0.969172
Ercc5	-1.87426	-0.237698
Ergic1	-0.377881	-0.796847
Ergic2	0.90224	0.368465
Erp29	-0.542012	-0.348777
Errfi1	1.55204	1.5928
Esr1	-8.37364	-6.80105
Esrra	0.724061	0.531481
Esyt1	-0.74537	-0.629366
Etnk1	0.916567	0.568286
Ets1	-0.679571	-0.412775
Ets2	1.16404	1.42639
Etv4	-1.01091	-0.507864
Etv5	-2.02634	-2.59262
Eva1c	0.380822	0.904571
Ewsr1	-0.638062	-0.411842
Exoc3	-0.36139	-0.578717
Exoc5	-0.181749	-0.62647
Extl3	-0.778899	-0.33386
Eya2	4.77397	3.08067
Eya4	-0.99683	-7.51823
Ezr	1.28458	0.425085
F2rl1	-6.59289	-6.55276
F3	-3.2238	-1.87239
Fabp5	2.48656	1.36654
Fads1	-2.65451	-1.93034
Fads2	-1.45543	-0.942166
Fam102a	0.411691	1.86104
Fam107a	3.39365	2.43683
Fam107b	1.2888	0.615428
Fam118a	0.614742	0.34907
Fam120a	-0.677341	-0.449248
Fam126a	-0.540483	-0.22524
Fam129b	0.632275	0.423577
Fam131c	4.04416	3.30088
Fam136a	0.826567	0.413919
Fam160a1	-2.01231	-0.848602
Fam162a	-0.844593	-0.518814
Fam167a	-2.77012	-0.53917
Fam189a2	3.5008	0.84383
Fam198b	1.87726	3.80758
Fam207a	1.04581	0.38769
Fam20a	-8.0697	-3.05347
Fam20c	3.21303	1.17943
Fam212a	-4.65913	-2.567
Fam212b	-2.56059	-0.314635
Fam213a	2.3501	3.86419
Fam25c	-9.56195	-7.96331
Fam43a	-4.36776	-1.4605
Fam53b	-2.64847	-0.928978
Fam57a	-1.20556	-1.08638
Fam76b	-0.616834	-0.49147
Fam83b	-3.10395	-1.80099
Fam89a	-6.11101	-5.94377
Fam98a	-0.610482	-1.12293
Fancc	-0.504693	-0.485689
Far1	-0.683135	-0.800774
Fas	0.679931	2.096
Fat1	-1.03581	-0.958272
Fat2	-4.31151	-2.10525
Fbl	-0.2571	-0.709405
Fbln1	-9.48679	-5.86831
Fbln2	3.93269	4.88507
Fbxl17	0.403768	0.393132
Fbxo11	-0.325275	-0.514831
Fbxo21	-1.61453	-0.429304
Fbxo22	0.207298	0.731105
Fbxo30	-0.608843	-0.323178
Fbxo32	2.9479	2.88137
Fbxo36	1.93323	1.03023
Fbxo7	-0.900969	-0.878732
Fbxw4	0.791649	0.252155
Fcho2	0.45967	0.402352
Fchsd2	0.630366	0.64976
Fdxacb1	-1.10636	-0.727889
Fgd6	0.446876	0.937141
Fgfbp3	-2.63529	-2.53146
Fgfr2	-2.94699	-1.50248
Fgfr3	-2.69972	-1.9405
Fhdc1	-0.319652	-0.841108
Fhod3	0.721282	0.486016
Fignl1	-0.965672	-0.409461
Fignl2	1.92661	1.44819
Fis1	0.257911	0.783312
Fkbp1b	-2.59923	-4.64045
Fkbp9	-0.744261	-1.22631
Flcn	0.272812	0.283859
Flrt2	-6.25757	-7.19604
Flrt3	-6.04308	-6.36998
Fmr1	0.796759	0.341582
Fnbp1l	0.680394	0.642432
Fndc3a	-0.354479	-0.325161
Fnip2	-0.850698	-0.426676
Fntb	0.568997	0.455826
Focad	-0.536539	-0.595368
Fosl2	-0.798013	-1.26593
Foxc1	-1.31433	-1.15646
Foxn1	-3.56228	-2.72228
Foxn2	-1.6433	-1.81213
Foxo1	-1.05376	-0.932164
Foxq1	0.819776	3.43739
Fras1	-1.73296	-4.56484
Frk	2.5229	1.71782
Frmd6	0.338169	0.814931
Frmd7	-6.32729	-6.08182
Frmd8	1.19549	0.183921
Fscn1	1.27679	0.429892
Fsd1l	-2.29809	-2.83005
Fst	-4.69157	-6.18909
Fstl3	-9.5343	-8.86113
Fth1	0.844942	0.229132
Ftl1	2.87104	0.794694
Fto	-0.712532	-0.611316
Furin	0.552242	0.845647
Fut10	-1.80138	-0.969786
Fut9	-11.693	-9.70581
Fxyd3	-4.62577	-4.40045
Fzd5	-1.17369	-1.45037
G6pc3	0.331682	4.51069
Gab1	-0.657632	-1.17856
Galnt18	-10.0656	-8.46599
Gan	-0.523807	-0.475113
Gapdh	-0.661446	-0.467181
Garnl3	-2.32648	-1.01716
Gas6	-5.0725	-3.34175
Gas7	0.941244	2.79867
Gata4	9.06072	9.04977
Gatsl3	-3.96783	-1.15038
Gba	0.674618	0.416492
Gcc2	1.33423	1.04642
Gch1	4.97912	1.57064
Gclc	-0.726386	-0.269555
Gdf15	-2.64024	-5.44323
Gdpd5	2.7003	2.50546
Gfod2	-0.456721	-0.504236
Gfpt1	0.465618	0.530528
Gga2	-0.312607	-0.595569
Ggh	-1.45679	-1.06373
Ggt5	-7.23586	-8.22354
Ghr	-0.377285	-0.304679
Git2	0.372891	0.894662
Glcci1	-1.04377	-0.958901
Gli3	-2.0498	-2.881
Glis3	-0.775199	-0.876523
Glrb	-5.44358	-8.71314
Glrp1	3.93855	2.40734
Gls	-0.461384	-0.760526
Glt28d2	-2.73653	-0.823926
Glul	1.66182	7.98462
Gm94	-9.96544	-4.15653
Gmpr	2.97081	2.50568
Gna13	-1.00421	-0.566329
Gna15	-3.51253	-1.57775
Gnat3	-4.9679	-6.09615
Gnb1l	-2.18125	-1.1781
Gne	1.36572	0.653552
Golga7	-0.808239	-0.821526
Golim4	-2.09224	-1.97684
Gorab	-0.695732	-0.33595
Got1	0.680177	0.434226
Got2	-1.19382	-0.617172
Gpam	-0.815027	-0.470643
Gpatch2l	0.44716	0.755169
Gpcpd1	0.69196	0.806583
Gpd2	-0.396715	-1.11621
Gpn2	-0.547912	-0.420175
Gpr135	-3.39306	-3.89401
Gpr161	-1.88941	-1.31323
Gpr20	-7.26482	-4.13438
Gpr87	-1.70782	-0.468466
Gpt2	0.541464	0.488981
Gpx2	-0.495092	-0.888123
Gpx4	1.81375	1.25538
Gramd2	-2.26066	-1.76249
Gramd4	2.3812	0.68615
Grhl3	-8.40974	-9.59923
Grpel1	0.561478	0.192778
Grpel2	0.301179	0.349222
Gse1	0.828835	0.589281
Gsta4	-3.1017	-1.5055
Gstz1	0.428189	0.708522
Gtf2a1	-0.215686	-0.324821
Gtf2e2	-0.264746	-0.637569
Gtf2f2	-0.833924	-0.291137
Gtf2h4	-0.533533	-0.572654
Gtf2ird1	0.550323	0.637401
Gtf3a	0.452776	0.584841
Gtf3c6	0.485306	0.428282
Gtse1	1.38806	0.718481
H13	0.723538	0.615015
H2-Ab1	-4.14553	-8.47536
H6pd	0.89335	0.554069
Hal	-4.49054	-3.73377
Hap1	3.5661	1.38496
Has3	-1.69684	-1.54789
Haus2	-0.268492	-0.366313
Hc	6.83633	6.82537
Hdac2	0.290935	0.134882
Hdac7	1.81869	0.793326
Hecw2	1.14054	0.59889
Hemk1	0.488192	1.05313
Hephl1	-8.47581	-4.47176
Hes1	-2.5579	-1.97965
Hes6	-7.01159	-8.64598
Hexb	0.270557	0.644172
Hid1	4.4045	0.926487
Hipk1	0.372222	1.45472
Hist1h2bc	-0.822102	-0.36526
Hist2h3c1	-0.696784	-2.34854
Hivep1	1.34867	0.325679
Hk1	1.35669	0.324663
Hlf	-5.24305	-4.02803
Hltf	0.198583	0.628897
Hmg20b	0.246162	0.422247
Hmgb1	-0.424961	-0.509833
Hmgcll1	0.305656	1.27746
Hmgn2	-0.446389	-0.689833
Hmgn3	1.84513	0.349086
Hmx2	-2.74543	-1.82985
Hnrnpa3	-0.203899	-0.631579
Homer1	-0.666601	-0.896941
Hopx	-9.14831	-2.54635
Hoxa1	-0.646081	-2.51969
Hprt	0.265297	0.750292
Hps3	0.373379	0.482839
Hr	-3.64592	-2.84205
Hrh1	-1.42755	-1.45551
Hs3st6	-7.11859	-4.44844
Hsd17b7	-2.78394	-0.682477
Hspa1b	-1.86034	-2.60511
Hspb1	-4.40613	-4.19
Hspb8	-1.23874	-0.43006
Hspe1	-1.39581	-0.621396
Hspg2	-0.532119	-0.900337
Htra1	1.02635	1.39815
Hydin	1.19162	4.46691
Iah1	0.684939	0.877669
Icam1	1.46322	1.88331
Id2	1.91737	2.03967
Ier2	-0.981194	-0.322975
Ier3	2.27322	1.40563
Ier5	-1.57334	-0.37569
Iffo1	-0.936498	-1.11085
Ifi203	0.498972	1.97977
Ifi27l2a	2.12112	6.17487
Ifit2	-2.08448	-1.99177
Ifit3	2.60273	2.01381
Ifnar1	0.215769	0.576871
Ifngr2	1.32281	2.13902
Ifnlr1	1.68005	0.992306
Igf2r	-1.13727	-2.2416
Igfbp2	-11.9491	-14.0418
Igfbp3	0.919751	0.705368
Igsf3	-1.90725	-0.744013
Ikbke	1.00553	1.41545
Il12rb2	-1.21353	-3.03709
Il15ra	-7.14849	-7.90845
Il17rd	2.1335	3.05696
Il1a	3.85059	6.48297
Il23r	-2.2597	-3.93999
Il24	2.43356	3.90844
Il34	2.62423	0.663988
Il7	-3.08276	-3.26893
Impa2	-0.778106	-0.306792
Impad1	-0.486919	-0.301471
Inf2	0.83736	1.16723
Inpp4b	-1.7792	-1.51303
Inpp5b	-0.480523	-0.559073
Inpp5k	0.911794	0.975117
Insc	7.14419	7.13324
Insl6	-2.21651	-3.07882
Ipo5	-0.811863	-0.558872
Ipo7	-0.589755	-0.37189
Iqsec1	1.56249	0.932695
Ireb2	0.324089	0.624626
Irf1	1.73675	0.651607
Irf2bp2	0.315317	0.378631
Irf2bpl	1.29844	2.17757
Irf5	-3.51612	-2.00477
Irf6	-2.55169	-1.3934
Irgm1	2.14466	0.626298
Irgm2	4.06591	4.26222
Irx5	-1.35277	-2.03536
Isg20	2.34358	1.54575
Isl2	-5.8021	-4.46021
Ist1	-0.91584	-0.403309
Itga3	2.17833	0.668247
Itgb1	-0.516976	-1.16617
Itgb4	-1.94346	-0.466974
Itgb5	1.22112	0.734277
Itgb6	1.68806	0.965923
Itm2c	-1.47295	-0.975504
Itpka	-2.82127	-2.35911
Itpkc	-1.46777	-0.504865
Itpr2	2.06533	1.85458
Iws1	-0.339885	-0.334899
Jag1	-3.00137	-2.74706
Jag2	-4.2396	-2.97035
Jak2	0.225031	1.08797
Jarid2	-1.44982	-0.375064
Jdp2	3.03782	2.28386
Jmy	-0.683291	-0.803803
Josd1	0.475249	0.607165
Jun	-0.367951	-0.902999
Junb	0.43193	1.15071
Kalrn	-2.42703	-2.73647
Kank2	0.255019	0.261947
Kansl1	-0.339926	-0.237441
Katnbl1	-0.3994	-0.507782
Kcnh1	-1.26919	-5.62818
Kcnip3	-3.76073	-3.00793
Kcnq1	3.70943	5.99691
Kcnq5	-8.01396	-6.51194
Kcnrg	-5.07844	-3.37972
Kctd15	-0.58035	-1.46553
Kdm2b	-0.585453	-0.23541
Kif13a	-3.12123	-1.53912
Kif15	-0.456967	-0.374559
Kif1b	-0.546619	-0.937192
Kif23	0.21826	0.595601
Kif26a	-2.51642	-3.40953
Kif26b	-4.56748	-4.89626
Kif2a	0.93254	0.419972
Kif3c	1.17143	1.71827
Kif5a	-2.20642	-2.26551
Kif5c	-2.6413	-6.23316
Kifc3	3.39716	2.20478
Kitl	-7.36758	-6.59718
Klf10	0.437967	0.922559
Klf13	-1.2298	-0.925008
Klf4	-3.27945	-2.64241
Klf5	-0.870979	-0.305547
Klf7	-1.41119	-0.668715
Klf9	-1.1723	-0.85291
Klhdc8a	3.69701	0.870729
Klhl24	0.629277	2.08946
Klhl38	4.0442	1.9454
Klrg2	-3.29259	-2.757
Krr1	-1.3086	-1.51943
Krt14	-5.5181	-4.99013
Krt42	-2.45303	-4.72944
Krt5	-9.28591	-8.08011
Krt8	2.97883	0.415417
Krt83	4.80314	2.13412
Krtdap	-8.07403	-10.0731
Ksr1	3.38871	1.72997
Ktn1	-0.927936	-0.21874
L1cam	-0.651756	-0.792554
L3mbtl3	-1.61027	-0.307124
Lama5	1.50106	1.7841
Lamb3	-2.21874	-0.370093
Lamc1	-1.40307	-0.271289
Lamc2	-1.78948	-0.379202
Lamp2	0.464833	1.14129
Lasp1	2.41751	1.15528
Lbh	-0.485594	-1.27046
Lclat1	-0.750713	-0.777421
Ldlrad3	-0.925171	-2.24287
Lfng	-1.13373	-0.308003
Lgals3	0.798057	0.617372
Lgals3bp	2.14991	4.51982
Lgals7	-6.47359	-9.74865
Lgals8	0.316901	0.630525
Lgalsl	-0.991432	-0.399093
Lgmn	2.06579	1.48604
Lgr6	2.50089	0.943513
Lif	1.92727	1.36183
Lig3	-0.287835	-0.237333
Lima1	-1.88322	-1.94144
Limk2	-2.2123	-0.77806
Lin7c	-0.62702	-0.600193
Lipg	0.591749	0.309974
Lmbrd2	0.682414	0.374745
Lmna	-0.173834	-0.609549
Lmo1	-6.54219	-9.69706
Lmo7	-1.66117	-0.690224
Lmod2	-6.82011	-4.18309
Lonrf1	-1.5929	-1.39193
Loxl4	0.173983	0.663007
Lpar5	-3.63992	-1.97343
Lpar6	-1.65924	-0.946207
Lpcat1	2.10341	0.471491
Lpcat4	1.35871	0.746107
Lpgat1	1.92098	0.752333
Lrch1	-1.94418	-1.3183
Lrig1	1.8719	1.28022
Lrp1	1.85345	3.26638
Lrp10	0.515503	0.526937
Lrrc1	-0.639293	-0.315106
Lrrc32	6.05523	6.04984
Lrrn3	-1.64753	-1.07198
Lsm3	0.423952	0.227094
Lsm6	-0.194971	-0.492731
Lss	-1.49624	-0.256088
Lta4h	-0.544307	-0.540883
Ltb4r1	-5.68287	-3.58901
Ltb4r2	-7.04968	-5.83531
Ltbp1	0.797141	0.263716
Ltc4s	6.6363	2.81819
Luc7l2	-0.277812	-0.386257
Lurap1	0.966226	0.62144
Luzp1	-0.793929	-0.715843
Ly6a	-3.77053	-2.44254
Ly6c1	-0.924427	-1.5338
Lypd3	-2.68469	-1.69568
Lyplal1	0.77422	2.18285
Lyrm7	-1.52739	-0.75413
Lysmd3	-0.85056	-0.816993
Macf1	-0.172502	-0.789967
Mad2l1	-0.289244	-1.17469
Magi1	1.95272	1.41567
Magi3	1.50688	1.54297
Mall	-0.613367	-0.650991
Man1a	0.742576	0.951825
Man2a1	-1.77707	-2.02338
Man2b2	0.536124	1.34813
Manbal	0.552981	0.3678
Map3k1	-1.98478	-1.80961
Map3k14	1.54404	1.11184
Map3k15	1.15619	6.13432
Map3k4	-0.664201	-0.577169
Map3k6	-0.91703	-0.454806
Map3k9	0.580287	0.751098
Map4k3	-0.933388	-0.565786
Map9	-1.92962	-0.744379
Mapk6	-1.13209	-0.499663
March8	-0.785708	-0.847416
Marcks	0.929683	0.474146
Mark1	-5.88947	-4.72014
Mars2	-1.95782	-1.71467
Marveld3	1.26751	0.878802
Max	0.607691	0.426812
Mb	-1.9299	-0.908019
Mb21d2	-2.77174	-1.69503
Mbnl1	-1.02315	-1.12692
Mbnl2	-1.18894	-0.6658
Mbnl3	2.0029	1.65388
Mboat2	-2.10296	-1.52746
Mbp	0.503084	0.601485
Mcam	-4.56406	-4.66009
Mcc	-3.24938	-3.12079
Mcl1	-0.395367	-1.4523
Mcph1	-0.449114	-0.807136
Mecom	3.41184	2.99873
Med13l	-0.780146	-0.333005
Med28	0.612589	0.40743
Med30	0.546226	0.234586
Med4	-1.12416	-0.541489
Mef2c	-5.70456	-9.83704
Megf10	8.60479	0.748452
Megf6	-2.85976	-2.63215
Megf9	-2.2195	-0.7788
Meis1	-0.866757	-0.336587
Meis2	-1.09987	-1.51129
Memo1	-0.252688	-0.950934
Met	-1.03221	-1.22743
Mettl13	-1.2538	-1.13318
Mettl15	0.640017	1.08413
Mettl17	-0.618136	-0.551461
Mex3c	0.592704	0.318166
Mfge8	0.297888	0.534767
Mfn1	-0.506379	-0.296981
Mfsd10	0.823313	0.287227
Mfsd12	0.464513	0.901081
Mfsd3	0.929401	0.807675
Mfsd5	0.602351	0.399848
Mfsd7b	-1.51637	-0.49398
Mgat5b	-7.30257	-4.15742
Mgme1	0.340603	0.321218
Mgst3	-1.16475	-0.750507
Mical2	2.67135	0.50144
Micall1	0.794533	0.657637
Micall2	0.77684	2.51773
Mid1ip1	0.798061	0.771123
Mki67	-0.359963	-0.439721
Mllt3	-0.455798	-1.87621
Mmd	2.89876	2.11552
Mmp15	3.49729	2.25583
Mmrn2	-6.00428	-2.45369
Mnat1	0.852925	0.704223
Mnd1	-3.56863	-2.76806
Mob4	-1.21101	-0.260574
Morc2a	-0.99444	-0.189742
Morc4	0.853129	1.24727
Mospd2	0.670681	1.00369
Mov10	0.614574	1.36721
Mpdu1	0.749387	0.73303
Mpdz	-0.957686	-1.16939
Mphosph10	-0.497678	-0.575944
Mpp2	-6.64335	-5.00418
Mpp5	0.205268	0.414143
Mpzl1	-1.03525	-0.93745
Mreg	-11.5083	-7.49618
Mrm1	-0.712752	-0.30781
Mroh4	1.37249	2.1157
Mrpl13	0.296587	0.255396
Mrpl14	0.962398	0.266766
Mrpl33	0.219749	1.52564
Mrpl42	-0.570355	-0.26535
Mrpl45	0.503905	0.221893
Mrps27	-0.266381	-0.445734
Mrps31	-0.511844	-0.832988
Mrps35	0.33387	0.360728
Ms4a10	-10.0927	-3.74827
Msantd3	0.783943	0.259672
Msrb2	-9.87509	-9.33947
Msrb3	-0.435529	-1.35684
Mt1	-1.86787	-1.77797
Mtap	1.41567	1.29422
Mtdh	0.52214	0.335135
Mtfr1	0.187851	0.447852
Mthfd1	-0.409275	-0.266726
Mthfd1l	-1.04862	-1.21321
Mtmr2	-0.321963	-0.475618
Mtr	-0.736907	-0.819811
Mtss1	-1.23955	-1.28195
Mtus2	0.887695	1.20539
Muc13	2.2423	4.81856
Muc15	-1.29367	-0.759629
Mybl1	0.922513	1.99722
Mycbp2	-1.20757	-0.511324
Myh10	-1.61135	-1.78918
Myh9	1.21884	0.756033
Mylk	3.87862	3.79001
Myo10	0.459527	0.24876
Myo1b	-0.468719	-0.699451
Myo1d	1.52596	1.34853
Myo5a	-0.47452	-0.45416
Myo5b	1.99511	0.624149
Myo7a	2.99507	3.63955
Myo7b	6.84371	4.85093
Naa16	-1.39545	-0.633473
Naa20	0.909167	0.353753
Naa30	-0.540115	-0.329165
Naa35	0.287319	0.218428
Nab1	-0.644426	-0.22415
Nabp1	0.697765	0.655253
Nacc2	2.8829	0.751869
Nanos1	-2.55435	-0.76528
Napb	0.554234	1.80037
Nars2	-0.622213	-0.672946
Nav3	-0.760114	-1.52354
Nbas	-0.917027	-0.247289
Nbea	-0.490584	-1.67685
Nbn	-1.03921	-0.79796
Nceh1	0.563678	0.594248
Ncoa3	1.22755	0.748574
Ncoa7	0.729758	1.06462
Ncs1	-1.19048	-1.22456
Ndst1	0.734315	0.746256
Ndufa10	-0.264195	-0.274582
Ndufa12	0.261629	0.472931
Ndufs1	-1.48808	-0.387426
Ndufs4	-1.01505	-0.546746
Necap1	0.730722	1.03471
Nedd9	1.63577	0.547026
Nek2	0.487427	1.10578
Nek6	1.86677	1.55081
Neu3	-1.97744	-0.654361
Nfat5	0.583864	0.494825
Nfatc2	2.95108	1.3435
Nfatc3	-0.868219	-0.847218
Nfe2l1	0.436289	0.264113
Nfe2l3	3.48992	1.14606
Nfkb2	1.66958	0.478878
Nfkbia	1.68142	2.5598
Nfkbiz	0.467148	1.69088
Nfrkb	-0.37033	-0.442003
Nfx1	-0.193819	-0.319693
Nhlrc2	-0.356754	-0.213519
Nhlrc3	0.525405	0.416431
Nhsl1	-0.600644	-0.626706
Nicn1	0.424173	1.34556
Nin	1.13821	0.33587
Nipal2	0.355829	1.17025
Nipal4	-9.10171	-7.92892
Nipsnap1	0.644451	0.260814
Nisch	1.82889	0.944826
Nkx2-3	-12.3492	-12.9615
Nol11	-0.426642	-0.320664
Nomo1	-0.549597	-0.326948
Nos1ap	2.2528	2.25475
Notch1	-6.64805	-5.69289
Notch2	0.186181	0.259439
Notch3	-2.69291	-1.01445
Npepps	1.14907	0.866915
Nr2c1	0.601092	0.601052
Nr2f2	2.78885	1.68981
Nr3c1	-0.7575	-0.456791
Nrf1	-0.260778	-0.255818
Nrg1	-2.14625	-0.459745
Nrg2	-2.59834	-3.8184
Nrp1	-2.29193	-3.17024
Nrp2	1.19585	0.720327
Nsf	-0.355957	-0.328505
Nt5e	-1.24995	-1.77139
Ntf3	-4.12475	-8.92742
Nuak2	0.772543	0.879761
Nub1	0.735261	0.604436
Nucks1	-0.303172	-0.329856
Nudcd3	-0.55982	-0.228318
Nudt15	-2.05975	-0.745943
Nup188	-0.429208	-0.508886
Nup210	1.26849	1.61758
Nup210l	0.456023	0.965079
Nup43	-0.703017	-0.328753
Nup93	-0.776624	-1.13478
Nxn	-2.37381	-2.30672
Nyap1	2.78888	2.03562
Oaf	2.0903	1.13445
Oaz2	0.337785	0.975443
Obsl1	0.264745	0.482989
Ogdh	-0.741742	-0.251257
Olfml2a	-6.6348	-4.09973
Orm1	-9.47554	-7.86082
Osbpl5	-0.926332	-0.467776
Osgin1	2.80825	2.97738
Osgin2	-1.38487	-0.851843
Osr2	-4.14927	-2.94391
Otub2	0.810799	2.60664
Otud1	-1.82073	-1.02552
Otud4	-0.94469	-1.15546
Otx1	-1.32027	-2.00225
Oxct1	-2.54301	-2.0103
P2ry1	-12.5743	-8.17765
P2ry12	5.02678	1.8758
P2ry2	1.92183	2.03231
Pabpc1	0.309243	0.494414
Pacs2	-0.358054	-0.323761
Pacsin2	0.697465	0.269397
Padi1	4.51624	3.96147
Padi2	2.37369	0.771665
Padi3	0.865169	4.74635
Padi4	1.03753	0.613183
Pafah1b3	0.822301	0.352764
Pafah2	0.562544	0.424336
Pak3	-1.86932	-1.09216
Pak4	0.817815	0.243149
Palld	-1.29249	-2.05286
Palmd	-3.52191	-7.5829
Pank3	-1.1506	-0.372794
Panx1	-8.93413	-9.64571
Papd5	-0.69524	-0.632064
Papln	-5.44381	-2.80724
Pard3	-0.535368	-0.4834
Pard3b	3.57679	4.20758
Pard6b	2.94303	1.11068
Parm1	2.16864	0.848692
Parp8	0.482713	0.314009
Parva	0.59365	0.514652
Pawr	-0.346721	-0.647074
Pbx1	-0.560488	-1.19256
Pcbp3	-1.31115	-0.967058
Pcdh7	0.841316	1.12749
Pcif1	0.386478	0.261764
Pde7a	0.566897	0.7302
Pde8a	-2.43413	-3.29552
Pdgfa	-1.35866	-0.191818
Pdgfc	9.80894	1.89472
Pdgfrl	10.0885	3.54482
Pdk2	1.07123	1.77995
Pdlim1	-0.962832	-1.32762
Pdlim5	-0.220125	-0.589407
Pdzd2	-5.34939	-2.04092
Pdzd4	-1.29959	-0.284337
Pecam1	-3.52783	-2.95524
Perp	-2.74265	-1.31584
Pex26	0.808807	1.21994
Pfkfb3	0.710553	0.605681
Pgam1	0.347644	0.147781
Pgbd5	-4.14821	-5.58731
Pglyrp3	2.2941	1.46227
Pgm2l1	-0.65236	-0.951333
Pgpep1	1.74055	1.27959
Phactr2	-0.903452	-0.913703
Phf20	0.753599	0.2777
Phlda1	-0.659889	-0.880956
Phlda3	-1.04518	-0.175339
Phldb2	2.32369	1.55926
Phldb3	-0.417973	-0.490506
Phtf2	-0.728771	-0.716976
Phyhip	-5.3474	-2.98218
Pias3	-0.786057	-1.0983
Picalm	-0.291744	-0.296815
Piga	-0.945332	-0.688807
Pigm	-1.41456	-0.509017
Pigp	0.508351	0.620644
Pik3cd	-3.564	-3.65399
Pik3ip1	-3.73533	-1.39005
Pikfyve	-1.54756	-0.309424
Pim1	0.691781	0.737571
Pinlyp	-4.54246	-3.41472
Pip4k2c	0.276384	0.737522
Pir	-1.89815	-0.68743
Pitpna	0.937227	1.05215
Pkd2l2	0.729033	0.588278
Pkp1	-0.911833	-1.22073
Pkp3	-0.703463	-0.268642
Pla2g15	-0.531201	-1.23696
Pla2g4a	-0.272058	-1.70104
Pla2g4b	-1.18382	-0.83444
Pla2g6	1.30249	1.11251
Pla2r1	-3.13427	-1.03332
Plat	-1.06364	-1.44231
Plau	2.36341	2.19252
Plb1	-2.75157	-4.45887
Plch2	-6.57787	-5.08133
Plec	0.17654	0.4932
Plek2	-1.4214	-0.65973
Plekha1	-0.735531	-1.27302
Plekha6	-4.67815	-4.16509
Plekhg1	-2.89103	-0.303141
Plekhg3	0.90126	0.883104
Plekhg5	-1.32391	-1.13254
Plin2	3.15213	2.08719
Plk2	-0.534486	-0.50807
Plk4	-0.292807	-0.347734
Pltp	-9.70942	-9.6357
Plxdc1	-5.40761	-3.4847
Plxnb2	1.16394	0.938632
Pmaip1	-1.17436	-1.02123
Pmel	-2.61003	-0.982621
Pmepa1	3.61994	1.15596
Pmp22	4.42387	2.92086
Pmvk	-1.78878	-1.32648
Pno1	-0.429338	-0.234242
Poc1a	0.361798	0.552076
Poldip3	0.262295	0.269793
Pole2	-0.811317	-0.543514
Polr3g	-1.30377	-1.0149
Pomt2	0.61834	0.468746
Pon3	6.21993	0.947859
Por	1.62828	2.69282
Ppara	-4.00999	-2.52078
Ppargc1a	-2.22312	-3.86001
Ppargc1b	-4.15379	-4.03578
Ppfia1	0.754607	0.267155
Ppfibp1	0.371475	0.372155
Ppid	-0.737269	-0.601098
Ppif	0.779558	1.4805
Ppp1cb	-0.196482	-0.654979
Ppp1r12a	-1.22706	-1.11899
Ppp1r12b	2.21577	2.39598
Ppp1r13l	-1.03226	-0.654899
Ppp1r14c	-3.04601	-1.62815
Ppp1r15b	-0.209429	-0.314699
Ppp1r2	-0.318536	-0.746986
Ppp2r1b	-0.501316	-0.267621
Ppp2r2c	-1.2687	-3.69648
Ppp2r5e	1.03554	0.792735
Ppp3ca	-0.781622	-0.232168
Ppp5c	-0.526304	-0.366027
Prdm11	5.62311	5.61215
Prdx6	-0.884396	-0.429645
Prex1	10.1381	10.1272
Prkar1a	-1.17931	-0.261011
Prkcd	2.35472	2.45463
Prkx	-0.422651	-0.493152
Prnd	4.98973	0.741923
Prom2	0.791751	2.85711
Proser2	0.913885	0.468735
Prpf18	-0.689471	-0.331836
Prpf4b	-0.409265	-0.61914
Prrc2b	0.376057	0.331778
Prss12	-3.2231	-1.18583
Prune2	-2.24826	-1.20483
Psapl1	2.27133	2.59337
Psat1	-0.77923	-0.558132
Psen1	0.917508	0.84341
Psen2	0.582542	0.634114
Psmd7	-0.169692	-0.442778
Pstpip1	0.624247	0.923685
Ptbp2	1.36631	0.981742
Pten	-0.534413	-0.379187
Ptger4	-1.52775	-3.47815
Ptgr2	0.931709	1.06832
Ptgs2	-1.23921	-2.61969
Pthlh	-5.41166	-6.10614
Ptk2	0.568703	0.309248
Ptk7	-0.963007	-1.35468
Ptms	-1.16872	-0.483531
Ptpn1	-1.65019	-0.639598
Ptpn23	0.766422	0.827774
Ptpn3	0.271143	0.364505
Ptprg	0.717586	0.444897
Ptprm	-3.72174	-9.69993
Pus10	-0.563611	-0.321507
Pwp1	-0.312524	-0.472452
Pwwp2b	0.380307	0.243526
Pxdc1	-3.51262	-3.31801
Pxk	1.01498	1.79172
Pxn	0.463532	0.828126
Pyroxd1	1.22367	0.663019
Qrfp	-4.94558	-1.16229
Rab11fip1	1.09926	0.298101
Rab22a	0.964949	0.686656
Rab27a	-5.76515	-4.00138
Rab30	-1.15903	-1.38589
Rab31	0.397175	0.33371
Rab32	0.390455	0.320831
Rab38	-1.93426	-1.36678
Rab3d	-0.728162	-0.613163
Rad18	-1.28991	-1.11922
Rad23b	-0.228896	-0.337618
Rad51b	0.484549	1.11315
Raf1	-1.25413	-1.29401
Ralbp1	-0.280586	-0.441726
Ralgds	0.600796	0.646273
Ralgps1	2.0472	0.953817
Ralgps2	-1.47742	-0.366865
Ramp3	-4.67852	-5.17632
Ranbp6	-0.690808	-0.707835
Rap1b	0.334307	0.655743
Rap1gap2	-0.986745	-0.499014
Rapgef5	-1.04134	-0.398999
Rapgefl1	-3.83562	-1.33223
Rarg	0.848692	0.987836
Rasa3	-1.39948	-1.44912
Rasa4	-4.38027	-1.85474
Rasal2	-1.07168	-0.650512
Rassf2	-1.82811	-3.14258
Rassf5	-0.812811	-0.575016
Rassf7	0.363157	0.959191
Rb1	-2.70863	-0.501279
Rbak	-0.779378	-0.320625
Rbbp8	-1.47768	-0.989718
Rbl1	-0.824385	-0.184345
Rbm28	-0.907283	-0.815554
Rbm47	2.17894	1.43856
Rbms2	0.361963	0.789022
Rcan1	-1.52176	-0.439698
Rcbtb2	1.43566	0.407608
Rcn1	-0.446518	-0.379086
Rdx	-0.636523	-0.631853
Reep3	1.69646	0.330381
Reep6	1.94478	2.0406
Rfc3	-0.284682	-0.258273
Rfk	1.15562	0.551242
Rfwd2	-1.25097	-0.252799
Rfwd3	-0.245484	-0.43731
Rgs10	3.40749	0.8935
Rgs12	-0.68533	-0.193727
Rgs2	-7.76673	-6.8045
Rgs3	6.5274	2.89897
Rhbdd2	0.238889	1.23932
Rhobtb2	1.61898	1.90483
Rhoc	0.80254	0.91472
Rin1	-0.211664	-0.403803
Rin2	1.85515	1.35057
Rin3	1.68078	0.647774
Rnase4	-9.40168	-6.63224
Rnaseh2a	-0.477098	-0.200202
Rnd3	-0.559828	-1.33304
Rnf144b	-4.82772	-2.90126
Rnf32	-2.49503	-1.35365
Rnf40	0.27367	0.163151
Rnf7	0.244824	0.175944
Rngtt	-0.379059	-0.439071
Rnls	8.10491	8.09396
Rock2	0.288207	0.92392
Rpl10a	-0.218072	-0.15022
Rpl11	-0.348986	-0.382604
Rpl12	-0.41183	-0.236487
Rpl13	-0.306476	-0.589773
Rpl14	0.164946	0.27421
Rpl31	-0.296089	-0.225278
Rpl32	-1.46475	-1.19302
Rplp2	-0.391307	-0.274511
Rprd2	-0.297369	-1.56401
Rps14	0.208903	0.163811
Rps17	-0.567892	-0.323822
Rps20	-0.764471	-0.373091
Rps23	-0.590253	-0.394522
Rps24	0.171008	0.483349
Rps27a	-1.0008	-0.187267
Rps3a1	-0.893162	-0.137705
Rragc	0.338355	0.216317
Rrp1b	-0.266336	-0.963066
Rrp7a	0.71494	0.386103
Rsu1	-0.514747	-1.09876
Rtkn	-0.649421	-0.229465
Rtn4r	-3.46766	-2.89979
Rtp4	5.01153	2.76486
Runx1	0.679048	0.259134
S100a10	-0.32526	-0.248406
S100a16	0.653073	2.23565
S100a4	3.59408	2.43701
S100a6	1.90657	1.91064
S100a7a	11.3639	7.92535
Samd12	0.583417	0.593008
Samd5	-6.69416	-9.15107
Sar1b	0.40974	0.384983
Sash1	0.480468	0.798775
Sbf2	-0.706381	-1.04696
Sbk1	-1.11798	-2.7853
Sbno1	0.212517	0.223514
Sbno2	1.03408	0.536831
Scamp5	8.47054	0.804529
Scarb2	-2.14205	-0.608398
Scd2	0.870797	0.310979
Scn8a	3.29703	1.69237
Scp2	-0.548887	-0.363237
Scyl1	1.4202	0.237994
Sdc2	-3.98629	-4.05674
Sdc3	4.57003	0.540482
Sdr42e1	0.699111	0.560762
Sec16b	-8.16096	-4.47116
Sec24b	0.329788	0.593828
Sec61g	-0.970834	-0.636891
Sel1l3	3.11963	2.20433
Sema3c	-1.17351	-0.995933
Sema4b	-0.910432	-0.48139
Sema4d	1.2681	0.569109
Sema4f	2.53354	2.0692
Sema5a	-2.27717	-5.19266
Sept9	0.39485	0.268348
Serbp1	-0.226957	-1.32444
Serinc5	-2.3407	-2.30301
Serpinb1b	-4.35393	-2.23515
Serpinb5	-4.25466	-3.74613
Serpinb6b	1.54247	0.92099
Serpinb9c	7.45349	4.1093
Serpine1	-0.796711	-1.0453
Sertad2	-0.448295	-0.35125
Sesn3	-0.771429	-0.378126
Setd5	-0.980632	-1.06962
Sfn	-3.0654	-2.4266
Sfr1	-1.39518	-0.404722
Sgk1	-1.96099	-2.88594
Sgk3	-1.04419	-0.501526
Sgms1	-0.229995	-0.721464
Sgms2	1.78956	0.536661
Sgpl1	0.216745	0.16427
Sgsm3	0.604597	0.632807
Sh2b2	-2.30664	-0.815293
Sh2d3c	-1.50995	-2.59216
Sh2d4a	-0.634309	-0.527722
Sh3bgrl2	0.736075	2.78089
Sh3bgrl3	-1.54799	-0.428183
Sh3bp2	1.87504	1.51097
Sh3bp4	0.893634	0.263962
Sh3bp5l	0.771775	0.32135
Sh3kbp1	-1.25502	-0.514621
Sh3pxd2a	-1.50814	-0.65737
Sh3rf2	-0.810362	-0.294545
Sh3tc1	2.07329	2.65453
Shb	0.54226	0.522898
Shf	-1.82909	-0.697607
Shisa4	2.72729	1.35662
Shprh	-0.579174	-0.289237
Siah1a	-1.1546	-0.603806
Sigirr	1.41088	5.27409
Sik1	1.22021	1.41418
Siva1	-1.37645	-0.701523
Skil	2.00466	0.731573
Slc10a7	-0.500541	-0.538283
Slc12a4	-1.17362	-0.809805
Slc12a5	3.70538	3.59533
Slc12a7	0.495513	0.228338
Slc14a1	-12.3751	-8.63237
Slc16a11	-4.25753	-2.11989
Slc1a4	-1.71243	-1.3028
Slc22a15	-2.26129	-0.769126
Slc22a4	1.93629	1.77732
Slc23a2	0.73802	0.78477
Slc24a3	3.65883	1.05971
Slc25a24	0.456303	0.690623
Slc25a3	-0.295361	-0.193461
Slc25a30	0.437029	1.39579
Slc25a43	1.91547	0.712014
Slc25a48	0.433749	0.617375
Slc26a9	6.49585	3.96646
Slc27a3	-0.761753	-2.62267
Slc2a1	-0.488711	-1.01481
Slc2a3	-3.46631	-3.06558
Slc2a9	-5.31424	-2.07774
Slc30a9	0.68964	0.997984
Slc35b3	0.853984	0.508887
Slc35e3	0.221376	1.25758
Slc35f5	0.356395	0.574426
Slc37a2	1.23046	3.07429
Slc38a6	1.69271	1.63659
Slc39a1	0.423055	0.63612
Slc39a11	0.24452	0.227241
Slc39a4	0.365154	0.847129
Slc3a2	-0.343847	-0.805523
Slc43a2	5.27649	3.82808
Slc44a2	2.17024	0.385818
Slc44a3	1.44134	3.41405
Slc45a3	1.85544	1.69118
Slc45a4	1.22874	0.397545
Slc48a1	1.6342	0.910291
Slc4a11	3.00385	2.95016
Slc4a3	0.469471	0.421134
Slc52a3	-3.92763	-2.32601
Slc5a10	-5.36636	-1.26296
Slc5a8	-2.2705	-2.40919
Slc6a14	6.56261	4.95613
Slc7a1	-1.19489	-1.02993
Slc7a6	-0.959873	-0.939219
Slc7a6os	-0.390272	-0.448583
Slc9a3r1	0.339068	1.00981
Slc9a9	-3.2861	-0.831652
Slco2a1	8.15109	2.67996
Slfn2	8.45586	10.7676
Slit1	-7.17891	-1.71673
Slitrk6	-10.5074	-3.44754
Slmap	0.686806	0.851754
Smad3	1.22431	1.27471
Smad5	-0.359177	-0.218174
Smad6	1.93699	0.624041
Smad7	2.32343	1.83827
Smarca2	-5.19172	-4.01376
Smarca5	-0.722215	-0.832016
Smc1b	6.2092	3.82984
Smc3	-0.848952	-0.319942
Smim13	-0.902856	-0.630611
Smo	-1.20635	-0.440343
Snai2	-5.73587	-3.91499
Snai3	1.29813	1.14896
Snapc1	0.5441	0.513739
Sncg	-9.5058	-8.65949
Snd1	-1.24065	-1.20317
Snrnp48	-0.913442	-0.909006
Snrpa1	-0.553154	-0.24588
Snx16	0.378984	0.789381
Snx18	-0.259645	-2.48439
Snx27	-0.277454	-1.14012
Snx5	0.842094	0.323313
Socs5	-1.234	-1.39205
Sorbs1	-1.49362	-0.956417
Sorbs3	1.95634	1.34885
Sord	-2.35089	-0.566098
Sostdc1	-4.14293	-12.3034
Sowahc	-1.21585	-0.372232
Sox15	-3.11485	-2.41902
Sox2	-1.94864	-1.22716
Sox6	-2.83227	-2.71826
Sparc	-4.39384	-5.34682
Spc24	-0.777461	-0.306692
Specc1	0.484863	0.521786
Spg20	0.489735	0.207711
Spin1	-0.292131	-0.347115
Spink5	-9.09347	-8.45383
Spop	1.07763	0.669843
Sprr1a	-2.16452	-1.42744
Sprr1b	-9.32557	-7.55937
Spry2	-2.09779	-1.89673
Srbd1	-0.777698	-0.915662
Src	1.11482	1.02881
Srd5a1	-1.28385	-1.31106
Srf	-0.986005	-0.910512
Srpk2	0.206765	0.89854
Srsf5	0.324875	0.309432
Ssbp2	-2.34306	-1.34355
Ssfa2	-1.79028	-1.91533
Ssr1	-0.185965	-0.605288
Ssr2	-0.571773	-0.414806
St3gal1	1.46848	2.20221
St3gal2	-0.497407	-0.280054
St3gal3	-4.35928	-3.26162
St5	1.18531	0.299868
St6galnac2	-5.22302	-2.95699
St7	-0.882902	-0.389991
Stab1	3.99588	3.07176
Stag1	-0.525436	-0.541391
Stard6	4.96385	1.95192
Stat3	0.593037	0.569738
Stim1	-1.29323	-1.01698
Stk11	0.310387	0.2219
Stox2	-11.2076	-9.32059
Stra6	4.67308	7.74808
Strn	-0.183656	-1.71552
Stx16	0.503574	0.197787
Styk1	4.51444	0.960598
Sulf1	-2.96603	-2.84886
Sulf2	-2.2841	-4.53341
Sun2	0.445922	0.886496
Svil	0.4868	0.261266
Swap70	-0.614225	-0.994123
Sybu	-2.38125	-1.76101
Syn3	-0.644967	-0.671125
Syne1	-0.890363	-1.01916
Synj2	1.38533	1.16034
Synm	-2.37349	-2.93257
Synpo	3.39739	3.34292
Synrg	0.60854	0.50027
Sys1	1.52578	1.32923
Syt11	0.763878	1.14729
Syt17	9.00102	6.56001
Syt2	4.84603	4.11775
Tacc2	-0.54554	-0.624771
Tacstd2	-1.33112	-2.07979
Taldo1	0.214931	0.395099
Tamm41	-1.25881	-1.48889
Tanc2	-2.76367	-2.61037
Tango6	-0.764032	-0.617259
Taok3	1.18835	1.44927
Tars2	-0.372129	-1.35919
Tasp1	0.469533	0.584346
Tbc1d1	0.402361	0.24123
Tbc1d10a	-1.3865	-0.28149
Tbc1d14	0.671826	0.960906
Tbc1d20	0.527048	0.762757
Tbc1d22a	1.16679	0.664472
Tbc1d30	-4.31759	-8.20093
Tbc1d8	-2.03917	-0.733222
Tbca	-0.224095	-0.238548
Tbcd	-0.696112	-0.43604
Tbl1x	0.487833	0.730242
Tbx3	-2.21719	-1.92253
Tcte2	1.97526	1.28343
Tdrd3	-1.12628	-0.255453
Tdrd7	0.859972	1.04867
Tead4	-0.602078	-0.397488
Tec	1.27956	1.45643
Tekt5	-5.10325	-5.17442
Tenm4	-3.47736	-2.53047
Tet2	-2.38768	-1.63721
Tet3	-0.470041	-0.436572
Tex10	0.22916	0.280994
Tfap2c	-4.9549	-5.19431
Tfap4	-0.712732	-1.56337
Tgfa	2.64967	1.46512
Tgfbi	-9.81187	-6.91002
Tgif2	-1.20045	-1.21156
Tgm1	1.73525	2.29339
Tgm2	5.54933	3.31253
Tha1	1.70503	8.76669
Thap11	-0.806973	-0.507845
Thbs2	-12.6424	-10.1266
Thoc2	0.422327	0.361783
Thoc7	0.438234	0.631909
Thra	-0.908103	-0.835373
Thumpd3	-1.30539	-1.12708
Tiam1	-1.56206	-0.794206
Tiam2	1.88633	2.06098
Tigit	2.09711	1.39986
Timp2	0.513878	0.243324
Timp3	-1.14614	-11.5355
Tirap	-0.674217	-0.408921
Tjap1	0.861343	0.764469
Tjp1	0.97761	0.199441
Tkt	0.487305	0.850501
Tle3	0.219557	0.856772
Tln2	0.388441	0.367919
Tlr2	3.11702	2.42023
Tmbim6	0.96183	1.21521
Tmcc3	-0.570461	-0.769381
Tmed10	0.311629	0.243219
Tmem107	-0.910403	-0.412229
Tmem115	0.351447	0.30636
Tmem154	-4.1131	-1.69587
Tmem168	-0.792489	-0.161877
Tmem17	1.03419	0.736297
Tmem170	0.788723	0.498983
Tmem179	4.25948	1.66792
Tmem184a	-2.53137	-0.824642
Tmem229b	-2.0976	-1.76105
Tmem230	0.535774	0.6229
Tmem243	0.977516	1.14161
Tmem39b	-0.981963	-0.82077
Tmem40	-0.468072	-0.406633
Tmem41b	0.265294	0.414126
Tmem44	-2.17826	-1.40708
Tmem51	-4.35824	-3.38056
Tmem63a	0.565481	1.02922
Tmem63b	0.402672	0.430759
Tmem64	-2.05951	-1.70601
Tmem65	-0.481748	-0.34283
Tmem80	1.37418	0.997901
Tmem97	-0.581677	-0.53337
Tmem98	-0.435893	-1.08685
Tmigd1	-12.9726	-6.15596
Tmod3	0.213756	0.137777
Tmprss11f	1.46842	4.96478
Tmprss13	-7.01016	-3.22732
Tmprss4	3.69792	3.70647
Tmprss7	-6.24189	-4.74299
Tmsb4x	-0.367442	-2.33962
Tmtc3	-2.11492	-0.548135
Tmtc4	-0.219855	-0.396883
Tmx1	0.408912	0.210901
Tnc	-8.86913	-8.73561
Tnfaip3	1.86757	0.915759
Tnfrsf18	-7.00449	-4.55975
Tnfrsf23	1.6455	1.31727
Tnfsf15	-1.21757	-1.78618
Tnfsf18	-5.49455	-4.9765
Tnk2	1.3309	0.990937
Tnpo2	-0.329056	-0.851841
Tnpo3	-1.0375	-0.616666
Tnrc18	0.751905	0.471214
Tnrc6b	0.453524	0.868119
Tnrc6c	-1.13357	-0.419737
Tns1	0.888574	1.90363
Tns3	1.04579	1.24498
Tns4	1.39659	1.70276
Tob1	0.835671	0.859282
Top1	0.430556	0.537124
Tpcn1	0.421207	1.2541
Tpd52	0.915405	0.984082
Tpd52l1	8.77392	0.804579
Tpra1	3.7536	3.69604
Tprg	-5.38325	-4.80424
Tprn	1.38016	0.870506
Tpst1	-2.09388	-0.411148
Tpx2	0.301475	0.443222
Traf1	10.7251	1.09317
Traf4	1.14382	0.56528
Trappc10	0.858142	0.159358
Trappc8	0.170102	0.250261
Trappc9	0.2722	0.375892
Trim13	-1.65239	-0.781385
Trim2	-2.95737	-0.992466
Trim25	1.37051	1.1658
Trim29	-3.0739	-1.17934
Trim44	0.360456	0.474881
Trim56	0.432162	1.25287
Trim8	0.968547	0.988735
Trmt5	0.369504	0.546762
Trmu	1.3314	1.22695
Trnp1	-1.49541	-1.86872
Trp63	-9.8404	-6.66696
Trp73	-10.7462	-9.08957
Trps1	-5.54018	-5.67789
Trub1	-1.08794	-0.755795
Tspan1	7.87361	2.33849
Tspan11	8.97373	11.3985
Tspan12	-2.6615	-2.53819
Tspan14	0.979083	0.720751
Ttc23	-1.3568	-1.01312
Ttc28	-2.52918	-2.97752
Ttc37	-0.861934	-0.442032
Ttc39b	-0.296954	-0.314822
Ttyh3	1.08887	0.369268
Tuba1a	-0.344823	-1.71274
Tubb2b	-8.52989	-3.45499
Tubb6	0.577298	0.569662
Tubgcp3	-0.201987	-0.940903
Tulp3	-0.887058	-0.677257
Tulp4	0.626299	0.58412
Twsg1	-0.620496	-0.302772
Txn2	0.381665	0.242838
Txndc17	-1.62382	-0.314685
Txnrd2	0.585312	0.836671
Uaca	0.547699	0.886735
Uap1	-0.215373	-0.3183
Ubac1	-0.493622	-0.536381
Ubc	0.703218	0.808452
Ube2b	0.400191	0.300819
Ube2cbp	-2.29736	-0.712987
Ube2e1	1.16867	1.7013
Ube2e2	1.51132	1.83862
Ube2q2	0.512331	0.322079
Ube2v1	0.9475	0.623448
Ube2v2	-1.20401	-1.29832
Ube2z	0.436184	0.170371
Ubl3	1.1101	1.83825
Ubn1	-0.651728	-1.14077
Ubr5	0.796234	0.160634
Ugcg	1.07278	0.59306
Ugp2	-0.577656	-0.483054
Ugt1a6a	-6.07622	-4.5108
Ugt1a6b	-4.35726	-2.6266
Unc119	0.805727	0.631281
Unc13a	2.98784	2.14979
Unc5b	1.89115	0.752413
Unc79	-6.13713	-3.28375
Unk	0.262112	0.437333
Upf2	-0.706788	-0.284014
Upk3b	4.9195	4.97012
Upk3bl	0.68394	0.92315
Urb1	-0.667512	-0.450936
Use1	-0.505032	-0.850837
Uso1	0.380335	0.231624
Usp12	-0.307465	-0.351329
Usp2	-3.24145	-2.91115
Usp24	-0.357564	-1.30664
Usp25	0.554847	0.743471
Usp28	-0.588219	-0.468489
Usp31	-0.998833	-0.761572
Usp36	-1.25261	-0.602271
Usp46	0.694178	0.189686
Usp53	0.251166	0.930689
Usp6nl	0.540712	0.417026
Usp9x	0.88005	0.720577
Uspl1	-0.306057	-0.23577
Ust	2.03327	1.65115
Utp20	-0.162185	-0.855286
Utrn	-0.224673	-0.334584
Vamp2	1.71262	0.954342
Vamp8	0.917469	1.37023
Vapb	0.798961	0.313771
Vdr	-4.19725	-4.10171
Vegfa	1.11627	1.51295
Vgll3	-1.16494	-1.84173
Vgll4	-0.938361	-0.710013
Vill	1.66044	1.23667
Vim	-8.91674	-11.2007
Vmp1	0.799889	0.740723
Vopp1	-0.267073	-0.681646
Vps13a	-0.476382	-0.372295
Vps26b	-0.506659	-0.325392
Vps35	-0.309083	-0.151528
Vps54	-0.918786	-0.455757
Vps8	-0.868427	-0.930789
Vsig8	-7.47601	-3.69751
Vsnl1	-8.20083	-5.65195
Vtcn1	4.93317	3.26312
Vti1a	-0.699237	-0.232785
Vwa1	-5.3072	-4.58701
Vwa2	-2.34351	-1.68884
Wac	0.890689	0.229476
Wasf2	-0.835684	-0.442391
Wdr43	-0.261301	-1.2788
Wdr5	-0.438552	-0.58635
Wdr54	-1.4548	-1.04169
Wfs1	1.71225	1.89905
Wipf2	0.513938	0.45066
Wnt10a	0.529195	0.958704
Wnt3a	-12.006	-9.97513
Wnt4	-2.35221	-0.428883
Wnt7a	5.01788	1.37649
Wnt7b	2.95019	2.16672
Wsb1	0.564004	0.207812
Wwp2	-0.263724	-0.441159
Xaf1	2.02125	2.44733
Xiap	0.806691	0.642028
Xirp1	-4.63257	-2.2125
Xpo1	-0.228959	-0.371825
Xrcc1	-0.343377	-0.53535
Xrcc5	-2.00905	-1.01318
Yeats2	-0.434009	-0.309526
Ypel2	1.66992	2.57119
Ypel5	0.575702	0.918903
Ythdf2	-0.588792	-0.191339
Ywhab	0.847358	0.488802
Ywhag	0.543807	0.434457
Ywhaz	0.167401	0.136892
Zbp1	4.7271	3.45595
Zbtb10	0.40104	0.844807
Zbtb20	1.65204	0.603145
Zbtb38	0.499959	0.352713
Zbtb7c	2.97481	1.5778
Zbtb8a	-0.976727	-0.627385
Zc3h13	-0.797693	-0.594172
Zc3h3	0.504129	0.819851
Zc3hc1	-0.614306	-0.503345
Zcchc9	-0.440662	-0.330333
Zdhhc13	0.873207	0.512625
Zfand5	0.349262	0.343579
Zfp217	1.32704	0.462973
Zfp282	-0.529581	-0.71091
Zfp35	0.450352	0.342156
Zfp365	-3.56274	-3.02025
Zfp36l1	0.853466	0.664873
Zfp36l2	-0.596687	-0.943384
Zfp37	-0.805216	-0.837562
Zfp46	-1.21875	-0.887377
Zfp473	-0.608739	-1.25912
Zfp53	0.509353	0.917701
Zfp563	-0.700995	-0.369328
Zfp608	1.15397	0.584721
Zfp661	-1.11217	-1.15462
Zfp800	-0.485647	-0.310691
Zfp90	-0.345258	-0.673412
Zfp954	-0.715149	-0.781361
Zhx2	-0.607213	-0.814731
Zmat5	-1.1702	-0.512051
Zmiz1	1.56199	1.79096
Zmynd8	0.807528	0.829426
Znhit1	0.234475	0.705212
Znrf2	-0.511396	-0.780236
Znrf3	-1.09131	-0.41272
Zscan2	1.39267	1.13637
Zswim4	0.724191	1.07788
Zswim7	-0.96968	-0.488499
Zw10	-0.348735	-0.941895
Zwint	1.18261	0.482258
Zxdc	0.544178	1.21128
Zzef1	-0.44798	-0.47009

## Sheet: Ind Targets Combined B7E11_B4E8
	B7E3_vs_B7E11	B7E3_vs_B4B8
1190002N15Rik	-0.376307	-1.16481
1700001O22Rik	-5.28799	-4.46785
1700017B05Rik	1.03452	0.712048
1700029H14Rik	-4.48834	-4.49295
2010107E04Rik	-0.505248	-0.242102
2310007B03Rik	3.17726	3.45566
2410004B18Rik	0.697027	0.434692
2410089E03Rik	1.25239	1.04139
2700060E02Rik	0.308354	0.726026
2810474O19Rik	1.09407	1.00628
4833427G06Rik	-3.00518	-1.19045
4930402H24Rik	1.3017	1.22299
4930452B06Rik	-6.11195	-9.07573
4930453N24Rik	-0.268626	-0.480261
5730508B09Rik	0.405949	1.25151
6030419C18Rik	3.30596	2.00599
9230110C19Rik	-2.86839	-1.22889
A430105I19Rik	2.34419	2.00795
Aar2	0.489917	0.503155
Aatf	-0.533429	-0.672629
Abca12	-5.00212	-4.08458
Abca7	0.927114	1.32583
Abcc3	6.85764	4.50452
Abhd2	1.85269	0.53702
Abhd6	0.772764	0.655818
Abl2	-1.73961	-0.407561
Abtb2	0.512986	0.424707
Acaa2	0.699404	0.429152
Acaca	-0.283413	-0.313382
Acad8	-0.642319	-0.420179
Acads	0.481048	1.15995
Ace2	-4.20931	-3.59315
Acer3	-0.722043	-0.286081
Acox2	2.87361	2.27453
Acsbg1	1.40884	2.41459
Acsl1	-0.532008	-1.44582
Actr10	0.343195	0.644955
Actr3b	-8.27187	-8.05027
Acvr1b	0.373644	0.90385
Adam19	-5.43493	-4.13024
Adam28	-2.59168	-1.02961
Adam8	3.14822	0.908195
Adamts17	-1.6692	-1.99286
Adamts6	-0.942845	-2.25733
Adamtsl5	-1.6614	-1.50026
Adarb1	-1.24943	-0.654271
Add1	0.83279	0.243062
Add3	-1.73464	-0.418007
Adnp	1.10048	0.593386
Ado	-0.261565	-0.277608
Adora2b	-3.39034	-1.13641
Adpgk	-0.514717	-0.267903
Adrb2	-1.36778	-1.05355
Adrb3	-9.25334	-6.40802
Adrm1	0.827352	0.514619
Adssl1	5.11127	8.4048
Afap1l2	-1.47093	-0.371944
Aff1	0.937065	0.730918
Agap1	-0.613513	-0.728381
Agap3	-0.215869	-0.210498
Agpat5	-0.707827	-1.3072
Ahcyl1	0.975029	1.37545
Ahi1	-2.33971	-2.07455
AI661453	0.71092	0.412507
Aicda	2.43884	3.80283
Ajuba	-1.21882	-0.165521
Akap6	-2.91314	-2.76108
Akirin1	-0.426857	-0.28917
Aknad1	-12.5282	-5.48162
Aldh2	1.04366	1.54636
Aldh3a2	0.773226	1.1015
Amdhd1	-7.47088	-6.3347
Amn1	0.61325	1.68895
Ampd1	-3.28658	-1.67987
Ampd3	2.58672	1.42704
Anapc10	-0.806134	-0.719557
Anapc4	0.57702	0.68113
Ang	-9.10656	-5.97117
Angptl2	-6.82473	-6.76475
Angptl4	10.3534	2.70557
Ank2	-2.25513	-1.47166
Ankib1	0.93554	0.24165
Ankk1	-8.61317	-7.50919
Ankrd10	-1.17716	-1.06447
Ankrd28	1.10676	0.286686
Ankrd35	-5.95373	-4.88222
Ankrd44	-2.94263	-2.23896
Ankrd46	0.389415	0.478014
Ankrd50	0.68892	0.381866
Ano1	6.07755	2.71282
Ano3	-8.33272	-5.77133
Antxr1	-5.30188	-4.25836
Anxa3	1.3369	0.693733
Anxa8	-2.18629	-1.34502
Aox1	0.483393	1.45024
Ap1s3	-0.506719	-0.399022
Ap5b1	1.5486	0.448634
Ap5s1	0.748202	1.03313
Apbb2	1.14581	1.4416
Aph1b	-3.13663	-2.25129
Apip	0.508115	0.279663
Apobec1	0.835612	2.06257
Apol7a	0.597273	2.52342
Appbp2	0.433801	0.382152
Aqp2	4.25074	2.62931
Aqp5	7.36123	2.53664
Arf3	0.811864	0.483251
Arhgap10	-0.795778	-0.941558
Arhgap18	0.320872	2.24477
Arhgap22	0.814232	0.848782
Arhgap23	-0.551858	-0.331604
Arhgap27	0.344274	0.586039
Arhgap32	-1.39564	-0.649086
Arhgap40	0.858038	1.3529
Arhgap5	-0.870557	-0.243525
Arhgdib	0.500888	6.26608
Arhgef10	-0.963494	-1.86745
Arhgef10l	2.56793	2.70299
Arhgef12	-0.849049	-0.798436
Arhgef16	-1.48119	-0.605334
Arhgef2	1.02062	0.421394
Arhgef28	-1.63826	-0.81726
Arhgef3	4.41437	1.77139
Arhgef37	-4.07017	-2.54571
Arhgef4	-4.94517	-1.71915
Arhgef40	0.962769	0.43927
Arl15	-2.40318	-2.03137
Arl6	-0.89843	-0.369852
Arl8b	0.489577	0.54382
Armc9	-0.831797	-0.658188
Arnt	-0.912887	-1.81339
Arntl	-2.92913	-1.37366
Asah2	0.341118	0.860941
Asap1	1.20747	0.233435
Asb2	11.4939	13.9229
Asns	-1.01672	-1.11466
Asnsd1	-1.54991	-0.23466
Asph	-0.924286	-1.32204
Ass1	-1.95694	-1.4144
Atf6	0.41031	0.282466
Atf7ip	0.542495	1.35193
Atg10	-1.48561	-0.651145
Atg4a	0.573879	1.68359
Atg7	-0.989584	-1.08391
Atl1	1.0039	1.67785
Atl2	-0.243514	-1.04424
Atoh8	-3.47032	-4.08054
Atox1	0.301432	0.467656
Atp11a	-0.489969	-1.36701
Atp11b	0.222108	0.404066
Atp1a1	-0.403572	-0.226898
Atp2b4	3.10276	1.73056
Atp2c2	0.494379	1.83106
Atp5l	-0.471049	-0.345119
Atp6v1c1	0.433772	0.499829
Atp6v1c2	-2.61853	-5.71781
Atp6v1d	0.760324	1.44653
Atp7a	0.391036	1.04907
Atp8b1	0.766881	0.735165
Atp8b4	-4.41648	-3.92235
Atp9a	1.47766	1.35787
Atrnl1	-0.902715	-0.857163
Atxn10	1.70709	0.720984
Atxn2	0.426529	0.437991
Atxn7l1	1.92948	1.04205
Atxn7l3b	-0.966577	-1.1071
Aurkb	-0.374637	-0.210793
Auts2	-7.79666	-7.50875
Axin2	-6.47922	-4.89835
B3gnt2	-1.38329	-1.25578
B3gnt8	-6.51108	-4.20043
B4galnt3	1.80693	0.53971
B4galnt4	-1.86068	-2.26726
B4galt1	0.366341	1.11639
Batf3	-3.85671	-3.24872
Bax	0.481003	0.424937
Bbc3	0.990366	0.768981
BC029722	2.38231	1.17971
Bcar1	1.41989	0.47281
Bcar3	0.520739	0.716494
Bcat2	-0.652168	-1.32103
Bcdin3d	1.17317	0.552966
Bcl11b	-7.21859	-6.58987
Bcl2l1	1.82076	1.20857
Bcl2l11	1.06177	1.71347
Bcl2l14	4.05728	4.08373
Bcl3	5.81301	1.21159
Bcl7a	-1.33984	-0.702803
Bcr	1.13605	0.645124
Bdh1	3.99391	2.93666
Bdnf	-1.40942	-5.98409
Bfsp2	7.39235	3.36801
Bhlhe40	3.35817	1.68375
Bid	1.07425	0.835132
Bin1	1.46028	0.95375
Birc2	-0.781067	-0.549518
Blm	-0.543304	-0.379698
Blmh	-1.13203	-0.398625
Blnk	0.227508	0.418776
Bmp6	-3.27711	-1.47732
Bmp7	-6.76456	-5.18972
Bmpr1a	-0.576433	-0.339131
Bnc1	-3.29818	-1.47857
Bnipl	-0.52122	-1.59246
Brip1	-0.430071	-0.542343
Brms1l	0.568825	0.707345
Bsg	0.40439	0.457474
Btaf1	-0.549147	-0.787214
Btbd11	-1.34744	-0.279175
Btf3	-0.447935	-0.148667
Btg1	0.841749	1.17523
Btn2a2	3.66334	5.67052
C1d	-0.793187	-0.204828
C330007P06Rik	0.826992	0.760968
C77370	7.74194	8.72682
Cacna1a	2.90052	1.76097
Cacna1g	-2.55168	-1.96207
Cacul1	-0.81244	-0.246552
Cacybp	-1.16411	-0.426421
Calcoco1	1.35172	1.79271
Calhm2	-4.74289	-3.09299
Camk2d	-0.972705	-0.43081
Camk2g	0.849402	0.506578
Camsap1	-0.401738	-0.372554
Camsap2	-1.39717	-0.948628
Camsap3	-0.333416	-1.02731
Camta1	-0.648363	-3.27498
Cand2	-2.43445	-1.64049
Canx	-0.863632	-0.262835
Capn2	0.556907	0.523022
Capns1	0.457722	0.360308
Capza2	-0.415648	-0.245043
Car12	-5.7752	-5.069
Card10	1.72093	0.437408
Casp14	-8.30338	-6.95701
Casp8	0.705914	1.52156
Casq2	-5.11738	-2.30884
Cast	-0.618109	-0.245592
Casz1	-2.69985	-2.13436
Cav1	-1.37501	-0.827143
Cav2	-1.48053	-0.537038
Cbfa2t2	0.259136	0.578599
Cblb	1.18752	0.970467
Cbr2	-5.55819	-4.15573
Cbs	-4.20141	-4.32428
Ccdc114	-5.61614	-5.87367
Ccdc115	-0.44608	-0.735624
Ccdc12	1.23127	0.770999
Ccdc138	-0.7487	-0.621733
Ccdc167	-0.715967	-0.934159
Ccdc58	-0.574866	-0.655455
Ccdc71	0.462456	0.352183
Ccdc71l	0.808941	3.6138
Ccdc88c	-0.730369	-0.677761
Ccl20	9.4803	2.0772
Ccnb2	1.26276	0.636694
Ccnd1	2.01784	0.497232
Ccnd2	-2.23279	-1.80405
Ccne1	-0.537458	-1.122
Ccnf	-0.526546	-0.520081
Ccny	0.486618	0.342461
Cct4	-0.409145	-0.178632
Cct5	0.296124	0.142024
Cd109	-5.85408	-3.49394
Cd276	0.410132	1.04955
Cd36	-5.58437	-3.51859
Cd44	-0.563697	-0.511514
Cd47	0.617726	1.07858
Cd80	-7.38543	-2.79937
Cd82	1.70164	2.5292
Cd9	-0.877522	-0.666462
Cd93	2.32344	2.49848
Cdc14a	0.438416	0.909845
Cdc14b	-0.60948	-0.587711
Cdc42bpg	0.515779	0.601202
Cdc42ep3	-1.09184	-1.77617
Cdca4	-1.06557	-0.854812
Cdh13	-3.48696	-2.92688
Cdh3	-1.41246	-1.92809
Cdip1	-0.600393	-0.855038
Cdk18	0.985493	0.627063
Cdk5r1	2.36373	1.06682
Cdkal1	-0.64029	-0.513589
Cdkl3	1.17592	0.660518
Cdkn1a	0.408931	0.627069
Cdkn2aipnl	1.23049	0.6653
Cds1	-4.36986	-4.05073
Cdv3	1.61972	0.433481
Cebpb	1.95939	0.981115
Cebpg	-0.64138	-0.355643
Cecr2	1.98598	3.23574
Celf3	-1.54497	-2.02327
Celf4	0.447593	1.31297
Celsr2	-2.36052	-0.41535
Cenpa	0.164142	0.342494
Cenpo	-0.735219	-0.344137
Cenpt	-0.530335	-0.398953
Cep164	2.30353	1.62438
Cep78	-0.376476	-0.965995
Cerk	-1.96979	-0.604334
Cers3	-1.84977	-1.16268
Cers5	0.731406	0.26699
Ces2e	-8.67703	-3.17278
Ces2f	-7.32757	-3.64469
Ces2g	-6.07911	-3.49241
Cggbp1	-0.248465	-0.344943
Cgnl1	7.64435	1.93721
Chac1	1.28029	0.634528
Chchd3	-0.957375	-0.574284
Chchd6	0.484668	0.829941
Chd9	-0.702364	-0.415913
Chdh	-5.01532	-4.32859
Chid1	-0.804756	-0.467268
Chl1	-5.3108	-8.17327
Chmp6	0.419308	0.683522
Chst11	-6.57413	-2.18563
Chst15	-7.03809	-6.42028
Chsy1	-0.89225	-0.809897
Cited2	1.60583	0.258802
Cited4	1.91617	7.54572
Ckap2	-0.389195	-0.258085
Clasp2	-0.966902	-0.491408
Cldn1	-5.55686	-5.39943
Cldn4	3.17382	1.88538
Clmn	2.59685	1.16014
Cln8	-0.711609	-0.691903
Clns1a	-0.346509	-0.326256
Clock	-0.966135	-0.428199
Clpb	-0.258829	-0.301477
Clta	0.196565	0.440731
Cluh	-0.338701	-0.588375
Cmip	-0.321759	-0.515899
Cnksr3	-5.3473	-5.86797
Cnn3	0.490325	0.24192
Cobl	-1.39834	-0.702046
Cobll1	0.531561	0.470942
Col16a1	-5.63699	-4.48621
Col17a1	-9.35407	-7.03489
Col18a1	-1.09682	-0.589374
Col4a2	-8.88392	-10.3647
Col4a5	-1.09797	-0.572979
Col5a1	3.0395	4.97364
Col6a1	-3.28089	-3.724
Col7a1	1.28186	1.02422
Col8a1	2.0842	1.68081
Commd8	0.195848	0.287678
Comt	-0.492846	-0.244589
Copb1	-0.233294	-0.25446
Copg2	-1.85557	-0.63776
Corin	-5.07203	-3.40192
Coro1c	-0.397909	-0.676004
Coro2a	-0.853677	-0.48335
Coro6	3.06439	0.68713
Cotl1	-0.665288	-0.7958
Cox10	-0.721656	-0.768847
Cp	8.67708	1.96155
Cpd	-0.466921	-0.286928
Cpne5	0.688566	2.73961
Cpox	-1.72509	-0.361196
Creb1	-1.36135	-0.666955
Crebl2	1.86678	2.47853
Crim1	-0.680245	-1.04777
Crip2	-4.00876	-4.29497
Cry1	-1.40784	-0.585483
Cryba4	5.64798	6.62639
Crybg3	-1.01076	-0.995329
Cs	-1.06924	-0.174875
Csf1	4.63909	1.78994
Csnk1a1	0.141423	0.246563
Csnk2a1	0.151142	0.187009
Csrp1	-1.17651	-2.14232
Cstb	1.81453	1.51989
Ctdspl	-0.366798	-0.286903
Ctif	1.15678	0.572997
Ctnnal1	-1.05167	-1.08551
Ctnnb1	0.909926	0.759869
Ctnnbip1	-1.73625	-1.53403
Ctse	4.41049	7.79299
Ctsl	0.642416	0.763351
Ctso	-2.4639	-1.42889
Cttn	1.6443	0.956425
Cul4b	1.43904	1.0047
Cwc27	-0.606805	-0.654736
Cx3cl1	6.23341	2.65564
Cxcl1	3.99874	3.96984
Cxcl2	5.33916	5.32191
Cxcl5	4.28219	4.99307
Cxxc5	-3.75533	-1.71189
Cyb5b	-0.953517	-0.469995
Cyb5r3	0.744531	0.920475
Cyp20a1	0.425565	0.587887
Cyp21a1	9.128	3.67419
Cyp26b1	-4.01773	-5.58521
Cyp2j6	-5.41563	-2.61105
Cyp2j9	-8.72856	-4.84786
Cyp2s1	-4.14219	-3.13529
D10Jhu81e	0.408965	0.446626
D16Ertd472e	-3.18787	-1.56771
D430042O09Rik	-0.590798	-1.37587
D5Ertd579e	1.24121	1.19325
D6Ertd527e	-4.80032	-3.47606
Daam2	-2.68479	-2.38085
Dab2	-6.24071	-6.71657
Dact2	-3.74869	-2.91
Dag1	0.455817	0.455164
Dagla	2.74045	9.25942
Dapl1	-9.06963	-7.25814
Dbi	-1.16254	-0.393289
Dcaf4	0.316375	0.577026
Dck	-0.441351	-0.682369
Dcp1a	0.517008	0.532379
Dcps	-0.36369	-0.931603
Dctn4	0.209431	0.242883
Ddah1	9.91447	2.07211
Ddhd1	-0.816859	-0.932306
Ddi2	-0.427524	-0.599911
Ddit3	0.334322	1.18229
Ddit4	1.28306	2.48903
Def6	-1.0498	-0.377205
Dennd2a	-5.22655	-5.74745
Dennd2c	-3.71727	-1.06495
Dennd3	1.20358	1.26121
Dennd6b	0.552832	0.659735
Denr	0.665221	0.56058
Depdc7	-0.33836	-0.882742
Derl1	0.516688	0.752346
Dgka	-3.70368	-1.89368
Dgkh	-3.87036	-2.51085
Dhcr24	-1.06872	-0.294997
Dhrs3	2.48713	2.96796
Dhx40	-0.371318	-0.548707
Diexf	-0.938802	-0.441745
Dlc1	-4.3362	-7.19094
Dlg1	1.57728	1.16807
Dlg5	0.743858	1.13367
Dlgap4	0.431678	0.45005
Dll1	-3.58284	-3.05898
Dlx3	4.58439	3.48051
Dlx4	2.82353	1.99773
Dmkn	-7.47401	-6.08313
Dnaja2	-0.582032	-0.620987
Dnaja3	-0.168583	-0.839445
Dnajb1	-1.61654	-0.964224
Dnajb12	0.754069	0.473034
Dnajb6	0.635512	0.274498
Dock4	-0.834553	-2.16549
Dock5	1.1657	0.46134
Dock6	-3.85693	-1.20081
Dock8	1.24011	0.328947
Dok4	-0.969701	-0.54456
Dpf1	-5.63265	-5.58041
Dpyd	-5.86241	-10.6409
Dpysl5	-6.57546	-6.86384
Dram1	-5.65398	-5.27876
Dsc1	-10.535	-7.69689
Dsc2	-3.96922	-2.23923
Dsc3	-4.02506	-2.93292
Dse	-5.03572	-4.21074
Dsel	-1.35079	-0.906583
Dsg3	-10.5396	-9.01537
Dsp	-3.38381	-1.9632
Dst	-2.2623	-1.2572
Duox1	-6.33096	-7.16315
Duoxa1	-3.03652	-4.39467
Duoxa2	-4.12503	-4.11946
Dusp1	-1.97517	-2.52472
Dusp10	2.41354	0.837859
Dusp16	0.442016	0.230503
Dusp18	1.4194	1.27217
Dusp4	2.32518	0.227825
Dusp6	-3.39175	-1.90008
Dynap	3.39872	1.46857
Dynll1	-0.332595	-0.34403
Dyrk3	0.961601	0.305683
E2f3	-0.288773	-0.49772
E2f7	-1.34413	-1.55987
Ebag9	0.535269	0.620184
Ece1	-1.37596	-1.74483
Echdc3	0.846056	1.54497
Ecm1	-1.0005	-1.20098
Eda2r	-5.19931	-2.98228
Edem1	0.241312	0.36284
Edn1	3.29555	0.945195
Eed	-0.386272	-0.363091
Eef2	-0.569468	-0.375152
Efhd2	1.08417	0.620013
Efnb1	-3.62104	-1.34242
Efs	-4.4495	-6.28895
Egfr	0.385735	0.526456
Ehd2	-0.24083	-0.653279
Ehd4	1.61519	1.25834
Ehf	1.38463	5.42124
Eid1	-0.775078	-1.0305
Eif1b	0.884142	0.497411
Eif2a	-0.71025	-0.217493
Eif2b5	-0.966952	-0.292699
Eif2s1	0.547562	0.327941
Eif3l	0.189857	0.189504
Eif4e3	-5.37347	-4.42707
Eif4ebp1	0.527926	0.173809
Eif4enif1	-0.972869	-0.263507
Eif6	0.511453	0.568728
Ell2	0.33544	0.525076
Elovl5	-1.11271	-0.612311
Eml6	-1.37842	-1.98416
Enc1	0.922137	0.217057
Engase	-5.42609	-2.42303
Entpd3	5.62537	2.7887
Ep300	0.666177	0.563733
Epha1	-0.675332	-1.84925
Epha2	0.803188	0.583226
Epha7	-7.24041	-7.21249
Ephb3	-0.455102	-0.432703
Ephb6	-0.53186	-0.808754
Eps15l1	-0.458535	-0.795057
Eps8l2	0.919306	0.969172
Ercc5	-1.87426	-0.237698
Ergic1	-0.377881	-0.796847
Ergic2	0.90224	0.368465
Erp29	-0.542012	-0.348777
Errfi1	1.55204	1.5928
Esr1	-8.37364	-6.80105
Esrra	0.724061	0.531481
Esyt1	-0.74537	-0.629366
Etnk1	0.916567	0.568286
Ets1	-0.679571	-0.412775
Ets2	1.16404	1.42639
Etv4	-1.01091	-0.507864
Etv5	-2.02634	-2.59262
Eva1c	0.380822	0.904571
Ewsr1	-0.638062	-0.411842
Exoc3	-0.36139	-0.578717
Exoc5	-0.181749	-0.62647
Extl3	-0.778899	-0.33386
Eya2	4.77397	3.08067
Eya4	-0.99683	-7.51823
Ezr	1.28458	0.425085
F2rl1	-6.59289	-6.55276
F3	-3.2238	-1.87239
Fabp5	2.48656	1.36654
Fads1	-2.65451	-1.93034
Fads2	-1.45543	-0.942166
Fam102a	0.411691	1.86104
Fam107a	3.39365	2.43683
Fam107b	1.2888	0.615428
Fam118a	0.614742	0.34907
Fam120a	-0.677341	-0.449248
Fam126a	-0.540483	-0.22524
Fam129b	0.632275	0.423577
Fam131c	4.04416	3.30088
Fam136a	0.826567	0.413919
Fam160a1	-2.01231	-0.848602
Fam162a	-0.844593	-0.518814
Fam167a	-2.77012	-0.53917
Fam189a2	3.5008	0.84383
Fam198b	1.87726	3.80758
Fam207a	1.04581	0.38769
Fam20a	-8.0697	-3.05347
Fam20c	3.21303	1.17943
Fam212a	-4.65913	-2.567
Fam212b	-2.56059	-0.314635
Fam213a	2.3501	3.86419
Fam25c	-9.56195	-7.96331
Fam43a	-4.36776	-1.4605
Fam53b	-2.64847	-0.928978
Fam57a	-1.20556	-1.08638
Fam76b	-0.616834	-0.49147
Fam83b	-3.10395	-1.80099
Fam89a	-6.11101	-5.94377
Fam98a	-0.610482	-1.12293
Fancc	-0.504693	-0.485689
Far1	-0.683135	-0.800774
Fas	0.679931	2.096
Fat1	-1.03581	-0.958272
Fat2	-4.31151	-2.10525
Fbl	-0.2571	-0.709405
Fbln1	-9.48679	-5.86831
Fbln2	3.93269	4.88507
Fbxl17	0.403768	0.393132
Fbxo11	-0.325275	-0.514831
Fbxo21	-1.61453	-0.429304
Fbxo22	0.207298	0.731105
Fbxo30	-0.608843	-0.323178
Fbxo32	2.9479	2.88137
Fbxo36	1.93323	1.03023
Fbxo7	-0.900969	-0.878732
Fbxw4	0.791649	0.252155
Fcho2	0.45967	0.402352
Fchsd2	0.630366	0.64976
Fdxacb1	-1.10636	-0.727889
Fgd6	0.446876	0.937141
Fgfbp3	-2.63529	-2.53146
Fgfr2	-2.94699	-1.50248
Fgfr3	-2.69972	-1.9405
Fhdc1	-0.319652	-0.841108
Fhod3	0.721282	0.486016
Fignl1	-0.965672	-0.409461
Fignl2	1.92661	1.44819
Fis1	0.257911	0.783312
Fkbp1b	-2.59923	-4.64045
Fkbp9	-0.744261	-1.22631
Flcn	0.272812	0.283859
Flrt2	-6.25757	-7.19604
Flrt3	-6.04308	-6.36998
Fmr1	0.796759	0.341582
Fnbp1l	0.680394	0.642432
Fndc3a	-0.354479	-0.325161
Fnip2	-0.850698	-0.426676
Fntb	0.568997	0.455826
Focad	-0.536539	-0.595368
Fosl2	-0.798013	-1.26593
Foxc1	-1.31433	-1.15646
Foxn1	-3.56228	-2.72228
Foxn2	-1.6433	-1.81213
Foxo1	-1.05376	-0.932164
Foxq1	0.819776	3.43739
Fras1	-1.73296	-4.56484
Frk	2.5229	1.71782
Frmd6	0.338169	0.814931
Frmd7	-6.32729	-6.08182
Frmd8	1.19549	0.183921
Fscn1	1.27679	0.429892
Fsd1l	-2.29809	-2.83005
Fst	-4.69157	-6.18909
Fstl3	-9.5343	-8.86113
Fth1	0.844942	0.229132
Ftl1	2.87104	0.794694
Fto	-0.712532	-0.611316
Furin	0.552242	0.845647
Fut10	-1.80138	-0.969786
Fut9	-11.693	-9.70581
Fxyd3	-4.62577	-4.40045
Fzd5	-1.17369	-1.45037
G6pc3	0.331682	4.51069
Gab1	-0.657632	-1.17856
Galnt18	-10.0656	-8.46599
Gan	-0.523807	-0.475113
Gapdh	-0.661446	-0.467181
Garnl3	-2.32648	-1.01716
Gas6	-5.0725	-3.34175
Gas7	0.941244	2.79867
Gata4	9.06072	9.04977
Gatsl3	-3.96783	-1.15038
Gba	0.674618	0.416492
Gcc2	1.33423	1.04642
Gch1	4.97912	1.57064
Gclc	-0.726386	-0.269555
Gdf15	-2.64024	-5.44323
Gdpd5	2.7003	2.50546
Gfod2	-0.456721	-0.504236
Gfpt1	0.465618	0.530528
Gga2	-0.312607	-0.595569
Ggh	-1.45679	-1.06373
Ggt5	-7.23586	-8.22354
Ghr	-0.377285	-0.304679
Git2	0.372891	0.894662
Glcci1	-1.04377	-0.958901
Gli3	-2.0498	-2.881
Glis3	-0.775199	-0.876523
Glrb	-5.44358	-8.71314
Glrp1	3.93855	2.40734
Gls	-0.461384	-0.760526
Glt28d2	-2.73653	-0.823926
Glul	1.66182	7.98462
Gm94	-9.96544	-4.15653
Gmpr	2.97081	2.50568
Gna13	-1.00421	-0.566329
Gna15	-3.51253	-1.57775
Gnat3	-4.9679	-6.09615
Gnb1l	-2.18125	-1.1781
Gne	1.36572	0.653552
Golga7	-0.808239	-0.821526
Golim4	-2.09224	-1.97684
Gorab	-0.695732	-0.33595
Got1	0.680177	0.434226
Got2	-1.19382	-0.617172
Gpam	-0.815027	-0.470643
Gpatch2l	0.44716	0.755169
Gpcpd1	0.69196	0.806583
Gpd2	-0.396715	-1.11621
Gpn2	-0.547912	-0.420175
Gpr135	-3.39306	-3.89401
Gpr161	-1.88941	-1.31323
Gpr20	-7.26482	-4.13438
Gpr87	-1.70782	-0.468466
Gpt2	0.541464	0.488981
Gpx2	-0.495092	-0.888123
Gpx4	1.81375	1.25538
Gramd2	-2.26066	-1.76249
Gramd4	2.3812	0.68615
Grhl3	-8.40974	-9.59923
Grpel1	0.561478	0.192778
Grpel2	0.301179	0.349222
Gse1	0.828835	0.589281
Gsta4	-3.1017	-1.5055
Gstz1	0.428189	0.708522
Gtf2a1	-0.215686	-0.324821
Gtf2e2	-0.264746	-0.637569
Gtf2f2	-0.833924	-0.291137
Gtf2h4	-0.533533	-0.572654
Gtf2ird1	0.550323	0.637401
Gtf3a	0.452776	0.584841
Gtf3c6	0.485306	0.428282
Gtse1	1.38806	0.718481
H13	0.723538	0.615015
H2-Ab1	-4.14553	-8.47536
H6pd	0.89335	0.554069
Hal	-4.49054	-3.73377
Hap1	3.5661	1.38496
Has3	-1.69684	-1.54789
Haus2	-0.268492	-0.366313
Hc	6.83633	6.82537
Hdac2	0.290935	0.134882
Hdac7	1.81869	0.793326
Hecw2	1.14054	0.59889
Hemk1	0.488192	1.05313
Hephl1	-8.47581	-4.47176
Hes1	-2.5579	-1.97965
Hes6	-7.01159	-8.64598
Hexb	0.270557	0.644172
Hid1	4.4045	0.926487
Hipk1	0.372222	1.45472
Hist1h2bc	-0.822102	-0.36526
Hist2h3c1	-0.696784	-2.34854
Hivep1	1.34867	0.325679
Hk1	1.35669	0.324663
Hlf	-5.24305	-4.02803
Hltf	0.198583	0.628897
Hmg20b	0.246162	0.422247
Hmgb1	-0.424961	-0.509833
Hmgcll1	0.305656	1.27746
Hmgn2	-0.446389	-0.689833
Hmgn3	1.84513	0.349086
Hmx2	-2.74543	-1.82985
Hnrnpa3	-0.203899	-0.631579
Homer1	-0.666601	-0.896941
Hopx	-9.14831	-2.54635
Hoxa1	-0.646081	-2.51969
Hprt	0.265297	0.750292
Hps3	0.373379	0.482839
Hr	-3.64592	-2.84205
Hrh1	-1.42755	-1.45551
Hs3st6	-7.11859	-4.44844
Hsd17b7	-2.78394	-0.682477
Hspa1b	-1.86034	-2.60511
Hspb1	-4.40613	-4.19
Hspb8	-1.23874	-0.43006
Hspe1	-1.39581	-0.621396
Hspg2	-0.532119	-0.900337
Htra1	1.02635	1.39815
Hydin	1.19162	4.46691
Iah1	0.684939	0.877669
Icam1	1.46322	1.88331
Id2	1.91737	2.03967
Ier2	-0.981194	-0.322975
Ier3	2.27322	1.40563
Ier5	-1.57334	-0.37569
Iffo1	-0.936498	-1.11085
Ifi203	0.498972	1.97977
Ifi27l2a	2.12112	6.17487
Ifit2	-2.08448	-1.99177
Ifit3	2.60273	2.01381
Ifnar1	0.215769	0.576871
Ifngr2	1.32281	2.13902
Ifnlr1	1.68005	0.992306
Igf2r	-1.13727	-2.2416
Igfbp2	-11.9491	-14.0418
Igfbp3	0.919751	0.705368
Igsf3	-1.90725	-0.744013
Ikbke	1.00553	1.41545
Il12rb2	-1.21353	-3.03709
Il15ra	-7.14849	-7.90845
Il17rd	2.1335	3.05696
Il1a	3.85059	6.48297
Il23r	-2.2597	-3.93999
Il24	2.43356	3.90844
Il34	2.62423	0.663988
Il7	-3.08276	-3.26893
Impa2	-0.778106	-0.306792
Impad1	-0.486919	-0.301471
Inf2	0.83736	1.16723
Inpp4b	-1.7792	-1.51303
Inpp5b	-0.480523	-0.559073
Inpp5k	0.911794	0.975117
Insc	7.14419	7.13324
Insl6	-2.21651	-3.07882
Ipo5	-0.811863	-0.558872
Ipo7	-0.589755	-0.37189
Iqsec1	1.56249	0.932695
Ireb2	0.324089	0.624626
Irf1	1.73675	0.651607
Irf2bp2	0.315317	0.378631
Irf2bpl	1.29844	2.17757
Irf5	-3.51612	-2.00477
Irf6	-2.55169	-1.3934
Irgm1	2.14466	0.626298
Irgm2	4.06591	4.26222
Irx5	-1.35277	-2.03536
Isg20	2.34358	1.54575
Isl2	-5.8021	-4.46021
Ist1	-0.91584	-0.403309
Itga3	2.17833	0.668247
Itgb1	-0.516976	-1.16617
Itgb4	-1.94346	-0.466974
Itgb5	1.22112	0.734277
Itgb6	1.68806	0.965923
Itm2c	-1.47295	-0.975504
Itpka	-2.82127	-2.35911
Itpkc	-1.46777	-0.504865
Itpr2	2.06533	1.85458
Iws1	-0.339885	-0.334899
Jag1	-3.00137	-2.74706
Jag2	-4.2396	-2.97035
Jak2	0.225031	1.08797
Jarid2	-1.44982	-0.375064
Jdp2	3.03782	2.28386
Jmy	-0.683291	-0.803803
Josd1	0.475249	0.607165
Jun	-0.367951	-0.902999
Junb	0.43193	1.15071
Kalrn	-2.42703	-2.73647
Kank2	0.255019	0.261947
Kansl1	-0.339926	-0.237441
Katnbl1	-0.3994	-0.507782
Kcnh1	-1.26919	-5.62818
Kcnip3	-3.76073	-3.00793
Kcnq1	3.70943	5.99691
Kcnq5	-8.01396	-6.51194
Kcnrg	-5.07844	-3.37972
Kctd15	-0.58035	-1.46553
Kdm2b	-0.585453	-0.23541
Kif13a	-3.12123	-1.53912
Kif15	-0.456967	-0.374559
Kif1b	-0.546619	-0.937192
Kif23	0.21826	0.595601
Kif26a	-2.51642	-3.40953
Kif26b	-4.56748	-4.89626
Kif2a	0.93254	0.419972
Kif3c	1.17143	1.71827
Kif5a	-2.20642	-2.26551
Kif5c	-2.6413	-6.23316
Kifc3	3.39716	2.20478
Kitl	-7.36758	-6.59718
Klf10	0.437967	0.922559
Klf13	-1.2298	-0.925008
Klf4	-3.27945	-2.64241
Klf5	-0.870979	-0.305547
Klf7	-1.41119	-0.668715
Klf9	-1.1723	-0.85291
Klhdc8a	3.69701	0.870729
Klhl24	0.629277	2.08946
Klhl38	4.0442	1.9454
Klrg2	-3.29259	-2.757
Krr1	-1.3086	-1.51943
Krt14	-5.5181	-4.99013
Krt42	-2.45303	-4.72944
Krt5	-9.28591	-8.08011
Krt8	2.97883	0.415417
Krt83	4.80314	2.13412
Krtdap	-8.07403	-10.0731
Ksr1	3.38871	1.72997
Ktn1	-0.927936	-0.21874
L1cam	-0.651756	-0.792554
L3mbtl3	-1.61027	-0.307124
Lama5	1.50106	1.7841
Lamb3	-2.21874	-0.370093
Lamc1	-1.40307	-0.271289
Lamc2	-1.78948	-0.379202
Lamp2	0.464833	1.14129
Lasp1	2.41751	1.15528
Lbh	-0.485594	-1.27046
Lclat1	-0.750713	-0.777421
Ldlrad3	-0.925171	-2.24287
Lfng	-1.13373	-0.308003
Lgals3	0.798057	0.617372
Lgals3bp	2.14991	4.51982
Lgals7	-6.47359	-9.74865
Lgals8	0.316901	0.630525
Lgalsl	-0.991432	-0.399093
Lgmn	2.06579	1.48604
Lgr6	2.50089	0.943513
Lif	1.92727	1.36183
Lig3	-0.287835	-0.237333
Lima1	-1.88322	-1.94144
Limk2	-2.2123	-0.77806
Lin7c	-0.62702	-0.600193
Lipg	0.591749	0.309974
Lmbrd2	0.682414	0.374745
Lmna	-0.173834	-0.609549
Lmo1	-6.54219	-9.69706
Lmo7	-1.66117	-0.690224
Lmod2	-6.82011	-4.18309
Lonrf1	-1.5929	-1.39193
Loxl4	0.173983	0.663007
Lpar5	-3.63992	-1.97343
Lpar6	-1.65924	-0.946207
Lpcat1	2.10341	0.471491
Lpcat4	1.35871	0.746107
Lpgat1	1.92098	0.752333
Lrch1	-1.94418	-1.3183
Lrig1	1.8719	1.28022
Lrp1	1.85345	3.26638
Lrp10	0.515503	0.526937
Lrrc1	-0.639293	-0.315106
Lrrc32	6.05523	6.04984
Lrrn3	-1.64753	-1.07198
Lsm3	0.423952	0.227094
Lsm6	-0.194971	-0.492731
Lss	-1.49624	-0.256088
Lta4h	-0.544307	-0.540883
Ltb4r1	-5.68287	-3.58901
Ltb4r2	-7.04968	-5.83531
Ltbp1	0.797141	0.263716
Ltc4s	6.6363	2.81819
Luc7l2	-0.277812	-0.386257
Lurap1	0.966226	0.62144
Luzp1	-0.793929	-0.715843
Ly6a	-3.77053	-2.44254
Ly6c1	-0.924427	-1.5338
Lypd3	-2.68469	-1.69568
Lyplal1	0.77422	2.18285
Lyrm7	-1.52739	-0.75413
Lysmd3	-0.85056	-0.816993
Macf1	-0.172502	-0.789967
Mad2l1	-0.289244	-1.17469
Magi1	1.95272	1.41567
Magi3	1.50688	1.54297
Mall	-0.613367	-0.650991
Man1a	0.742576	0.951825
Man2a1	-1.77707	-2.02338
Man2b2	0.536124	1.34813
Manbal	0.552981	0.3678
Map3k1	-1.98478	-1.80961
Map3k14	1.54404	1.11184
Map3k15	1.15619	6.13432
Map3k4	-0.664201	-0.577169
Map3k6	-0.91703	-0.454806
Map3k9	0.580287	0.751098
Map4k3	-0.933388	-0.565786
Map9	-1.92962	-0.744379
Mapk6	-1.13209	-0.499663
March8	-0.785708	-0.847416
Marcks	0.929683	0.474146
Mark1	-5.88947	-4.72014
Mars2	-1.95782	-1.71467
Marveld3	1.26751	0.878802
Max	0.607691	0.426812
Mb	-1.9299	-0.908019
Mb21d2	-2.77174	-1.69503
Mbnl1	-1.02315	-1.12692
Mbnl2	-1.18894	-0.6658
Mbnl3	2.0029	1.65388
Mboat2	-2.10296	-1.52746
Mbp	0.503084	0.601485
Mcam	-4.56406	-4.66009
Mcc	-3.24938	-3.12079
Mcl1	-0.395367	-1.4523
Mcph1	-0.449114	-0.807136
Mecom	3.41184	2.99873
Med13l	-0.780146	-0.333005
Med28	0.612589	0.40743
Med30	0.546226	0.234586
Med4	-1.12416	-0.541489
Mef2c	-5.70456	-9.83704
Megf10	8.60479	0.748452
Megf6	-2.85976	-2.63215
Megf9	-2.2195	-0.7788
Meis1	-0.866757	-0.336587
Meis2	-1.09987	-1.51129
Memo1	-0.252688	-0.950934
Met	-1.03221	-1.22743
Mettl13	-1.2538	-1.13318
Mettl15	0.640017	1.08413
Mettl17	-0.618136	-0.551461
Mex3c	0.592704	0.318166
Mfge8	0.297888	0.534767
Mfn1	-0.506379	-0.296981
Mfsd10	0.823313	0.287227
Mfsd12	0.464513	0.901081
Mfsd3	0.929401	0.807675
Mfsd5	0.602351	0.399848
Mfsd7b	-1.51637	-0.49398
Mgat5b	-7.30257	-4.15742
Mgme1	0.340603	0.321218
Mgst3	-1.16475	-0.750507
Mical2	2.67135	0.50144
Micall1	0.794533	0.657637
Micall2	0.77684	2.51773
Mid1ip1	0.798061	0.771123
Mki67	-0.359963	-0.439721
Mllt3	-0.455798	-1.87621
Mmd	2.89876	2.11552
Mmp15	3.49729	2.25583
Mmrn2	-6.00428	-2.45369
Mnat1	0.852925	0.704223
Mnd1	-3.56863	-2.76806
Mob4	-1.21101	-0.260574
Morc2a	-0.99444	-0.189742
Morc4	0.853129	1.24727
Mospd2	0.670681	1.00369
Mov10	0.614574	1.36721
Mpdu1	0.749387	0.73303
Mpdz	-0.957686	-1.16939
Mphosph10	-0.497678	-0.575944
Mpp2	-6.64335	-5.00418
Mpp5	0.205268	0.414143
Mpzl1	-1.03525	-0.93745
Mreg	-11.5083	-7.49618
Mrm1	-0.712752	-0.30781
Mroh4	1.37249	2.1157
Mrpl13	0.296587	0.255396
Mrpl14	0.962398	0.266766
Mrpl33	0.219749	1.52564
Mrpl42	-0.570355	-0.26535
Mrpl45	0.503905	0.221893
Mrps27	-0.266381	-0.445734
Mrps31	-0.511844	-0.832988
Mrps35	0.33387	0.360728
Ms4a10	-10.0927	-3.74827
Msantd3	0.783943	0.259672
Msrb2	-9.87509	-9.33947
Msrb3	-0.435529	-1.35684
Mt1	-1.86787	-1.77797
Mtap	1.41567	1.29422
Mtdh	0.52214	0.335135
Mtfr1	0.187851	0.447852
Mthfd1	-0.409275	-0.266726
Mthfd1l	-1.04862	-1.21321
Mtmr2	-0.321963	-0.475618
Mtr	-0.736907	-0.819811
Mtss1	-1.23955	-1.28195
Mtus2	0.887695	1.20539
Muc13	2.2423	4.81856
Muc15	-1.29367	-0.759629
Mybl1	0.922513	1.99722
Mycbp2	-1.20757	-0.511324
Myh10	-1.61135	-1.78918
Myh9	1.21884	0.756033
Mylk	3.87862	3.79001
Myo10	0.459527	0.24876
Myo1b	-0.468719	-0.699451
Myo1d	1.52596	1.34853
Myo5a	-0.47452	-0.45416
Myo5b	1.99511	0.624149
Myo7a	2.99507	3.63955
Myo7b	6.84371	4.85093
Naa16	-1.39545	-0.633473
Naa20	0.909167	0.353753
Naa30	-0.540115	-0.329165
Naa35	0.287319	0.218428
Nab1	-0.644426	-0.22415
Nabp1	0.697765	0.655253
Nacc2	2.8829	0.751869
Nanos1	-2.55435	-0.76528
Napb	0.554234	1.80037
Nars2	-0.622213	-0.672946
Nav3	-0.760114	-1.52354
Nbas	-0.917027	-0.247289
Nbea	-0.490584	-1.67685
Nbn	-1.03921	-0.79796
Nceh1	0.563678	0.594248
Ncoa3	1.22755	0.748574
Ncoa7	0.729758	1.06462
Ncs1	-1.19048	-1.22456
Ndst1	0.734315	0.746256
Ndufa10	-0.264195	-0.274582
Ndufa12	0.261629	0.472931
Ndufs1	-1.48808	-0.387426
Ndufs4	-1.01505	-0.546746
Necap1	0.730722	1.03471
Nedd9	1.63577	0.547026
Nek2	0.487427	1.10578
Nek6	1.86677	1.55081
Neu3	-1.97744	-0.654361
Nfat5	0.583864	0.494825
Nfatc2	2.95108	1.3435
Nfatc3	-0.868219	-0.847218
Nfe2l1	0.436289	0.264113
Nfe2l3	3.48992	1.14606
Nfkb2	1.66958	0.478878
Nfkbia	1.68142	2.5598
Nfkbiz	0.467148	1.69088
Nfrkb	-0.37033	-0.442003
Nfx1	-0.193819	-0.319693
Nhlrc2	-0.356754	-0.213519
Nhlrc3	0.525405	0.416431
Nhsl1	-0.600644	-0.626706
Nicn1	0.424173	1.34556
Nin	1.13821	0.33587
Nipal2	0.355829	1.17025
Nipal4	-9.10171	-7.92892
Nipsnap1	0.644451	0.260814
Nisch	1.82889	0.944826
Nkx2-3	-12.3492	-12.9615
Nol11	-0.426642	-0.320664
Nomo1	-0.549597	-0.326948
Nos1ap	2.2528	2.25475
Notch1	-6.64805	-5.69289
Notch2	0.186181	0.259439
Notch3	-2.69291	-1.01445
Npepps	1.14907	0.866915
Nr2c1	0.601092	0.601052
Nr2f2	2.78885	1.68981
Nr3c1	-0.7575	-0.456791
Nrf1	-0.260778	-0.255818
Nrg1	-2.14625	-0.459745
Nrg2	-2.59834	-3.8184
Nrp1	-2.29193	-3.17024
Nrp2	1.19585	0.720327
Nsf	-0.355957	-0.328505
Nt5e	-1.24995	-1.77139
Ntf3	-4.12475	-8.92742
Nuak2	0.772543	0.879761
Nub1	0.735261	0.604436
Nucks1	-0.303172	-0.329856
Nudcd3	-0.55982	-0.228318
Nudt15	-2.05975	-0.745943
Nup188	-0.429208	-0.508886
Nup210	1.26849	1.61758
Nup210l	0.456023	0.965079
Nup43	-0.703017	-0.328753
Nup93	-0.776624	-1.13478
Nxn	-2.37381	-2.30672
Nyap1	2.78888	2.03562
Oaf	2.0903	1.13445
Oaz2	0.337785	0.975443
Obsl1	0.264745	0.482989
Ogdh	-0.741742	-0.251257
Olfml2a	-6.6348	-4.09973
Orm1	-9.47554	-7.86082
Osbpl5	-0.926332	-0.467776
Osgin1	2.80825	2.97738
Osgin2	-1.38487	-0.851843
Osr2	-4.14927	-2.94391
Otub2	0.810799	2.60664
Otud1	-1.82073	-1.02552
Otud4	-0.94469	-1.15546
Otx1	-1.32027	-2.00225
Oxct1	-2.54301	-2.0103
P2ry1	-12.5743	-8.17765
P2ry12	5.02678	1.8758
P2ry2	1.92183	2.03231
Pabpc1	0.309243	0.494414
Pacs2	-0.358054	-0.323761
Pacsin2	0.697465	0.269397
Padi1	4.51624	3.96147
Padi2	2.37369	0.771665
Padi3	0.865169	4.74635
Padi4	1.03753	0.613183
Pafah1b3	0.822301	0.352764
Pafah2	0.562544	0.424336
Pak3	-1.86932	-1.09216
Pak4	0.817815	0.243149
Palld	-1.29249	-2.05286
Palmd	-3.52191	-7.5829
Pank3	-1.1506	-0.372794
Panx1	-8.93413	-9.64571
Papd5	-0.69524	-0.632064
Papln	-5.44381	-2.80724
Pard3	-0.535368	-0.4834
Pard3b	3.57679	4.20758
Pard6b	2.94303	1.11068
Parm1	2.16864	0.848692
Parp8	0.482713	0.314009
Parva	0.59365	0.514652
Pawr	-0.346721	-0.647074
Pbx1	-0.560488	-1.19256
Pcbp3	-1.31115	-0.967058
Pcdh7	0.841316	1.12749
Pcif1	0.386478	0.261764
Pde7a	0.566897	0.7302
Pde8a	-2.43413	-3.29552
Pdgfa	-1.35866	-0.191818
Pdgfc	9.80894	1.89472
Pdgfrl	10.0885	3.54482
Pdk2	1.07123	1.77995
Pdlim1	-0.962832	-1.32762
Pdlim5	-0.220125	-0.589407
Pdzd2	-5.34939	-2.04092
Pdzd4	-1.29959	-0.284337
Pecam1	-3.52783	-2.95524
Perp	-2.74265	-1.31584
Pex26	0.808807	1.21994
Pfkfb3	0.710553	0.605681
Pgam1	0.347644	0.147781
Pgbd5	-4.14821	-5.58731
Pglyrp3	2.2941	1.46227
Pgm2l1	-0.65236	-0.951333
Pgpep1	1.74055	1.27959
Phactr2	-0.903452	-0.913703
Phf20	0.753599	0.2777
Phlda1	-0.659889	-0.880956
Phlda3	-1.04518	-0.175339
Phldb2	2.32369	1.55926
Phldb3	-0.417973	-0.490506
Phtf2	-0.728771	-0.716976
Phyhip	-5.3474	-2.98218
Pias3	-0.786057	-1.0983
Picalm	-0.291744	-0.296815
Piga	-0.945332	-0.688807
Pigm	-1.41456	-0.509017
Pigp	0.508351	0.620644
Pik3cd	-3.564	-3.65399
Pik3ip1	-3.73533	-1.39005
Pikfyve	-1.54756	-0.309424
Pim1	0.691781	0.737571
Pinlyp	-4.54246	-3.41472
Pip4k2c	0.276384	0.737522
Pir	-1.89815	-0.68743
Pitpna	0.937227	1.05215
Pkd2l2	0.729033	0.588278
Pkp1	-0.911833	-1.22073
Pkp3	-0.703463	-0.268642
Pla2g15	-0.531201	-1.23696
Pla2g4a	-0.272058	-1.70104
Pla2g4b	-1.18382	-0.83444
Pla2g6	1.30249	1.11251
Pla2r1	-3.13427	-1.03332
Plat	-1.06364	-1.44231
Plau	2.36341	2.19252
Plb1	-2.75157	-4.45887
Plch2	-6.57787	-5.08133
Plec	0.17654	0.4932
Plek2	-1.4214	-0.65973
Plekha1	-0.735531	-1.27302
Plekha6	-4.67815	-4.16509
Plekhg1	-2.89103	-0.303141
Plekhg3	0.90126	0.883104
Plekhg5	-1.32391	-1.13254
Plin2	3.15213	2.08719
Plk2	-0.534486	-0.50807
Plk4	-0.292807	-0.347734
Pltp	-9.70942	-9.6357
Plxdc1	-5.40761	-3.4847
Plxnb2	1.16394	0.938632
Pmaip1	-1.17436	-1.02123
Pmel	-2.61003	-0.982621
Pmepa1	3.61994	1.15596
Pmp22	4.42387	2.92086
Pmvk	-1.78878	-1.32648
Pno1	-0.429338	-0.234242
Poc1a	0.361798	0.552076
Poldip3	0.262295	0.269793
Pole2	-0.811317	-0.543514
Polr3g	-1.30377	-1.0149
Pomt2	0.61834	0.468746
Pon3	6.21993	0.947859
Por	1.62828	2.69282
Ppara	-4.00999	-2.52078
Ppargc1a	-2.22312	-3.86001
Ppargc1b	-4.15379	-4.03578
Ppfia1	0.754607	0.267155
Ppfibp1	0.371475	0.372155
Ppid	-0.737269	-0.601098
Ppif	0.779558	1.4805
Ppp1cb	-0.196482	-0.654979
Ppp1r12a	-1.22706	-1.11899
Ppp1r12b	2.21577	2.39598
Ppp1r13l	-1.03226	-0.654899
Ppp1r14c	-3.04601	-1.62815
Ppp1r15b	-0.209429	-0.314699
Ppp1r2	-0.318536	-0.746986
Ppp2r1b	-0.501316	-0.267621
Ppp2r2c	-1.2687	-3.69648
Ppp2r5e	1.03554	0.792735
Ppp3ca	-0.781622	-0.232168
Ppp5c	-0.526304	-0.366027
Prdm11	5.62311	5.61215
Prdx6	-0.884396	-0.429645
Prex1	10.1381	10.1272
Prkar1a	-1.17931	-0.261011
Prkcd	2.35472	2.45463
Prkx	-0.422651	-0.493152
Prnd	4.98973	0.741923
Prom2	0.791751	2.85711
Proser2	0.913885	0.468735
Prpf18	-0.689471	-0.331836
Prpf4b	-0.409265	-0.61914
Prrc2b	0.376057	0.331778
Prss12	-3.2231	-1.18583
Prune2	-2.24826	-1.20483
Psapl1	2.27133	2.59337
Psat1	-0.77923	-0.558132
Psen1	0.917508	0.84341
Psen2	0.582542	0.634114
Psmd7	-0.169692	-0.442778
Pstpip1	0.624247	0.923685
Ptbp2	1.36631	0.981742
Pten	-0.534413	-0.379187
Ptger4	-1.52775	-3.47815
Ptgr2	0.931709	1.06832
Ptgs2	-1.23921	-2.61969
Pthlh	-5.41166	-6.10614
Ptk2	0.568703	0.309248
Ptk7	-0.963007	-1.35468
Ptms	-1.16872	-0.483531
Ptpn1	-1.65019	-0.639598
Ptpn23	0.766422	0.827774
Ptpn3	0.271143	0.364505
Ptprg	0.717586	0.444897
Ptprm	-3.72174	-9.69993
Pus10	-0.563611	-0.321507
Pwp1	-0.312524	-0.472452
Pwwp2b	0.380307	0.243526
Pxdc1	-3.51262	-3.31801
Pxk	1.01498	1.79172
Pxn	0.463532	0.828126
Pyroxd1	1.22367	0.663019
Qrfp	-4.94558	-1.16229
Rab11fip1	1.09926	0.298101
Rab22a	0.964949	0.686656
Rab27a	-5.76515	-4.00138
Rab30	-1.15903	-1.38589
Rab31	0.397175	0.33371
Rab32	0.390455	0.320831
Rab38	-1.93426	-1.36678
Rab3d	-0.728162	-0.613163
Rad18	-1.28991	-1.11922
Rad23b	-0.228896	-0.337618
Rad51b	0.484549	1.11315
Raf1	-1.25413	-1.29401
Ralbp1	-0.280586	-0.441726
Ralgds	0.600796	0.646273
Ralgps1	2.0472	0.953817
Ralgps2	-1.47742	-0.366865
Ramp3	-4.67852	-5.17632
Ranbp6	-0.690808	-0.707835
Rap1b	0.334307	0.655743
Rap1gap2	-0.986745	-0.499014
Rapgef5	-1.04134	-0.398999
Rapgefl1	-3.83562	-1.33223
Rarg	0.848692	0.987836
Rasa3	-1.39948	-1.44912
Rasa4	-4.38027	-1.85474
Rasal2	-1.07168	-0.650512
Rassf2	-1.82811	-3.14258
Rassf5	-0.812811	-0.575016
Rassf7	0.363157	0.959191
Rb1	-2.70863	-0.501279
Rbak	-0.779378	-0.320625
Rbbp8	-1.47768	-0.989718
Rbl1	-0.824385	-0.184345
Rbm28	-0.907283	-0.815554
Rbm47	2.17894	1.43856
Rbms2	0.361963	0.789022
Rcan1	-1.52176	-0.439698
Rcbtb2	1.43566	0.407608
Rcn1	-0.446518	-0.379086
Rdx	-0.636523	-0.631853
Reep3	1.69646	0.330381
Reep6	1.94478	2.0406
Rfc3	-0.284682	-0.258273
Rfk	1.15562	0.551242
Rfwd2	-1.25097	-0.252799
Rfwd3	-0.245484	-0.43731
Rgs10	3.40749	0.8935
Rgs12	-0.68533	-0.193727
Rgs2	-7.76673	-6.8045
Rgs3	6.5274	2.89897
Rhbdd2	0.238889	1.23932
Rhobtb2	1.61898	1.90483
Rhoc	0.80254	0.91472
Rin1	-0.211664	-0.403803
Rin2	1.85515	1.35057
Rin3	1.68078	0.647774
Rnase4	-9.40168	-6.63224
Rnaseh2a	-0.477098	-0.200202
Rnd3	-0.559828	-1.33304
Rnf144b	-4.82772	-2.90126
Rnf32	-2.49503	-1.35365
Rnf40	0.27367	0.163151
Rnf7	0.244824	0.175944
Rngtt	-0.379059	-0.439071
Rnls	8.10491	8.09396
Rock2	0.288207	0.92392
Rpl10a	-0.218072	-0.15022
Rpl11	-0.348986	-0.382604
Rpl12	-0.41183	-0.236487
Rpl13	-0.306476	-0.589773
Rpl14	0.164946	0.27421
Rpl31	-0.296089	-0.225278
Rpl32	-1.46475	-1.19302
Rplp2	-0.391307	-0.274511
Rprd2	-0.297369	-1.56401
Rps14	0.208903	0.163811
Rps17	-0.567892	-0.323822
Rps20	-0.764471	-0.373091
Rps23	-0.590253	-0.394522
Rps24	0.171008	0.483349
Rps27a	-1.0008	-0.187267
Rps3a1	-0.893162	-0.137705
Rragc	0.338355	0.216317
Rrp1b	-0.266336	-0.963066
Rrp7a	0.71494	0.386103
Rsu1	-0.514747	-1.09876
Rtkn	-0.649421	-0.229465
Rtn4r	-3.46766	-2.89979
Rtp4	5.01153	2.76486
Runx1	0.679048	0.259134
S100a10	-0.32526	-0.248406
S100a16	0.653073	2.23565
S100a4	3.59408	2.43701
S100a6	1.90657	1.91064
S100a7a	11.3639	7.92535
Samd12	0.583417	0.593008
Samd5	-6.69416	-9.15107
Sar1b	0.40974	0.384983
Sash1	0.480468	0.798775
Sbf2	-0.706381	-1.04696
Sbk1	-1.11798	-2.7853
Sbno1	0.212517	0.223514
Sbno2	1.03408	0.536831
Scamp5	8.47054	0.804529
Scarb2	-2.14205	-0.608398
Scd2	0.870797	0.310979
Scn8a	3.29703	1.69237
Scp2	-0.548887	-0.363237
Scyl1	1.4202	0.237994
Sdc2	-3.98629	-4.05674
Sdc3	4.57003	0.540482
Sdr42e1	0.699111	0.560762
Sec16b	-8.16096	-4.47116
Sec24b	0.329788	0.593828
Sec61g	-0.970834	-0.636891
Sel1l3	3.11963	2.20433
Sema3c	-1.17351	-0.995933
Sema4b	-0.910432	-0.48139
Sema4d	1.2681	0.569109
Sema4f	2.53354	2.0692
Sema5a	-2.27717	-5.19266
Sept9	0.39485	0.268348
Serbp1	-0.226957	-1.32444
Serinc5	-2.3407	-2.30301
Serpinb1b	-4.35393	-2.23515
Serpinb5	-4.25466	-3.74613
Serpinb6b	1.54247	0.92099
Serpinb9c	7.45349	4.1093
Serpine1	-0.796711	-1.0453
Sertad2	-0.448295	-0.35125
Sesn3	-0.771429	-0.378126
Setd5	-0.980632	-1.06962
Sfn	-3.0654	-2.4266
Sfr1	-1.39518	-0.404722
Sgk1	-1.96099	-2.88594
Sgk3	-1.04419	-0.501526
Sgms1	-0.229995	-0.721464
Sgms2	1.78956	0.536661
Sgpl1	0.216745	0.16427
Sgsm3	0.604597	0.632807
Sh2b2	-2.30664	-0.815293
Sh2d3c	-1.50995	-2.59216
Sh2d4a	-0.634309	-0.527722
Sh3bgrl2	0.736075	2.78089
Sh3bgrl3	-1.54799	-0.428183
Sh3bp2	1.87504	1.51097
Sh3bp4	0.893634	0.263962
Sh3bp5l	0.771775	0.32135
Sh3kbp1	-1.25502	-0.514621
Sh3pxd2a	-1.50814	-0.65737
Sh3rf2	-0.810362	-0.294545
Sh3tc1	2.07329	2.65453
Shb	0.54226	0.522898
Shf	-1.82909	-0.697607
Shisa4	2.72729	1.35662
Shprh	-0.579174	-0.289237
Siah1a	-1.1546	-0.603806
Sigirr	1.41088	5.27409
Sik1	1.22021	1.41418
Siva1	-1.37645	-0.701523
Skil	2.00466	0.731573
Slc10a7	-0.500541	-0.538283
Slc12a4	-1.17362	-0.809805
Slc12a5	3.70538	3.59533
Slc12a7	0.495513	0.228338
Slc14a1	-12.3751	-8.63237
Slc16a11	-4.25753	-2.11989
Slc1a4	-1.71243	-1.3028
Slc22a15	-2.26129	-0.769126
Slc22a4	1.93629	1.77732
Slc23a2	0.73802	0.78477
Slc24a3	3.65883	1.05971
Slc25a24	0.456303	0.690623
Slc25a3	-0.295361	-0.193461
Slc25a30	0.437029	1.39579
Slc25a43	1.91547	0.712014
Slc25a48	0.433749	0.617375
Slc26a9	6.49585	3.96646
Slc27a3	-0.761753	-2.62267
Slc2a1	-0.488711	-1.01481
Slc2a3	-3.46631	-3.06558
Slc2a9	-5.31424	-2.07774
Slc30a9	0.68964	0.997984
Slc35b3	0.853984	0.508887
Slc35e3	0.221376	1.25758
Slc35f5	0.356395	0.574426
Slc37a2	1.23046	3.07429
Slc38a6	1.69271	1.63659
Slc39a1	0.423055	0.63612
Slc39a11	0.24452	0.227241
Slc39a4	0.365154	0.847129
Slc3a2	-0.343847	-0.805523
Slc43a2	5.27649	3.82808
Slc44a2	2.17024	0.385818
Slc44a3	1.44134	3.41405
Slc45a3	1.85544	1.69118
Slc45a4	1.22874	0.397545
Slc48a1	1.6342	0.910291
Slc4a11	3.00385	2.95016
Slc4a3	0.469471	0.421134
Slc52a3	-3.92763	-2.32601
Slc5a10	-5.36636	-1.26296
Slc5a8	-2.2705	-2.40919
Slc6a14	6.56261	4.95613
Slc7a1	-1.19489	-1.02993
Slc7a6	-0.959873	-0.939219
Slc7a6os	-0.390272	-0.448583
Slc9a3r1	0.339068	1.00981
Slc9a9	-3.2861	-0.831652
Slco2a1	8.15109	2.67996
Slfn2	8.45586	10.7676
Slit1	-7.17891	-1.71673
Slitrk6	-10.5074	-3.44754
Slmap	0.686806	0.851754
Smad3	1.22431	1.27471
Smad5	-0.359177	-0.218174
Smad6	1.93699	0.624041
Smad7	2.32343	1.83827
Smarca2	-5.19172	-4.01376
Smarca5	-0.722215	-0.832016
Smc1b	6.2092	3.82984
Smc3	-0.848952	-0.319942
Smim13	-0.902856	-0.630611
Smo	-1.20635	-0.440343
Snai2	-5.73587	-3.91499
Snai3	1.29813	1.14896
Snapc1	0.5441	0.513739
Sncg	-9.5058	-8.65949
Snd1	-1.24065	-1.20317
Snrnp48	-0.913442	-0.909006
Snrpa1	-0.553154	-0.24588
Snx16	0.378984	0.789381
Snx18	-0.259645	-2.48439
Snx27	-0.277454	-1.14012
Snx5	0.842094	0.323313
Socs5	-1.234	-1.39205
Sorbs1	-1.49362	-0.956417
Sorbs3	1.95634	1.34885
Sord	-2.35089	-0.566098
Sostdc1	-4.14293	-12.3034
Sowahc	-1.21585	-0.372232
Sox15	-3.11485	-2.41902
Sox2	-1.94864	-1.22716
Sox6	-2.83227	-2.71826
Sparc	-4.39384	-5.34682
Spc24	-0.777461	-0.306692
Specc1	0.484863	0.521786
Spg20	0.489735	0.207711
Spin1	-0.292131	-0.347115
Spink5	-9.09347	-8.45383
Spop	1.07763	0.669843
Sprr1a	-2.16452	-1.42744
Sprr1b	-9.32557	-7.55937
Spry2	-2.09779	-1.89673
Srbd1	-0.777698	-0.915662
Src	1.11482	1.02881
Srd5a1	-1.28385	-1.31106
Srf	-0.986005	-0.910512
Srpk2	0.206765	0.89854
Srsf5	0.324875	0.309432
Ssbp2	-2.34306	-1.34355
Ssfa2	-1.79028	-1.91533
Ssr1	-0.185965	-0.605288
Ssr2	-0.571773	-0.414806
St3gal1	1.46848	2.20221
St3gal2	-0.497407	-0.280054
St3gal3	-4.35928	-3.26162
St5	1.18531	0.299868
St6galnac2	-5.22302	-2.95699
St7	-0.882902	-0.389991
Stab1	3.99588	3.07176
Stag1	-0.525436	-0.541391
Stard6	4.96385	1.95192
Stat3	0.593037	0.569738
Stim1	-1.29323	-1.01698
Stk11	0.310387	0.2219
Stox2	-11.2076	-9.32059
Stra6	4.67308	7.74808
Strn	-0.183656	-1.71552
Stx16	0.503574	0.197787
Styk1	4.51444	0.960598
Sulf1	-2.96603	-2.84886
Sulf2	-2.2841	-4.53341
Sun2	0.445922	0.886496
Svil	0.4868	0.261266
Swap70	-0.614225	-0.994123
Sybu	-2.38125	-1.76101
Syn3	-0.644967	-0.671125
Syne1	-0.890363	-1.01916
Synj2	1.38533	1.16034
Synm	-2.37349	-2.93257
Synpo	3.39739	3.34292
Synrg	0.60854	0.50027
Sys1	1.52578	1.32923
Syt11	0.763878	1.14729
Syt17	9.00102	6.56001
Syt2	4.84603	4.11775
Tacc2	-0.54554	-0.624771
Tacstd2	-1.33112	-2.07979
Taldo1	0.214931	0.395099
Tamm41	-1.25881	-1.48889
Tanc2	-2.76367	-2.61037
Tango6	-0.764032	-0.617259
Taok3	1.18835	1.44927
Tars2	-0.372129	-1.35919
Tasp1	0.469533	0.584346
Tbc1d1	0.402361	0.24123
Tbc1d10a	-1.3865	-0.28149
Tbc1d14	0.671826	0.960906
Tbc1d20	0.527048	0.762757
Tbc1d22a	1.16679	0.664472
Tbc1d30	-4.31759	-8.20093
Tbc1d8	-2.03917	-0.733222
Tbca	-0.224095	-0.238548
Tbcd	-0.696112	-0.43604
Tbl1x	0.487833	0.730242
Tbx3	-2.21719	-1.92253
Tcte2	1.97526	1.28343
Tdrd3	-1.12628	-0.255453
Tdrd7	0.859972	1.04867
Tead4	-0.602078	-0.397488
Tec	1.27956	1.45643
Tekt5	-5.10325	-5.17442
Tenm4	-3.47736	-2.53047
Tet2	-2.38768	-1.63721
Tet3	-0.470041	-0.436572
Tex10	0.22916	0.280994
Tfap2c	-4.9549	-5.19431
Tfap4	-0.712732	-1.56337
Tgfa	2.64967	1.46512
Tgfbi	-9.81187	-6.91002
Tgif2	-1.20045	-1.21156
Tgm1	1.73525	2.29339
Tgm2	5.54933	3.31253
Tha1	1.70503	8.76669
Thap11	-0.806973	-0.507845
Thbs2	-12.6424	-10.1266
Thoc2	0.422327	0.361783
Thoc7	0.438234	0.631909
Thra	-0.908103	-0.835373
Thumpd3	-1.30539	-1.12708
Tiam1	-1.56206	-0.794206
Tiam2	1.88633	2.06098
Tigit	2.09711	1.39986
Timp2	0.513878	0.243324
Timp3	-1.14614	-11.5355
Tirap	-0.674217	-0.408921
Tjap1	0.861343	0.764469
Tjp1	0.97761	0.199441
Tkt	0.487305	0.850501
Tle3	0.219557	0.856772
Tln2	0.388441	0.367919
Tlr2	3.11702	2.42023
Tmbim6	0.96183	1.21521
Tmcc3	-0.570461	-0.769381
Tmed10	0.311629	0.243219
Tmem107	-0.910403	-0.412229
Tmem115	0.351447	0.30636
Tmem154	-4.1131	-1.69587
Tmem168	-0.792489	-0.161877
Tmem17	1.03419	0.736297
Tmem170	0.788723	0.498983
Tmem179	4.25948	1.66792
Tmem184a	-2.53137	-0.824642
Tmem229b	-2.0976	-1.76105
Tmem230	0.535774	0.6229
Tmem243	0.977516	1.14161
Tmem39b	-0.981963	-0.82077
Tmem40	-0.468072	-0.406633
Tmem41b	0.265294	0.414126
Tmem44	-2.17826	-1.40708
Tmem51	-4.35824	-3.38056
Tmem63a	0.565481	1.02922
Tmem63b	0.402672	0.430759
Tmem64	-2.05951	-1.70601
Tmem65	-0.481748	-0.34283
Tmem80	1.37418	0.997901
Tmem97	-0.581677	-0.53337
Tmem98	-0.435893	-1.08685
Tmigd1	-12.9726	-6.15596
Tmod3	0.213756	0.137777
Tmprss11f	1.46842	4.96478
Tmprss13	-7.01016	-3.22732
Tmprss4	3.69792	3.70647
Tmprss7	-6.24189	-4.74299
Tmsb4x	-0.367442	-2.33962
Tmtc3	-2.11492	-0.548135
Tmtc4	-0.219855	-0.396883
Tmx1	0.408912	0.210901
Tnc	-8.86913	-8.73561
Tnfaip3	1.86757	0.915759
Tnfrsf18	-7.00449	-4.55975
Tnfrsf23	1.6455	1.31727
Tnfsf15	-1.21757	-1.78618
Tnfsf18	-5.49455	-4.9765
Tnk2	1.3309	0.990937
Tnpo2	-0.329056	-0.851841
Tnpo3	-1.0375	-0.616666
Tnrc18	0.751905	0.471214
Tnrc6b	0.453524	0.868119
Tnrc6c	-1.13357	-0.419737
Tns1	0.888574	1.90363
Tns3	1.04579	1.24498
Tns4	1.39659	1.70276
Tob1	0.835671	0.859282
Top1	0.430556	0.537124
Tpcn1	0.421207	1.2541
Tpd52	0.915405	0.984082
Tpd52l1	8.77392	0.804579
Tpra1	3.7536	3.69604
Tprg	-5.38325	-4.80424
Tprn	1.38016	0.870506
Tpst1	-2.09388	-0.411148
Tpx2	0.301475	0.443222
Traf1	10.7251	1.09317
Traf4	1.14382	0.56528
Trappc10	0.858142	0.159358
Trappc8	0.170102	0.250261
Trappc9	0.2722	0.375892
Trim13	-1.65239	-0.781385
Trim2	-2.95737	-0.992466
Trim25	1.37051	1.1658
Trim29	-3.0739	-1.17934
Trim44	0.360456	0.474881
Trim56	0.432162	1.25287
Trim8	0.968547	0.988735
Trmt5	0.369504	0.546762
Trmu	1.3314	1.22695
Trnp1	-1.49541	-1.86872
Trp63	-9.8404	-6.66696
Trp73	-10.7462	-9.08957
Trps1	-5.54018	-5.67789
Trub1	-1.08794	-0.755795
Tspan1	7.87361	2.33849
Tspan11	8.97373	11.3985
Tspan12	-2.6615	-2.53819
Tspan14	0.979083	0.720751
Ttc23	-1.3568	-1.01312
Ttc28	-2.52918	-2.97752
Ttc37	-0.861934	-0.442032
Ttc39b	-0.296954	-0.314822
Ttyh3	1.08887	0.369268
Tuba1a	-0.344823	-1.71274
Tubb2b	-8.52989	-3.45499
Tubb6	0.577298	0.569662
Tubgcp3	-0.201987	-0.940903
Tulp3	-0.887058	-0.677257
Tulp4	0.626299	0.58412
Twsg1	-0.620496	-0.302772
Txn2	0.381665	0.242838
Txndc17	-1.62382	-0.314685
Txnrd2	0.585312	0.836671
Uaca	0.547699	0.886735
Uap1	-0.215373	-0.3183
Ubac1	-0.493622	-0.536381
Ubc	0.703218	0.808452
Ube2b	0.400191	0.300819
Ube2cbp	-2.29736	-0.712987
Ube2e1	1.16867	1.7013
Ube2e2	1.51132	1.83862
Ube2q2	0.512331	0.322079
Ube2v1	0.9475	0.623448
Ube2v2	-1.20401	-1.29832
Ube2z	0.436184	0.170371
Ubl3	1.1101	1.83825
Ubn1	-0.651728	-1.14077
Ubr5	0.796234	0.160634
Ugcg	1.07278	0.59306
Ugp2	-0.577656	-0.483054
Ugt1a6a	-6.07622	-4.5108
Ugt1a6b	-4.35726	-2.6266
Unc119	0.805727	0.631281
Unc13a	2.98784	2.14979
Unc5b	1.89115	0.752413
Unc79	-6.13713	-3.28375
Unk	0.262112	0.437333
Upf2	-0.706788	-0.284014
Upk3b	4.9195	4.97012
Upk3bl	0.68394	0.92315
Urb1	-0.667512	-0.450936
Use1	-0.505032	-0.850837
Uso1	0.380335	0.231624
Usp12	-0.307465	-0.351329
Usp2	-3.24145	-2.91115
Usp24	-0.357564	-1.30664
Usp25	0.554847	0.743471
Usp28	-0.588219	-0.468489
Usp31	-0.998833	-0.761572
Usp36	-1.25261	-0.602271
Usp46	0.694178	0.189686
Usp53	0.251166	0.930689
Usp6nl	0.540712	0.417026
Usp9x	0.88005	0.720577
Uspl1	-0.306057	-0.23577
Ust	2.03327	1.65115
Utp20	-0.162185	-0.855286
Utrn	-0.224673	-0.334584
Vamp2	1.71262	0.954342
Vamp8	0.917469	1.37023
Vapb	0.798961	0.313771
Vdr	-4.19725	-4.10171
Vegfa	1.11627	1.51295
Vgll3	-1.16494	-1.84173
Vgll4	-0.938361	-0.710013
Vill	1.66044	1.23667
Vim	-8.91674	-11.2007
Vmp1	0.799889	0.740723
Vopp1	-0.267073	-0.681646
Vps13a	-0.476382	-0.372295
Vps26b	-0.506659	-0.325392
Vps35	-0.309083	-0.151528
Vps54	-0.918786	-0.455757
Vps8	-0.868427	-0.930789
Vsig8	-7.47601	-3.69751
Vsnl1	-8.20083	-5.65195
Vtcn1	4.93317	3.26312
Vti1a	-0.699237	-0.232785
Vwa1	-5.3072	-4.58701
Vwa2	-2.34351	-1.68884
Wac	0.890689	0.229476
Wasf2	-0.835684	-0.442391
Wdr43	-0.261301	-1.2788
Wdr5	-0.438552	-0.58635
Wdr54	-1.4548	-1.04169
Wfs1	1.71225	1.89905
Wipf2	0.513938	0.45066
Wnt10a	0.529195	0.958704
Wnt3a	-12.006	-9.97513
Wnt4	-2.35221	-0.428883
Wnt7a	5.01788	1.37649
Wnt7b	2.95019	2.16672
Wsb1	0.564004	0.207812
Wwp2	-0.263724	-0.441159
Xaf1	2.02125	2.44733
Xiap	0.806691	0.642028
Xirp1	-4.63257	-2.2125
Xpo1	-0.228959	-0.371825
Xrcc1	-0.343377	-0.53535
Xrcc5	-2.00905	-1.01318
Yeats2	-0.434009	-0.309526
Ypel2	1.66992	2.57119
Ypel5	0.575702	0.918903
Ythdf2	-0.588792	-0.191339
Ywhab	0.847358	0.488802
Ywhag	0.543807	0.434457
Ywhaz	0.167401	0.136892
Zbp1	4.7271	3.45595
Zbtb10	0.40104	0.844807
Zbtb20	1.65204	0.603145
Zbtb38	0.499959	0.352713
Zbtb7c	2.97481	1.5778
Zbtb8a	-0.976727	-0.627385
Zc3h13	-0.797693	-0.594172
Zc3h3	0.504129	0.819851
Zc3hc1	-0.614306	-0.503345
Zcchc9	-0.440662	-0.330333
Zdhhc13	0.873207	0.512625
Zfand5	0.349262	0.343579
Zfp217	1.32704	0.462973
Zfp282	-0.529581	-0.71091
Zfp35	0.450352	0.342156
Zfp365	-3.56274	-3.02025
Zfp36l1	0.853466	0.664873
Zfp36l2	-0.596687	-0.943384
Zfp37	-0.805216	-0.837562
Zfp46	-1.21875	-0.887377
Zfp473	-0.608739	-1.25912
Zfp53	0.509353	0.917701
Zfp563	-0.700995	-0.369328
Zfp608	1.15397	0.584721
Zfp661	-1.11217	-1.15462
Zfp800	-0.485647	-0.310691
Zfp90	-0.345258	-0.673412
Zfp954	-0.715149	-0.781361
Zhx2	-0.607213	-0.814731
Zmat5	-1.1702	-0.512051
Zmiz1	1.56199	1.79096
Zmynd8	0.807528	0.829426
Znhit1	0.234475	0.705212
Znrf2	-0.511396	-0.780236
Znrf3	-1.09131	-0.41272
Zscan2	1.39267	1.13637
Zswim4	0.724191	1.07788
Zswim7	-0.96968	-0.488499
Zw10	-0.348735	-0.941895
Zwint	1.18261	0.482258
Zxdc	0.544178	1.21128
Zzef1	-0.44798	-0.47009
