# Supplementary material for: A Systemic and Integrated Analysis of p63-Driven Regulatory Networks in Mouse Oral Squamous Cell Carcinoma
Source: Cancers (Basel). 2023 Jan 10;15(2):446. doi: 10.3390/cancers15020446 (PMC9856320; doi:10.3390/cancers15020446)
Supplement: Supplementary file 1 [file cancers-15-00446-s001.zip › Supplemental Table 3 - B7E11 p63 KD DEGs.xlsx]

## Sheet: B7E11 sh3 DEGs
	baseMean	log2FoldChange	lfcSE	stat	pvalue	padj
Nrg2	13.2059	-2.41688	0.777651	-3.10792	0.00188408	0.0443845
Ptn	42.7473	-1.63959	0.427481	-3.83546	0.000125327	0.00515572
Galnt6	48.6005	-1.46158	0.395002	-3.70019	0.000215441	0.00805167
Mns1	45.0387	-1.36021	0.434988	-3.127	0.00176601	0.0422348
Dsg1b	106.633	-1.34688	0.267467	-5.03567	4.76173e-07	4.30312e-05
Tubb3	290.171	-1.2319	0.1815	-6.78734	1.1422e-11	2.52408e-09
Tgfbi	217.377	-1.1836	0.190587	-6.21031	5.28813e-10	8.44951e-08
Sparc	482.738	-1.15924	0.14089	-8.22797	1.90415e-16	9.99681e-14
Sox15	50.2662	-1.1246	0.386793	-2.90751	0.00364322	0.0742449
Col7a1	433.896	-1.01043	0.137685	-7.33874	2.15619e-13	6.79201e-11
Wnt3a	87.5147	-0.886825	0.298956	-2.96641	0.00301298	0.0641275
Krt16	255.3	-0.872263	0.178237	-4.89383	9.88928e-07	8.58499e-05
Plk1	289.124	-0.856218	0.167209	-5.12066	3.04471e-07	2.84474e-05
Cotl1	218.315	-0.846231	0.188982	-4.47784	7.54014e-06	0.000477759
Gcat	133.062	-0.828254	0.240665	-3.44152	0.000578447	0.0176659
Krt5	18673.1	-0.824214	0.0540071	-15.2612	1.38669e-52	3.82208e-49
Dab2	117.52	-0.820961	0.252656	-3.24932	0.00115682	0.0304307
Mcam	1233.5	-0.814616	0.0918335	-8.87057	7.27735e-19	4.45738e-16
Nuak1	126.29	-0.804625	0.244155	-3.29555	0.000982278	0.0272101
Cdc20	941.547	-0.794019	0.102289	-7.76251	8.32621e-15	3.27844e-12
Car12	217.839	-0.790427	0.188621	-4.19055	2.78278e-05	0.00147501
Psrc1	255.748	-0.778246	0.177438	-4.38601	1.15447e-05	0.000684303
Rdm1	99.57	-0.771027	0.275013	-2.8036	0.00505351	0.0956363
Terf1	139.595	-0.748022	0.23378	-3.19968	0.0013758	0.0349499
Ly6a	240.599	-0.71331	0.183854	-3.87976	0.000104559	0.00439985
Bcam	1857.19	-0.686025	0.0774285	-8.8601	7.99411e-19	4.63869e-16
Hr	418.342	-0.684616	0.142174	-4.81535	1.4694e-06	0.000120001
Tubb2a	420.821	-0.683754	0.146153	-4.67833	2.89216e-06	0.000214253
Efna3	184.396	-0.680224	0.207987	-3.27052	0.00107352	0.0290799
Fst	987.649	-0.663021	0.099892	-6.63738	3.19306e-11	6.40063e-09
Aspm	1012.7	-0.640541	0.0976286	-6.561	5.34487e-11	1.01599e-08
Slc2a9	285.65	-0.637059	0.167446	-3.80457	0.00014205	0.00573663
Hmgb2	299.943	-0.622353	0.163195	-3.81356	0.000136981	0.00555225
Pmm1	524.602	-0.61578	0.125953	-4.88896	1.01371e-06	8.73139e-05
Anp32e	558.557	-0.609624	0.123577	-4.93313	8.09211e-07	7.0806e-05
Cenpf	1201.65	-0.609624	0.0930074	-6.55457	5.58024e-11	1.04275e-08
Chst11	299.479	-0.60803	0.162939	-3.73164	0.000190237	0.0072573
Wnt4	1691.49	-0.605954	0.0798339	-7.59018	3.19466e-14	1.13616e-11
Pif1	188.477	-0.596513	0.202515	-2.94553	0.00322407	0.0673207
Aurka	826.036	-0.588905	0.103976	-5.66386	1.48003e-08	1.79312e-06
Hist1h3i	227.837	-0.586763	0.201391	-2.91355	0.00357346	0.073133
Prmt1	428.537	-0.582823	0.145232	-4.01306	5.99372e-05	0.00279975
Hist1h2bh	497.599	-0.582032	0.131419	-4.42882	9.47497e-06	0.000583584
Cenpa	511.202	-0.576847	0.125997	-4.57827	4.68829e-06	0.000324299
Pttg1	522.496	-0.57639	0.124789	-4.61893	3.85724e-06	0.000272603
Slc7a5	415.331	-0.574145	0.140916	-4.07438	4.61367e-05	0.00228097
Kif20a	1493.57	-0.570222	0.0804229	-7.0903	1.33823e-12	3.59854e-10
Fam83d	352.012	-0.566964	0.150108	-3.77704	0.000158702	0.00629385
Upk1b	200.358	-0.566906	0.19594	-2.89326	0.00381264	0.0764603
Cenpe	1896.92	-0.566559	0.0828505	-6.83833	8.01243e-12	1.87951e-09
Sapcd2	319.981	-0.566308	0.160767	-3.52254	0.00042744	0.0138604
Ccnb2	217.196	-0.566083	0.192046	-2.94764	0.00320205	0.0670033
Hmmr	1550.24	-0.564263	0.0864546	-6.5267	6.7236e-11	1.21521e-08
Ptp4a3	252.369	-0.560579	0.180224	-3.11045	0.001868	0.0441947
Cdca8	302.397	-0.558354	0.166622	-3.35103	0.00080512	0.023545
Ncl	1892.79	-0.557133	0.0771992	-7.21683	5.32134e-13	1.54389e-10
2700094K13Rik	384.542	-0.550693	0.150919	-3.64894	0.00026332	0.00936486
Sox2	252.801	-0.550149	0.178791	-3.07704	0.00209065	0.0481727
Nob1	238.828	-0.547919	0.185085	-2.96037	0.00307272	0.0651477
Cd109	1513.49	-0.54643	0.0904621	-6.04043	1.53707e-09	2.29003e-07
C330027C09Rik	1019.61	-0.544233	0.105996	-5.13445	2.82972e-07	2.71284e-05
Tcirg1	257.335	-0.541721	0.186616	-2.90286	0.0036977	0.0748021
Spc24	381.609	-0.539362	0.154162	-3.49866	0.000467604	0.0148142
Ctnnbip1	386.772	-0.538092	0.146073	-3.68372	0.000229854	0.00841906
Dst	2764.98	-0.536513	0.0669861	-8.00932	1.15341e-15	5.78016e-13
Wdr35	477.716	-0.534024	0.133252	-4.00762	6.13326e-05	0.00282926
Birc5	1306.12	-0.533825	0.0868806	-6.14435	8.02912e-10	1.26459e-07
Angptl2	299.52	-0.532141	0.163394	-3.25681	0.00112673	0.030151
Nek2	926.066	-0.531375	0.100904	-5.26613	1.39332e-07	1.42235e-05
Ckap2	714.852	-0.527924	0.116722	-4.52293	6.09906e-06	0.000400855
Fzr1	407.126	-0.526478	0.140576	-3.74514	0.000180297	0.00699919
Carm1	273.61	-0.526469	0.168895	-3.11714	0.00182614	0.0432971
Lfng	625.776	-0.522871	0.118334	-4.41862	9.93343e-06	0.000608422
Ccnb1	1478.72	-0.5228	0.0824834	-6.33824	2.32406e-10	3.88224e-08
Cdc25c	296.256	-0.517532	0.162924	-3.17652	0.00149055	0.0367729
Mphosph9	269.267	-0.517363	0.172478	-2.9996	0.00270338	0.0590085
Krt14	22651	-0.513644	0.0504103	-10.1893	2.21448e-24	1.87805e-21
Col16a1	484.136	-0.506769	0.135015	-3.75342	0.000174436	0.00679561
Jag2	1297.15	-0.504167	0.0986234	-5.11204	3.18699e-07	2.95265e-05
Ccnd2	8853.33	-0.500374	0.0488134	-10.2508	1.17425e-24	1.17692e-21
Krt17	16591.8	-0.498835	0.0518278	-9.62486	6.27932e-22	4.6153e-19
Iqgap3	596.144	-0.496305	0.118185	-4.19937	2.67657e-05	0.00142556
Bub1b	946.99	-0.493752	0.110949	-4.45026	8.57672e-06	0.000531226
Pitx1	1007.09	-0.491046	0.118147	-4.15624	3.23531e-05	0.00167154
Casq2	552.533	-0.491037	0.122661	-4.00321	6.24875e-05	0.00287052
Ckmt1	387.087	-0.488138	0.147989	-3.29847	0.000972128	0.0270649
Nup37	300.638	-0.48653	0.164007	-2.96652	0.00301187	0.0641275
Kif4	1427.48	-0.48567	0.0872271	-5.56788	2.57861e-08	3.02438e-06
Gas2l3	501.683	-0.48354	0.132801	-3.64109	0.000271485	0.00959333
Gja1	701.919	-0.483009	0.111305	-4.33951	1.42802e-05	0.000819998
Ccdc34	300.323	-0.481545	0.162021	-2.97212	0.00295755	0.0633145
Bora	265.218	-0.480733	0.171286	-2.80661	0.00500658	0.0950044
Xrcc6	466.02	-0.479808	0.131757	-3.64162	0.000270923	0.00959333
Hnrnpa2b1	1845.5	-0.477783	0.0786875	-6.0719	1.26402e-09	1.96279e-07
Spag5	904.738	-0.468915	0.0992963	-4.72238	2.33098e-06	0.000179713
Ube2c	603.669	-0.468497	0.117568	-3.98492	6.75026e-05	0.00303762
Dlgap5	612.57	-0.467953	0.120997	-3.86747	0.000109969	0.00459861
Ptms	970.868	-0.465652	0.115003	-4.04906	5.14243e-05	0.00246501
Hist1h3a	357.18	-0.465369	0.162462	-2.86448	0.0041769	0.0822327
Ndufa5	466.194	-0.465034	0.133748	-3.47695	0.000507158	0.015795
Ube2s	612.916	-0.464613	0.124268	-3.7388	0.000184901	0.00712774
Tubb2b	369.49	-0.458913	0.147123	-3.11924	0.00181317	0.0431547
Adamts1	404.378	-0.457067	0.144956	-3.15314	0.00161527	0.0390533
Ptma	4440.21	-0.455636	0.0584915	-7.78977	6.71322e-15	2.7911e-12
Crip2	546.234	-0.446724	0.133656	-3.34235	0.000830712	0.0240383
Odf2	586.476	-0.446583	0.119955	-3.72293	0.000196921	0.00748641
Calhm2	421.487	-0.445968	0.14133	-3.15552	0.00160215	0.0389068
Mpzl2	1104.68	-0.443045	0.0916799	-4.83252	1.34817e-06	0.000114335
Mki67	3074.14	-0.442815	0.06655	-6.65387	2.85494e-11	5.93882e-09
Kif23	1551.75	-0.442755	0.0789096	-5.61091	2.01266e-08	2.38598e-06
Plch2	683.041	-0.442073	0.112673	-3.92349	8.72753e-05	0.00375863
Shcbp1	354.866	-0.441532	0.154565	-2.8566	0.00428204	0.0838534
Prc1	1301.29	-0.43839	0.0940781	-4.65985	3.16439e-06	0.000229523
Notch1	1068.9	-0.436774	0.0955548	-4.57093	4.85574e-06	0.000332512
Mettl16	552.811	-0.435293	0.122045	-3.56667	0.000361547	0.0121526
Hist2h2ac	439.671	-0.430932	0.139523	-3.08861	0.00201098	0.0468732
Nde1	741.339	-0.428466	0.107986	-3.96778	7.25453e-05	0.0032121
Ccnf	468.471	-0.426146	0.131371	-3.24383	0.00117935	0.0308112
Tpx2	1847.49	-0.426013	0.074582	-5.71201	1.11652e-08	1.44819e-06
Fat2	831.108	-0.42433	0.106403	-3.98795	6.66468e-05	0.00302379
Nusap1	576.772	-0.42341	0.128302	-3.30011	0.000966455	0.0269751
Pkp1	2105.13	-0.422413	0.0734041	-5.75463	8.6834e-09	1.16749e-06
Fgfr2	520.344	-0.42223	0.127241	-3.31835	0.000905507	0.0256226
Lmnb1	676.173	-0.421266	0.11219	-3.75493	0.000173389	0.00677878
Arhgap11a	514.53	-0.42117	0.12928	-3.2578	0.00112279	0.0301185
Anln	2708.58	-0.420081	0.0649351	-6.46925	9.84903e-11	1.72358e-08
Ece1	1327.67	-0.416897	0.0890165	-4.68337	2.82199e-06	0.000212843
Map1b	550.097	-0.41676	0.130293	-3.19864	0.00138079	0.0349733
Ckap2l	756.147	-0.414745	0.107274	-3.86622	0.000110534	0.00459861
Knstrn	872.244	-0.413061	0.101531	-4.06833	4.73515e-05	0.00232023
Hspe1	1754.49	-0.412385	0.0755237	-5.46034	4.75213e-08	5.29215e-06
Wnt10a	1068.74	-0.412339	0.102364	-4.02818	5.62095e-05	0.00265747
Trim29	1616.51	-0.412119	0.0819877	-5.0266	4.99257e-07	4.47505e-05
Hspb1	1782.02	-0.406607	0.0793613	-5.12349	2.99928e-07	2.82625e-05
Aurkb	653.005	-0.405625	0.115367	-3.51595	0.00043819	0.0140847
Cdca3	1599.98	-0.405414	0.0786643	-5.15372	2.55369e-07	2.48717e-05
Ruvbl2	731.165	-0.405086	0.109004	-3.71624	0.000202209	0.00763853
Kif18b	663.295	-0.399577	0.117759	-3.39318	0.000690856	0.0205856
Aaas	665.568	-0.396121	0.114732	-3.45259	0.000555233	0.017099
Kpna2	2090.43	-0.395999	0.0756075	-5.23755	1.62718e-07	1.64584e-05
Nup133	554.286	-0.394747	0.137549	-2.86986	0.00410656	0.0812832
Ncapd2	1337.84	-0.391777	0.0848462	-4.6175	3.88391e-06	0.00027274
Mthfd1	1579.46	-0.390286	0.0783529	-4.98114	6.32117e-07	5.62023e-05
Cdc25b	546.644	-0.38774	0.137404	-2.82189	0.00477415	0.0916987
Cks1b	788.453	-0.386844	0.107287	-3.6057	0.000311314	0.0105941
Cdca4	626.9	-0.386133	0.115592	-3.34049	0.000836317	0.0241301
Incenp	1040.83	-0.384875	0.0948097	-4.05945	4.91887e-05	0.00238345
Nup107	6803.53	-0.380718	0.0550112	-6.92074	4.49297e-12	1.12579e-09
Hagh	521.834	-0.380101	0.12983	-2.92769	0.00341496	0.0706377
Pnn	814.583	-0.378293	0.104432	-3.62238	0.0002919	0.0101842
Nuf2	473.708	-0.377534	0.132532	-2.84863	0.00439076	0.0857318
Ckap5	1773.14	-0.375911	0.0831183	-4.52261	6.10827e-06	0.000400855
Top2a	9067.78	-0.375344	0.05563	-6.74715	1.50773e-11	3.19667e-09
Ttf2	557.719	-0.373723	0.123491	-3.02632	0.00247551	0.0550251
Id2	643.248	-0.370409	0.115819	-3.19816	0.00138307	0.0349733
Chaf1a	570.231	-0.368305	0.120429	-3.05827	0.00222618	0.0508149
Tacc3	1289.99	-0.365755	0.0853424	-4.28574	1.82132e-05	0.00100905
Arl6ip1	1538.18	-0.359672	0.0815429	-4.41083	1.02976e-05	0.000627245
Afap1l2	1715.85	-0.356416	0.0761883	-4.67809	2.89558e-06	0.000214253
Racgap1	1068.92	-0.355804	0.0965483	-3.68525	0.000228479	0.00841906
Banf1	666.659	-0.355777	0.115635	-3.07672	0.00209294	0.0481727
Rcan1	628.56	-0.35565	0.120658	-2.94757	0.00320279	0.0670033
Sfn	3298.57	-0.352995	0.0681972	-5.17609	2.2658e-07	2.25049e-05
Ccna2	2022.12	-0.351112	0.0727142	-4.82865	1.37458e-06	0.000114809
Diap3	825.495	-0.349852	0.104234	-3.3564	0.000789657	0.0232064
Gpsm2	1024.69	-0.348576	0.0958111	-3.63816	0.000274591	0.00964128
Ncapg	893.765	-0.345418	0.10486	-3.29409	0.000987405	0.0272836
Ces2e	939.507	-0.342744	0.0969664	-3.53467	0.00040829	0.013397
Cdk1	1432.05	-0.341335	0.0845764	-4.03581	5.44137e-05	0.00258582
Tinagl1	1551.93	-0.341248	0.0965838	-3.53318	0.000410599	0.0134328
Lyar	696.886	-0.340808	0.111755	-3.04959	0.00229151	0.051559
Tagln2	2434.92	-0.335085	0.070239	-4.77065	1.83636e-06	0.000146709
Prpf38b	598.001	-0.334609	0.119449	-2.80127	0.00509019	0.0960948
Tuba1c	2283.9	-0.334097	0.0704345	-4.74337	2.10192e-06	0.000165526
Jup	1992.74	-0.333812	0.0852069	-3.91766	8.94129e-05	0.00383571
Sgol2	938.197	-0.329389	0.108611	-3.03273	0.00242349	0.0540869
Ttk	740.454	-0.329233	0.113799	-2.89312	0.00381435	0.0764603
Plxna1	691.289	-0.328185	0.113322	-2.89603	0.00377914	0.076031
H2afz	1071.06	-0.328016	0.0951043	-3.44902	0.000562628	0.0172785
Foxm1	841.35	-0.327588	0.104747	-3.12741	0.00176353	0.0422348
Metap2	1475.73	-0.327239	0.0816509	-4.00778	6.1291e-05	0.00282926
Uqcrc1	1469.66	-0.323156	0.0845986	-3.81987	0.000133523	0.00543206
Slc7a1	1280.6	-0.323077	0.0970976	-3.32734	0.000876779	0.024978
Tuba1b	1195.07	-0.32048	0.0935729	-3.42493	0.000614969	0.0186265
Cpox	874.104	-0.318388	0.100475	-3.16882	0.00153058	0.0373333
Mdh2	1388.53	-0.317967	0.0830345	-3.82933	0.000128492	0.00526627
Rps6ka6	762.4	-0.316872	0.107114	-2.95826	0.00309386	0.0654699
Smo	2185.61	-0.31368	0.0756588	-4.14598	3.38365e-05	0.00172707
Adh5	697.232	-0.312798	0.110668	-2.82645	0.00470668	0.0910371
Hsp90ab1	11623	-0.311739	0.0515913	-6.04246	1.51782e-09	2.29003e-07
Eif3b	2661.45	-0.311086	0.071494	-4.35122	1.35383e-05	0.000781462
Pdgfa	850.968	-0.31063	0.103374	-3.0049	0.00265669	0.0584631
Ccng1	8082.25	-0.310364	0.0595951	-5.20787	1.91022e-07	1.91456e-05
Hist4h4	1041.47	-0.310358	0.101694	-3.05188	0.00227414	0.0513778
Hmgn1	2863.71	-0.310308	0.0707416	-4.3865	1.15191e-05	0.000684303
Ywhae	1747.46	-0.309831	0.0791571	-3.91412	9.07346e-05	0.00387732
Plekhg1	1163.2	-0.309186	0.0899986	-3.43545	0.000591562	0.0180165
Sumo3	817.332	-0.309032	0.104086	-2.96901	0.00298761	0.063834
Kif20b	1551.98	-0.308247	0.0868788	-3.54801	0.000388155	0.0128708
Tmem54	795.686	-0.308205	0.104671	-2.94453	0.00323448	0.0674106
Hnrnpul1	947.75	-0.304826	0.108425	-2.81139	0.00493283	0.0940908
Lgals1	3023.96	-0.303483	0.0675083	-4.4955	6.9408e-06	0.000444897
Txnrd1	1825.61	-0.302644	0.074389	-4.06841	4.7336e-05	0.00232023
Nup93	786.135	-0.301204	0.104603	-2.87949	0.0039832	0.0791256
Eftud2	1539.09	-0.301188	0.0817413	-3.68465	0.000229021	0.00841906
Lbr	1189.17	-0.300558	0.0913888	-3.28878	0.00100621	0.0276645
2810417H13Rik	1101.53	-0.300289	0.0922575	-3.2549	0.00113432	0.0302075
Pa2g4	1974.29	-0.29911	0.0723975	-4.1315	3.60404e-05	0.00181436
Hsp90aa1	10616.8	-0.297626	0.05421	-5.49024	4.01387e-08	4.56216e-06
Smc4	1708.92	-0.296921	0.0851424	-3.48735	0.000487831	0.0152794
Ptprf	1616.25	-0.295622	0.0883666	-3.3454	0.000821632	0.0238381
Col18a1	1774.16	-0.293786	0.0828124	-3.5476	0.000388752	0.0128708
Tmtc3	1780.96	-0.293688	0.080177	-3.663	0.000249283	0.00898152
Fscn1	1882.03	-0.293173	0.0895943	-3.27223	0.00106704	0.0290472
Hist1h2bc	1128.44	-0.289152	0.0908531	-3.18263	0.00145942	0.0363208
Ak1	1299.38	-0.287565	0.0861052	-3.33969	0.000838712	0.0241301
Fkbp4	8823.63	-0.287559	0.0511947	-5.61697	1.94338e-08	2.32889e-06
Pdlim1	2486.17	-0.282939	0.0675395	-4.18924	2.79896e-05	0.00147648
Smc1a	2207.26	-0.282159	0.0709654	-3.97601	7.00818e-05	0.00312815
Hist2h2bb	6312.13	-0.27873	0.0540971	-5.1524	2.57176e-07	2.48717e-05
Kif11	2050.09	-0.276945	0.0746496	-3.70993	0.000207316	0.00780086
Llph	2042.55	-0.273935	0.0725046	-3.77817	0.000157986	0.00628808
Cad	1036.72	-0.273495	0.0943777	-2.89788	0.003757	0.0758625
Trp63	1358.66	-0.272172	0.0836402	-3.25408	0.00113758	0.0302213
Chordc1	1123.28	-0.271243	0.092722	-2.92534	0.00344081	0.0710391
Ldha	4371.67	-0.269636	0.0569155	-4.73748	2.16395e-06	0.000169202
Ppm1g	1402.09	-0.269453	0.082385	-3.27066	0.00107297	0.0290799
Rcc2	1587.65	-0.269427	0.0819902	-3.28609	0.0010159	0.0278614
Ybx1	3248.02	-0.269264	0.0640974	-4.20086	2.65907e-05	0.00142312
Dek	1538.36	-0.268564	0.0822227	-3.2663	0.00108962	0.0293718
Hnrnph1	2013.36	-0.266257	0.0721161	-3.69206	0.000222447	0.0082854
Cd9	4009.36	-0.264954	0.0621229	-4.265	1.999e-05	0.00109647
Golim4	2027.24	-0.263435	0.0720808	-3.65472	0.000257459	0.00923759
Set	3157.88	-0.25921	0.0639465	-4.05354	5.04478e-05	0.00242876
Rps26	8120.59	-0.258802	0.0580724	-4.45655	8.32899e-06	0.000518798
Alyref	2925.24	-0.258687	0.0647776	-3.99346	6.51161e-05	0.00296655
Pdap1	1180.26	-0.258116	0.088586	-2.91373	0.00357134	0.073133
Rangap1	3136.41	-0.257992	0.0644937	-4.00026	6.32717e-05	0.00289448
Hist1h1b	1364.28	-0.257918	0.0874394	-2.94968	0.00318105	0.066802
Dkc1	1321.46	-0.255306	0.0845906	-3.01813	0.00254339	0.0561941
Stip1	1959.87	-0.254447	0.0749026	-3.39704	0.000681199	0.0203529
Slc6a6	1716.12	-0.254107	0.0875211	-2.90338	0.0036916	0.0748021
Serbp1	4316.78	-0.253223	0.0601495	-4.2099	2.55482e-05	0.00138073
Cdh1	1592.13	-0.2531	0.088963	-2.84501	0.00444105	0.0865063
Hist1h1e	3049.89	-0.252996	0.0753914	-3.35577	0.000791438	0.0232064
Ei24	1504.71	-0.252589	0.0829	-3.04692	0.00231202	0.0519144
Psat1	3296.67	-0.250949	0.0613813	-4.08837	4.34413e-05	0.00216715
Rpl41	11999.7	-0.249002	0.0571957	-4.3535	1.33982e-05	0.000777449
Wdr43	1487.35	-0.247889	0.0829323	-2.98905	0.00279846	0.0607097
Prkar1a	2428.63	-0.247322	0.0677446	-3.65081	0.000261418	0.00932729
Tubb6	2739.23	-0.246972	0.0670347	-3.68424	0.000229383	0.00841906
Hist1h4d	2953.63	-0.244514	0.07715	-3.16933	0.0015279	0.0373333
Ewsr1	2472.61	-0.238565	0.0716405	-3.33003	0.000868375	0.0248027
Krt6a	17106.3	-0.237619	0.0446069	-5.32696	9.9871e-08	1.06901e-05
Srrt	1431.7	-0.234601	0.0819406	-2.86307	0.00419564	0.0824544
Ect2	1551.46	-0.233113	0.0825924	-2.82245	0.00476581	0.0916982
Rrm1	2152.35	-0.231512	0.0744882	-3.10804	0.00188332	0.0443845
Ptges3	3370.66	-0.2302	0.0635854	-3.62033	0.000294233	0.0102332
Hspd1	7994.68	-0.227275	0.0525091	-4.3283	1.50267e-05	0.000853967
Ranbp1	2433.79	-0.22724	0.0678746	-3.34793	0.000814168	0.0237466
Aplp2	2481.04	-0.222245	0.0693016	-3.20693	0.00134161	0.0341599
Dynll1	2161.81	-0.21888	0.0706908	-3.09631	0.00195947	0.0458666
Slc25a5	3130.11	-0.218235	0.0659857	-3.3073	0.000941995	0.0264262
Nucks1	2979.2	-0.217799	0.0672459	-3.23884	0.00120015	0.0312806
Ywhaz	2253.64	-0.217041	0.0722592	-3.00364	0.00266772	0.0585889
Rrm2	1952.93	-0.216885	0.0744444	-2.91338	0.00357539	0.073133
Tnpo3	2308.57	-0.216533	0.0708783	-3.055	0.00225062	0.0510557
Nop58	2947.97	-0.214955	0.0700089	-3.0704	0.00213771	0.0489986
St13	1786.97	-0.214424	0.0767314	-2.79448	0.00519837	0.0978021
Rps15	4812.07	-0.212802	0.0666505	-3.1928	0.001409	0.0354662
Lmna	5000.49	-0.208965	0.0655647	-3.18715	0.0014368	0.0360016
Eif3a	7749.87	-0.20848	0.0542368	-3.84387	0.000121107	0.00501219
Odc1	3633.79	-0.208385	0.0593348	-3.51202	0.000444713	0.0142115
Hmgcs1	4462.11	-0.208215	0.0576783	-3.60993	0.000306278	0.0104867
Tubb4b	5818.6	-0.207674	0.0556104	-3.73445	0.000188126	0.00720751
Rps29	2212.87	-0.206791	0.0699712	-2.95538	0.00312287	0.0659572
Rpl11	2496.07	-0.202287	0.0683149	-2.96109	0.00306552	0.0651202
Mybbp1a	2736.84	-0.202226	0.0677684	-2.98408	0.00284434	0.0612434
Parp1	2017.09	-0.202066	0.0721578	-2.80033	0.00510505	0.0962105
G3bp1	3337.18	-0.200675	0.0606045	-3.31122	0.000928891	0.0261919
Atic	3219.55	-0.200484	0.0616312	-3.25296	0.00114209	0.0302682
Dnmt1	2412.36	-0.200083	0.0684213	-2.92427	0.00345262	0.0711498
Ddx3x	3262.05	-0.194294	0.0684748	-2.83745	0.00454759	0.0884253
Atp5b	25462.5	-0.193438	0.0425507	-4.54605	5.46622e-06	0.000365243
Xpot	7590.77	-0.189138	0.0512875	-3.6878	0.000226203	0.00839692
H3f3b	7549.98	-0.185644	0.0492326	-3.77075	0.000162757	0.00638576
Scd2	3142.65	-0.182932	0.064783	-2.82377	0.00474622	0.091481
Actb	23697.9	-0.178816	0.0489355	-3.65412	0.000258066	0.00923759
Nedd4	5618.71	-0.174833	0.0538545	-3.2464	0.00116875	0.0306068
Mlec	3583.4	-0.173256	0.0596506	-2.90451	0.00367823	0.0746823
Hsp90b1	10680.7	-0.172269	0.0484438	-3.55607	0.000376449	0.0125768
Hmgcr	3680.78	-0.171015	0.0593255	-2.88266	0.00394333	0.0784845
Hnrnpu	4100.26	-0.170455	0.057093	-2.98556	0.00283061	0.0611513
Dsp	13385.7	-0.168245	0.0469222	-3.58561	0.000336288	0.0113729
Hspa8	10624.6	-0.164401	0.0465018	-3.53536	0.000407224	0.013397
Rpl4	14531.9	-0.160661	0.0480122	-3.34626	0.000819092	0.0238271
Kpnb1	6860.37	-0.160236	0.0503662	-3.18142	0.00146553	0.0363608
Itgb1	8337.46	-0.155316	0.0528552	-2.93851	0.00329789	0.0684732
Cdk4	7333.7	-0.154207	0.050439	-3.0573	0.00223339	0.0508737
Perp	14713.8	-0.153473	0.048326	-3.17579	0.00149427	0.0367729
Ahnak	28858	0.121836	0.0425009	2.86667	0.00414812	0.0819589
M6pr	4739.71	0.164644	0.0574745	2.86465	0.00417475	0.0822327
Fat1	6248.45	0.1679	0.0575528	2.91732	0.00353054	0.0726197
Tnc	11126.9	0.190258	0.0502485	3.78635	0.000152878	0.00610681
Slk	4466.38	0.197714	0.0580822	3.40405	0.000663953	0.0198915
Myof	5773.92	0.198177	0.0539343	3.67441	0.000238401	0.00864594
Gsta4	8301.84	0.210356	0.0572959	3.6714	0.000241225	0.00871969
Cast	2448.21	0.220685	0.0695991	3.17081	0.00152017	0.0372441
Eif1a	2491.57	0.221108	0.0717116	3.0833	0.00204718	0.0475161
Gsto1	17739.1	0.224819	0.0460954	4.87725	1.07575e-06	9.19388e-05
Epha2	2622.68	0.229387	0.0693995	3.30531	0.000948723	0.0265474
Tmsb4x	2250	0.231595	0.075824	3.05437	0.00225531	0.051057
Timp2	1704.62	0.234258	0.079312	2.95362	0.00314066	0.0660796
Ptpn13	2199.69	0.237424	0.0738097	3.2167	0.00129673	0.0334385
S100a14	2272.48	0.239012	0.0731706	3.2665	0.00108887	0.0293718
Anxa3	9584.31	0.239988	0.0514914	4.66075	3.15063e-06	0.000229523
H13	1614.01	0.244145	0.0794531	3.07281	0.00212051	0.0487054
Amotl2	1356.94	0.24675	0.0884045	2.79115	0.00525207	0.098644
Flnb	5415.41	0.246931	0.0569555	4.33551	1.4542e-05	0.0008307
Flna	15087.2	0.260808	0.045717	5.70484	1.16454e-08	1.49292e-06
Wnt7b	1442.53	0.261937	0.0873757	2.99782	0.00271915	0.0591295
Tpt1	4412.27	0.263314	0.0590413	4.45983	8.20239e-06	0.000513814
Cxcl3	2009.95	0.264174	0.0731228	3.61274	0.000302981	0.0104867
Tmem106b	1452.08	0.266468	0.0863958	3.08428	0.00204048	0.0474606
Vmp1	1227.5	0.267026	0.089349	2.98857	0.00280283	0.0607097
Spint1	1009.46	0.269448	0.0959427	2.80843	0.00497837	0.0947954
Sox11	1886.9	0.270516	0.0759578	3.5614	0.00036888	0.0123614
Atl3	1397.21	0.272166	0.0943195	2.88558	0.00390693	0.0780324
Cttn	1485	0.272451	0.0823217	3.30959	0.000934326	0.0262779
Tpd52	1126.81	0.277013	0.0927967	2.98516	0.00283431	0.0611513
Gls	1409.26	0.27784	0.0908178	3.05931	0.00221847	0.050744
Lmo7	3166.93	0.277893	0.0668721	4.15559	3.24454e-05	0.00167154
Rpl23a	1011.01	0.281207	0.097099	2.89609	0.00377847	0.076031
Dmxl1	968.504	0.286155	0.0973103	2.94065	0.00327527	0.0681319
Atp6v1g1	919.287	0.287439	0.0999158	2.87681	0.00401715	0.0796565
Zfand5	1066.87	0.287667	0.0973656	2.95451	0.00313168	0.0660167
Gsn	4709.97	0.293373	0.0578404	5.07212	3.93401e-07	3.5845e-05
Anxa7	1083.48	0.295051	0.0928966	3.17612	0.0014926	0.0367729
Abcc1	1021.01	0.295274	0.0975501	3.0269	0.00247078	0.0550251
Ier5	837.771	0.296673	0.104692	2.83377	0.00460031	0.0892931
Ndufa4	4624.8	0.297558	0.0563698	5.27868	1.30121e-07	1.35338e-05
Emp1	5566.59	0.29771	0.0637847	4.66743	3.04997e-06	0.000224173
Serpinb6a	3285	0.29977	0.0695035	4.31302	1.61042e-05	0.000908718
Endod1	1185.35	0.300785	0.0925637	3.24949	0.0011561	0.0304307
Bcar3	1392.01	0.300807	0.0853213	3.52558	0.000422557	0.0137831
Slc30a4	1421.96	0.302453	0.0877807	3.44555	0.000569889	0.0174528
Fam21	1063.72	0.304655	0.095773	3.18101	0.00146762	0.0363608
Serpinb9b	2261.46	0.311148	0.0707821	4.39585	1.10338e-05	0.000664741
Capg	2275.66	0.31369	0.0714072	4.39298	1.11807e-05	0.000669929
Tgfbr1	944.988	0.317939	0.0990296	3.21055	0.00132482	0.033889
Wfdc2	3487.81	0.319261	0.0740347	4.31232	1.6155e-05	0.000908718
Krt19	2897.98	0.320534	0.0667226	4.80398	1.55541e-06	0.000125171
Krt8	5458.5	0.325911	0.0544772	5.98252	2.19716e-09	3.18732e-07
Sqstm1	2317.04	0.331976	0.0698774	4.75083	2.02587e-06	0.000160685
Tns4	899.297	0.339931	0.110344	3.08065	0.00206546	0.0478397
Herc2	957.641	0.340541	0.099647	3.41747	0.000632055	0.0190394
Ccni	807.754	0.340628	0.105904	3.2164	0.00129811	0.0334385
Slc20a1	1740.17	0.341372	0.0783456	4.35725	1.31705e-05	0.000772364
43898	1027.11	0.344277	0.0953504	3.61065	0.000305426	0.0104867
B2m	1387.78	0.344282	0.0855992	4.02203	5.7699e-05	0.00270694
Ikbkg	920.894	0.346471	0.0999569	3.46621	0.000527855	0.0163472
Gabarapl1	676.215	0.348328	0.115608	3.01302	0.00258661	0.0570346
Cd44	2728.93	0.349107	0.0737565	4.73324	2.20969e-06	0.000171562
Serpinb9	867.838	0.349969	0.103306	3.3877	0.000704804	0.0208883
Atp2b1	2542.24	0.350382	0.0686191	5.10618	3.28729e-07	3.0202e-05
Ereg	716.762	0.356521	0.118797	3.00109	0.00269019	0.0589649
Erbb3	1016.22	0.364675	0.103761	3.51457	0.000440459	0.0141164
S100a16	951.207	0.367434	0.0983957	3.73425	0.000188278	0.00720751
Slc35e4	1278.11	0.36803	0.0917303	4.01208	6.0185e-05	0.00279975
Tjp2	1608.57	0.368562	0.0801611	4.59777	4.27039e-06	0.000297981
Nrp2	1375.31	0.369491	0.0848532	4.35448	1.33385e-05	0.000777449
Adipor2	1469.86	0.374988	0.0823188	4.55532	5.23065e-06	0.000351633
Tgfbr2	628.517	0.375498	0.1204	3.11875	0.00181622	0.0431547
Ptgs2	4923.72	0.382034	0.0605332	6.31115	2.76977e-10	4.55772e-08
Acadl	864.341	0.383122	0.105594	3.62824	0.000285364	0.00998774
Ivns1abp	2474.46	0.384402	0.0717431	5.35804	8.41302e-08	9.09348e-06
Ube2r2	512.265	0.385659	0.129565	2.97658	0.00291483	0.0625215
Hbp1	807.043	0.385999	0.109559	3.52319	0.000426378	0.0138604
Phldb2	668.839	0.39089	0.123212	3.17249	0.00151139	0.0371115
Anxa5	1960.52	0.391665	0.0740556	5.28879	1.23127e-07	1.29283e-05
Herpud1	560.097	0.393168	0.125139	3.14186	0.00167878	0.0404116
Pthlh	1149.7	0.394916	0.101022	3.9092	9.26015e-05	0.0039278
Sh3d19	2713.23	0.395863	0.0697572	5.67487	1.38797e-08	1.71936e-06
Riok3	643.573	0.398863	0.124841	3.19497	0.00139844	0.035281
Osbpl2	436.406	0.407474	0.140055	2.90939	0.0036214	0.0739369
Chmp1b	436.536	0.411224	0.141464	2.90692	0.00365011	0.074248
Nbeal1	1146.09	0.411458	0.098674	4.16987	3.0477e-05	0.00158495
1600029D21Rik	1376.27	0.412205	0.0853365	4.83035	1.36294e-06	0.000114706
Pcdh7	683.17	0.41513	0.116074	3.57642	0.000348329	0.0117441
Als2cl	822.747	0.416616	0.106575	3.90913	9.26284e-05	0.0039278
Ogfr	494.738	0.418532	0.133561	3.13363	0.00172656	0.0414714
Spink5	4530.12	0.42149	0.0636205	6.62507	3.47093e-11	6.83338e-09
Bcl2l1	636.558	0.427112	0.121469	3.51624	0.000437708	0.0140847
Tgm1	721.687	0.427279	0.113229	3.77359	0.000160915	0.00633718
Rnf19b	973.698	0.427965	0.097833	4.37444	1.21743e-05	0.000717763
Dstn	4317.38	0.428255	0.0652135	6.56697	5.13502e-11	9.93221e-09
Sft2d2	1046.79	0.429354	0.0975344	4.40208	1.07219e-05	0.000649497
Plk2	5057.06	0.429397	0.0568906	7.54777	4.42785e-14	1.47931e-11
Atf6	1026.51	0.430333	0.0963527	4.46622	7.96134e-06	0.000501565
Xbp1	1219	0.430507	0.0915371	4.70309	2.56258e-06	0.000194844
Tcf25	1422.55	0.430695	0.0895153	4.81141	1.49866e-06	0.00012149
A430105I19Rik	767.636	0.430715	0.108716	3.96185	7.43713e-05	0.00326671
Rapgef3	461.439	0.432358	0.144134	2.99969	0.00270255	0.0590085
Serpina3h	451.497	0.433009	0.150214	2.88262	0.0039438	0.0784845
Tmbim1	2469.47	0.433957	0.068951	6.29371	3.09968e-10	5.02558e-08
Paip2	589.557	0.435967	0.129774	3.35942	0.000781055	0.0230244
Lynx1	443.094	0.437216	0.139102	3.14313	0.00167154	0.0403255
Smox	600.512	0.43886	0.126652	3.46508	0.000530074	0.0163699
Mab21l3	517.996	0.440038	0.1337	3.29123	0.000997501	0.0274936
Slc39a4	1023.88	0.441662	0.0973648	4.53616	5.72874e-06	0.000380478
Gcnt2	588.985	0.446716	0.123706	3.61112	0.000304881	0.0104867
Grpel2	538.568	0.447402	0.128408	3.48421	0.000493587	0.0154159
Fam188a	1879.81	0.449718	0.0782606	5.74642	9.1154e-09	1.21081e-06
Dock11	569.167	0.459416	0.127415	3.60568	0.000311338	0.0105941
Dock5	652.958	0.465551	0.116815	3.98536	6.73768e-05	0.00303762
Aldh3a1	632.835	0.465986	0.125396	3.71612	0.000202309	0.00763853
Nucb2	435.387	0.466057	0.144977	3.2147	0.00130579	0.03348
Cflar	1330.12	0.468612	0.0867774	5.40016	6.65803e-08	7.34048e-06
Magi3	608	0.473186	0.133356	3.54829	0.000387735	0.0128708
Serpinb6b	2582.4	0.473567	0.0731558	6.47341	9.58181e-11	1.70386e-08
Tdrd7	368.032	0.473792	0.153915	3.07828	0.00208203	0.0481223
Vwa5a	410.341	0.475174	0.146816	3.23653	0.00120992	0.0314608
Itga3	2177.29	0.476253	0.0744941	6.39317	1.62482e-10	2.75595e-08
Rab32	1516.46	0.478364	0.0816831	5.85634	4.73172e-09	6.52091e-07
Ikzf2	433.518	0.479392	0.145926	3.28516	0.00101925	0.0278839
Ikbke	393.379	0.481347	0.150059	3.20771	0.00133794	0.0341454
Fam134b	387.23	0.481706	0.151323	3.1833	0.00145608	0.0363208
Mal2	1662.47	0.482575	0.0843196	5.72316	1.0456e-08	1.37235e-06
Fam110c	1328.44	0.485638	0.0875243	5.5486	2.87961e-08	3.34186e-06
Cgn	535.367	0.486831	0.12839	3.79181	0.000149554	0.00599576
Ndrg1	472.866	0.488066	0.139911	3.48841	0.000485909	0.0152794
Ehf	719.649	0.490649	0.12439	3.94444	7.99859e-05	0.00349938
Pnp	517.766	0.498497	0.133207	3.74228	0.000182355	0.00705427
Lrig1	428.526	0.503172	0.144132	3.49104	0.00048114	0.0151993
Tmem40	287.519	0.503693	0.171813	2.93163	0.00337187	0.0698775
Sbsn	569.758	0.505483	0.127449	3.96617	7.30378e-05	0.00322097
Adar	502.196	0.507203	0.133374	3.80287	0.000143031	0.00575516
Nfkbia	759.57	0.50795	0.111255	4.56566	4.97936e-06	0.000338873
Fam126b	819.175	0.5125	0.108909	4.70578	2.52896e-06	0.000193624
Dusp18	302.849	0.515058	0.166628	3.09106	0.00199444	0.0465862
Cxcl16	1171.12	0.518068	0.0914322	5.66614	1.46053e-08	1.78914e-06
Abca12	2367.09	0.521668	0.0754179	6.91704	4.61184e-12	1.1299e-09
Fut9	743.466	0.528816	0.113678	4.65187	3.2894e-06	0.00023703
Camk2d	842.009	0.531397	0.110147	4.82442	1.40411e-06	0.000116394
Ankk1	286.042	0.532268	0.171465	3.10423	0.00190775	0.0448464
Epha4	906.014	0.536086	0.103827	5.16328	2.42657e-07	2.38865e-05
Tlr4	235.958	0.538318	0.191216	2.81523	0.00487419	0.093295
Slc12a2	3596.18	0.540194	0.0644218	8.38528	5.06053e-17	2.78962e-14
Ddx58	1040.84	0.540514	0.100442	5.38135	7.39299e-08	8.07008e-06
Col8a1	4127.63	0.540652	0.0596627	9.06182	1.28296e-19	8.84041e-17
Micu1	264.702	0.543355	0.178167	3.0497	0.00229071	0.051559
Tnfaip3	316.243	0.543785	0.163468	3.32656	0.000879256	0.024984
Pof1b	842.77	0.544465	0.121563	4.47887	7.50382e-06	0.000477759
Ctsl	6250.35	0.54707	0.0536117	10.2043	1.89692e-24	1.74279e-21
Krt18	2291.53	0.557146	0.0711667	7.82874	4.92792e-15	2.17321e-12
Nfkbiz	695.644	0.564639	0.11711	4.82145	1.42517e-06	0.000117257
Eif2ak2	322.045	0.570284	0.162486	3.50975	0.000448525	0.0142919
Hbegf	260.415	0.584156	0.180611	3.23434	0.00121926	0.0316289
Cyr61	403.695	0.585798	0.147095	3.98244	6.82107e-05	0.003057
Rn45s	664606	0.591862	0.211125	2.80337	0.00505723	0.0956363
Pttg1ip	1366.17	0.593286	0.0874147	6.78702	1.14471e-11	2.52408e-09
Anxa1	22312	0.601597	0.050886	11.8225	2.98804e-32	3.66035e-29
Sgk1	1720.25	0.602994	0.0847482	7.11513	1.11809e-12	3.16076e-10
Il23a	322.229	0.610253	0.165934	3.67767	0.00023537	0.00856422
Mvp	273.328	0.611518	0.178693	3.42217	0.000621228	0.0187645
Ifi204	384.884	0.613151	0.152246	4.02737	5.64034e-05	0.00265747
Lif	248.275	0.614542	0.194068	3.16663	0.00154215	0.0375324
Il24	342.993	0.616229	0.159369	3.86669	0.000110324	0.00459861
Unc13b	339.821	0.630359	0.159987	3.94005	8.14639e-05	0.00353598
Sgms2	225.521	0.63231	0.200477	3.15402	0.00161037	0.0390206
Cldn4	1991.03	0.635406	0.0830342	7.65234	1.97349e-14	7.25259e-12
AU018091	203.557	0.640045	0.209392	3.05669	0.00223798	0.0508737
Klhl24	384.622	0.640872	0.15147	4.23101	2.3264e-05	0.00126348
Dhrs1	446.882	0.644908	0.142881	4.51361	6.37331e-06	0.000413328
Bst1	452.81	0.650172	0.14042	4.63019	3.6533e-06	0.000259856
Spns2	349.737	0.656962	0.158137	4.15439	3.26156e-05	0.0016725
Antxr2	748.046	0.658409	0.112107	5.87302	4.27926e-09	5.97201e-07
Kifc3	217.791	0.658518	0.199785	3.29613	0.000980275	0.0272101
Ivl	239.72	0.661983	0.189795	3.48788	0.000486868	0.0152794
Cwh43	420.921	0.667567	0.145838	4.57747	4.70638e-06	0.000324299
Cystm1	260.976	0.668481	0.188808	3.54054	0.000399313	0.0131809
Msln	1332.68	0.669465	0.0883742	7.57535	3.58174e-14	1.23402e-11
Sema3e	915.115	0.670212	0.102518	6.53753	6.25439e-11	1.14924e-08
Ripk2	294.787	0.671513	0.170832	3.93083	8.46517e-05	0.00365994
Lurap1l	159.018	0.675527	0.233944	2.88756	0.00388245	0.0776843
Slc31a2	247.301	0.684959	0.188181	3.63989	0.000272751	0.00960727
Fgfbp1	6413.49	0.698548	0.0538486	12.9724	1.75366e-38	2.76202e-35
Gm14137	255.732	0.698921	0.182739	3.82469	0.000130935	0.00534652
Itpripl2	136.961	0.701283	0.249771	2.8077	0.00498961	0.0948457
Cbr2	1466.65	0.70665	0.0907417	7.78749	6.83533e-15	2.7911e-12
Creg1	189.598	0.709706	0.220047	3.22525	0.00125862	0.0325733
Gm14403	186.43	0.712483	0.213375	3.33912	0.00084045	0.0241301
Smim14	182.8	0.732132	0.220649	3.31808	0.000906379	0.0256226
5830416P10Rik	263.036	0.734048	0.181397	4.04665	5.19563e-05	0.00247973
Igfbp3	4685.93	0.734186	0.0585779	12.5335	4.89576e-36	6.74697e-33
Atraid	168.796	0.734892	0.225302	3.26181	0.00110705	0.0297688
Helz2	238.004	0.738366	0.199286	3.70506	0.000211342	0.00792531
Irgm1	323.949	0.739519	0.172391	4.28978	1.78854e-05	0.000998133
Ifi202b	972.188	0.740683	0.106487	6.95561	3.51028e-12	9.00019e-10
Dusp4	320.635	0.741162	0.164771	4.49814	6.85518e-06	0.000441979
C3	156.111	0.742804	0.232901	3.18935	0.00142594	0.0358109
Fam213a	288.551	0.749462	0.18223	4.11272	3.91024e-05	0.00195956
Krtcap3	183.076	0.758725	0.215459	3.52143	0.000429221	0.0138773
Ifih1	132.126	0.763582	0.252736	3.02126	0.00251722	0.0557275
Il7	179.095	0.772983	0.225608	3.42623	0.000612029	0.0185885
Parp10	150.042	0.778566	0.239653	3.24872	0.00115926	0.0304307
Ppbp	13396.5	0.786976	0.0511142	15.3964	1.7299e-53	6.35739e-50
Cldn1	211	0.793991	0.21041	3.77355	0.000160944	0.00633718
Micall2	714.172	0.79571	0.116635	6.82221	8.96488e-12	2.05912e-09
H2-K1	102.883	0.816317	0.286585	2.84843	0.00439351	0.0857318
Pglyrp3	496.802	0.818128	0.13528	6.04766	1.46962e-09	2.25035e-07
Has2	153.147	0.840377	0.239973	3.50196	0.000461847	0.014674
Dynap	409.488	0.84127	0.147553	5.70149	1.18765e-08	1.50504e-06
Rilpl2	403.585	0.850425	0.15469	5.49762	3.84946e-08	4.42087e-06
Parp9	420.095	0.861164	0.148248	5.80894	6.28709e-09	8.55742e-07
Ier3	2077.32	0.873907	0.0756573	11.5509	7.30816e-31	8.05724e-28
Tmem86a	100.387	0.876707	0.292328	2.99905	0.00270824	0.0590085
Gm14322	250.328	0.881286	0.18822	4.68222	2.8379e-06	0.000212843
Cdkn2b	107.475	0.888037	0.284142	3.12533	0.00177604	0.0423828
Cyp3a13	99.1873	0.891867	0.294889	3.02441	0.00249117	0.0552619
Lgals9	87.8237	0.911267	0.322281	2.82756	0.00469044	0.0908824
Plscr1	659.87	0.968511	0.121415	7.97684	1.50126e-15	7.19623e-13
Prss8	87.5657	0.976581	0.314933	3.10092	0.00192919	0.0452538
Tmprss11e	1290.33	0.979987	0.0965073	10.1545	3.16304e-24	2.49089e-21
Card14	218.851	0.983478	0.212363	4.63111	3.63714e-06	0.000259856
Plscr2	665.752	0.989248	0.128098	7.7226	1.13979e-14	4.33319e-12
Zc3h12a	98.2614	0.989405	0.304346	3.25092	0.00115034	0.0304137
Krt7	2555.17	0.997924	0.0737927	13.5233	1.13877e-41	2.0925e-38
Cgnl1	130.742	1.01676	0.260353	3.90531	9.41048e-05	0.00397512
Chac2	156.715	1.02084	0.237999	4.28928	1.79257e-05	0.000998133
Entpd3	173.882	1.02962	0.225671	4.5625	5.05492e-06	0.000341905
Tjp3	103.195	1.06575	0.296052	3.59989	0.00031835	0.0107994
Gbp3	75.5915	1.08596	0.341205	3.18273	0.00145893	0.0363208
H2-T23	66.0789	1.09211	0.366049	2.9835	0.00284969	0.0612434
Slpi	246.468	1.09527	0.192921	5.67728	1.36851e-08	1.71452e-06
Rdh10	267.436	1.10774	0.18557	5.96937	2.38174e-09	3.41021e-07
AW146154	61.6395	1.13688	0.397191	2.86229	0.00420594	0.0825097
Vnn1	92.177	1.15035	0.312556	3.68046	0.00023281	0.0084991
Cxcl5	8923.08	1.15081	0.0587322	19.5942	1.73309e-85	1.91073e-81
Cxcl1	1997.03	1.15797	0.0803611	14.4096	4.50082e-47	9.92431e-44
Ifi27l1	417.634	1.16892	0.159571	7.3254	2.38181e-13	7.29428e-11
Parp14	121.877	1.17991	0.281904	4.1855	2.84542e-05	0.00149384
Il1rn	52.8048	1.1852	0.421507	2.81181	0.0049263	0.0940908
Irf9	189.974	1.18652	0.224996	5.27355	1.33811e-07	1.37876e-05
Ifi203	82.8498	1.19414	0.330665	3.61133	0.000304627	0.0104867
Trex2	103.912	1.20028	0.294528	4.07526	4.59636e-05	0.00228097
Ptpn22	88.0977	1.26727	0.321426	3.94265	8.05848e-05	0.00351165
Adam8	288.945	1.29371	0.182087	7.10489	1.20422e-12	3.31912e-10
Sdcbp2	94.716	1.30951	0.316615	4.13599	3.53435e-05	0.00178744
Pyhin1	98.0118	1.32346	0.310578	4.26128	2.0326e-05	0.00110938
Il1a	2513.79	1.33293	0.0771935	17.2674	8.28332e-67	4.56618e-63
St3gal1	76.0148	1.33692	0.347857	3.84331	0.000121384	0.00501219
Styk1	65.1013	1.35244	0.396623	3.40989	0.0006499	0.0195236
Vtcn1	42.8594	1.4102	0.463958	3.03949	0.00236976	0.0529951
Casp4	73.559	1.41902	0.35724	3.97218	7.12177e-05	0.00316603
Cd14	266.582	1.43015	0.190789	7.49597	6.58098e-14	2.13398e-11
Gbp9	164.466	1.44209	0.24035	5.99993	1.974e-09	2.90178e-07
Ccl20	141.534	1.44259	0.263953	5.46533	4.62053e-08	5.19809e-06
Tspan1	77.48	1.46102	0.349448	4.18095	2.90289e-05	0.00151679
Lgals3bp	73.6284	1.49925	0.369369	4.05897	4.92904e-05	0.00238345
Xaf1	122.852	1.5123	0.294651	5.13251	2.85905e-07	2.71733e-05
Gcnt3	30.6146	1.58418	0.56098	2.82395	0.00474356	0.091481
Plekhs1	41.1191	1.6171	0.496795	3.25507	0.00113365	0.0302075
Casp12	41.3631	1.63236	0.48558	3.36167	0.000774723	0.022899
Cmpk2	39.959	1.65632	0.504445	3.28345	0.00102545	0.0279841
Slc2a6	58.413	1.68246	0.414275	4.06123	4.88146e-05	0.00238133
Samd9l	226.648	1.68278	0.214094	7.86001	3.84118e-15	1.76454e-12
Rsad2	39.8317	1.68511	0.505736	3.33199	0.00086226	0.024692
Apol9a	193.877	1.71678	0.236942	7.24555	4.307e-13	1.28337e-10
Hs3st1	37.82	1.73378	0.511616	3.38884	0.000701886	0.0208579
Tnip3	58.0852	1.79574	0.419233	4.28339	1.84063e-05	0.00101465
Cacna2d1	32.2482	1.81685	0.565147	3.21484	0.00130519	0.03348
Slc6a14	147.284	1.85383	0.268179	6.91266	4.75639e-12	1.13998e-09
Ifit1	59.1549	1.90753	0.422218	4.51788	6.24627e-06	0.000407486
Csf2	32.9774	1.95377	0.563269	3.46863	0.000523116	0.0162461
Oas3	141.073	1.97986	0.283832	6.97545	3.04896e-12	8.00353e-10
Apol9b	156.913	2.02136	0.298615	6.76911	1.29576e-11	2.80112e-09
Irf7	45.7065	2.09842	0.49887	4.20635	2.59529e-05	0.00139576
Usp18	121.135	2.16314	0.325691	6.6417	3.10089e-11	6.33098e-09
Ifi44	99.5412	2.2375	0.349667	6.39895	1.56444e-10	2.695e-08
Nts	163.216	2.52125	0.278502	9.0529	1.39221e-19	9.02886e-17
Csf3	50.975	2.68971	0.508434	5.2902	1.22185e-07	1.29283e-05
Rtp4	63.618	2.73858	0.459117	5.96489	2.44805e-09	3.46023e-07
Ltf	42.8185	2.7942	0.564719	4.94796	7.49958e-07	6.61463e-05
Isg15	13.5676	3.00674	1.06761	2.81634	0.00485747	0.0931367
Ifi27l2a	27.3563	3.10299	0.750036	4.13712	3.51692e-05	0.00178682
Vnn3	12.8818	4.67509	1.53506	3.04555	0.00232259	0.0520458

## Sheet: B7E11 sh2 DEGs
	baseMean	log2FoldChange	lfcSE	stat	pvalue	padj
Dsg1b	63.751	-1.56954	0.409552	-3.83233	0.000126934	0.0231173
Krt16	160.001	-0.953417	0.244067	-3.90637	9.36943e-05	0.0179944
Upk1b	114.488	-0.950192	0.273017	-3.48034	0.000500775	0.0662518
Sparc	322.021	-0.942756	0.171988	-5.48153	4.21652e-08	2.78157e-05
Tubb3	200.091	-0.86498	0.212051	-4.07912	4.52059e-05	0.0106332
Col7a1	284.244	-0.848693	0.189226	-4.48507	7.28898e-06	0.00256645
Car12	137.203	-0.826677	0.24907	-3.31906	0.000903223	0.0973546
Cdc20	601.782	-0.763664	0.135612	-5.63125	1.78906e-08	1.25986e-05
Mcam	803.341	-0.711738	0.117213	-6.07216	1.26198e-09	1.33303e-06
Fst	631.136	-0.639932	0.135235	-4.732	2.22322e-06	0.000903226
Hr	269.369	-0.618096	0.183413	-3.36998	0.000751746	0.0853838
Krt5	12574.5	-0.597881	0.0807497	-7.40413	1.32011e-13	2.66179e-10
Bub1b	589.624	-0.556354	0.141727	-3.92553	8.65407e-05	0.0172477
Bcam	1222.66	-0.554375	0.102429	-5.41229	6.22252e-08	3.65158e-05
C330027C09Rik	649.57	-0.531638	0.135703	-3.91765	8.9416e-05	0.0174908
Krt17	10436.9	-0.527456	0.0699679	-7.53855	4.75232e-14	1.25497e-10
Hmmr	1000.37	-0.507229	0.110642	-4.58442	4.55248e-06	0.00171742
Aurka	541.671	-0.486905	0.143585	-3.39105	0.00069625	0.0814207
Ckap2	459.696	-0.485052	0.145933	-3.3238	0.000887988	0.0966991
Cd109	980.601	-0.477929	0.113703	-4.2033	2.63047e-05	0.00731202
Nek2	596.793	-0.472256	0.134037	-3.52334	0.000426152	0.0600193
Ccnb1	955.161	-0.462592	0.110577	-4.18346	2.87111e-05	0.00777628
Cenpf	797.604	-0.45356	0.118567	-3.82534	0.000130593	0.0233806
Krt14	14645	-0.447975	0.0752753	-5.95116	2.66255e-09	2.36663e-06
Wnt4	1126.89	-0.442683	0.110376	-4.01069	6.05421e-05	0.0127901
Aspm	681.101	-0.435773	0.127127	-3.42786	0.000608359	0.074916
Kif4	920.751	-0.431696	0.117989	-3.65878	0.000253422	0.0387956
Pkp1	1330.2	-0.427851	0.10399	-4.11434	3.88288e-05	0.0102537
Wnt10a	675.307	-0.42537	0.123911	-3.43286	0.000597251	0.074916
Dst	1819.82	-0.414302	0.0984797	-4.20698	2.58809e-05	0.00731202
Tacc3	808.426	-0.401114	0.11704	-3.42716	0.000609938	0.074916
Ckap5	1115.36	-0.397638	0.107459	-3.70036	0.000215296	0.0334436
Ccnd2	5800.66	-0.387313	0.0756589	-5.1192	3.06829e-07	0.000154335
Kif23	1000.74	-0.385576	0.107794	-3.57698	0.000347585	0.0509937
Cenpe	1268.32	-0.380652	0.100256	-3.79679	0.00014658	0.0258054
Anln	1740.03	-0.372777	0.0929437	-4.01079	6.05167e-05	0.0127901
Tpx2	1195.31	-0.363208	0.10341	-3.51231	0.000444226	0.0609397
Sfn	2103.36	-0.334704	0.0898867	-3.72362	0.000196388	0.031431
Mki67	2013.13	-0.331888	0.0895521	-3.70609	0.000210482	0.0331839
Ccna2	1289.29	-0.331102	0.0995251	-3.32682	0.000878446	0.0966565
Tagln2	1547.78	-0.327825	0.0940209	-3.48673	0.000488963	0.0662169
Top2a	5871.38	-0.307866	0.0729756	-4.21876	2.45653e-05	0.00720788
Nup107	4437.94	-0.291675	0.0821176	-3.55192	0.00038243	0.0545893
Ccng1	5162.05	-0.289071	0.0768109	-3.76341	0.000167615	0.0279179
Dstn	2594.18	0.290174	0.0853026	3.40169	0.000669695	0.079483
Spink5	2727.09	0.290842	0.0845669	3.4392	0.000583441	0.074916
Rpph1	30364.6	0.296533	0.0702382	4.22182	2.42334e-05	0.00720788
Itga3	1311.12	0.347166	0.100113	3.46773	0.000524869	0.0684469
Anxa1	12854.3	0.364989	0.082078	4.44685	8.71374e-06	0.00287635
Adipor2	928.922	0.368253	0.111344	3.30736	0.000941805	0.0994829
Tmbim1	1533.33	0.381804	0.0951409	4.01304	5.99414e-05	0.0127901
Nrp2	880.469	0.394236	0.113292	3.47981	0.000501765	0.0662518
Krt18	1367.58	0.406958	0.0991491	4.10451	4.05178e-05	0.0104388
Slc12a2	2176.82	0.429036	0.0900472	4.76456	1.89263e-06	0.000799674
Ctsl	3789.12	0.43313	0.081647	5.30491	1.12729e-07	5.95378e-05
Fgfbp1	3641.47	0.433251	0.0868415	4.98898	6.06985e-07	0.000278765
Slc39a4	647.714	0.434494	0.126742	3.42817	0.000607661	0.074916
Sgk1	1020.49	0.441428	0.113405	3.89249	9.92198e-05	0.0187153
Rab32	951.196	0.449865	0.110436	4.07353	4.63056e-05	0.0106332
Rprl3	1036.36	0.474738	0.110851	4.28268	1.84654e-05	0.00573675
Igfbp3	2683.7	0.493847	0.0854984	5.7761	7.64522e-09	6.21204e-06
Ifi202b	560.83	0.520921	0.139517	3.73374	0.000188655	0.0306579
Msln	795.885	0.522828	0.119463	4.37646	1.2062e-05	0.00386093
Col8a1	2602.98	0.526225	0.0842728	6.2443	4.25696e-10	4.99625e-07
Sema3e	545.293	0.526497	0.137253	3.83595	0.000125079	0.0231173
Nfkbia	496.826	0.568455	0.156589	3.63023	0.000283168	0.0427301
Ppbp	7801.37	0.587997	0.082754	7.10536	1.20012e-12	1.58461e-09
Bst1	282.177	0.61527	0.183616	3.35085	0.000805638	0.0905314
Ier3	1179.17	0.618752	0.104	5.94956	2.68858e-09	2.36663e-06
Parp9	241.871	0.642874	0.193029	3.33046	0.000867041	0.0964058
Micall2	430.791	0.682449	0.151402	4.50754	6.55838e-06	0.00238883
Serpina3h	326.533	0.738951	0.196403	3.76242	0.000168279	0.0279179
Cbr2	959.32	0.766395	0.143173	5.35292	8.65461e-08	4.81151e-05
Rilpl2	249.049	0.781955	0.197132	3.96666	7.2886e-05	0.0148057
Pglyrp3	309.773	0.783517	0.175056	4.47581	7.61219e-06	0.00259379
Plscr1	389.098	0.809694	0.158798	5.0989	3.41631e-07	0.000164029
Il1a	1246.15	0.814769	0.11244	7.24622	4.28551e-13	6.46683e-10
Gm14322	154.459	0.819242	0.239694	3.41787	0.00063114	0.0766291
Rdh10	149.25	0.821547	0.242414	3.38902	0.000701437	0.0814207
Plscr2	389.271	0.826682	0.17332	4.7697	1.84502e-06	0.000799674
Tmprss11e	791.335	0.902458	0.122183	7.3861	1.51195e-13	2.66179e-10
Cxcl1	1132.52	0.91538	0.108857	8.40899	4.13554e-17	1.45612e-13
Krt7	1568.26	0.927682	0.0959319	9.67021	4.03532e-22	2.13126e-18
Slpi	144.643	0.93149	0.24674	3.77518	0.000159891	0.0276873
Cxcl5	5116.74	0.935503	0.0792239	11.8083	3.53461e-32	3.73361e-28
Ifi27l1	239.481	0.941831	0.204223	4.61178	3.99244e-06	0.00156193
Apol9a	88.8768	1.0758	0.31839	3.37888	0.000727821	0.0835649
Gbp9	88.926	1.12718	0.313831	3.59167	0.000328565	0.0488821
Samd9l	112.286	1.20744	0.30347	3.9788	6.92647e-05	0.0143459
Apol9b	68.3933	1.30739	0.382935	3.41413	0.000639869	0.0768061
Cd14	159.78	1.31977	0.241233	5.47094	4.47663e-08	2.78157e-05
Oas3	64.5966	1.38038	0.392986	3.51254	0.000443841	0.0609397
Ifi44	44.0618	1.58542	0.478825	3.31106	0.000929418	0.0991661
Usp18	59.6424	1.68572	0.416505	4.04729	5.18137e-05	0.0116449
Nts	66.9539	1.79658	0.44062	4.0774	4.5542e-05	0.0106332
Slc6a14	92.8637	1.85239	0.325435	5.69205	1.25521e-08	9.47053e-06
Tnip3	38.6252	1.87793	0.4993	3.76112	0.000169151	0.0279179
Csf3	28.6032	2.48611	0.609156	4.08124	4.4796e-05	0.0106332
Ltf	25.6227	2.69249	0.660931	4.07378	4.62565e-05	0.0106332
Ifi27l2a	16.8798	3.07267	0.864898	3.55264	0.000381386	0.0545893
