# Supplementary material for: A Systemic and Integrated Analysis of p63-Driven Regulatory Networks in Mouse Oral Squamous Cell Carcinoma
Source: Cancers (Basel). 2023 Jan 10;15(2):446. doi: 10.3390/cancers15020446 (PMC9856320; doi:10.3390/cancers15020446)
Supplement: Supplementary file 1 [file cancers-15-00446-s001.zip › Supplemental Table 4 - B7E3 p63 Inducible DEGs.xlsx]

## Sheet: B7E3 Ind p63 DEGs
	baseMean	log2FoldChange	lfcSE	stat	pvalue	padj
Psca	244.602	-3.06827	0.26697	-11.4929	1.43e-30	2.36e-27
Scx	21.5266	-2.3898	0.676378	-3.53323	0.000410518	0.0417095
Ltf	222.662	-2.24585	0.245346	-9.15382	5.5e-20	7.06e-17
Dhrs3	60.5847	-1.9575	0.420043	-4.66024	3.16e-06	0.000688952
Krt4	67.5899	-1.87166	0.367735	-5.0897	3.59e-07	0.000106311
S100a7a	89.7714	-1.65177	0.324023	-5.0977	3.44e-07	0.000104597
Thbs1	2036.61	-1.51256	0.128748	-11.7483	7.21e-32	1.67e-28
Asb2	100.483	-1.43335	0.312252	-4.59037	4.42e-06	0.000881947
Atp1b1	88.2109	-1.4262	0.313625	-4.54748	5.43e-06	0.00104611
Klhdc7a	64.9891	-1.35048	0.36049	-3.74624	0.000179502	0.0209618
2310007B03Rik	70.0889	-1.34611	0.34711	-3.87804	0.0001053	0.0133777
Pcolce	73.4514	-1.27089	0.337842	-3.76178	0.000168709	0.0199025
Clu	124.784	-1.24133	0.273251	-4.54282	5.55e-06	0.001052
Osgin1	116.982	-1.24052	0.28049	-4.42267	9.75e-06	0.00165653
Sftpd	151.951	-1.23169	0.276067	-4.46157	8.14e-06	0.00142516
Tpra1	129.913	-1.21756	0.262694	-4.63488	3.57e-06	0.000727919
Lbp	130.489	-1.18452	0.278664	-4.25071	2.13e-05	0.0033748
Tnfrsf1b	64.3383	-1.1735	0.35697	-3.28739	0.00101122	0.0841057
Csf1	334.626	-1.16294	0.186136	-6.24782	4.16e-10	2.41e-07
Ivd	188.263	-1.14385	0.237117	-4.824	1.41e-06	0.000346102
S100a4	361.527	-1.13803	0.175319	-6.4912	8.52e-11	5.79e-08
A430105I19Rik	284.495	-1.13596	0.200372	-5.66925	1.43e-08	5.72e-06
Cpeb4	104.271	-1.05995	0.298784	-3.54756	0.000388818	0.0415955
Tlr3	110.383	-1.05499	0.292122	-3.61149	0.000304447	0.0332048
Hilpda	109.214	-1.03324	0.295925	-3.49157	0.000480199	0.0455047
Plin2	574.327	-0.951719	0.168156	-5.65975	1.52e-08	5.84e-06
Myh14	269.862	-0.934195	0.208495	-4.48065	7.44e-06	0.00136557
Atp6v1b2	341.483	-0.921087	0.181707	-5.06907	4e-07	0.000115541
Them6	110.886	-0.916721	0.281126	-3.2609	0.0011106	0.0904204
Ube2f	127.017	-0.898028	0.266191	-3.37363	0.000741853	0.0640042
Msln	688.634	-0.894476	0.153747	-5.81784	5.96e-09	3e-06
Cryab	170.037	-0.872898	0.236314	-3.69381	0.000220923	0.0245585
Por	599.724	-0.870882	0.150125	-5.80103	6.59e-09	3.17e-06
Rdh10	199.886	-0.852898	0.229037	-3.72385	0.00019621	0.0224593
Epb4.1l1	285.506	-0.841696	0.190445	-4.41964	9.89e-06	0.00165653
Tsku	186.237	-0.821343	0.221781	-3.70339	0.000212735	0.023878
Plscr2	263.743	-0.810306	0.207599	-3.90323	9.49e-05	0.0124699
Magi3	248.808	-0.778531	0.204362	-3.80957	0.000139206	0.0172038
Lama5	1375.99	-0.773444	0.134953	-5.73121	9.97e-09	4.27e-06
Erbb2	162.416	-0.755881	0.233098	-3.24276	0.0011838	0.095041
Ahcyl1	574.908	-0.745842	0.167006	-4.46596	7.97e-06	0.00141773
Cp	759.125	-0.734289	0.146737	-5.00412	5.61e-07	0.000154467
Pea15a	441.872	-0.728139	0.161424	-4.51074	6.46e-06	0.00120462
Pttg1ip	628.854	-0.721137	0.152622	-4.72498	2.3e-06	0.000542981
Wfdc2	2256.36	-0.698102	0.139992	-4.98672	6.14e-07	0.000161996
Kifc3	271.757	-0.696312	0.195262	-3.56605	0.000362408	0.039157
Amotl2	270.775	-0.687991	0.195767	-3.51433	0.000440857	0.0428145
Emp1	2112.36	-0.661977	0.117326	-5.64219	1.68e-08	6.26e-06
S100a6	7850.99	-0.656048	0.127409	-5.14915	2.62e-07	8.18e-05
Ubl3	304.088	-0.644997	0.182417	-3.53584	0.000406475	0.0417095
Aim1	642.955	-0.629614	0.158885	-3.96271	7.41e-05	0.0099617
Malat1	13210	-0.628531	0.11612	-5.41278	6.21e-08	2.16e-05
Lasp1	701.441	-0.61649	0.146532	-4.2072	2.59e-05	0.00398553
Lgals1	1637.07	-0.615875	0.132772	-4.6386	3.51e-06	0.000727919
Bhlhe40	407.884	-0.596277	0.168872	-3.53094	0.00041409	0.0417095
Anxa6	413.027	-0.588798	0.167364	-3.51807	0.000434702	0.0425898
Aqp5	419.804	-0.57361	0.169701	-3.38013	0.000724511	0.0634551
Bst1	376.795	-0.55765	0.173024	-3.22296	0.00126875	0.0997823
Adipor2	549.682	-0.55306	0.156271	-3.53912	0.00040147	0.0417095
Spp1	6095.81	-0.55088	0.123055	-4.4767	7.58e-06	0.00136934
Wnt7b	1024.53	-0.547642	0.130072	-4.21028	2.55e-05	0.00398466
Cgnl1	725.096	-0.533529	0.143467	-3.71883	0.000200151	0.0226858
Mal2	1003.69	-0.464954	0.131699	-3.53042	0.000414894	0.0417095
Anxa3	2095.4	-0.456326	0.113447	-4.02238	5.76e-05	0.00812289
Ccnd2	1078.35	0.447316	0.138486	3.23005	0.0012377	0.0986829
Cxcl5	3870.06	0.470942	0.115585	4.07444	4.61e-05	0.00675001
Cav1	1006.8	0.47414	0.133786	3.544	0.000394099	0.0415955
Arhgdib	590.248	0.52039	0.149979	3.46974	0.000520955	0.0489655
App	792.786	0.558873	0.136823	4.08466	4.41e-05	0.00654254
Pcdh7	353.715	0.581222	0.173692	3.34628	0.00081904	0.0696244
Hif1a	805.317	0.599279	0.136397	4.39365	1.11e-05	0.00184093
Hspa4l	627.902	0.608552	0.153536	3.96358	7.38e-05	0.0099617
Hmga2	240.522	0.675696	0.198071	3.41138	0.000646344	0.058378
Sdc1	725.012	0.718629	0.154096	4.66352	3.11e-06	0.000688952
Bcam	272.482	0.721952	0.190407	3.79163	0.000149661	0.0180233
Cast	474.019	0.732591	0.156792	4.67239	2.98e-06	0.000674889
Perp	756.223	0.737434	0.147902	4.98596	6.17e-07	0.000161996
Stom	266.831	0.739642	0.19246	3.8431	0.00012149	0.0152667
Slc7a11	437.398	0.742368	0.18312	4.054	5.03e-05	0.00718629
Iffo2	207.601	0.74341	0.21579	3.44507	0.000570913	0.0523836
Ifitm3	383.551	0.761606	0.200834	3.79221	0.000149312	0.0180233
Txndc17	308.268	0.770714	0.194427	3.96402	7.37e-05	0.0099617
Golim4	271.324	0.772585	0.202864	3.80838	0.00013988	0.0172038
Hras1	242.12	0.805891	0.197958	4.07102	4.68e-05	0.00676443
Odc1	913.078	0.807922	0.146089	5.53035	3.2e-08	1.15e-05
Itgb4	271.829	0.82968	0.19922	4.16464	3.12e-05	0.00474367
Col18a1	381.884	0.834237	0.177439	4.70153	2.58e-06	0.000597054
Krt17	609.517	0.848801	0.156933	5.40867	6.35e-08	2.16e-05
Gpc1	302.804	0.858231	0.187776	4.57051	4.87e-06	0.000953348
Fam162a	126.787	0.871828	0.268297	3.24949	0.00115611	0.0934667
Csf3	192.302	0.909407	0.249294	3.64793	0.000264367	0.029108
Il1a	1006.35	0.943536	0.133343	7.07603	1.48e-12	1.14e-09
Lamb3	277.679	0.945563	0.204055	4.63387	3.59e-06	0.000727919
Pdlim1	277.01	1.01623	0.210281	4.8327	1.35e-06	0.000338514
Porcn	86.9051	1.01739	0.305559	3.32959	0.000869748	0.0733953
Pdpn	254.981	1.12404	0.195111	5.76101	8.36e-09	3.84e-06
Ptgs1	85.4619	1.14938	0.32442	3.54289	0.00039577	0.0415955
Nt5e	75.8144	1.15911	0.334551	3.46466	0.000530907	0.0494985
Irf6	161.174	1.17279	0.242567	4.83493	1.33e-06	0.000338514
Fam110c	80.4539	1.18348	0.317572	3.72666	0.000194033	0.0224322
Gsta4	470.113	1.2025	0.175343	6.85797	6.98e-12	5.05e-09
Cth	52.9904	1.24795	0.387014	3.22455	0.00126171	0.0997823
Lama3	263.818	1.25189	0.213678	5.85875	4.66e-09	2.45e-06
Ppbp	1752.37	1.28119	0.127676	10.0347	1.07e-23	1.55e-20
Rgs12	91.625	1.38481	0.310852	4.4549	8.39e-06	0.00144828
St3gal1	152.765	1.42294	0.247236	5.75541	8.64e-09	3.84e-06
Dgka	57.8733	1.43932	0.381003	3.77771	0.000158279	0.0188646
Cotl1	62.0568	1.47961	0.360411	4.10536	4.04e-05	0.00606116
Cxcl1	1920.95	1.48583	0.118074	12.5839	2.59e-36	7.48e-33
Pvrl1	57.1633	1.49784	0.3784	3.95835	7.55e-05	0.0100287
Cxcl2	42.0964	1.60687	0.459127	3.49985	0.000465526	0.0444789
Anxa8	140.721	1.73079	0.271038	6.38578	1.71e-10	1.1e-07
Igfbp3	1715.01	1.74704	0.120666	14.4783	1.66e-47	6.4e-44
Ly6a	39.4234	1.81685	0.456121	3.98327	6.8e-05	0.00946782
Gna15	27.7528	1.82959	0.543228	3.36799	0.000757179	0.0648425
Bnc1	27.8684	1.87057	0.549064	3.40684	0.000657205	0.0584457
Niacr1	105.556	1.92046	0.311907	6.15714	7.41e-10	4.08e-07
Sfn	126.001	2.04637	0.278167	7.35664	1.89e-13	1.56e-10
Serpinb5	48.7887	2.0532	0.442945	4.63534	3.56e-06	0.000727919
Cd109	28.7788	2.09638	0.539085	3.88878	0.00010075	0.0130873
Abca12	20.2307	2.14806	0.649226	3.30865	0.000937484	0.0785381
Hr	21.1916	2.31177	0.672352	3.43833	0.000585319	0.0532825
Jag1	97.5034	2.39404	0.313237	7.6429	2.12e-14	1.89e-11
Ccl2	267.56	2.60501	0.222225	11.7224	9.79e-32	1.89e-28
Ivl	36.3271	2.72183	0.512009	5.31597	1.06e-07	3.5e-05
Ccl7	80.9743	2.73324	0.354341	7.7136	1.22e-14	1.18e-11
Fat2	82.997	2.86928	0.360873	7.95093	1.85e-15	1.95e-12
Dll1	18.4296	3.21564	0.747898	4.29956	1.71e-05	0.0027479
Mab21l3	12.3517	3.22235	0.917472	3.51221	0.000444402	0.0428145
Ckmt1	21.0151	3.53781	0.743484	4.75842	1.95e-06	0.000469946
Krt6a	304.87	3.56009	0.223469	15.931	3.86e-57	2.23e-53
Hist1h2ah	10.2421	3.60688	1.10306	3.26989	0.00107588	0.0882147
Fxyd3	10.2794	3.7324	1.09899	3.3962	0.000683293	0.0603019
S100a9	26.4949	4.14192	0.730147	5.67273	1.41e-08	5.72e-06
Krt14	442.403	4.52684	0.220509	20.529	1.19e-93	1.37e-89
Rasa4	37.5911	4.63875	1.31621	3.52431	0.000424582	0.0419538
Cbr2	32.5451	5.0657	0.799901	6.33291	2.41e-10	1.46e-07
Snai2	7.9384	5.15793	1.57137	3.28244	0.00102913	0.0849843
Ces2e	8.33605	5.33443	1.56542	3.40767	0.000655193	0.0584457
Krt15	8.63768	5.38588	1.55844	3.45593	0.000548398	0.0507202
Trp63	74.6952	5.77491	0.637509	9.05855	1.32e-19	1.53e-16
Col4a1	5.27264	6.07404	1.79845	3.37737	0.000731836	0.0636147
Slc5a10	5.85632	6.2256	1.76591	3.52543	0.000422797	0.0419538
Galnt6	7.54854	6.59405	1.6987	3.88181	0.000103682	0.0133186
Serpina3h	10.4473	7.06302	1.63265	4.32611	1.52e-05	0.00247123
Dmkn	29.8751	7.15206	1.38837	5.15142	2.59e-07	8.18e-05
Serpinb10	17.5493	7.80926	1.55928	5.00825	5.49e-07	0.000154467
