# Supplementary material for: A Systemic and Integrated Analysis of p63-Driven Regulatory Networks in Mouse Oral Squamous Cell Carcinoma
Source: Cancers (Basel). 2023 Jan 10;15(2):446. doi: 10.3390/cancers15020446 (PMC9856320; doi:10.3390/cancers15020446)
Supplement: Supplementary file 1 [file cancers-15-00446-s001.zip › Supplemental Table 5 - Combined Mouse KD-OE Signature.xlsx]

## Sheet: Combined KD OE Signature
	B7E11 sh3 log2FC	B7E3 p63ind log2FC	p63 ChIP 4A4+E6Q
Ltf	2.7942	-2.24585	Indirect
A430105I19Rik	0.430715	-1.13596	Direct
Msln	0.669465	-0.894476	Indirect
Rdh10	1.10774	-0.852898	Indirect
Plscr2	0.989248	-0.810306	Indirect
Magi3	0.473186	-0.778531	Direct
Pttg1ip	0.593286	-0.721137	Indirect
Wfdc2	0.319261	-0.698102	Indirect
Kifc3	0.658518	-0.696312	Direct
Amotl2	0.24675	-0.687991	Direct
Emp1	0.29771	-0.661977	Direct
Bst1	0.650172	-0.55765	Indirect
Adipor2	0.374988	-0.55306	Indirect
Wnt7b	0.261937	-0.547642	Direct
Cgnl1	1.01676	-0.533529	Direct
Mal2	0.482575	-0.464954	Indirect
Anxa3	0.239988	-0.456326	Direct
Ccnd2	-0.500374	0.447316	Direct
Bcam	-0.686025	0.721952	Indirect
Perp	-0.153473	0.737434	Direct
Golim4	-0.263435	0.772585	Direct
Odc1	-0.208385	0.807922	Indirect
Col18a1	-0.293786	0.834237	Direct
Krt17	-0.498835	0.848801	Indirect
Pdlim1	-0.282939	1.01623	Direct
Cotl1	-0.846231	1.47961	Direct
Ly6a	-0.71331	1.81685	Direct
Sfn	-0.352995	2.04637	Direct
Cd109	-0.54643	2.09638	Direct
Hr	-0.684616	2.31177	Direct
Fat2	-0.42433	2.86928	Direct
Ckmt1	-0.488138	3.53781	Indirect
Krt6a	-0.237619	3.56009	Indirect
Krt14	-0.513644	4.52684	Direct
Ces2e	-0.342744	5.33443	Direct
Trp63	-0.272172	5.77491	Direct
Galnt6	-1.46158	6.59405	Indirect
