# Supplementary material for: A Systemic and Integrated Analysis of p63-Driven Regulatory Networks in Mouse Oral Squamous Cell Carcinoma
Source: Cancers (Basel). 2023 Jan 10;15(2):446. doi: 10.3390/cancers15020446 (PMC9856320; doi:10.3390/cancers15020446)
Supplement: Supplementary file 1 [file cancers-15-00446-s001.zip › Supplemental Table 6 - 4NQO DEG Analysis.xls]

## Sheet: Mouse 4NQO data filt'd by pval
	baseMean	log2FoldChange	lfcSE	stat	pvalue	padj
Plekho1	447.129	-0.633707	0.316712	-2.00089	0.0454037	0.0999622
Mal	2277.72	0.889865	0.444717	2.00097	0.0453955	0.0999548
Gphb5	1.99535	3.20675	1.60214	2.00154	0.0453338	0.0998404
Lect1	3.61628	-2.83737	1.41692	-2.00249	0.0452317	0.0996368
Gm20704	6.99076	-1.45613	0.726947	-2.00307	0.0451693	0.0995099
Calhm3	5.22439	-1.60842	0.802916	-2.00323	0.0451528	0.0994857
Crabp1	703.26	0.641654	0.320311	2.00322	0.0451534	0.0994857
AI606181	199.418	0.52193	0.260498	2.00359	0.0451142	0.0994205
Gm14608	3.07024	2.42674	1.21111	2.00372	0.0450999	0.0993998
Herc6	151.994	0.506794	0.252882	2.00407	0.0450625	0.0993465
Rpl28-ps1	68.5059	0.609754	0.30426	2.00405	0.0450644	0.0993465
Ido1	10.5595	1.25085	0.624164	2.00404	0.0450661	0.0993465
1700016H13Rik	4.27326	1.76171	0.879022	2.00417	0.0450524	0.0993465
Spa17	90.7387	-0.874781	0.436413	-2.00448	0.0450186	0.0993164
Relt	177.84	-0.582129	0.29038	-2.00472	0.0449934	0.0992715
Il11ra1	1049.14	-0.938362	0.468011	-2.005	0.0449629	0.0992147
Eps8l1	2953.4	-0.967792	0.48264	-2.00521	0.0449411	0.0991879
Hist1h3d	29.6979	-0.703496	0.350806	-2.00537	0.0449235	0.0991599
Ndufa4	14679.9	-0.597941	0.298133	-2.00562	0.0448968	0.0991115
Ccdc24	7.8361	1.23077	0.613638	2.00569	0.0448894	0.0991059
Fuz	527.135	-0.553102	0.275728	-2.00597	0.0448592	0.0990604
Gm11647	5.70431	1.95648	0.974866	2.00692	0.0447582	0.0988586
Zfp57	36.249	-0.698712	0.34784	-2.00872	0.0445671	0.0984472
Cxx1b	359.074	-0.628837	0.313006	-2.00902	0.0445346	0.0983859
Ptges3l	309.51	-0.909945	0.452845	-2.0094	0.0444952	0.098331
1500011K16Rik	925.785	-0.680411	0.33863	-2.0093	0.0445049	0.098331
Atp5l	2176.25	-0.648383	0.322683	-2.00935	0.0444998	0.098331
Arg1	6515.87	1.3001	0.647028	2.00933	0.0445018	0.098331
Otop2	348.923	0.652489	0.324695	2.00954	0.0444794	0.0983169
Gm15055	5.90932	-1.7648	0.878162	-2.00966	0.0444677	0.0983016
Snord15a	3.53019	3.79352	1.88715	2.01019	0.0444115	0.0981984
Zfp286	44.1084	-0.771864	0.383925	-2.01045	0.0443831	0.0981496
RP23-103I12.13	235.96	-0.51531	0.256204	-2.01133	0.0442911	0.0979864
Cdk3-ps	18.6902	0.809713	0.402262	2.0129	0.0441253	0.0976576
1700048O20Rik	9.33297	-1.30851	0.649955	-2.01323	0.0440907	0.0976062
Fcer1g	279.996	0.588855	0.292494	2.01322	0.0440914	0.0976062
Gm5633	9.08985	1.09728	0.545023	2.01328	0.0440857	0.0976062
Tas1r1	25.7362	-0.738421	0.366733	-2.01351	0.0440607	0.0975803
Tdrd1	17.9871	-1.42743	0.708817	-2.01382	0.0440284	0.0975193
Gm26798	42.8779	-0.879648	0.436779	-2.01394	0.0440155	0.0975013
D630029K05Rik	4.85838	1.54998	0.769271	2.01487	0.0439179	0.0973061
Tmem43	4912.42	0.525087	0.260459	2.01601	0.0437992	0.0970534
Nipal4	1936.06	1.01734	0.504628	2.01601	0.0437986	0.0970534
Gm12166	28.9124	0.696373	0.345388	2.01621	0.0437785	0.0970285
St8sia3	4.62459	-1.73843	0.862066	-2.01659	0.0437386	0.0969504
Gm15542	49.0399	0.610893	0.30293	2.01661	0.0437362	0.0969504
2700068H02Rik	4.06269	1.59635	0.79151	2.01684	0.0437125	0.0969137
Slc9a3r1	3264.82	0.874578	0.4336	2.01702	0.0436937	0.0968824
Cdc42ep1	977.429	0.523426	0.25945	2.01744	0.0436494	0.0968155
Ear2	17.5183	-1.42177	0.704589	-2.01787	0.0436052	0.0967384
Hist1h3c	1.76586	3.36276	1.66631	2.01809	0.0435817	0.096707
Gm13429	10.5369	-1.41962	0.703419	-2.01817	0.0435735	0.0966993
Gm24011	2.17573	2.56151	1.26861	2.01915	0.0434716	0.0964941
Etohi1	83.1672	-0.871334	0.431504	-2.01929	0.0434568	0.0964716
Slc7a3	15.6319	1.02166	0.505895	2.0195	0.0434351	0.0964546
Ntng1	42.2174	-0.748263	0.370455	-2.01984	0.0433995	0.0963964
Pgbd1	119.991	0.610928	0.302408	2.02021	0.0433611	0.0963215
A930006I01Rik	13.507	-1.51968	0.752127	-2.02051	0.04333	0.0962629
Nphs1	10.5361	-1.41779	0.701577	-2.02086	0.0432948	0.0962054
Gm26826	2.2068	2.33569	1.15577	2.0209	0.0432899	0.0962049
Gm16098	4.98545	1.57623	0.779303	2.02262	0.0431122	0.0958723
Nphp4	40.591	0.767873	0.379611	2.02279	0.0430949	0.095852
Rnase1	326.18	-1.09795	0.54274	-2.02298	0.0430749	0.0958204
2010300C02Rik	1075.16	-0.563411	0.278487	-2.02312	0.043061	0.0957999
Isl1	198.45	-1.43672	0.710115	-2.02322	0.0430509	0.0957879
2310005A03Rik	42.3601	-1.2633	0.624395	-2.02324	0.043048	0.0957879
Dock4	326.147	-0.501263	0.247695	-2.02371	0.0429996	0.0957152
BC034090	58.0123	-0.746264	0.368657	-2.02428	0.0429416	0.0955963
Gm20443	2.26722	2.20506	1.08867	2.02546	0.0428197	0.0953456
Itk	20.9645	0.746316	0.368432	2.02566	0.0428001	0.0953123
Tlr7	53.7258	-0.638332	0.315084	-2.02591	0.0427739	0.0952823
4932702P03Rik	12.9959	1.15412	0.56969	2.02588	0.0427773	0.0952823
Rgs3	276.465	-0.527785	0.260506	-2.026	0.0427648	0.0952751
Plcd1	3910.29	0.579658	0.286061	2.02634	0.0427295	0.0952067
Crot	2601.72	-0.602225	0.297186	-2.02642	0.0427214	0.0951989
Gm15661	2.13503	2.14097	1.05645	2.02657	0.0427062	0.0951754
Adipoq	103.475	-1.25668	0.619792	-2.02758	0.0426031	0.0949662
Cpxm2	894.603	-0.64061	0.315933	-2.02767	0.0425935	0.0949615
Gm12610	1.78663	2.88523	1.4229	2.02771	0.0425894	0.0949615
Slc24a1	6.73049	1.26518	0.6239	2.02785	0.0425755	0.0949458
Ang2	2.50388	2.15555	1.06288	2.02802	0.0425585	0.0949182
Slc7a15	9.38922	-1.37223	0.676609	-2.02809	0.0425506	0.0949109
Cxcl11	26.8909	-0.945077	0.465952	-2.02827	0.0425326	0.0948812
Eif4ebp3	7.78129	1.14827	0.566123	2.0283	0.0425298	0.0948812
Gzma	9.37883	1.45518	0.717394	2.02842	0.0425172	0.0948674
Ccdc116	43.7231	0.81288	0.400735	2.02847	0.0425124	0.094867
Tst	1840.24	-0.77778	0.383412	-2.02857	0.0425019	0.0948538
Il17rb	43.6975	0.720947	0.355341	2.02889	0.0424693	0.0947914
Lce1i	1787.77	-1.34991	0.665191	-2.02935	0.0424225	0.0946973
Gm12565	7.98506	1.93869	0.955317	2.02936	0.0424213	0.0946973
Fahd2a	421.921	-0.678864	0.334455	-2.02977	0.0423804	0.0946319
Gm11249	27.5751	0.875517	0.431347	2.02973	0.0423841	0.0946319
Has1	58.5105	-0.946116	0.465905	-2.0307	0.0422849	0.0944704
1700030C10Rik	10.6923	2.26797	1.11686	2.03067	0.0422887	0.0944704
Zfp52	378.537	0.501659	0.247003	2.03099	0.0422564	0.0944188
Lair1	65.4186	0.763809	0.376076	2.031	0.0422552	0.0944188
Gm11705	2.6438	-2.52673	1.24399	-2.03116	0.0422389	0.0944
9230104L09Rik	5.88435	-1.78297	0.87776	-2.03127	0.0422278	0.0943856
Ap1m2	1152.6	0.620882	0.305654	2.03132	0.0422226	0.0943843
A630077J23Rik	4.18604	-1.91963	0.944966	-2.03143	0.0422113	0.0943735
Opn1sw	10.1285	-1.25042	0.615544	-2.03141	0.0422132	0.0943735
Stk24	2416.7	0.505752	0.248945	2.03158	0.0421958	0.094355
Gm13824	14.8275	1.18115	0.581184	2.03232	0.0421214	0.0942195
Fgf22	46.3663	-1.28762	0.633545	-2.0324	0.0421133	0.0942117
Clca4	18.246	1.06052	0.521761	2.03257	0.0420958	0.0941881
Gm11641	5.8278	1.32097	0.649786	2.03293	0.0420594	0.0941219
Ntsr2	8.26541	-1.39351	0.685293	-2.03345	0.0420068	0.0940159
Pcsk5	316.956	-0.532318	0.261725	-2.03389	0.041963	0.093947
Gm4875	33.029	0.984799	0.484176	2.03397	0.0419545	0.0939382
Gm6054	38.1338	-0.640101	0.314601	-2.03464	0.0418869	0.0938176
Igsf21	12.3198	-1.27878	0.628321	-2.03524	0.0418267	0.0937236
Gm15612	11.1003	-1.10397	0.542388	-2.03539	0.0418114	0.0937075
Smpdl3b	338.991	0.90305	0.443681	2.03536	0.041815	0.0937075
Rnf24	233.66	0.929865	0.456846	2.0354	0.0418105	0.0937075
Gm11469	4.93331	1.54126	0.756984	2.03605	0.0417451	0.093602
Gm15936	1.85019	2.78041	1.36528	2.03651	0.0416992	0.0935195
Wdr25	144.215	-0.503542	0.247244	-2.03662	0.0416885	0.0935056
Prrc2c	3716.07	0.736895	0.361762	2.03696	0.0416538	0.0934381
Tns3	1679.56	0.637966	0.313098	2.03759	0.041591	0.0933378
Gbp2b	14.5969	1.73967	0.853423	2.03846	0.0415038	0.0931925
Uqcrq	8473.55	-0.676832	0.332004	-2.03863	0.0414872	0.0931659
Dnah9	3.7431	1.75263	0.859266	2.03969	0.0413817	0.0929493
Gm5303	12.8049	0.898493	0.440385	2.04025	0.0413259	0.0928341
Gm26912	7.26551	1.40297	0.68758	2.04044	0.0413066	0.0928111
Krt36	12736.1	-2.36087	1.15663	-2.04117	0.0412338	0.0926779
Klf14	6.884	-1.52434	0.746523	-2.04193	0.0411589	0.0925299
Gm26789	9.03922	1.30951	0.641023	2.04284	0.0410687	0.0923472
Sel1l3	1770.13	-0.660411	0.323244	-2.04307	0.0410454	0.092305
H1f0	6024.05	0.668093	0.326975	2.04325	0.0410276	0.092275
Egln3	6482.8	0.746312	0.365045	2.04444	0.0409103	0.0920314
Zfp750	3494.84	0.812803	0.397467	2.04496	0.0408589	0.091936
Nap1l3	26.0764	-0.866078	0.423463	-2.04523	0.0408325	0.0918866
Gsg1l	11.3833	-1.24111	0.606538	-2.04622	0.0407344	0.0916757
Gm12592	12.4662	-1.11172	0.542806	-2.0481	0.0405506	0.0913022
Gm16148	6.59457	1.18695	0.579235	2.04917	0.0404459	0.0910964
Trim43c	4.71536	-2.00991	0.980623	-2.04963	0.0404008	0.0910048
Gm24336	2.03846	3.57722	1.7451	2.04986	0.0403776	0.0909625
Cd209d	107.877	-1.43261	0.698848	-2.04995	0.0403692	0.0909597
Gm4707	143.513	-0.590065	0.287847	-2.04992	0.0403719	0.0909597
Gabbr1	509.123	-0.662286	0.322881	-2.05118	0.0402498	0.0907542
Tmed8	383.193	0.512095	0.249657	2.05119	0.0402484	0.0907542
Gm11496	4.6222	1.53426	0.747726	2.0519	0.0401798	0.090656
Zfp850	58.672	0.80699	0.393101	2.05288	0.0400838	0.0904692
B430305J03Rik	7.6408	1.26479	0.615926	2.05348	0.0400257	0.0903578
Rps19-ps6	10.3827	1.52962	0.744723	2.05395	0.0399805	0.0902658
Gm4832	3.03788	2.1647	1.05359	2.05459	0.0399188	0.0901364
Gm12109	7.26044	1.18016	0.574308	2.05493	0.0398859	0.0900719
2010300F17Rik	2.78265	3.35863	1.63407	2.05538	0.0398426	0.090004
Hoxa5	24.8279	-1.03998	0.505881	-2.05578	0.0398039	0.0899363
Gm14268	1.89057	4.84031	2.35392	2.05628	0.0397554	0.0898365
9030407P20Rik	67.9298	0.501646	0.243881	2.05693	0.0396928	0.0897148
Clvs2	10.5897	-1.7275	0.83981	-2.05701	0.039685	0.089707
Cox7a2	5185.96	-0.610705	0.296864	-2.05719	0.0396679	0.0896783
Cidec	107.856	-1.45343	0.706223	-2.05804	0.0395865	0.0895041
Insl6	257.05	0.849814	0.41281	2.05861	0.0395317	0.0893999
Gm11827	29.0916	-0.858907	0.417216	-2.05866	0.0395267	0.0893983
Gm5111	3.07549	-2.63957	1.28204	-2.05888	0.0395054	0.0893699
Gm7611	2.84893	-2.54793	1.2373	-2.05926	0.0394692	0.0892979
Dennd2c	1319.62	0.589006	0.285938	2.05991	0.0394072	0.0891851
Ppp1r1a	741.014	-0.65627	0.318549	-2.06019	0.0393806	0.0891365
Scg5	9.09905	-1.17038	0.567919	-2.06082	0.03932	0.0890191
Lpp	2008.53	0.599445	0.290857	2.06096	0.0393065	0.0889983
Zscan2	56.8778	-0.760482	0.368972	-2.06108	0.0392953	0.0889827
Fhl5	13.8059	-1.10005	0.533702	-2.06116	0.0392875	0.0889749
Prss30	5.18518	1.43667	0.696992	2.06124	0.0392806	0.088969
Gm9979	1.62163	2.69168	1.30453	2.06333	0.0390814	0.0885765
Tchh	15562.1	-2.02039	0.979095	-2.06353	0.0390627	0.0885537
Siglecg	27.4026	-1.36705	0.662323	-2.06402	0.0390161	0.0884675
Bex1	75.0791	-1.02498	0.496586	-2.06406	0.0390121	0.0884675
Tmem52b	8.55399	5.81283	2.81602	2.0642	0.0389988	0.0884477
Gm10654	2.4968	2.22911	1.07966	2.06464	0.0389569	0.08837
1110054M08Rik	183.94	-0.783711	0.379427	-2.06551	0.0388746	0.0882148
Tnfaip6	71.7239	-0.922728	0.446666	-2.06581	0.0388461	0.0881599
Snord58b	6.50243	1.4162	0.685411	2.06621	0.0388086	0.0881038
Fgf2	31.2579	-1.07258	0.519033	-2.06649	0.0387822	0.0880538
9330111N05Rik	14.0804	-0.998154	0.483012	-2.06652	0.0387795	0.0880538
Gm7335	24.3945	-0.801632	0.387831	-2.06696	0.038738	0.0879826
Ndufaf3	461.023	-0.599574	0.290022	-2.06734	0.0387019	0.0879477
Gm13257	7.79223	1.73497	0.838654	2.06876	0.038569	0.0876956
Idi1	281.435	0.75139	0.363032	2.06976	0.0384745	0.0875001
Zfp37	55.0981	-0.549233	0.265225	-2.07082	0.0383756	0.0872945
Piezo2	213.76	0.507801	0.245216	2.07083	0.0383747	0.0872945
Olah	3.45961	1.82015	0.878665	2.07149	0.0383131	0.0871909
Gm10657	7.52134	1.5274	0.737069	2.07226	0.0382413	0.0870556
Rnf182	6.91596	1.71509	0.827542	2.07251	0.038218	0.087013
Zfp422-rs1	45.258	-0.618016	0.298096	-2.07321	0.0381525	0.0868928
Syt9	38.4951	-0.692838	0.334151	-2.07343	0.0381327	0.0868574
Gdpgp1	125.777	0.760213	0.366618	2.07358	0.0381181	0.0868337
Lrrc4b	12.4697	-1.01537	0.489625	-2.07378	0.0381001	0.0868024
Mab21l1	13.7301	-1.00908	0.486504	-2.07416	0.0380649	0.0867317
9230110C19Rik	57.7307	0.59272	0.285749	2.07426	0.0380547	0.0867182
Oasl1	119.151	0.778653	0.375357	2.07444	0.0380389	0.0866917
Cep170b	6161.56	0.68859	0.331928	2.07451	0.0380316	0.0866847
Srpx	166.88	-0.719898	0.346945	-2.07497	0.0379897	0.0865988
Gja5	66.9664	-0.616304	0.297006	-2.07506	0.0379812	0.086589
Cyp51	3508.59	0.821785	0.395994	2.07525	0.0379636	0.0865682
Foxn2	859.508	0.508952	0.245241	2.07532	0.037957	0.0865627
Cd300ld	83.5386	0.526476	0.253656	2.07555	0.0379354	0.0865423
Cyp2b19	26.6522	1.19262	0.574497	2.07593	0.0379006	0.0864724
Polr1b	834.235	0.590185	0.284277	2.07609	0.0378854	0.0864474
Tbck	203.94	-0.567118	0.273123	-2.07642	0.037855	0.0863972
5430421N21Rik	611.178	-2.41919	1.16496	-2.07662	0.0378363	0.0863859
Klhl29	263.817	0.712237	0.34298	2.07661	0.0378374	0.0863859
Gm14029	5.94747	-1.67639	0.807155	-2.07692	0.0378092	0.0863557
Pglyrp2	16.3318	1.33344	0.642049	2.07686	0.0378148	0.0863557
Gm6493	100.563	0.871899	0.419731	2.07728	0.0377759	0.0863028
Lrmp	195.946	-0.864541	0.416156	-2.07744	0.0377607	0.0862777
Dbnl	2916.88	0.576265	0.277343	2.0778	0.0377274	0.0862157
Gm10101	10.3647	0.985321	0.474217	2.07778	0.0377293	0.0862157
Sycp2	5.90963	1.70052	0.818413	2.07782	0.0377255	0.0862157
Sh2d1b1	7.44282	1.33587	0.642873	2.07797	0.0377124	0.0862057
Pxdn	1455.7	0.922717	0.443626	2.07994	0.0375306	0.085838
2810430I11Rik	11.5547	-1.06028	0.50971	-2.08017	0.0375103	0.085801
Gm11512	17.4687	-0.986733	0.474326	-2.08029	0.0374992	0.0857853
Mir3098	9.17155	-1.58634	0.762499	-2.08044	0.037485	0.0857622
Gm13814	1.67749	3.30164	1.58689	2.08058	0.0374725	0.0857431
Angptl4	154.785	1.2498	0.600629	2.08082	0.0374501	0.0857016
Sprr1a	16597.4	1.41551	0.680118	2.08127	0.0374089	0.0856263
1700014D04Rik	2.33133	2.48514	1.19329	2.0826	0.0372878	0.0853872
Gm17190	1.75857	2.8587	1.37243	2.08294	0.0372566	0.0853443
Ces1g	157.914	0.833712	0.400221	2.08313	0.0372392	0.0853139
Gprasp1	700.199	-0.536306	0.257413	-2.08345	0.0372104	0.0852574
Mvk	1182.84	0.57471	0.275799	2.0838	0.0371784	0.0852032
Snx29	148.218	-0.58914	0.282716	-2.08386	0.0371727	0.0851996
Gm1815	50.8985	0.547801	0.262836	2.08419	0.0371428	0.0851405
H2-Ke2	995.819	0.51025	0.244813	2.08424	0.0371383	0.0851397
Sphkap	15.0235	-1.20255	0.576877	-2.08459	0.0371065	0.0850763
Cd53	203.835	0.579492	0.27787	2.08548	0.0370256	0.0849003
2310061N02Rik	914.374	-3.16865	1.51917	-2.08578	0.0369986	0.0848477
E130102H24Rik	49.4495	-0.601244	0.288225	-2.08602	0.0369764	0.0848348
Pfkfb3	1340.23	0.766935	0.367614	2.08625	0.0369558	0.084797
Tnni1	55.7555	-0.57851	0.277278	-2.08639	0.036943	0.0847771
Zfp712	60.1399	-0.635473	0.304383	-2.08774	0.0368215	0.0845076
Gm14150	6.70763	1.35218	0.64747	2.08841	0.0367613	0.0843789
Klf2	2100.62	-1.05817	0.506629	-2.08864	0.0367398	0.084339
Il1f10	20.2277	-1.49098	0.713832	-2.0887	0.0367347	0.0843366
Adamts19	6.62177	-1.48206	0.709172	-2.08984	0.0366321	0.0841294
BC027231	271.993	0.720855	0.344676	2.0914	0.0364925	0.0838276
Aadat	32.8176	2.11765	1.01232	2.09188	0.036449	0.0837369
Amica1	52.447	0.676067	0.323169	2.09199	0.0364396	0.0837247
Gabrq	5.96551	-1.66809	0.797177	-2.09249	0.0363946	0.0836306
Gria3	60.4361	-0.685274	0.32746	-2.09269	0.0363765	0.0835984
Rev1	554.09	-0.634358	0.303119	-2.09277	0.0363699	0.0835925
Cxcr3	11.3733	1.21572	0.58076	2.09333	0.0363195	0.0834955
Emp1	11289	-0.709138	0.338748	-2.09341	0.0363128	0.0834893
Chl1	2357.62	-0.902641	0.431043	-2.09408	0.0362525	0.0833599
Tbc1d17	1266.01	-0.533901	0.254945	-2.09418	0.0362438	0.0833493
Lhfpl2	152.842	-0.561886	0.26829	-2.09433	0.036231	0.0833292
Chrna7	4.40747	-1.861	0.888554	-2.09442	0.0362226	0.0833193
Rad54l2	987.072	0.580107	0.276964	2.09452	0.0362137	0.0833094
Add2	31.9637	1.70706	0.815016	2.09451	0.0362143	0.0833094
Rpl5-ps1	5.9543	1.76336	0.841722	2.09495	0.0361758	0.0832488
Gm15884	16.2519	0.83247	0.397172	2.09599	0.0360828	0.0830536
Acpp	852.24	0.740149	0.353046	2.09647	0.0360408	0.0829847
Klhl10	9.65836	-1.46573	0.698791	-2.09753	0.0359468	0.0827868
Tmem74b	33.0487	-0.847687	0.404102	-2.0977	0.0359313	0.0827603
Clu	2868.7	-0.587732	0.280129	-2.09807	0.0358987	0.0827039
Gm6984	49.1685	0.534592	0.25473	2.09866	0.0358469	0.0825938
Gfi1b	5.12035	-4.39183	2.09262	-2.09873	0.035841	0.0825894
Pkd1	2644.84	-0.568489	0.270834	-2.09903	0.035814	0.0825364
H2-Aa	2494.49	0.707077	0.336804	2.09937	0.0357845	0.0824869
Gm10052	52.3544	0.53741	0.255952	2.09965	0.0357593	0.0824382
Gm5160	4.38999	1.53808	0.732241	2.10051	0.0356841	0.082274
Upk3b	6.45202	-2.17829	1.03683	-2.1009	0.0356496	0.0822129
Rimbp2	6.69693	-1.45427	0.692113	-2.1012	0.0356232	0.0821613
Loxl4	87.8089	-0.673853	0.320645	-2.10156	0.0355922	0.0820989
Col9a2	15.3133	-1.77991	0.846884	-2.10171	0.0355786	0.082086
A930033H14Rik	68.2653	-0.936841	0.445299	-2.10385	0.0353919	0.0817104
Dcxr	691.202	0.755503	0.359026	2.10431	0.0353512	0.0816256
Gm13749	4.69522	-1.96351	0.932843	-2.10487	0.0353027	0.081532
Cd74	7259.13	0.862227	0.409506	2.10553	0.0352451	0.0814081
D630032N06Rik	4.40418	1.86787	0.887099	2.10559	0.0352398	0.0814048
Ltc4s	27.5308	-0.984828	0.467709	-2.10564	0.0352355	0.0814041
St3gal1	1236.7	0.712871	0.338407	2.10655	0.0351566	0.0812492
Zmat1	97.6438	-0.842296	0.39982	-2.10669	0.0351446	0.0812306
Malat1	9490.61	0.5787	0.274659	2.10698	0.0351195	0.0811818
Rps12l2	17.6851	0.974352	0.462373	2.10728	0.035093	0.0811295
Fam161a	119.121	-0.529238	0.2511	-2.10768	0.0350587	0.0810778
Gm20036	11.4558	1.2191	0.578216	2.10838	0.034998	0.0809463
Klk12	1489.29	1.29237	0.612884	2.10867	0.0349731	0.0808979
Gm3244	11.1099	-1.10307	0.523066	-2.10886	0.0349566	0.0808688
Mybl1	105.084	0.509698	0.241627	2.10945	0.0349061	0.0807703
Arhgap28	59.7696	-0.587529	0.278514	-2.10951	0.0349007	0.0807699
Lbp	367.894	-0.575796	0.272951	-2.10952	0.0348997	0.0807699
Wnt6	87.203	-0.753492	0.357162	-2.10966	0.0348876	0.0807638
Gm15321	9.4367	1.14625	0.543292	2.10982	0.0348737	0.0807406
PLA2G4B	48.8711	0.817165	0.387158	2.11067	0.0348004	0.0805892
Aplnr	268.449	-0.961461	0.455444	-2.11104	0.0347688	0.080534
Wiz	1577.31	0.570531	0.270246	2.11115	0.0347592	0.0805211
Gm14217	33.5396	0.760313	0.360058	2.11164	0.0347172	0.0804328
Nat3	3.69279	-2.62172	1.24133	-2.11203	0.0346842	0.0803654
Fcamr	48.1728	0.901956	0.426997	2.11232	0.0346587	0.0803243
Ppp1r2-ps2	3.87332	2.43893	1.15433	2.11285	0.0346138	0.0802385
Gm340	128.997	0.965507	0.456939	2.11299	0.0346019	0.0802199
9330133O14Rik	154.884	0.623205	0.294872	2.11347	0.0345602	0.0801322
4933436C20Rik	55.1149	-0.662025	0.313222	-2.1136	0.0345494	0.0801162
Sh3gl2	170.993	-0.92509	0.437664	-2.1137	0.0345408	0.0801053
Mark4	1026.15	0.618147	0.292405	2.11401	0.0345141	0.0800615
Sept1	78.5888	0.762462	0.360601	2.11442	0.0344793	0.0799989
Clybl	1292.79	-0.745866	0.352641	-2.11509	0.0344226	0.0798764
2310031A07Rik	2.93761	2.13297	1.00759	2.11691	0.0342671	0.0795425
Tceal6	3.33559	-2.68878	1.26974	-2.11758	0.0342103	0.0794284
Cox5b	4834.42	-0.678694	0.320491	-2.11767	0.0342033	0.0794268
Gm26807	14.3332	-1.7805	0.840556	-2.11824	0.0341544	0.0793526
Dnm3os	85.5133	0.766402	0.36175	2.11859	0.0341249	0.079293
Klk10	16667.9	1.22923	0.580092	2.11902	0.0340884	0.079226
Cd209a	88.7606	-1.13453	0.535387	-2.11908	0.0340839	0.0792245
Pcsk1n	39.3044	-1.01978	0.481214	-2.11919	0.0340747	0.0792122
Jazf1	34.9346	-0.755275	0.356396	-2.1192	0.0340736	0.0792122
5530401N12Rik	3.24834	2.2584	1.0656	2.11937	0.0340593	0.0791942
Mrap2	3.86068	-2.28287	1.07709	-2.11948	0.0340496	0.079183
Laptm5	880.47	0.553034	0.26093	2.11947	0.0340506	0.079183
Gata6	26.6608	-0.707728	0.333871	-2.11977	0.0340256	0.079149
Dhrs13	80.2429	0.511524	0.241315	2.11974	0.0340283	0.079149
Trim32	591.208	0.666268	0.314014	2.12178	0.0338565	0.0788072
Immp1l	461.689	-0.708085	0.33369	-2.12199	0.0338388	0.0787797
Acly	3919.64	0.56685	0.267105	2.1222	0.033821	0.078747
Lipt2	109.74	-0.606389	0.28571	-2.12239	0.0338047	0.078718
Ccl25	53.1423	0.604653	0.284827	2.12288	0.0337642	0.0786326
Emc9	657.285	-0.775705	0.365253	-2.12375	0.0336913	0.0784765
Gm12503	5.79239	1.7346	0.81665	2.12405	0.0336663	0.0784312
Tnk1	328.853	0.659864	0.310623	2.12433	0.033643	0.0783858
Gm11612	3.36578	-2.3645	1.11233	-2.12571	0.0335271	0.0781424
Gpr137b-ps	76.4907	0.790558	0.371877	2.12586	0.0335147	0.0781224
Pcdh11x	6.79137	-1.82499	0.858315	-2.12625	0.0334828	0.0780835
Arhgap40	502.714	-0.869691	0.409008	-2.12634	0.0334746	0.0780733
Gm14827	9.44753	-1.50666	0.708315	-2.12711	0.0334111	0.0779432
Txndc12	637.726	0.516018	0.242591	2.12711	0.0334113	0.0779432
E130114P18Rik	17.0059	-1.20034	0.564206	-2.12749	0.0333797	0.0778872
Abcc4	994.977	0.627366	0.29482	2.12796	0.0333403	0.0778042
Zbtb14	336.4	-0.614533	0.288773	-2.12808	0.0333303	0.0777897
Slco1a5	37.3693	-0.717213	0.336951	-2.12854	0.0332926	0.0777282
Ppp1r27	75.8024	-1.13696	0.534059	-2.12889	0.033263	0.0776678
Olfr78	102.191	-1.08464	0.509466	-2.12897	0.033257	0.0776626
Slc5a5	21.9489	0.766953	0.360151	2.12953	0.0332102	0.0775798
Ptprj	408.824	0.644818	0.302675	2.1304	0.0331389	0.0774309
Sult2a1	26.0448	-1.92615	0.904099	-2.13047	0.0331332	0.0774263
Calr4	11.8149	1.10639	0.519133	2.13122	0.0330714	0.0772907
Sowaha	43.1988	-0.911371	0.427588	-2.13143	0.0330541	0.0772739
Gm26830	2.54395	2.1047	0.987474	2.13139	0.0330567	0.0772739
Rpl21-ps11	33.4806	0.879374	0.412463	2.13201	0.0330062	0.0771735
Polr3a	600.783	0.529745	0.248455	2.13216	0.032994	0.0771536
Dsel	442.623	0.5921	0.277673	2.13236	0.032977	0.0771227
Cadm4	1433.94	0.630985	0.295816	2.13303	0.0329222	0.0770033
Gm8522	20.7464	0.79986	0.374905	2.1335	0.0328836	0.0769306
Lctl	2.1461	-3.02228	1.41628	-2.13395	0.032847	0.0768538
Slc6a13	37.4211	-1.06332	0.498286	-2.13396	0.0328462	0.0768538
Itga4	176.773	-0.583232	0.273232	-2.13457	0.0327964	0.0767614
Rasl10b	59.5036	-0.574177	0.268936	-2.135	0.0327612	0.0766879
Epha5	45.4453	-0.955094	0.447236	-2.13555	0.0327162	0.0765913
Tcp11	21.284	0.849791	0.397872	2.13584	0.0326927	0.0765449
Aim2	52.1124	0.700759	0.328063	2.13605	0.0326752	0.0765127
Dlg2	329.168	-1.18126	0.552569	-2.13777	0.0325354	0.0761941
Rpl21-ps8	75.8823	0.615281	0.287657	2.13894	0.0324404	0.0759888
Mansc4	11.097	-1.28644	0.601251	-2.13961	0.0323865	0.0758713
Tbx3	1194.64	-0.626685	0.29288	-2.13973	0.0323766	0.0758568
Gm10125	16.693	-0.978961	0.457475	-2.13992	0.032361	0.0758288
Fbxo2	31.7423	0.784663	0.366574	2.14053	0.0323118	0.0757307
Gm15032	4.6085	1.93642	0.9046	2.14064	0.0323031	0.075719
Gm22574	4.02734	1.8688	0.87279	2.14118	0.0322593	0.0756335
Pou3f2	3.99699	-2.33459	1.09023	-2.14137	0.032244	0.0756068
Gm26899	5.02353	-2.077	0.969844	-2.14158	0.0322272	0.0755842
Orai3	452.598	-0.512646	0.239348	-2.14185	0.0322059	0.0755428
Gm5391	11.5054	0.989477	0.461908	2.14215	0.0321814	0.0754999
Bpifc	1290.09	1.09717	0.51219	2.14212	0.0321839	0.0754999
Gm9791	42.8876	0.780155	0.364169	2.14228	0.0321706	0.0754859
Gm5514	30.4369	-1.09638	0.511749	-2.14241	0.0321604	0.0754707
Gm14286	17.6879	0.939264	0.438407	2.14245	0.0321576	0.0754707
Pkhd1	8.53981	1.86421	0.869822	2.14321	0.0320966	0.0753639
Lrrc29	31.9011	0.637734	0.297437	2.1441	0.0320252	0.0752136
C030013D06Rik	2.80849	2.13832	0.997298	2.14411	0.0320238	0.0752136
4930430E12Rik	1.92721	2.8679	1.33707	2.14491	0.03196	0.0750922
Il12a	6.5812	-1.46423	0.682399	-2.14572	0.0318956	0.0749725
Gm15790	37.5804	0.801042	0.373333	2.14565	0.0319007	0.0749725
Gm5451	13.7083	1.21174	0.564706	2.14579	0.03189	0.0749725
Rapgef6	952.011	0.677728	0.315792	2.14612	0.0318632	0.0749357
Elmod1	907.856	-1.36617	0.636494	-2.1464	0.0318414	0.0749017
Iqgap2	258.904	-0.641058	0.298624	-2.14671	0.0318165	0.0748516
Myl4	534.225	-0.984533	0.458392	-2.14779	0.0317301	0.0746911
Gm26642	29.3384	0.784493	0.365235	2.14791	0.0317207	0.0746775
Ltk	10.404	-1.24385	0.578865	-2.14878	0.0316521	0.0745245
Gm15772	30.122	0.926024	0.430939	2.14885	0.0316461	0.074519
Tcrg-C2	4.23992	1.80388	0.839302	2.14926	0.0316136	0.0744511
AI593442	6.07582	-1.5213	0.707793	-2.14936	0.0316059	0.0744414
Zpbp	11.7468	-1.14376	0.532112	-2.14948	0.0315963	0.0744359
Prss34	14.4156	-2.09248	0.972862	-2.15085	0.0314884	0.0742027
Ager	25.3039	0.724993	0.337076	2.15083	0.0314899	0.0742027
Unc5cl	6.53419	-1.7479	0.812552	-2.15113	0.0314659	0.0741711
Lrp1b	2.85257	-2.66686	1.23892	-2.15258	0.0313518	0.0739277
Ranbp17	27.4727	1.03399	0.48017	2.15339	0.0312879	0.0738025
Unc80	7.69945	-1.56428	0.726318	-2.15372	0.0312624	0.0737592
Zfp111	231.176	0.582351	0.27039	2.15374	0.0312605	0.0737592
Gm6576	14.5095	1.20893	0.561326	2.1537	0.0312638	0.0737592
Hs6st1	2293.6	0.581535	0.269945	2.15427	0.0312187	0.0736815
Glyctk	50.3439	0.541511	0.251327	2.15461	0.0311923	0.0736276
Stox1	11.0244	-1.23163	0.571487	-2.15513	0.0311514	0.0735479
2810002D19Rik	85.6227	-0.504629	0.233977	-2.15675	0.0310253	0.0732754
Utp20	1138.1	0.613302	0.284311	2.15715	0.030994	0.0732183
Dedd2	1510.86	0.686449	0.318124	2.15781	0.0309429	0.0731214
Sc4mol	3043	0.87974	0.407717	2.15772	0.0309494	0.0731214
Rec8	169.023	-1.32324	0.613141	-2.15814	0.0309172	0.0730789
Gm13689	2.81224	2.21686	1.02719	2.15818	0.0309138	0.0730789
5330430P22Rik	5.39977	1.50646	0.697871	2.15865	0.0308771	0.073001
Gm5406	2.41288	2.40815	1.11517	2.15944	0.0308158	0.0728811
Lce1m	73.9706	1.23495	0.571681	2.16021	0.0307563	0.0727572
Tbx21	33.6655	-0.787636	0.364589	-2.16034	0.0307462	0.0727416
Aqp2	12.4442	1.82108	0.84232	2.16199	0.0306192	0.0724746
Tmem236	7.10735	-1.43145	0.661884	-2.16269	0.0305652	0.0723671
Plat	580.211	0.81915	0.378768	2.16267	0.0305667	0.0723671
Gm12688	63.7477	-0.913062	0.422074	-2.16327	0.0305202	0.0722822
Ndufa4l2	3201.98	1.01863	0.470876	2.16327	0.0305203	0.0722822
Ncam1	146.666	-0.769658	0.355748	-2.1635	0.0305031	0.072258
Alad	835.042	-0.683892	0.315949	-2.16456	0.0304213	0.0720809
Gm6030	49.9493	0.728884	0.33673	2.16459	0.0304188	0.0720809
Gm3468	11.1431	1.06351	0.491289	2.16474	0.0304079	0.0720658
Gm10171	6.64813	-1.48666	0.686697	-2.16495	0.0303915	0.0720519
Bcl6b	425.752	-1.25798	0.580976	-2.16529	0.0303657	0.0719991
Pcyox1	3909.77	0.537826	0.248367	2.16545	0.0303534	0.071978
Lipg	176.696	0.750942	0.346778	2.16548	0.0303508	0.071978
Fyn	1130.19	-0.511368	0.236118	-2.16573	0.0303316	0.0719431
Tmem220	59.3026	-0.616455	0.284575	-2.16623	0.0302935	0.0718693
D830050J10Rik	132.059	-0.647975	0.299101	-2.16641	0.0302802	0.0718459
Gm16465	19.0494	0.99681	0.459877	2.16756	0.0301925	0.0716545
Olfr1033	10.0292	-1.38504	0.638963	-2.16764	0.0301859	0.0716507
Fam49a	345.857	0.609333	0.281106	2.16762	0.0301874	0.0716507
Atp1a4	7.08399	-1.48462	0.684734	-2.16817	0.0301456	0.0715681
Gtf2ird1	1285.39	0.64396	0.296901	2.16894	0.0300875	0.0714453
Ankrd37	102.949	0.882578	0.406925	2.1689	0.0300904	0.0714453
Scaf11	2815.51	0.518391	0.238989	2.1691	0.0300753	0.0714258
Sephs1	1057.84	0.516	0.237853	2.1694	0.0300522	0.0713793
Ifit1	195.548	0.88708	0.408897	2.16944	0.0300489	0.0713793
Lrrc1	973.554	0.604449	0.278595	2.16964	0.0300343	0.0713531
Lyz2	3811.29	-0.609665	0.280975	-2.16982	0.0300205	0.0713286
Hist1h4k	4.03385	3.1538	1.4534	2.16994	0.0300115	0.0713227
Tnfrsf21	1478.31	0.680729	0.313698	2.17001	0.0300058	0.0713184
Krtap3-1	1941.85	-3.40208	1.56728	-2.17069	0.0299543	0.0712126
Gm7618	5.40451	2.17698	1.00281	2.17089	0.0299395	0.0711873
Gm5335	19.6163	-0.813767	0.374782	-2.17131	0.0299077	0.0711511
Pstk	511.823	-0.545835	0.251382	-2.17134	0.0299058	0.0711511
Jph3	6.95058	-1.5713	0.723593	-2.17153	0.0298914	0.0711288
Grpr	1.98499	3.65019	1.68035	2.17228	0.0298347	0.0710103
Egfr	1880.32	0.617999	0.284361	2.17329	0.0297582	0.0708528
Gm26836	5.71821	1.38192	0.635776	2.1736	0.0297353	0.0708065
Kcnj1	12.8337	2.18975	1.00716	2.1742	0.0296904	0.0707242
Gm11423	38.0302	0.624129	0.286827	2.17598	0.0295568	0.0704304
Rdh12	1631.22	0.659434	0.302952	2.17669	0.0295035	0.0703279
Mtmr11	307.134	0.589333	0.270728	2.17685	0.0294918	0.0703081
Invs	138.081	-0.514163	0.236179	-2.177	0.0294804	0.0702891
Ctso	416.411	-0.546121	0.250825	-2.1773	0.0294584	0.0702447
Xkr6	31.5292	0.716236	0.328915	2.17757	0.029438	0.0702124
D330023K18Rik	79.2212	-0.613001	0.281468	-2.17787	0.0294156	0.0701671
Slamf6	5.10049	1.826	0.838419	2.1779	0.0294132	0.0701671
Zmat4	27.593	-0.787681	0.36163	-2.17814	0.0293955	0.0701356
Noc3l	491.879	0.540114	0.247923	2.17855	0.0293648	0.0700704
Gad2	8.25569	-1.48857	0.683127	-2.17906	0.0293272	0.069989
Scd3	8.58109	1.27346	0.584252	2.17964	0.0292845	0.0699031
Ric3	143.217	-0.50225	0.230412	-2.17979	0.0292731	0.0698922
Thrb	482.485	-0.500793	0.22963	-2.18087	0.0291932	0.0697097
Cited1	22.3752	1.37024	0.628273	2.18096	0.0291862	0.0697009
Gm14391	2.69309	2.52928	1.15943	2.18148	0.0291482	0.0696183
Gm15207	15.2701	0.856308	0.392311	2.18273	0.029056	0.0694141
Gm9797	7.61962	1.24234	0.569106	2.18296	0.0290384	0.0693802
Themis2	113.064	0.561556	0.257199	2.18335	0.02901	0.0693204
Sybu	109.877	-0.648883	0.297157	-2.18363	0.0289892	0.0692789
Fancf	69.8663	0.549942	0.251731	2.18464	0.0289149	0.0691254
Gm13532	3.45933	2.01154	0.920675	2.18486	0.0288995	0.0691039
Resp18	6.35908	-1.96015	0.897022	-2.18518	0.0288756	0.0690554
Cend1	28.9636	-1.00783	0.461177	-2.18535	0.0288629	0.0690412
Wscd1	90.4015	-0.5983	0.27374	-2.18565	0.0288414	0.0689977
Gm6265	623.428	-0.780411	0.357008	-2.18598	0.0288172	0.0689479
Gm10499	4.58203	1.99251	0.911424	2.18615	0.0288045	0.0689318
Sost	5.23818	-3.57049	1.63242	-2.18724	0.0287252	0.0687603
Col1a2	7388.8	-0.508833	0.232638	-2.18723	0.0287254	0.0687603
Lyz1	238.363	-0.936566	0.428166	-2.18739	0.028714	0.0687491
Gm11772	13.3461	0.990483	0.452636	2.18825	0.028651	0.0686252
D7Ertd443e	13.1368	-1.73684	0.793681	-2.18833	0.0286452	0.0686243
Gm16515	912.189	-0.506372	0.23137	-2.18858	0.0286273	0.0685893
Il3ra	154.576	0.653286	0.298465	2.18882	0.02861	0.0685559
Sema4f	47.1479	-0.778793	0.355751	-2.18915	0.028586	0.0685063
Gadl1	23.2476	-1.1893	0.543056	-2.19001	0.0285238	0.0683891
Wfdc17	100.921	0.811951	0.370668	2.19051	0.0284876	0.0683104
Stk11	3889.07	-0.524265	0.239168	-2.19204	0.0283768	0.0680606
0610010K14Rik	39.1208	0.584341	0.266558	2.19218	0.0283668	0.0680445
Pde6g	16.7602	-1.11845	0.510187	-2.19224	0.0283625	0.0680426
Scarna6	2.40227	2.75826	1.2582	2.19223	0.0283627	0.0680426
Penk	349.642	-0.738921	0.33702	-2.19252	0.0283422	0.0680094
Rps12-ps9	8.0464	1.336	0.609344	2.19252	0.0283418	0.0680094
Gm20620	1.72	3.30754	1.50828	2.19292	0.0283134	0.0679571
Shc4	157.97	-0.5512	0.251295	-2.19344	0.0282755	0.067881
Map1s	353.585	-0.568035	0.258914	-2.19391	0.0282419	0.0678082
Rasd1	260.725	-0.864166	0.393881	-2.19398	0.0282369	0.0678041
Banp	312.487	-0.570852	0.26018	-2.19407	0.0282306	0.0677971
Ndufc1	3075.48	-0.788771	0.359394	-2.19473	0.0281833	0.0676912
Gm5529	30.3967	0.748276	0.340756	2.19593	0.0280972	0.0675003
Dgkh	123.41	1.06186	0.483471	2.19632	0.0280689	0.0674401
A930016O22Rik	26.9588	-0.867417	0.394924	-2.19641	0.0280623	0.0674321
Acox2	411.848	-1.03633	0.471746	-2.19679	0.0280352	0.0673828
Cerkl	13.44	-1.14417	0.520736	-2.19721	0.0280054	0.0673308
Acsm5	72.6224	-1.01653	0.462587	-2.19748	0.0279861	0.0672984
Tmem81	93.6388	0.619238	0.28178	2.19759	0.0279781	0.0672984
Tenm2	660.851	1.07248	0.488051	2.19747	0.0279867	0.0672984
Gm12418	29.141	0.892702	0.406197	2.19771	0.02797	0.067289
Gm11953	22.9056	-0.840518	0.382442	-2.19777	0.0279657	0.0672865
Vwa3a	21.4544	-1.23248	0.56073	-2.19798	0.0279502	0.0672573
Arhgef25	540.344	-0.740735	0.336976	-2.19819	0.0279359	0.0672306
Gm26752	7.29768	1.37484	0.625311	2.19865	0.0279025	0.0671583
Rhox10	2.43642	2.61332	1.1881	2.19958	0.0278371	0.067032
Podnl1	11.5594	1.63735	0.744181	2.20021	0.027792	0.0669313
Zfp85-rs1	43.0047	-0.624655	0.283825	-2.20085	0.0277469	0.0668306
Gm16256	5.12869	1.62799	0.739491	2.2015	0.027701	0.0667356
Saa1	179.118	2.7924	1.26827	2.20174	0.027684	0.0667025
Higd1a	2430.08	0.654224	0.29713	2.20181	0.0276787	0.0667016
Epha10	8.84562	1.69541	0.770014	2.20179	0.0276803	0.0667016
Fcna	139.189	-0.64499	0.292872	-2.20229	0.0276448	0.0666393
Xkrx	495.084	-1.31972	0.598787	-2.20398	0.0275255	0.0663674
Best1	23.4898	-0.790798	0.358787	-2.20409	0.0275182	0.0663575
Mrps28	943.86	-0.553035	0.250906	-2.20415	0.0275137	0.0663544
Gm23301	14.4426	0.93693	0.425035	2.20436	0.0274993	0.0663274
Gm26614	2.38147	2.40085	1.089	2.20464	0.0274792	0.0662945
Prkar1b	98.1019	-0.554682	0.251554	-2.20503	0.0274523	0.0662375
Rhoh	18.6386	1.35228	0.613026	2.20591	0.02739	0.0661028
Gm12436	5.78829	2.70102	1.22424	2.20629	0.0273639	0.0660545
Gpr141	35.9404	0.959835	0.434824	2.20741	0.0272853	0.0658887
Mettl21d	274.535	0.676874	0.306627	2.20748	0.0272805	0.0658848
Gm15543	141.506	-1.21631	0.550936	-2.20772	0.027264	0.0658527
Kank1	4380.48	-0.547532	0.247978	-2.20799	0.0272452	0.065815
Gm15737	11.649	-1.19169	0.539587	-2.20852	0.0272081	0.0657333
Lrrc34	2.34749	2.4808	1.12305	2.209	0.027175	0.0656609
Mpp3	57.0288	0.687118	0.310997	2.2094	0.0271467	0.0656079
Alx3	11.6715	-1.70253	0.770471	-2.20973	0.0271239	0.0655606
Gm13152	10.9441	-1.1508	0.520681	-2.21019	0.0270921	0.0654914
Mast2	3068.41	-0.514978	0.232992	-2.21028	0.0270859	0.0654841
Inpp4b	238.74	-1.04406	0.472329	-2.21044	0.0270745	0.0654642
Bik	60.5748	-0.590118	0.266951	-2.21058	0.0270648	0.0654486
Gprasp2	51.6184	-1.1064	0.500429	-2.2109	0.027043	0.0654034
Airn	153.782	-0.648289	0.293203	-2.21106	0.0270318	0.0653841
Rfx5	290.408	0.521333	0.235719	2.21167	0.0269896	0.0652975
Gm26628	9.16915	1.84651	0.834719	2.21214	0.0269571	0.065234
Gm12505	1.81965	3.35053	1.51451	2.21229	0.0269468	0.0652168
Gm16210	2.56759	2.55306	1.15359	2.21314	0.0268881	0.0650902
Slc24a4	1.79893	3.35046	1.51387	2.21317	0.0268857	0.0650902
Prr5l	66.0283	-0.567413	0.256295	-2.21391	0.0268351	0.0649772
Dnah3	36.8173	-0.851169	0.384432	-2.21409	0.0268224	0.0649541
Gm10136	175.812	0.564938	0.255143	2.2142	0.0268147	0.0649431
Mir142	6.28627	1.59304	0.719426	2.21432	0.026807	0.0649322
Slc25a22	1041.82	-0.597767	0.26991	-2.21469	0.0267813	0.0648775
2900079G21Rik	23.8243	-1.27026	0.573475	-2.21502	0.0267584	0.0648374
Klrg1	5.36563	1.92052	0.867025	2.21507	0.0267556	0.0648374
Gm8606	37.7658	0.803439	0.362696	2.21519	0.0267474	0.0648335
Gm17518	6.55861	1.4744	0.665507	2.21545	0.026729	0.0647966
Acot4	36.1158	0.748301	0.337672	2.21606	0.0266875	0.0647036
Slc16a11	403.907	0.604652	0.272837	2.21617	0.0266799	0.064693
Gm24299	13.6547	1.08079	0.48764	2.21636	0.0266667	0.0646685
Gm10294	72.0255	0.525636	0.237128	2.21667	0.0266454	0.0646322
Gm4924	15.1688	0.985784	0.444617	2.21715	0.0266126	0.0645601
9930014A18Rik	54.4052	0.664746	0.299782	2.21743	0.0265939	0.0645224
Gm514	14.3101	-1.3426	0.60546	-2.21748	0.0265903	0.0645214
Gm5434	27.9147	-0.721037	0.325054	-2.2182	0.0265409	0.0644167
Gm16907	268.06	0.978785	0.441188	2.21852	0.0265192	0.0643715
Ntng2	428.731	-0.661951	0.298341	-2.21878	0.026502	0.0643375
Lgals12	120.421	-0.881656	0.397339	-2.2189	0.0264933	0.0643238
Tmem132a	1738.54	0.645909	0.291002	2.2196	0.0264457	0.0642159
Gm15428	6.34474	1.55636	0.700726	2.22107	0.0263459	0.0639887
Kcnh7	22.1566	-1.04772	0.471519	-2.22201	0.0262823	0.0638418
Dusp1	6272.75	0.625594	0.281542	2.22203	0.0262815	0.0638418
Gm6097	13.9571	1.23293	0.554836	2.22215	0.0262732	0.0638348
Hist1h2bl	2.31962	4.4804	2.01607	2.22234	0.0262601	0.0638105
Slc4a8	202.634	-0.630985	0.283825	-2.22315	0.0262059	0.0636862
Shc1	1155.81	0.501535	0.225564	2.22347	0.0261841	0.0636409
Hbb-bt	575.747	-1.64523	0.739898	-2.22359	0.0261759	0.0636284
Cma2	3.25322	2.93572	1.31993	2.22414	0.026139	0.0635537
Prr15	93.8654	-0.78009	0.350647	-2.22472	0.0261003	0.0634672
Krt77	11.1291	1.1349	0.510114	2.22479	0.0260952	0.0634623
Pttg1	1718.19	-0.851451	0.382653	-2.22513	0.0260726	0.0634149
Ttll4	956.562	0.565452	0.254064	2.22563	0.0260391	0.0633483
Btg2	2995.13	0.545629	0.244998	2.22707	0.0259423	0.0631277
Tmem30b	607.15	0.713553	0.320371	2.22727	0.025929	0.0631104
mmu-mir-6999	6.92074	-1.98024	0.889033	-2.22741	0.0259202	0.0630964
Shroom4	415.94	-0.680861	0.305673	-2.22742	0.0259194	0.0630964
Trp73	254.504	0.716025	0.321428	2.22764	0.0259045	0.0630732
Mirlet7b	10.9979	1.54762	0.694593	2.22809	0.0258744	0.0630074
Gm17354	119.985	-0.5035	0.22594	-2.22847	0.0258492	0.0629683
Micalcl	177.032	-0.644711	0.289281	-2.22867	0.025836	0.0629436
Nynrin	61.94	-0.849785	0.381241	-2.229	0.0258141	0.0628977
Kcnu1	25.4899	-1.09145	0.489603	-2.22925	0.0257974	0.0628644
Gm17638	26.4011	0.866497	0.388687	2.2293	0.0257943	0.0628643
Ippk	515.5	0.531112	0.238204	2.22965	0.0257709	0.0628149
Gna15	726.07	0.701204	0.314294	2.23104	0.0256782	0.0626037
Dcdc2b	40.0176	-0.943448	0.422836	-2.23124	0.0256652	0.0625795
Rasl10a	48.5227	-1.13935	0.510611	-2.23135	0.0256577	0.0625687
Lrp12	631.424	0.695055	0.311483	2.23144	0.0256522	0.0625627
Zfp133-ps	7.47587	-1.72155	0.771474	-2.23151	0.0256474	0.0625583
Znrf3	556.205	0.531435	0.238129	2.23171	0.0256344	0.0625341
Tmem67	111.659	0.509238	0.228114	2.23238	0.0255898	0.0624326
Kcnj5	9.15751	-1.47349	0.659906	-2.23288	0.0255571	0.0623677
Smo	1448.18	0.680101	0.30458	2.23291	0.0255547	0.0623677
Lancl3	43.712	1.35676	0.607564	2.23311	0.0255417	0.0623449
Met	1174.6	0.852932	0.381868	2.23358	0.025511	0.0622774
Gm16477	41.8242	0.873713	0.391157	2.23366	0.0255054	0.062271
Orm1	106.232	1.44245	0.645644	2.23413	0.0254743	0.0622099
Arhgef26	398.454	-0.893301	0.399728	-2.23477	0.0254323	0.0621242
Mob3a	167.219	0.693136	0.310168	2.23471	0.0254361	0.0621242
Hoxd9	53.0546	-0.652336	0.291888	-2.23489	0.0254248	0.0621186
Serf1	97	0.836085	0.374082	2.23503	0.0254154	0.062103
Mrpl15	1634.05	-0.542296	0.242622	-2.23515	0.0254078	0.0620918
Gm2301	6.87385	-1.75992	0.787304	-2.23537	0.025393	0.0620631
Gm11648	8.15608	1.27388	0.56985	2.23547	0.0253866	0.0620549
Rnf103	1000.3	-0.516905	0.231209	-2.23566	0.0253741	0.0620317
Hspg2	6313.72	-0.601322	0.268883	-2.23637	0.0253273	0.0619246
Eci2	1871.74	-0.528815	0.236425	-2.23671	0.0253051	0.0618895
Fgl2	990.12	-0.528146	0.236129	-2.23668	0.0253069	0.0618895
Elovl1	4923.74	0.885682	0.39596	2.2368	0.0252997	0.0618865
Nfkbil1	239.233	0.508583	0.227355	2.23695	0.0252897	0.0618694
Ppp1r13l	2813.37	0.636746	0.284573	2.23755	0.0252502	0.0617875
Slc1a1	101.999	0.981155	0.438395	2.23806	0.0252169	0.0617134
Taldo1	5782.59	0.502101	0.224319	2.23834	0.025199	0.0616769
B3gat2	28.401	0.793876	0.354578	2.23893	0.0251602	0.0615894
Gm16279	30.7138	0.764174	0.341173	2.23984	0.0251013	0.0614743
Xlr	16.1997	-1.06294	0.474388	-2.24066	0.0250483	0.0613593
Smim8	630.183	-0.626226	0.279473	-2.24074	0.0250431	0.0613539
Pax8	4.39209	1.73956	0.776055	2.24154	0.0249911	0.0612703
Icam1	582.816	0.760355	0.33897	2.24314	0.0248881	0.0610322
Gm17530	4.26963	2.00377	0.893168	2.24344	0.0248685	0.0609915
Dsp	80677.4	1.04076	0.463901	2.24349	0.0248652	0.0609906
Msrb1	2643.25	-0.519844	0.231687	-2.24373	0.0248496	0.0609598
Ndufa3	3069.42	-0.794823	0.354084	-2.24473	0.0247855	0.0608375
Olfr920	17.6515	1.1056	0.49254	2.24469	0.0247879	0.0608375
3010003L21Rik	32.8098	0.700288	0.31187	2.24545	0.0247392	0.0607469
Rgs20	121.017	1.16348	0.518101	2.24566	0.0247257	0.060721
Sult2a2	16.2208	-2.37981	1.05961	-2.24594	0.0247077	0.060684
Phf1	757.586	-0.555068	0.247108	-2.24626	0.0246874	0.0606413
Qsox1	3594.2	0.769829	0.342696	2.24639	0.0246791	0.0606282
Senp8	172.982	-0.665881	0.296411	-2.24648	0.024673	0.0606206
Dnajc19-ps	124.996	-0.527224	0.234649	-2.24686	0.0246487	0.0605681
Gm12251	660.814	-0.79816	0.35521	-2.24701	0.0246393	0.0605522
B230344G16Rik	18.0912	1.05917	0.471366	2.24702	0.0246385	0.0605522
Foxn3	771.553	-0.911648	0.405638	-2.24744	0.0246118	0.0605136
Prrg4	469.722	1.37812	0.613183	2.24748	0.0246091	0.0605136
Tiam1	4223.01	0.807815	0.359393	2.24772	0.0245941	0.0604917
Ptger3	146.652	-1.16355	0.517464	-2.24856	0.0245407	0.0603748
Cdh4	94.1086	-0.513635	0.228368	-2.24915	0.0245028	0.0602945
Gm15378	3.681	-2.37536	1.05561	-2.25022	0.0244348	0.0601358
Nrxn2	157.237	0.923431	0.410355	2.25032	0.0244285	0.0601276
Tmtc3	808.563	0.819802	0.364211	2.2509	0.0243921	0.0600452
Ipcef1	17.9909	1.14162	0.507083	2.25135	0.0243631	0.0599811
Ndufb2	824.864	-0.713189	0.316772	-2.25143	0.0243585	0.0599769
Rab38	623.159	0.582648	0.258616	2.25295	0.0242624	0.0597546
Lpar3	188.834	-0.609785	0.27057	-2.25371	0.0242146	0.059644
Slc22a3	48.2669	-0.91939	0.407721	-2.25495	0.0241366	0.0594692
Trmt10a	218.845	0.52637	0.233431	2.25493	0.0241378	0.0594692
Trmt44	159.833	0.601747	0.266824	2.25522	0.0241197	0.0594387
Uvssa	579.527	0.521882	0.231382	2.2555	0.024102	0.0594147
Gm26669	6.00661	1.74393	0.773201	2.25546	0.0241042	0.0594147
Lrrtm3	7.26175	-1.83259	0.812234	-2.25623	0.0240561	0.0593105
Atf7ip2	3.43832	2.35691	1.0446	2.25628	0.0240532	0.0593105
Ankrd13a	3519.19	0.668489	0.296269	2.25636	0.0240484	0.0593057
Mfap3	732.085	0.56853	0.25196	2.25643	0.0240439	0.0593017
Cyb561	2258.2	0.529658	0.234631	2.2574	0.0239829	0.0591584
BC029214	425.187	-0.713943	0.316198	-2.2579	0.0239521	0.0591091
Nfrkb	1079.68	0.522505	0.231416	2.25786	0.0239543	0.0591091
Myo10	2210.79	0.599322	0.265432	2.25791	0.0239511	0.0591091
Irak1bp1	125.101	-0.65993	0.292261	-2.25802	0.0239443	0.0591059
Gm6288	8.98507	1.28546	0.569105	2.25874	0.0238996	0.0590026
Fam169a	30.086	1.10758	0.490145	2.25971	0.0238394	0.0588609
Nebl	1521.41	-1.11911	0.49518	-2.26001	0.0238208	0.0588222
Eda	116.268	-0.566426	0.250595	-2.26032	0.0238014	0.0587812
Ankrd35	1848.71	-0.965514	0.427134	-2.26045	0.0237935	0.0587687
Pde12	1055.93	0.650644	0.287787	2.26085	0.0237683	0.0587137
Nckap1l	257.344	0.527007	0.233062	2.26123	0.023745	0.058663
Mroh2a	108.391	0.63944	0.282771	2.26134	0.0237384	0.0586583
Gm16206	11.289	1.26226	0.5581	2.26171	0.0237153	0.0586109
Rhpn2	183.859	-0.724193	0.320188	-2.26178	0.0237113	0.058608
A830052D11Rik	34.7594	-1.47999	0.654324	-2.26186	0.0237059	0.0586019
Mrpl34	935.59	-0.696503	0.307824	-2.26267	0.0236562	0.058493
Tcf20	1521.64	0.694614	0.306821	2.26391	0.0235797	0.0583109
Adh7	7500.52	0.950276	0.419696	2.2642	0.0235619	0.0582738
E030013I19Rik	9.57164	-1.54691	0.683097	-2.26456	0.0235398	0.0582261
Ccdc23	427.907	0.563486	0.248781	2.26499	0.0235133	0.0581676
Atl3	2407.43	0.625437	0.276112	2.26516	0.023503	0.0581491
Gm11517	32.6339	-0.891597	0.39329	-2.26702	0.0233889	0.0578807
Dpp8	3335.85	-0.531141	0.234275	-2.26717	0.0233799	0.0578732
Caprin1	4037.6	0.517173	0.228048	2.26782	0.0233401	0.0577879
Fam26e	110.912	-0.987392	0.435376	-2.26791	0.0233349	0.057782
Pbld2	40.4565	-0.923099	0.406986	-2.26813	0.0233212	0.0577619
Ndufc2	3224.56	-0.691172	0.304727	-2.26817	0.0233189	0.0577619
Rpl22-ps1	210.725	0.636042	0.280299	2.26916	0.0232588	0.057635
Irf8	253.063	0.642033	0.282923	2.26929	0.0232509	0.0576226
Zdhhc15	96.9062	-0.587705	0.258876	-2.27022	0.0231941	0.0574956
l7Rn6	613.897	-0.526462	0.23181	-2.27109	0.0231413	0.0573848
Speer5-ps1	3.53998	2.27671	1.00249	2.27105	0.0231438	0.0573848
Prima1	19.6356	-1.00453	0.442178	-2.27179	0.0230995	0.0572887
Syt13	5.79118	1.71873	0.756515	2.27191	0.0230919	0.0572829
Prl2c2	2.31972	5.18921	2.28406	2.27192	0.0230912	0.0572829
Cox14	1899.91	-0.696228	0.306402	-2.27227	0.0230701	0.0572434
Krt28	2.42405	2.83805	1.24895	2.27234	0.0230661	0.0572404
Inha	172.411	0.609781	0.268311	2.27267	0.0230464	0.0571984
Kremen2	45.5377	-1.21849	0.536068	-2.27301	0.0230258	0.0571551
Galns	203.409	0.612611	0.269476	2.27334	0.0230057	0.0571254
Xxylt1	507.721	0.681309	0.299667	2.27355	0.0229928	0.0571124
Gm16087	2.55178	2.53834	1.11648	2.27352	0.022995	0.0571124
Gm17907	8.65885	1.36776	0.601493	2.27394	0.0229698	0.0570642
Fkbp1b	32.2261	0.786136	0.345644	2.27441	0.0229416	0.0570072
Gm5940	4.25676	1.69132	0.743561	2.27462	0.0229285	0.0569815
Erap1	904.295	0.527894	0.232062	2.2748	0.0229182	0.0569629
Gm12728	4.27145	1.90988	0.839555	2.27487	0.0229136	0.0569584
Gm5453	7.08665	1.29137	0.567607	2.27511	0.0228996	0.0569303
Ctbp2	1036.89	0.538238	0.236509	2.27576	0.0228607	0.0568405
Arhgap23	1556.06	0.578121	0.253749	2.27832	0.0227075	0.05648
Sall1	10.0032	3.01387	1.32279	2.27842	0.0227013	0.0564715
BC053749	154.539	-0.634683	0.278426	-2.27954	0.0226352	0.0563344
Hist1h2ai	4.38955	2.13558	0.936823	2.2796	0.0226315	0.0563319
Elmo2	1063.95	0.605857	0.265638	2.28076	0.0225626	0.0561742
Tatdn3	245.949	-0.540035	0.236772	-2.28083	0.0225588	0.0561715
RP23-308M1.2	34.6731	-0.763429	0.334658	-2.28122	0.0225353	0.0561198
Slc25a47	165.907	-0.977423	0.428336	-2.28191	0.0224948	0.0560257
Arf3	3342.34	0.512533	0.224468	2.28333	0.0224111	0.0558308
Actn3	3694.37	-1.00317	0.43913	-2.28444	0.0223455	0.0556957
Mfap3l	2893.77	-0.955384	0.418215	-2.28443	0.022346	0.0556957
Sema3c	1606.22	-0.656743	0.287429	-2.28488	0.0223196	0.0556434
A330023F24Rik	247.476	-1.04894	0.459028	-2.28514	0.0223049	0.0556201
Mc5r	8.04057	-1.47349	0.644758	-2.28534	0.022293	0.0555972
Cd86	80.6398	0.708258	0.309906	2.28539	0.0222898	0.0555959
Fam227b	1.66071	-3.72	1.62763	-2.28554	0.0222814	0.0555819
Cyp1b1	143.305	-0.788189	0.344746	-2.28629	0.0222374	0.0554787
Gm19557	30.5062	0.805804	0.352434	2.2864	0.0222311	0.0554697
Nudt10	36.8671	0.772861	0.337981	2.2867	0.0222133	0.0554322
Gm8494	9.95993	1.24172	0.542905	2.28718	0.0221851	0.0553819
Ada	37095.9	-2.01627	0.881249	-2.28797	0.0221391	0.0552738
A530016L24Rik	21.419	-1.26608	0.553349	-2.28803	0.0221357	0.0552721
Cd9-ps	104.963	0.727175	0.317755	2.28848	0.0221099	0.0552344
Gm18709	2.54356	-3.32724	1.45386	-2.28856	0.0221051	0.0552333
Usp18	148.701	0.97013	0.42391	2.28853	0.0221068	0.0552333
Shpk	157.704	-0.539069	0.235482	-2.28922	0.0220667	0.0551466
Gm11451	55.6959	-0.594007	0.259468	-2.28933	0.0220604	0.0551419
Lrrfip1	3189.12	0.628414	0.274488	2.2894	0.0220559	0.0551398
Thnsl1	176.27	-0.695856	0.303918	-2.28962	0.0220436	0.0551158
Agbl3	75.6414	0.567069	0.247616	2.29012	0.0220146	0.0550566
Fam221a	142.307	-0.680983	0.297263	-2.29085	0.0219722	0.0549573
Mrps33	220.419	-0.532705	0.232525	-2.29096	0.0219659	0.0549481
Gm13487	6.3574	1.72295	0.752064	2.29097	0.0219654	0.0549481
Sema4g	276.322	-0.646155	0.281999	-2.29134	0.0219438	0.0549063
Ggta1	1059.98	0.706585	0.308341	2.29157	0.0219307	0.0548801
Gm11263	14.1882	0.978067	0.426704	2.29214	0.0218974	0.0548103
Chit1	5643.49	0.641168	0.279709	2.29227	0.0218901	0.0548002
Apcdd1	2064.99	-0.708217	0.308859	-2.29301	0.0218475	0.0547185
Dynlt1b	34.2029	0.779599	0.339874	2.29379	0.0218027	0.0546131
Vps37d	39.6299	0.632954	0.275788	2.29508	0.0217286	0.0544341
Tmem218	263.252	-0.659657	0.287226	-2.29665	0.0216387	0.0542156
Kcnmb1	42.6814	-0.950029	0.41343	-2.29792	0.0215665	0.0540474
Apip	405.004	-0.678573	0.29515	-2.29908	0.0215002	0.0538949
Sirpb1b	3.16664	2.60712	1.13395	2.29914	0.021497	0.0538932
Zfp292	972.178	0.614777	0.267369	2.29936	0.0214845	0.0538686
Gm694	18.9576	-1.04966	0.456482	-2.29945	0.0214796	0.0538629
CAAA01147332.1	781.179	0.525811	0.228661	2.29952	0.0214752	0.0538583
Nmu	511.87	-2.46121	1.07023	-2.2997	0.0214652	0.0538399
Psma8	4.32075	-2.24235	0.974625	-2.30073	0.0214067	0.0536996
Zfhx2	237.506	-0.557285	0.242215	-2.30079	0.0214037	0.0536987
Catsper4	24.2087	0.853005	0.370682	2.30118	0.0213817	0.0536501
Gm5678	2.173	3.16754	1.37635	2.30141	0.0213683	0.0536248
Vrk2	289.227	0.563328	0.244727	2.30186	0.0213431	0.0535858
Fgf11	121.202	-0.801027	0.347852	-2.30278	0.0212912	0.0534686
Ltb	26.1373	1.50715	0.654492	2.30279	0.0212909	0.0534686
Gm9577	7.70669	1.59455	0.692417	2.30288	0.0212857	0.053468
Hic2	60.4782	-0.61616	0.267545	-2.30301	0.0212783	0.0534558
Gm11571	7.74561	-1.59895	0.694094	-2.30365	0.0212425	0.0533724
Chia	754.852	-2.90771	1.26217	-2.30374	0.021237	0.0533652
Myo5b	1937.57	1.08827	0.472159	2.30488	0.0211731	0.0532177
Acp5	870.207	0.572718	0.248423	2.30541	0.0211435	0.0531563
Ndufs7	7804.1	-0.89148	0.386626	-2.3058	0.021122	0.0531153
Bmper	113.567	-0.728511	0.315895	-2.30618	0.0211004	0.0530672
Atxn1	1498.03	0.699525	0.303312	2.30629	0.0210945	0.053059
Dph2	331.925	0.681349	0.295301	2.30731	0.0210378	0.0529357
Zdhhc13	1239.07	0.832775	0.360875	2.30766	0.0210183	0.0528932
Erlin2	1316.5	0.500841	0.217021	2.3078	0.0210104	0.0528798
Sftpd	2.52832	3.47694	1.50645	2.30803	0.0209973	0.0528533
Coro1a	494.875	1.00698	0.436231	2.30836	0.0209792	0.0528208
D4Wsu53e	9051.47	-0.576472	0.249689	-2.30876	0.0209567	0.0527706
Spata33	13.2839	-1.49527	0.647593	-2.30896	0.0209459	0.0527564
Sv2a	44.5936	-0.817451	0.354032	-2.30898	0.020945	0.0527564
Ifitm10	285.834	0.648066	0.280582	2.30972	0.0209036	0.0526626
Xkr8	66.8353	-0.776305	0.335885	-2.31122	0.0208207	0.0524859
Fn3krp	223.409	-0.632813	0.27379	-2.31131	0.0208158	0.0524836
Sh3bp1	1534.03	0.565175	0.244529	2.31128	0.0208172	0.0524836
Gm26694	22.0454	-1.14969	0.497343	-2.31167	0.0207958	0.0524489
Osbpl3	856.046	0.655041	0.283327	2.31196	0.0207797	0.0524146
Snora7a	8.78282	1.37724	0.595596	2.31237	0.0207574	0.0523713
Ina	12.9977	1.12502	0.48629	2.31348	0.0206965	0.052224
Ubc	3614.58	0.623545	0.269507	2.31365	0.0206868	0.0522061
Vipr1	243.856	-0.57696	0.249296	-2.31436	0.0206479	0.052127
Slc5a2	5.90453	2.95029	1.27468	2.31454	0.0206379	0.0521083
Gm15417	164.338	-0.753191	0.325399	-2.31467	0.020631	0.0520972
Dazl	5.33196	-2.20099	0.950469	-2.31569	0.0205752	0.0519691
Gm8666	24.4975	0.788029	0.340254	2.316	0.020558	0.051932
Fbxo17	106.888	0.608429	0.262686	2.31618	0.0205485	0.0519145
Rnd3	1605.96	0.69588	0.300321	2.31712	0.0204971	0.0518079
Gm26786	16.9337	1.38899	0.599466	2.31704	0.0205013	0.0518079
4833418N17Rik	5.54601	2.67285	1.15355	2.31706	0.0205005	0.0518079
Cdc6	88.6413	1.1293	0.487326	2.31735	0.0204847	0.0517851
Smek2	1913.01	0.545404	0.235343	2.31749	0.0204771	0.0517722
Fetub	11144.2	-1.32068	0.569804	-2.31778	0.0204611	0.0517381
Slc7a9	3.23367	3.31091	1.42802	2.31853	0.0204205	0.051648
Rps6kl1	43.5612	-0.726819	0.313275	-2.32007	0.020337	0.0514686
Hspb9	7.61995	1.92443	0.829469	2.32008	0.0203367	0.0514686
2310010J17Rik	39.1304	-1.06154	0.457381	-2.3209	0.0202922	0.0513743
Krt84	11972.2	-2.30701	0.993847	-2.32129	0.0202712	0.0513316
Gm22455	13.3709	1.10745	0.476844	2.32246	0.0202084	0.0511998
Shc2	142.904	-0.745786	0.32106	-2.32288	0.0201855	0.0511482
Dpp9	1674.43	-0.567365	0.244204	-2.32333	0.0201615	0.0510938
Gm15627	10.4447	-1.44934	0.623737	-2.32364	0.020145	0.0510583
Slc9b2	29.1801	-0.914095	0.393362	-2.3238	0.0201362	0.0510423
Pax3	66.1094	-0.852755	0.366923	-2.32407	0.0201219	0.0510164
3300005D01Rik	76.4488	1.37706	0.59253	2.32404	0.0201236	0.0510164
Gm13384	2.15031	2.73333	1.17608	2.32411	0.0201194	0.0510164
Gm11131	30.7311	1.05179	0.452487	2.32446	0.0201007	0.0509774
Apobec3	310.002	0.675573	0.290616	2.32462	0.0200922	0.050962
Gm15895	6.98448	1.98756	0.854967	2.32472	0.020087	0.0509552
St8sia2	14.1304	-1.53584	0.66036	-2.32576	0.0200312	0.0508315
Gm7598	29.6945	-0.977976	0.420504	-2.32572	0.0200333	0.0508315
Dock7	1012.25	0.615674	0.26472	2.32576	0.0200315	0.0508315
Fat3	29.1298	-0.957642	0.411634	-2.32644	0.0199952	0.0507535
Gm10177	104.904	0.558051	0.239863	2.32654	0.0199896	0.0507457
Klf5	3138.91	0.772282	0.331917	2.32673	0.0199795	0.0507262
Gprc5d	12.0549	-3.20617	1.37771	-2.32718	0.0199558	0.0506725
Agpat3	3854.08	-0.545729	0.234461	-2.32759	0.0199338	0.0506227
4930524J08Rik	10.424	1.08717	0.467007	2.32794	0.0199151	0.0505816
RPL24	18.2378	0.965908	0.414668	2.32935	0.0198404	0.0504044
Krtap5-5	1.62535	-3.72408	1.5987	-2.32945	0.0198355	0.050398
9330020H09Rik	20.6181	0.797315	0.342252	2.32962	0.0198264	0.0503812
Nfasc	169.452	-0.844634	0.362533	-2.32981	0.019816	0.0503609
Rab33a	5.5317	1.89641	0.813947	2.32989	0.0198117	0.0503564
Gm15894	6.4641	1.47938	0.634705	2.33081	0.0197634	0.0502521
AI467606	94.2777	-0.741739	0.318224	-2.33087	0.0197601	0.0502499
Spin2c	10.1205	1.22833	0.526843	2.33149	0.0197277	0.0501738
Ndufa5	4013.82	-0.946864	0.406051	-2.33189	0.0197067	0.0501492
Pdrg1	2243.66	-0.794462	0.340706	-2.33181	0.0197107	0.0501492
Insrr	8.44791	1.65379	0.709222	2.33184	0.0197092	0.0501492
Ndufaf6	338.086	-0.667493	0.286223	-2.33207	0.019697	0.0501385
Sema5a	622.692	0.960915	0.412039	2.3321	0.0196955	0.0501385
Vstm4	86.9628	-0.806151	0.345502	-2.33328	0.0196337	0.0499904
Kcnv2	5.28432	-2.35738	1.01028	-2.33338	0.019628	0.049982
Tmc4	276.083	0.799569	0.342593	2.33387	0.0196023	0.0499291
Uox	578.917	2.2166	0.949401	2.33474	0.0195571	0.0498263
Bmp15	7.98889	1.63751	0.701094	2.33565	0.0195097	0.0497178
Mrc1	625.509	-0.772108	0.330543	-2.33588	0.0194975	0.0496987
Ostc	1445.34	0.512852	0.219558	2.33584	0.0194998	0.0496987
Llph-ps2	27.7199	0.837786	0.358628	2.33608	0.0194868	0.049678
Gm24357	25.5684	1.13544	0.485991	2.33634	0.0194734	0.049656
Plscr1	287.229	1.00153	0.428579	2.33687	0.019446	0.0495923
Exd1	38.6512	-0.82576	0.353337	-2.33703	0.0194374	0.0495767
G530011O06Rik	13.8255	1.13763	0.48668	2.33753	0.0194114	0.0495164
Gm11836	15.919	1.57831	0.675197	2.33756	0.0194103	0.0495164
Prr5	86.1821	-0.741862	0.317278	-2.33821	0.0193764	0.0494518
Gm12005	29.4415	0.707577	0.302587	2.33843	0.019365	0.0494288
Gm5864	48.9253	0.63999	0.273593	2.3392	0.019325	0.0493388
Nyx	21.2593	1.28332	0.548608	2.33922	0.0193241	0.0493388
Bcat2	2770.39	-0.700702	0.299414	-2.34025	0.019271	0.0492194
Gm9833	17.6658	1.05191	0.44937	2.34085	0.0192401	0.0491465
RP23-344G11.3	20.9046	-1.13807	0.485979	-2.34182	0.01919	0.0490307
Prss35	10.3444	-1.42913	0.610235	-2.34193	0.0191841	0.0490217
Zc3h12d	39.8014	1.21256	0.517552	2.34287	0.0191363	0.0489179
9330159M07Rik	37.0588	-0.847008	0.361485	-2.34314	0.0191223	0.0488882
Hnrnpll	1264.63	0.523578	0.223428	2.34339	0.0191094	0.0488616
Gm830	10.5026	-1.72422	0.735428	-2.34452	0.0190518	0.0487321
Slc16a5	19.7753	-1.08588	0.463115	-2.34473	0.0190409	0.0487104
Twist1	165.251	-0.688138	0.293392	-2.34545	0.019004	0.048628
BC028528	45.984	-0.802962	0.342122	-2.347	0.018925	0.0484452
Smad2	1093.83	0.525375	0.22385	2.347	0.0189255	0.0484452
Kera	10.9768	-2.16943	0.924274	-2.34717	0.0189167	0.0484348
Etfb	7145.7	-0.860882	0.366752	-2.34731	0.0189093	0.0484219
Avil	309.588	-0.773353	0.329437	-2.3475	0.0188999	0.0484058
Spata2l	125.882	-0.507331	0.216117	-2.34748	0.0189006	0.0484058
Casp8	522.683	0.56963	0.24263	2.34773	0.0188881	0.0483918
0610040F04Rik	13.7071	-1.62513	0.692116	-2.34806	0.0188714	0.0483551
Elovl3	8.26804	-1.59608	0.679488	-2.34895	0.0188263	0.0482647
Fbxo48	13.4271	1.58032	0.67278	2.34894	0.0188268	0.0482647
Ankrd1	1705.12	-1.2276	0.522281	-2.35046	0.0187502	0.0480985
Cox4i1	17368.4	-0.718065	0.30531	-2.35192	0.0186768	0.0479162
1700011H14Rik	7.48135	1.96095	0.833674	2.35218	0.0186638	0.0478895
Mir1949	4.44152	1.99565	0.848427	2.35217	0.0186641	0.0478895
Gm10605	51.3023	-1.09818	0.466858	-2.35227	0.0186591	0.0478885
1600014C23Rik	3.86271	2.19871	0.93465	2.35244	0.0186508	0.0478733
Trim15	49.3888	1.3081	0.555894	2.35314	0.0186157	0.0477893
Kdm5c	3368.71	0.531997	0.226056	2.35339	0.0186032	0.047769
2310057J18Rik	13879.9	-1.47621	0.627249	-2.35347	0.0185993	0.047765
Syt11	385.712	-0.871754	0.370324	-2.35403	0.0185712	0.0477085
Slc4a9	15.4398	0.981093	0.416785	2.35395	0.018575	0.0477085
Snord65	10.5206	1.39294	0.591723	2.35405	0.0185703	0.0477085
Tspan9	3310.44	0.623093	0.264614	2.35473	0.0185363	0.0476354
Clca3	2.47963	3.31143	1.4063	2.35471	0.0185373	0.0476354
Cyp4a29-ps	7.84639	-2.77531	1.17841	-2.35513	0.0185161	0.047593
Myct1	237.454	-0.613723	0.260582	-2.3552	0.0185128	0.047593
A430104N18Rik	15.2471	1.7028	0.723013	2.35514	0.0185155	0.047593
Gsdmc	2330.13	1.33667	0.567273	2.35631	0.0184575	0.0474602
Copz1	2524.02	0.515288	0.218643	2.35675	0.0184357	0.0474101
Gm11652	69.2265	0.853142	0.361897	2.35742	0.0184026	0.047331
Rassf1	464.13	0.513638	0.21781	2.35819	0.0183644	0.0472445
Gm15502	32.002	-0.71885	0.304754	-2.35879	0.0183348	0.0471801
Olfm2	14.9857	-1.34505	0.570016	-2.35966	0.0182916	0.0470806
Trpt1	335.073	-0.860935	0.36477	-2.36021	0.0182645	0.0470168
Gm10549	7.18744	-1.91472	0.811203	-2.36035	0.0182577	0.0470112
Trmt13	107.727	0.566526	0.24	2.36053	0.0182491	0.0469948
Golga7b	154.693	-1.42695	0.604378	-2.36102	0.0182248	0.0469382
Usmg5	2210.33	-0.699078	0.296069	-2.3612	0.0182157	0.0469206
Pde10a	96.9227	-0.905813	0.383575	-2.3615	0.0182011	0.0468948
Prdx6	12190.8	-0.916198	0.387924	-2.3618	0.0181866	0.0468632
Akr1cl	3.13093	-4.63686	1.96297	-2.36216	0.0181686	0.0468334
D230022J07Rik	6.54671	-2.07045	0.876524	-2.36211	0.0181712	0.0468334
Nr4a1	6188.88	-1.01459	0.429532	-2.36208	0.0181727	0.0468334
Ptchd3	4.3711	-3.29738	1.39571	-2.36252	0.0181514	0.046796
Ccdc28b	391.528	-0.829734	0.351143	-2.36295	0.0181301	0.046747
Cox7c	1826.79	-0.752745	0.318506	-2.36336	0.0181101	0.0467014
Gm13704	11.0798	1.41142	0.59708	2.36387	0.0180853	0.0466491
Nt5dc1	511.114	0.547735	0.231602	2.36499	0.0180307	0.046514
Vnn3	31.5789	1.80514	0.763214	2.36519	0.018021	0.0464949
Traf3	1150.2	0.623199	0.263447	2.36556	0.018003	0.0464543
Osr1	235.032	-0.82148	0.347181	-2.36614	0.0179746	0.0463868
Lrrc19	8.96922	2.11586	0.89422	2.36616	0.0179739	0.0463868
Soga3	23.2946	-1.22455	0.517464	-2.36645	0.0179597	0.0463601
Bcl11b	1292.97	0.654276	0.276419	2.36697	0.0179342	0.0463
Vpreb3	4.73862	-4.18761	1.76908	-2.36711	0.0179277	0.0462889
Slc9a3	96.1992	-1.47369	0.622457	-2.36754	0.0179068	0.0462409
Vipr2	85.1551	-0.752062	0.317629	-2.36773	0.0178974	0.0462224
Mcpt4	571.046	-1.31981	0.557392	-2.36782	0.017893	0.0462169
Prickle4	3.72117	-2.49137	1.05185	-2.36856	0.0178577	0.0461315
AA415398	92.1196	-0.529829	0.22364	-2.36912	0.0178306	0.0460729
Slc5a12	4.66781	3.11204	1.31352	2.36923	0.017825	0.0460644
Gm16845	38.6172	0.808454	0.341139	2.36987	0.0177944	0.0460071
4930438A08Rik	198.072	1.56488	0.660332	2.36983	0.0177961	0.0460071
Akap5	46.8551	-1.00714	0.42495	-2.37002	0.0177869	0.0459949
Dhrs1	2996.54	0.62877	0.265256	2.37043	0.0177676	0.0459507
Hexa	1458.06	-0.75718	0.319345	-2.37104	0.017738	0.0458799
Lrrc3	54.2724	-0.691471	0.291623	-2.37112	0.0177345	0.0458799
Prss53	39.0883	-1.0971	0.462667	-2.37126	0.0177276	0.0458703
Gm13456	3472.86	0.591038	0.249233	2.37143	0.0177194	0.045855
Tceal3	16.1439	-1.10416	0.465542	-2.37178	0.0177025	0.0458202
H2-Eb2	2.61778	2.90701	1.22568	2.37176	0.0177038	0.0458202
Hinfp	221.968	0.61	0.257149	2.37217	0.0176842	0.0457859
Stam2	1437	0.671479	0.283071	2.37213	0.0176861	0.0457859
Eogt	831.508	0.568589	0.239673	2.37236	0.017675	0.0457689
B330016D10Rik	131.137	-0.784939	0.330752	-2.3732	0.0176348	0.0456762
Haghl	231.479	0.51097	0.215307	2.37322	0.0176337	0.0456762
Mfhas1	971.596	0.607015	0.255683	2.37409	0.0175922	0.0455832
Tmem171	6.53624	1.79483	0.755969	2.37421	0.0175868	0.0455748
Scarf1	240.262	-0.827073	0.348329	-2.3744	0.0175774	0.0455562
Gm11382	22.3041	-0.948436	0.399428	-2.37449	0.0175734	0.0455517
Pde1c	55.4816	-0.547262	0.230437	-2.37488	0.0175544	0.045514
Ppt2	431.694	-0.556268	0.234121	-2.37599	0.017502	0.0454025
Gimap8	164.774	-0.528163	0.222296	-2.37594	0.0175041	0.0454025
Gm3608	121	0.864885	0.36402	2.37593	0.0175048	0.0454025
Sowahb	144.321	1.23654	0.520423	2.37604	0.0174998	0.0454025
Gm21685	6.33169	-3.77463	1.58828	-2.37655	0.0174752	0.0453543
Slc5a3	274.734	0.517976	0.217936	2.37673	0.0174667	0.0453379
Ctnnd1	7697.83	0.668163	0.281099	2.37697	0.0174556	0.045315
Prkd1	148.24	0.512894	0.215766	2.37708	0.0174503	0.0453067
Mkks	1073.78	-0.612857	0.2578	-2.37726	0.0174419	0.0452933
Gm9573	6.65664	3.3341	1.40251	2.37724	0.0174429	0.0452933
Gabarapl2	748.601	-0.561637	0.236082	-2.379	0.0173599	0.0451006
Hsd17b14	26.5036	-1.0286	0.432257	-2.3796	0.0173313	0.0450377
1810021B22Rik	72.4401	-0.935553	0.392964	-2.38076	0.0172768	0.0449132
Ly6e	8886.35	0.700211	0.294093	2.38092	0.0172696	0.0449002
Cd79a	9.17066	-3.26836	1.37223	-2.3818	0.0172284	0.0448043
Syt17	20.6672	-1.062	0.445849	-2.38198	0.0172198	0.0447876
Hemk1	374.506	-0.801494	0.336468	-2.38208	0.0172153	0.0447873
Ypel4	78.2657	-0.677617	0.284437	-2.38231	0.0172042	0.0447641
AI987944	148.6	-0.596256	0.25024	-2.38274	0.0171843	0.0447178
Rps15a-ps3	42.8106	1.07384	0.450671	2.38276	0.0171834	0.0447178
St6galnac1	15.7445	-1.6527	0.693453	-2.38329	0.0171589	0.0446631
Gm15536	5.8122	1.64981	0.691959	2.38425	0.0171138	0.0445514
Gcat	2136.75	0.588995	0.247002	2.38458	0.0170987	0.0445177
Zmat3	1191.19	0.593844	0.248893	2.38594	0.0170354	0.0443697
D930048N14Rik	254.98	0.546672	0.229063	2.38656	0.0170069	0.0443012
Mrps36-ps1	25.7881	-1.06884	0.447759	-2.38709	0.0169822	0.0442424
Magee1	147.912	-0.554148	0.232086	-2.38768	0.0169549	0.044177
Tbc1d16	666.423	-0.602543	0.252291	-2.38829	0.0169272	0.0441103
Inip	490.911	0.519638	0.217565	2.38842	0.0169209	0.0441052
Dynll1	5194.65	0.715857	0.29964	2.38906	0.0168916	0.0440461
Slc28a3	722.164	0.999469	0.418354	2.38905	0.0168918	0.0440461
Ccdc177	9.34008	1.60128	0.67016	2.3894	0.016876	0.0440159
Epsti1	55.7823	0.907219	0.379676	2.38946	0.0168732	0.0440143
Capn2	3719.21	0.611466	0.255876	2.38969	0.0168625	0.043992
Gbx2	7.9528	2.07766	0.86942	2.38971	0.0168615	0.043992
Spag9	6476.28	-0.581492	0.243252	-2.39049	0.0168259	0.0439244
Psmb10	739.812	0.691181	0.289087	2.39091	0.0168066	0.0438796
Kri1	496.732	0.525898	0.219937	2.39113	0.0167967	0.0438593
Tdrd5	12.088	1.63213	0.682545	2.39124	0.0167917	0.0438517
5830403L16Rik	11.8661	-1.26211	0.527675	-2.39183	0.0167644	0.0437972
Gm14453	11.181	-1.87225	0.78275	-2.39189	0.0167618	0.043796
Serpina11	34.6953	-1.15829	0.484243	-2.39197	0.0167584	0.0437927
Rest	864.061	0.573706	0.23983	2.39214	0.0167505	0.0437831
Tfe3	1213.4	0.580099	0.242464	2.39251	0.0167334	0.0437441
Mbnl3	260.856	0.895007	0.374028	2.39289	0.0167163	0.0437049
Hif3a	16.4777	-1.2836	0.53632	-2.39336	0.016695	0.0436593
Tcrg-V6	2.1879	3.81279	1.59274	2.39386	0.0166722	0.0436116
Krt79	173.233	-1.16274	0.485649	-2.39419	0.0166571	0.0435778
Gm17484	12.8153	-1.20864	0.504734	-2.39462	0.0166377	0.0435326
Ugcg	2964.82	0.873623	0.364648	2.3958	0.0165841	0.043421
Mrps15	1202.81	-0.51475	0.214744	-2.39704	0.0165282	0.0432847
Ankdd1a	16.9643	-1.34992	0.563114	-2.39725	0.0165187	0.0432653
Gm10320	84.3896	0.734392	0.30626	2.39794	0.0164878	0.0431953
Krtap3-3	1400.08	-2.72174	1.13501	-2.39798	0.0164855	0.0431949
Mdn1	1221.49	0.968876	0.404004	2.39818	0.0164767	0.0431773
Mucl1	12.5992	-1.65826	0.69124	-2.39897	0.0164413	0.0430955
Kdm3a	1457.44	0.656697	0.273703	2.3993	0.0164263	0.0430616
Tuba3b	2.63726	-3.37865	1.40796	-2.39968	0.0164095	0.0430265
Slc3a1	15.3863	1.90391	0.793412	2.39965	0.0164108	0.0430265
Gm9800	432.715	0.543293	0.22639	2.3998	0.0164039	0.0430251
Alox12	1141.98	0.98582	0.410794	2.39979	0.0164044	0.0430251
Gm10818	11.0279	1.57093	0.65453	2.40008	0.0163915	0.0430033
Bpifb1	82334	-1.57563	0.65621	-2.40111	0.0163453	0.0429041
2310036O22Rik	1848.52	0.5577	0.23226	2.40119	0.0163421	0.042901
Pcsk9	28.9398	1.52522	0.635156	2.40133	0.0163357	0.0428897
Gm13091	14.035	-1.16	0.483054	-2.40139	0.0163328	0.0428876
Habp2	56.995	-0.766586	0.319202	-2.40157	0.0163249	0.0428731
Smap1	612.64	0.731623	0.304644	2.40156	0.0163252	0.0428731
Zfp697	70.0794	-0.691067	0.287731	-2.40178	0.0163155	0.0428587
Galnt18	675.934	0.555278	0.231098	2.40278	0.0162708	0.0427466
Krt80	6428.27	-1.33939	0.557172	-2.4039	0.0162212	0.0426274
Lipt1	127.798	-0.5827	0.242299	-2.40488	0.0161779	0.0425191
Fuom	548.231	-1.02276	0.425151	-2.40563	0.0161446	0.0424368
Efr3b	192.469	-0.732804	0.304584	-2.40592	0.0161319	0.042409
Acer3	511.269	0.530957	0.220686	2.40594	0.0161311	0.042409
C78197	11.5657	-1.24627	0.517879	-2.4065	0.0161063	0.0423578
D8Ertd82e	270.694	0.754883	0.31366	2.40669	0.0160977	0.0423406
Galnt1	2292.93	0.594582	0.247046	2.40677	0.0160945	0.0423376
Tagln3	25.5147	-1.01252	0.420617	-2.40723	0.0160739	0.0422889
Gm12912	20.2343	1.25749	0.522374	2.40726	0.0160729	0.0422889
Med13l	2029.04	0.910244	0.3781	2.40742	0.0160658	0.0422785
Smyd5	509.194	0.594312	0.246798	2.40809	0.0160362	0.042206
Lad1	7847.11	0.759284	0.315234	2.40863	0.0160125	0.0421543
Fpr1	9.38194	2.58414	1.07274	2.40892	0.0159997	0.0421261
Prokr1	37.0775	-1.09898	0.4562	-2.40899	0.0159967	0.0421234
Snord55	8.2234	1.40295	0.582346	2.40913	0.0159904	0.0421124
2310002F09Rik	102.042	-1.36517	0.5666	-2.40941	0.0159785	0.0420919
Pik3r6	90.8663	-0.766321	0.317976	-2.41	0.0159526	0.0420343
Hey1	229.39	-0.765135	0.317452	-2.41024	0.0159421	0.0420121
Gm14180	2.68976	-4.44898	1.84521	-2.4111	0.0159045	0.041929
Rps14	11600.9	0.500489	0.207575	2.41112	0.0159035	0.041929
0610031J06Rik	1608.85	0.504231	0.209074	2.41173	0.0158768	0.041883
Pcnxl2	13.4424	-1.18573	0.491618	-2.4119	0.0158697	0.0418697
Fcho1	473.638	-1.22983	0.509817	-2.4123	0.0158523	0.0418331
Rgr	3.21085	2.59201	1.07401	2.4134	0.0158044	0.0417133
Tha1	184.712	-0.819105	0.339163	-2.41508	0.0157319	0.0415328
Qprt	75.6014	-1.00897	0.417768	-2.41514	0.015729	0.0415304
Cuedc2	1348.48	-0.800573	0.331459	-2.4153	0.0157223	0.0415233
Fam71f2	9.0057	1.2443	0.51517	2.41532	0.0157212	0.0415233
Gucy2c	23.4117	1.41035	0.583834	2.41567	0.0157065	0.0414922
Mbtd1	671.758	0.525064	0.21733	2.41598	0.015693	0.0414673
Map1lc3a	5096.87	-0.791217	0.327462	-2.41621	0.0156829	0.0414471
Mphosph9	256.016	0.585571	0.242089	2.41882	0.0155709	0.0411658
Adig	124.575	-1.0278	0.424844	-2.41923	0.0155534	0.0411301
2310040G07Rik	11.7212	-1.63695	0.676388	-2.42014	0.0155144	0.0410377
Gm5884	345.084	-0.680947	0.281358	-2.42021	0.0155115	0.0410352
Car10	1.84951	-3.89329	1.60853	-2.42041	0.0155029	0.0410178
Snora21	2.988	2.5392	1.04907	2.42043	0.015502	0.0410178
Tmem198	31.4062	0.903057	0.373042	2.42079	0.0154868	0.0409858
Cxcr2	89.2297	1.53022	0.631815	2.42195	0.0154374	0.0408602
Tmem183a	1576.75	0.508135	0.209735	2.42275	0.0154035	0.0407809
D130020L05Rik	16.8124	-1.04539	0.431459	-2.42291	0.0153967	0.0407681
BC025920	28.3775	-0.957392	0.39462	-2.42611	0.0152616	0.0404261
Rpsa-ps10	288.281	0.759426	0.31294	2.42675	0.0152348	0.0403708
Vwc2	6.21739	-2.34863	0.967422	-2.42772	0.0151939	0.0402728
Fam181b	20.0245	-1.13252	0.466425	-2.42808	0.0151792	0.040239
2810408I11Rik	23.4751	1.28979	0.531049	2.42875	0.0151509	0.0401744
Rps15a-ps5	62.5549	0.680545	0.280159	2.42914	0.0151348	0.0401419
Lce1l	1166.48	-1.61853	0.666166	-2.42962	0.0151145	0.0400986
3222401L13Rik	35.1835	-1.0406	0.428283	-2.42971	0.0151109	0.0400986
Mir1957	2.24645	4.45397	1.83292	2.42999	0.0150994	0.0400741
Slc9a7	55.5592	-0.865258	0.355904	-2.43115	0.0150508	0.0399502
Paqr9	130.329	-0.664879	0.273465	-2.43131	0.0150441	0.0399428
Klrc1	3.73164	2.22084	0.913327	2.43159	0.0150327	0.0399227
Calhm2	258.002	0.538436	0.221419	2.43176	0.0150258	0.0399094
G6pd2	22.8436	1.69887	0.698574	2.43192	0.0150191	0.0398969
0610012G03Rik	1112.16	-0.602452	0.247681	-2.43237	0.0150005	0.0398527
Cdk5rap2	644.8	0.519059	0.213338	2.43304	0.0149728	0.0397944
4833427F10Rik	8.30919	1.42929	0.587416	2.43318	0.0149669	0.0397841
Rnf111	928.803	0.618988	0.254367	2.43344	0.014956	0.03976
Gm8121	153.279	-0.868219	0.356754	-2.43366	0.0149469	0.039741
Gm10639	9.61068	1.69992	0.698387	2.43407	0.0149301	0.0397031
2010003O02Rik	124.863	-0.900917	0.370072	-2.43443	0.0149151	0.0396745
Smurf1	2122.46	0.730711	0.300159	2.43441	0.0149161	0.0396745
Nlrp1c-ps	19.037	-1.51098	0.62064	-2.43455	0.0149102	0.0396744
Tmem14a	61.4468	-0.709449	0.29137	-2.43488	0.0148969	0.0396439
Dock3	27.5037	1.51858	0.623657	2.43496	0.0148933	0.0396397
Cercam	242.424	-0.738875	0.303427	-2.4351	0.0148878	0.03963
Ocm	7.13662	-1.72875	0.709766	-2.43567	0.0148644	0.039578
Fam73a	406.403	-0.683417	0.280593	-2.43562	0.0148663	0.039578
B4galt2	272.884	0.799181	0.328117	2.43566	0.0148646	0.039578
Ybey	161.304	-0.636307	0.261206	-2.43603	0.0148495	0.0395485
Csrnp2	213.471	0.604361	0.248061	2.43634	0.0148367	0.0395198
C130021I20Rik	6.84808	-1.6882	0.692882	-2.43649	0.0148308	0.0395089
Taf5l	889.756	0.645773	0.264986	2.43701	0.0148092	0.0394567
Hspb3	441.991	-1.15739	0.474891	-2.43716	0.014803	0.0394469
1700060J05Rik	7.34823	1.79644	0.737044	2.43735	0.0147952	0.0394347
Cltb	5324.58	0.5177	0.212355	2.4379	0.0147728	0.0393852
Fam101b	569.133	0.601025	0.246516	2.43807	0.0147658	0.0393717
Gm9846	39.856	0.878671	0.360383	2.43816	0.0147623	0.0393675
Phox2a	9.91494	-1.35236	0.554583	-2.43851	0.014748	0.0393394
Tmprss11a	5115.23	-0.952944	0.390782	-2.43856	0.0147461	0.0393394
Gm10020	19.9832	0.968308	0.397051	2.43875	0.0147381	0.0393234
Eno2	127.53	-0.844545	0.346279	-2.43891	0.0147316	0.039311
Vamp5	1406.59	-1.19542	0.490105	-2.43911	0.0147236	0.0393022
Acaca	818.276	0.557616	0.228619	2.43906	0.0147257	0.0393022
A430093F15Rik	14.6944	1.18299	0.485025	2.43904	0.0147264	0.0393022
Rgs21	7.71144	-1.63492	0.670225	-2.43936	0.0147135	0.0392831
Nedd9	1404.36	0.645952	0.264748	2.43987	0.0146925	0.0392424
2410004N09Rik	225.082	0.716607	0.293512	2.44149	0.0146267	0.0390716
Chst11	546.965	0.866048	0.354704	2.44161	0.014622	0.0390642
Aldh1l1	649.301	1.02767	0.420878	2.44172	0.0146176	0.0390575
Emx2os	11.11	-1.52407	0.624051	-2.44222	0.0145971	0.0390079
Wipi1	2248.32	-0.511062	0.209233	-2.44255	0.0145838	0.0389774
Gm7722	9.39506	1.76849	0.724007	2.44264	0.0145802	0.0389727
Diap2	774.188	0.794014	0.325005	2.44308	0.0145624	0.0389405
Gm14167	8.06901	1.54725	0.633311	2.44311	0.0145615	0.0389405
Wisp1	37.0453	1.35617	0.554984	2.44362	0.0145407	0.0388926
Zfp420	89.249	-0.602163	0.24639	-2.44394	0.0145278	0.038863
2610528J11Rik	268.044	0.819814	0.335438	2.44401	0.0145251	0.038861
Rbm15b	870.505	0.611496	0.250194	2.44409	0.0145218	0.0388572
1110035M17Rik	10.1176	-1.52777	0.625068	-2.44416	0.0145188	0.0388542
Zbtb5	456.061	0.546449	0.223503	2.44493	0.0144882	0.0387784
Arhgap26	304.559	-0.585767	0.239561	-2.44517	0.0144785	0.0387615
Arl6	206.078	0.691958	0.282967	2.44537	0.0144704	0.0387448
Tecta	10.6889	2.22589	0.910137	2.44566	0.0144587	0.0387185
Arx	11.2729	-1.43511	0.586634	-2.44634	0.0144316	0.038651
Gm16332	7.12657	-1.96609	0.803658	-2.44643	0.0144279	0.0386461
Efcab6	41.4218	-1.02871	0.420482	-2.44649	0.0144254	0.0386445
Gm8430	13.6748	1.52686	0.624094	2.44652	0.0144242	0.0386445
Barx1	175.325	-0.980183	0.400631	-2.4466	0.014421	0.0386428
Ccdc3	347.555	-0.692004	0.282827	-2.44674	0.0144155	0.0386382
Trim67	8.35439	-2.16858	0.886219	-2.447	0.014405	0.0386151
Tssc4	575.219	0.619783	0.253204	2.44776	0.0143747	0.0385388
Dennd1c	100.46	0.647703	0.264593	2.44792	0.0143682	0.0385315
Best2	51.0684	-1.31126	0.535599	-2.44822	0.0143564	0.038505
Nckap1	6338.78	0.558118	0.227959	2.44832	0.0143524	0.0384992
Hand2	150.412	-1.19699	0.488892	-2.44838	0.0143502	0.0384982
Serpina7	4.63161	-3.17029	1.29449	-2.44906	0.014323	0.0384353
Gm20485	1.85125	-3.86723	1.57898	-2.4492	0.0143174	0.0384347
Shox2	34.5362	-1.14971	0.469438	-2.44913	0.0143202	0.0384347
Dpep3	4.75245	1.81775	0.742209	2.44911	0.0143209	0.0384347
Kcnip3	67.4364	-0.757023	0.30908	-2.44928	0.0143142	0.0384317
Rdm1	626.214	-0.890232	0.363445	-2.44943	0.0143083	0.0384261
Serpina3e-ps	11.3985	-2.31018	0.942988	-2.44985	0.0142914	0.0383899
Flg	846.087	-1.39755	0.570472	-2.44981	0.014293	0.0383899
Dyrk3	217.101	0.670394	0.273602	2.45025	0.0142755	0.038353
A530099J19Rik	29.8278	-1.12662	0.459728	-2.45062	0.0142609	0.0383187
Creb3l3	62.9447	1.33284	0.543827	2.45085	0.0142519	0.0382996
Gm10288	142.952	0.731909	0.29853	2.45171	0.0142179	0.0382132
Lin37	318.002	0.507878	0.207111	2.45221	0.0141983	0.0381656
Tbca	1213.48	0.546539	0.222846	2.45254	0.0141853	0.0381354
Thyn1	108.876	-0.630397	0.257023	-2.45269	0.0141793	0.0381245
Gm15848	25.3966	1.01618	0.414309	2.45272	0.0141781	0.0381245
Tmem261	685.527	-0.586025	0.238911	-2.45291	0.0141708	0.0381114
Mtmr2	1032.64	0.528947	0.215613	2.45322	0.0141583	0.0380828
Gm22620	10.0209	1.5391	0.627105	2.45429	0.0141162	0.0379795
C7	18.9909	-1.19059	0.485011	-2.45477	0.0140975	0.0379343
Gm10156	9.93598	1.65968	0.675945	2.45534	0.0140751	0.0378838
Gm23864	2.25562	4.4915	1.82896	2.45576	0.0140586	0.0378444
Gm11857	3.06677	-3.55378	1.44651	-2.45679	0.0140184	0.0377462
Colec11	34.1579	-0.96749	0.393741	-2.45717	0.0140036	0.0377111
Slc51a	4.1467	2.31406	0.941704	2.45731	0.0139981	0.0377013
Pirb	133.6	0.655726	0.266826	2.4575	0.0139906	0.0376861
Tnfrsf11a	104.479	0.554795	0.225742	2.45765	0.0139849	0.0376756
Apol9b	53.4453	1.66644	0.677634	2.4592	0.0139245	0.0375327
Abhd17c	1934.79	0.724484	0.294481	2.46021	0.0138856	0.0374328
Kcna2	49.1326	-1.53559	0.624038	-2.46073	0.0138656	0.0373836
Fam84b	841.688	0.707663	0.287537	2.46112	0.0138505	0.0373478
Ahr	587.48	0.64697	0.262771	2.4621	0.0138125	0.03726
Celf6	14.9489	-1.37164	0.556933	-2.46285	0.0137837	0.0371993
Gm3235	36.8941	-1.30239	0.528816	-2.46284	0.013784	0.0371993
Il5	10.3838	-1.68475	0.683965	-2.46321	0.0137699	0.0371744
Cpne2	570.573	0.670509	0.272182	2.46346	0.0137603	0.0371535
Fer1l5	117.562	-0.947613	0.384654	-2.46355	0.013757	0.0371493
Alox12e	66.5398	1.57249	0.638224	2.46386	0.0137451	0.0371271
Ppp1r16b	143.822	-0.704463	0.285705	-2.4657	0.0136746	0.0369463
Edem2	1031.12	0.526131	0.213351	2.46604	0.0136618	0.0369166
Gm12233	2.04865	3.03281	1.22975	2.4662	0.0136556	0.0369094
Atrnl1	1538.18	-0.525609	0.213094	-2.46657	0.0136415	0.0368811
Ckb	1120.65	-0.722343	0.292842	-2.46667	0.0136378	0.0368758
AI480526	490.33	-0.664396	0.26927	-2.46739	0.0136101	0.0368108
Rhof	273.074	1.03261	0.418443	2.46774	0.0135969	0.0367799
Gal3st1	140.387	-0.681921	0.276266	-2.46835	0.0135736	0.0367217
Dpy19l3	198.945	0.742159	0.300647	2.46854	0.0135667	0.0367077
Gm10051	22.2255	0.941558	0.381382	2.4688	0.0135566	0.0366853
Trbj2-7	2.0098	3.51691	1.42338	2.47081	0.0134807	0.0364896
Krt81	973.772	-3.10671	1.2572	-2.47114	0.0134683	0.0364609
Eme2	215.051	0.536374	0.217033	2.47139	0.0134588	0.0364445
Cd96	6.86583	1.93709	0.78377	2.4715	0.0134547	0.0364383
Tmem233	407.509	-1.02985	0.416563	-2.47226	0.0134261	0.0363657
Nckap5l	198.423	0.5612	0.226839	2.474	0.013361	0.0361988
Wnt5a	1116.25	0.7323	0.295895	2.47487	0.0133286	0.036116
Prkar2a	3490.61	-0.619594	0.25033	-2.47511	0.0133194	0.036098
Lonrf3	58.7719	1.47439	0.595692	2.47509	0.0133203	0.036098
Dclk3	60.8159	-0.704819	0.284739	-2.47532	0.0133118	0.0360845
Has2	82.9705	1.12579	0.454686	2.47597	0.0132876	0.0360285
Abhd3	55.9604	-0.676739	0.273283	-2.47633	0.0132742	0.0359968
Srbd1	358.999	0.73234	0.295723	2.47644	0.01327	0.0359904
Celf5	14.9075	-1.36128	0.549631	-2.47672	0.0132594	0.0359663
Gm13111	23.6933	-1.36272	0.550035	-2.47752	0.0132298	0.0358908
Igsf11	29.8357	-0.96136	0.387952	-2.47804	0.0132108	0.035844
Rreb1	1908.05	0.774204	0.312329	2.47881	0.0131822	0.0357758
Gm12575	19.5861	-1.05229	0.424469	-2.47907	0.0131726	0.0357544
Xpnpep1	1862.4	0.575868	0.232285	2.47914	0.0131699	0.0357544
Gm10169	12.5142	1.36632	0.551028	2.47959	0.0131534	0.0357164
Anxa11	1870.73	-0.607165	0.244841	-2.47983	0.0131445	0.0356972
Mbd4	121.408	0.525247	0.211782	2.48013	0.0131336	0.0356722
Prss55	13.4585	-1.34852	0.543537	-2.48102	0.0131007	0.0355876
Kcna3	5.92666	2.65843	1.07138	2.48131	0.01309	0.0355679
Tgtp2	52.3592	1.10492	0.445104	2.48239	0.0130505	0.0354713
Gm12174	32.1445	1.10994	0.447127	2.48237	0.013051	0.0354713
Cox8b	8343.45	-1.14424	0.4608	-2.48316	0.0130224	0.0354134
Dennd1b	1133.27	-0.654088	0.26341	-2.48315	0.0130225	0.0354134
Nsmce1	599.93	0.589298	0.237319	2.48314	0.0130228	0.0354134
Ndufv2	7655.56	-0.753903	0.303546	-2.48365	0.0130044	0.0353801
Paxip1	817.084	0.667855	0.268904	2.48362	0.0130054	0.0353801
Osgin2	357.308	-0.545926	0.219778	-2.48399	0.0129919	0.0353528
Fgf4	6.99076	-1.82872	0.736146	-2.48418	0.0129852	0.0353391
Hao2	25.662	2.49117	1.00268	2.4845	0.0129733	0.0353115
0610040J01Rik	303.749	-0.690794	0.278034	-2.48456	0.012971	0.0353099
Omg	2.81061	-3.41513	1.37436	-2.48489	0.012959	0.0352866
A930012L18Rik	15.2603	1.26867	0.510498	2.48517	0.012949	0.0352686
Adamts10	587.541	-0.812083	0.326594	-2.48652	0.0128998	0.035144
Pomgnt2	464.403	-0.701971	0.282309	-2.48654	0.0128993	0.035144
Ankib1	979.789	0.631989	0.25416	2.48658	0.0128978	0.035144
Sec16b	186.715	-0.756444	0.304092	-2.48755	0.0128626	0.0350567
Gm15943	37.6893	-0.823142	0.330847	-2.48799	0.0128469	0.0350184
Gm4491	8.78957	1.84295	0.740637	2.48834	0.0128343	0.0349886
Gm10143	2.90824	2.41271	0.969452	2.48873	0.0128199	0.0349542
Gm13710	5.04571	3.23066	1.29788	2.48919	0.0128035	0.0349141
Nepn	17.8435	-1.61552	0.648932	-2.48951	0.0127918	0.0348867
Luzp1	2247.46	0.763995	0.306873	2.48962	0.0127881	0.0348813
Itpr2	1513.3	0.510241	0.204911	2.49005	0.0127723	0.0348475
Gm9889	6.67279	-1.84142	0.739333	-2.49065	0.012751	0.034794
Tirap	615.997	0.782717	0.314262	2.49065	0.012751	0.034794
Uhrf1bp1l	905.143	0.674764	0.270869	2.49111	0.0127345	0.0347628
Plxnb2	6639.65	0.788259	0.316397	2.49136	0.0127255	0.0347427
Chodl	299.201	-1.07478	0.431387	-2.49144	0.0127226	0.0347396
B3gnt7	22.4353	1.23316	0.494595	2.49328	0.0126568	0.0345737
1110058L19Rik	590.573	-0.8202	0.328939	-2.49347	0.01265	0.0345597
Panx2	11.9447	-1.4587	0.584955	-2.49369	0.0126423	0.0345431
Trim29	17190.6	0.920523	0.369067	2.49419	0.0126246	0.0344995
Ppp2r2b	28.8798	-1.17657	0.471682	-2.49441	0.0126168	0.0344827
Plek	263.725	1.01208	0.405642	2.495	0.0125956	0.0344293
Disc1	25.9145	-1.22223	0.489489	-2.49695	0.0125265	0.0342496
Krtap13	1710.01	-3.26097	1.30573	-2.49743	0.0125098	0.0342131
Gm7276	8.48979	-1.9412	0.777212	-2.49765	0.0125021	0.0341964
Arhgap36	8.439	-1.62092	0.64895	-2.49777	0.0124979	0.0341895
Klrb1b	90.2691	0.916718	0.367006	2.49783	0.0124956	0.0341878
Foxf1	115.256	-0.767933	0.307359	-2.49849	0.0124724	0.0341288
Itgb7	170.165	0.706355	0.28265	2.49904	0.012453	0.0340802
Zfp69	27.8088	0.94956	0.379911	2.49943	0.0124395	0.0340479
Tmem174	10.7379	3.02136	1.20881	2.49946	0.0124384	0.0340479
Neurl3	197.682	0.923567	0.369398	2.50019	0.0124125	0.0339877
Tox2	16.2234	-1.33495	0.533817	-2.50076	0.0123929	0.0339384
Pot1b	183.039	0.650032	0.259879	2.50129	0.0123743	0.033892
Fam126b	513.717	-0.515106	0.205894	-2.5018	0.0123564	0.0338476
Slc22a12	16.8757	1.80032	0.719608	2.5018	0.0123564	0.0338476
Fgf12	8.97137	-1.59914	0.639145	-2.50199	0.0123496	0.0338425
Cerk	1570.57	0.547146	0.218656	2.50231	0.0123386	0.0338167
Gpx7	120.053	-0.813013	0.324878	-2.50252	0.0123313	0.0338035
Cdc42ep4	1578.17	0.583824	0.233297	2.5025	0.0123321	0.0338035
Elf1	1569.71	0.561731	0.224437	2.50285	0.0123198	0.0337833
2700038G22Rik	54.0773	0.941952	0.37633	2.503	0.0123147	0.0337737
1110051M20Rik	532.447	-0.557237	0.222603	-2.50328	0.012305	0.0337606
Slc17a1	8.77755	2.55535	1.02069	2.50356	0.0122951	0.033738
Kif3b	758.846	0.602941	0.240783	2.50408	0.012277	0.0336929
Nudt1	233.767	0.798749	0.318976	2.50411	0.0122761	0.0336929
Lin9	198.629	0.54336	0.216958	2.50445	0.012264	0.0336663
Slco4a1	300.506	1.02248	0.408243	2.50458	0.0122598	0.0336592
4732440D04Rik	12.4294	-1.35796	0.541732	-2.5067	0.0121863	0.0334664
Tmem62	611.553	-0.977596	0.389985	-2.50675	0.0121846	0.033466
Higd1b	76.5308	-0.958293	0.382276	-2.50681	0.0121825	0.033466
Phf11d	220.533	0.530789	0.211735	2.50686	0.012181	0.033466
Gm4294	40.0978	0.962849	0.384069	2.50697	0.0121771	0.033466
Arrdc5	13.2219	-1.25213	0.499374	-2.50739	0.0121626	0.0334325
Tmem82	36.789	-1.08481	0.432615	-2.50756	0.0121569	0.0334214
8030451A03Rik	4.91692	2.50488	0.998869	2.50771	0.0121515	0.033411
Gimap5	84.8142	-0.788475	0.314371	-2.50811	0.012138	0.0333784
Pgm3	337.875	0.60538	0.241339	2.50842	0.0121273	0.0333533
March8	2488.03	-0.574069	0.228833	-2.50869	0.0121181	0.0333325
Mfap2	117.008	-0.874913	0.348725	-2.50889	0.0121111	0.033322
Snap91	33.4186	-0.983204	0.39187	-2.50901	0.0121071	0.0333155
Rps21	8525.45	0.555259	0.22124	2.50976	0.0120814	0.0332627
Ophn1	499.549	-0.53005	0.211078	-2.51116	0.0120335	0.0331531
Slc9a1	1434.1	0.506664	0.201695	2.51202	0.0120041	0.0330766
9430015G10Rik	268.319	0.582714	0.231902	2.51276	0.0119791	0.0330119
Gm7488	10.4016	1.34717	0.536012	2.51331	0.0119604	0.0329692
Nol9	980.061	0.648306	0.257939	2.51341	0.0119571	0.0329646
Rps6ka5	741.936	-0.558912	0.222366	-2.51348	0.0119546	0.0329621
Mmd2	8.25247	-1.90433	0.757298	-2.51464	0.0119153	0.0328627
Gm15740	15.7865	-1.15913	0.460786	-2.51555	0.0118848	0.0327865
Ddt	382.09	-0.648236	0.257686	-2.5156	0.0118829	0.0327865
Dennd3	263.098	-0.560199	0.222698	-2.51551	0.0118861	0.0327865
Ssbp4	1074.24	0.51406	0.204346	2.51564	0.0118817	0.0327865
Cdpf1	580.068	-0.787061	0.312847	-2.5158	0.0118763	0.0327813
Rrbp1	5170.13	0.557404	0.221561	2.51581	0.0118761	0.0327813
Camsap1	1137.15	0.519431	0.206445	2.51608	0.0118669	0.0327644
Hist1h2bj	4.72398	2.12017	0.842526	2.51645	0.0118545	0.0327432
Gm15230	2.10963	3.66656	1.4569	2.51669	0.0118464	0.0327265
Itgad	7.57766	-2.04623	0.813028	-2.5168	0.0118428	0.0327241
Cd52	200.611	1.18835	0.472142	2.51693	0.0118382	0.0327159
Calcb	45.0999	2.38156	0.946126	2.51717	0.0118302	0.0326981
Exoc3l2	156.208	0.625694	0.248547	2.51741	0.0118223	0.0326806
Ccl27a	49.1369	-0.934106	0.370994	-2.51785	0.0118074	0.0326484
Upk2	5.57926	-2.13745	0.84871	-2.51847	0.0117867	0.0325954
7530420F21Rik	7.89146	2.17264	0.862517	2.51896	0.0117703	0.0325587
P2ry10	51.4342	1.18661	0.47101	2.51929	0.0117592	0.0325325
Pcdh20	27.3767	-1.0431	0.414009	-2.51952	0.0117515	0.0325288
Garnl3	62.3689	-0.681141	0.270346	-2.51952	0.0117515	0.0325288
Guca1a	24.1436	1.22535	0.486312	2.51967	0.0117463	0.0325232
Gm11633	793.817	-0.848878	0.336878	-2.51984	0.0117408	0.0325123
Ptpn9	872.034	0.713733	0.283235	2.51993	0.0117378	0.0325083
Rad50	709.483	0.549892	0.218205	2.52007	0.011733	0.0324994
Impdh1	1042.62	0.666916	0.264637	2.52011	0.0117317	0.0324994
Rpl31-ps8	242.696	0.591985	0.234885	2.52032	0.0117248	0.0324856
Bhlha9	16.0406	-3.02061	1.19834	-2.52065	0.0117139	0.032464
Krtap13-1	1296.93	-3.39925	1.34839	-2.52096	0.0117034	0.0324397
Faim3	17.9848	2.17711	0.863604	2.52096	0.0117036	0.0324397
Rassf2	337.773	-0.618815	0.245406	-2.5216	0.0116822	0.0323981
mt-Tr	12.2603	-1.77993	0.705611	-2.52253	0.0116514	0.0323169
Plp1	692.34	-1.18151	0.468268	-2.52316	0.0116307	0.0322643
Mst1	259.818	0.584642	0.231711	2.52315	0.0116309	0.0322643
Tpsb2	437.327	-1.41075	0.558957	-2.52389	0.0116063	0.0322049
Kif5c	152.651	0.88652	0.35115	2.52462	0.0115824	0.0321474
Zbtbd6	9.45913	1.50412	0.59574	2.52479	0.0115768	0.0321359
Papl	1000.5	1.16687	0.462101	2.52513	0.0115655	0.0321099
Tmem125	1009.51	1.23086	0.487446	2.52512	0.0115658	0.0321099
Cntn1	27.6899	0.919717	0.364187	2.5254	0.0115568	0.0320934
Bex4	6.84945	-2.31998	0.918625	-2.52549	0.0115538	0.0320895
Gm5414	207.386	3.0642	1.21311	2.52591	0.0115399	0.0320554
Rpl19-ps11	35.4855	1.01046	0.399872	2.52697	0.0115052	0.031972
Rapgef2	643.18	-0.612428	0.24234	-2.52714	0.0114994	0.0319602
Uhrf1bp1	1041.77	-0.60581	0.239698	-2.52739	0.0114914	0.0319421
Ppbp	590.97	3.61394	1.42967	2.52781	0.0114775	0.0319079
Mex3b	117.023	1.20549	0.476858	2.52799	0.0114718	0.0318963
Mdm1	175.986	-0.586114	0.231714	-2.52947	0.0114234	0.0317746
Ccdc92	173.575	0.616805	0.243838	2.52956	0.0114204	0.0317724
Gm21988	7.8833	1.51019	0.597021	2.52954	0.0114211	0.0317724
4732491K20Rik	85.9574	-0.747111	0.295342	-2.52964	0.0114178	0.0317721
Mtrf1l	243.23	-0.501173	0.19806	-2.53041	0.0113929	0.0317113
Rapgef3	840.634	0.708351	0.279894	2.53078	0.0113808	0.0316904
Sla	121.029	0.987157	0.390015	2.53108	0.0113713	0.0316715
Gucy2d	5.30095	-2.25708	0.891502	-2.53177	0.0113488	0.0316184
Celsr1	2351.36	0.702521	0.277412	2.53241	0.0113282	0.0315653
Ccdc136	333.024	-0.510369	0.201526	-2.53252	0.0113246	0.0315606
Gm129	317.553	-0.759231	0.299742	-2.53294	0.0113109	0.0315342
Gm12519	5.42676	-2.71141	1.07033	-2.53325	0.0113011	0.0315125
Cox6c	8617.28	-0.853807	0.337042	-2.53324	0.0113014	0.0315125
Ilvbl	979.938	-0.527562	0.208256	-2.53323	0.0113016	0.0315125
Gm13033	31.4925	1.09254	0.431225	2.53357	0.0112907	0.0314955
Gm10642	14.4032	1.63474	0.645231	2.53357	0.0112909	0.0314955
Uqcr10	5006.6	-0.731771	0.288714	-2.53459	0.011258	0.0314208
Thsd4	518.57	-0.831598	0.328053	-2.53495	0.0112462	0.0313923
Gm12231	634.417	-0.802837	0.316699	-2.53501	0.0112443	0.0313912
Il17rc	2285.98	0.638211	0.251729	2.53531	0.0112347	0.0313729
Tmem208	675.015	0.582723	0.229822	2.53554	0.0112276	0.0313572
Sntg1	2.16503	-4.08256	1.61003	-2.5357	0.0112223	0.0313469
Galk1	185.642	0.757941	0.298881	2.53593	0.0112149	0.0313303
Slc29a3	399.184	0.711697	0.28063	2.53607	0.0112103	0.0313219
Gm5883	3.96758	2.49611	0.9842	2.53619	0.0112067	0.0313159
Nat6	693.02	0.590472	0.232788	2.53652	0.0111961	0.0312906
4930422G04Rik	109.396	0.805834	0.317628	2.53704	0.0111795	0.0312485
Gm14703	26.4848	-1.14702	0.452071	-2.53726	0.0111725	0.0312332
Suz12	1409.99	0.694391	0.273622	2.53778	0.0111559	0.0311994
Gal	14.3618	-1.93176	0.76118	-2.53784	0.0111538	0.0311977
Pcna-ps2	18.7659	1.10806	0.436601	2.53793	0.0111512	0.0311948
Gstm2	1386.6	-0.876342	0.345265	-2.53817	0.0111433	0.0311769
Tcf7	256.885	1.06059	0.417819	2.53839	0.0111362	0.0311614
Tac4	7.05831	-1.78868	0.704394	-2.53932	0.0111067	0.0310874
A330040F15Rik	12.9819	1.22241	0.481358	2.5395	0.0111012	0.0310761
Slc35g2	44.9967	-0.806735	0.317656	-2.53965	0.0110965	0.0310672
Nrxn1	35.0194	-1.18192	0.465328	-2.53997	0.0110863	0.0310428
Zfp280c	431.449	0.621428	0.244659	2.53998	0.011086	0.0310428
Ndufa13	5497.52	-0.932229	0.366948	-2.54049	0.0110696	0.0310047
Hmgcll1	70.4131	0.739041	0.290904	2.5405	0.0110694	0.0310047
Pdzd4	145.304	0.678139	0.26692	2.54061	0.011066	0.0310029
Lhx9	2.35177	-4.20482	1.65458	-2.54132	0.0110434	0.0309488
Sqle	2815.6	1.08052	0.425134	2.54159	0.0110351	0.0309331
Ankrd42	39.2921	0.822857	0.323632	2.54257	0.011004	0.0308545
Jup	30649.1	1.00888	0.396796	2.54257	0.011004	0.0308545
Slc12a3	20.3506	3.14203	1.23575	2.5426	0.011003	0.0308545
Lyl1	100.946	-0.947736	0.372675	-2.54307	0.0109884	0.0308285
Arhgap18	327.798	-0.607211	0.238772	-2.54306	0.0109887	0.0308285
1810009N23Rik	3.5005	3.12242	1.22776	2.54318	0.0109849	0.030826
Cnnm1	35.6419	-1.00343	0.39446	-2.54381	0.010965	0.0307744
Cntnap2	6.10678	-2.09342	0.822784	-2.54431	0.0109494	0.0307348
Stap1	12.9527	1.30195	0.511258	2.54656	0.0108791	0.0305586
Atic	1486.61	0.638804	0.250792	2.54714	0.0108609	0.0305116
Scgb1a1	88.8752	-2.25045	0.883282	-2.54783	0.0108396	0.0304557
Rasgef1c	40.9719	-1.12677	0.442239	-2.54788	0.010838	0.0304557
Cbx8	272.98	0.527425	0.207009	2.54784	0.0108391	0.0304557
Gm13031	6.72264	-2.13272	0.83677	-2.54875	0.010811	0.030392
Aox4	4385.03	-1.48566	0.58288	-2.54883	0.0108084	0.0303889
Mrpl30	2233.14	-0.616054	0.241567	-2.55024	0.010765	0.0302745
Snord91a	10.0956	-1.59657	0.625805	-2.55122	0.0107347	0.0302102
Col4a3	90.1709	-0.727919	0.285327	-2.55118	0.010736	0.0302102
Sp140	23.2669	0.943889	0.369968	2.55127	0.010733	0.0302099
Atl1	88.5543	-0.723686	0.283612	-2.55168	0.0107205	0.0301791
Galr1	3.83128	-3.01593	1.18188	-2.5518	0.0107167	0.0301724
Atf5	4936.42	-0.930526	0.364572	-2.55238	0.010699	0.0301351
Gm12355	21.4983	1.09756	0.429914	2.55298	0.0106805	0.0300871
Foxd1	50.4872	-0.956119	0.374466	-2.55329	0.0106711	0.0300665
Khk	346.134	-0.731787	0.286608	-2.55327	0.0106718	0.0300665
Ccdc141	99.6701	-1.03571	0.405622	-2.55339	0.0106679	0.0300638
Gbgt1	29.2644	-0.933158	0.365403	-2.55378	0.0106561	0.0300404
Gm15440	501.62	-1.03488	0.405161	-2.55424	0.0106418	0.0300078
Ripply3	81.6586	0.693667	0.271575	2.55423	0.0106422	0.0300078
Rassf6	213.528	0.664978	0.260274	2.55492	0.0106214	0.0299614
Vwf	1626.22	-0.56367	0.220573	-2.55548	0.0106042	0.0299231
Impa2	313.918	0.574062	0.224646	2.55541	0.0106063	0.0299231
Med15	1650.57	0.777297	0.304172	2.55545	0.0106051	0.0299231
Ptpn12	1443.82	0.83289	0.32584	2.55613	0.0105843	0.0298773
Ppp1r3c	1583.83	-1.2083	0.472648	-2.55644	0.0105749	0.0298549
Qrfp	8.52881	1.37689	0.53858	2.55651	0.0105727	0.0298529
Crhr1	1.90772	3.6307	1.42013	2.5566	0.0105702	0.0298499
Gm17232	1.90772	3.6307	1.42013	2.5566	0.0105702	0.0298499
Fam43a	1497.14	0.860989	0.33673	2.55691	0.0105606	0.0298309
Elavl4	12.1225	-1.47698	0.577593	-2.55713	0.010554	0.0298165
Slc1a2	15.188	-2.19646	0.858896	-2.55731	0.0105486	0.0298053
mt-Ts1	145.233	-1.10737	0.432985	-2.55754	0.0105417	0.0297929
Sele	71.8394	1.40938	0.551076	2.5575	0.0105428	0.0297929
Nhsl2	209.968	-0.672744	0.262987	-2.55809	0.0105249	0.0297505
Cryl1	392.819	-0.768685	0.300447	-2.55848	0.0105132	0.0297217
Myl9	1647.45	-1.02617	0.401014	-2.55895	0.0104989	0.0296854
Ccdc28a	258.078	-0.720119	0.281411	-2.55896	0.0104986	0.0296854
Ror1	123.99	-0.593612	0.231846	-2.56037	0.010456	0.0295761
5830418K08Rik	451.211	0.641829	0.250554	2.56164	0.010418	0.0294768
Gm7027	51.6453	0.702132	0.274085	2.56174	0.0104151	0.0294725
Mb21d1	177.6	0.864125	0.337265	2.56216	0.0104024	0.0294409
Iqgap1	5996.57	0.632793	0.24696	2.56233	0.0103972	0.0294301
Mex3d	525.749	0.754709	0.294515	2.56254	0.0103909	0.0294162
Gimap6	696.322	-0.812354	0.316941	-2.56311	0.010374	0.0293726
Rasal3	41.726	1.09859	0.428576	2.56334	0.010367	0.0293568
Slc7a10	8.2411	-2.30702	0.899868	-2.56373	0.0103554	0.029328
Nme5	19.8123	-1.25271	0.488407	-2.56488	0.0103211	0.0292369
Zfp947	30.3055	0.814292	0.31748	2.56486	0.0103218	0.0292369
Vsig4	23.7717	-0.968262	0.377461	-2.5652	0.0103116	0.0292161
Prr14l	590.607	0.810825	0.316054	2.56546	0.0103038	0.029198
Prss57	5.40839	-2.49762	0.973525	-2.56554	0.0103015	0.0291953
Mtmr1	1659.94	-0.511032	0.199171	-2.5658	0.0102938	0.0291776
Ryr2	25.8799	-1.50799	0.587571	-2.56649	0.0102734	0.0291239
Hmgcs2	267.065	-1.20508	0.469389	-2.56734	0.0102482	0.0290683
Txnip	9409.06	-0.791585	0.308299	-2.56759	0.0102408	0.0290514
Fam110a	748.663	0.671405	0.261431	2.56819	0.0102232	0.0290055
Ism1	285.815	-0.697368	0.271529	-2.5683	0.0102199	0.0290003
Rftn1	402.053	-0.938601	0.365447	-2.56837	0.0102179	0.0289985
Rarres2	356.634	-1.0464	0.407386	-2.56856	0.0102121	0.02899
Fcrls	157.233	-1.38675	0.539802	-2.56899	0.0101996	0.0289584
Egln1	7811.37	-0.608508	0.236864	-2.56902	0.0101986	0.0289584
Naaladl1	11.9338	1.28343	0.499586	2.569	0.0101994	0.0289584
Cep112	65.7111	-0.715267	0.278391	-2.56928	0.0101909	0.0289457
Spi1	158.398	0.771043	0.30009	2.56937	0.0101884	0.0289426
Nfatc4	372.585	-0.890214	0.346418	-2.56977	0.0101767	0.0289203
AI429214	61.9094	0.598328	0.232836	2.56973	0.0101777	0.0289203
Gm12059	42.441	-0.926579	0.360526	-2.57007	0.0101677	0.0288999
Gm5428	23.3195	1.0286	0.400103	2.57084	0.0101453	0.0288403
Casp7	296.13	0.582697	0.226633	2.5711	0.0101376	0.0288223
Rwdd3	60.014	0.644535	0.250664	2.57131	0.0101315	0.0288089
Gm26770	27.3119	0.785883	0.305623	2.57142	0.0101284	0.028804
Coa4	207.501	-0.689535	0.268108	-2.57186	0.0101155	0.0287715
Accsl	34.0054	-0.955329	0.371392	-2.5723	0.0101027	0.0287389
Dio3os	19.0159	-1.20809	0.469546	-2.57289	0.0100853	0.0286936
Cklf	57.3111	0.690641	0.268422	2.57296	0.0100832	0.0286915
Rps12-ps10	12.8363	1.19353	0.463868	2.57299	0.0100823	0.0286915
Htr7	17.7661	1.1805	0.458638	2.57393	0.0100549	0.028619
Dip2c	740.432	-0.562863	0.218653	-2.57423	0.0100463	0.0285982
Pcdh12	127.686	-1.06431	0.413428	-2.57434	0.0100431	0.0285959
Ovol2	66.313	0.656623	0.255068	2.57431	0.0100441	0.0285959
Abca3	696.086	-0.597097	0.23191	-2.57469	0.0100329	0.028572
Pcdh9	8.98945	-1.87266	0.727212	-2.57513	0.0100203	0.0285402
Cysltr2	6.36547	1.75843	0.682845	2.57516	0.0100194	0.0285402
Rpl39	4665.84	0.57226	0.222132	2.57622	0.00998877	0.0284701
Art4	199.31	0.620433	0.240747	2.57712	0.00996287	0.0284002
Thbs2	404.791	0.7197	0.279208	2.57765	0.00994743	0.0283601
Egfl6	311.144	-1.22425	0.474896	-2.57794	0.00993904	0.0283401
Ncs1	882.428	0.578953	0.224566	2.5781	0.00993463	0.0283315
0610007P14Rik	668.639	0.633524	0.245726	2.57817	0.00993244	0.0283292
Ier5	1733.5	0.779079	0.30216	2.57837	0.00992685	0.0283171
Gm9396	15.6453	1.34267	0.520745	2.57837	0.00992679	0.0283171
Gm26896	11.9691	-1.35885	0.526935	-2.57878	0.009915	0.0282912
Pdcd10	474.644	0.508254	0.196987	2.58015	0.00987581	0.0281911
Matk	48.8826	0.815867	0.31616	2.58055	0.0098642	0.0281658
Ttyh3	663.081	0.584413	0.226417	2.58113	0.00984767	0.0281264
Man2a1	1802.82	0.77445	0.299987	2.58161	0.00983396	0.0280912
Batf	29.3577	1.09294	0.423329	2.58178	0.00982913	0.0280813
Itga2	182.633	1.53729	0.595435	2.58179	0.00982885	0.0280813
Gm11735	3.26799	2.70662	1.04803	2.58257	0.00980676	0.028029
Nr2f2	581.239	-0.656225	0.254077	-2.58278	0.00980064	0.0280194
Dhrs4	1245.61	-0.599505	0.232044	-2.58358	0.00977805	0.0279587
Kbtbd3	181.42	-0.71365	0.276099	-2.58476	0.00974456	0.0278784
Gm5805	647.158	0.614757	0.237771	2.5855	0.0097239	0.0278232
Uts2r	10.5324	-1.847	0.714299	-2.58576	0.00971654	0.027806
Gm12182	45.377	-0.68863	0.266304	-2.58588	0.00971295	0.0277996
1700113H08Rik	10.7743	-1.67975	0.649285	-2.58708	0.00967928	0.0277071
Ffar2	35.7738	1.80996	0.699343	2.58808	0.00965131	0.0276309
Irx3	239.4	0.834264	0.322342	2.58813	0.00964975	0.0276302
H6pd	1201.4	-0.604987	0.233691	-2.58884	0.00963006	0.0275777
Mmp9	477.012	2.52988	0.977134	2.58909	0.00962313	0.0275617
1600029O15Rik	6.81343	-1.78006	0.687408	-2.58952	0.00961101	0.0275339
Snord69	10.2031	1.52247	0.587942	2.58948	0.00961208	0.0275339
Arrdc2	1011.48	-1.0703	0.413261	-2.5899	0.00960041	0.0275112
Tlr9	20.3949	1.12634	0.434905	2.58986	0.00960146	0.0275112
Ufsp1	477.382	-0.827262	0.319324	-2.59067	0.009579	0.0274606
St3gal4	917.391	1.00735	0.388842	2.59064	0.00957981	0.0274606
Gm9143	7.83788	1.62709	0.628028	2.59078	0.00957577	0.0274567
Phactr3	4.86019	-2.83481	1.09389	-2.5915	0.00955576	0.0274084
Btnl7-ps	14.4614	-1.24855	0.481798	-2.59144	0.00955759	0.0274084
BC048507	23.2007	1.21145	0.467482	2.59144	0.00955746	0.0274084
Ankrd13d	188.805	0.601578	0.232115	2.59172	0.00954972	0.0273973
Hcls1	250.483	0.813508	0.313826	2.59223	0.00953557	0.0273643
Runx1t1	56.9701	-1.1802	0.455239	-2.59248	0.00952864	0.0273483
Spred1	1220.52	0.513343	0.198008	2.59254	0.00952701	0.0273474
Oxld1	312.507	-1.06222	0.40966	-2.59293	0.00951623	0.0273203
AU021092	236.161	-1.29666	0.500057	-2.59303	0.00951342	0.027316
Nrsn2	2.9034	-3.50047	1.34976	-2.59339	0.00950338	0.027291
Agtr1a	53.9165	-0.922468	0.355671	-2.5936	0.00949783	0.0272789
Cstf2	1060.59	0.674313	0.259987	2.59365	0.00949639	0.0272786
Aacs	1649.39	0.821086	0.316573	2.59367	0.00949571	0.0272786
Gcnt2	802.734	-0.514259	0.198267	-2.59377	0.00949287	0.0272761
Wnt3a	143.992	0.99302	0.382714	2.59468	0.00946786	0.0272126
Gm14398	11.9643	1.25419	0.483372	2.59467	0.00946812	0.0272126
4930539E08Rik	10.8514	1.59134	0.61326	2.59489	0.00946219	0.0272031
Maged2	805.702	-0.54845	0.211261	-2.59608	0.00942936	0.0271125
Ephb3	1532.63	0.799178	0.307747	2.59687	0.00940788	0.0270583
Sox13	850.052	0.618371	0.238111	2.59698	0.0094047	0.027053
Nrarp	2071.29	0.608848	0.234396	2.59752	0.00938989	0.0270177
Asap1	1368.6	0.712473	0.274225	2.59813	0.00937327	0.0269739
Glis2	308.655	-0.73473	0.282761	-2.59842	0.00936544	0.026957
Mlxip	1951.64	-0.682287	0.26257	-2.59849	0.00936342	0.0269569
Rell2	18.1094	1.15573	0.444533	2.59987	0.00932593	0.0268565
Hist1h2ab	1.73434	4.69687	1.8064	2.60014	0.00931868	0.0268431
Hist1h3e	6.01992	2.30005	0.884344	2.60086	0.00929916	0.0267907
Scg2	44.2191	-1.75168	0.673327	-2.60152	0.00928115	0.0267425
Dnaaf3	51.9517	1.05802	0.406549	2.60244	0.00925632	0.0266798
S100g	26.3395	1.30236	0.500449	2.60237	0.00925807	0.0266798
En2	3.92386	-3.11714	1.19751	-2.60303	0.00924037	0.02664
Crabp2	2825.89	1.40187	0.538528	2.60315	0.00923729	0.0266348
Uqcrb	2619.32	-0.763879	0.29342	-2.60336	0.00923145	0.0266217
Tgm1	11469.7	1.19541	0.459166	2.60343	0.00922948	0.0266198
Fmod	250.733	-0.97912	0.375963	-2.6043	0.00920629	0.0265641
Zc2hc1c	58.0447	-0.755417	0.290034	-2.60458	0.00919876	0.0265498
Atp10d	339.79	0.672659	0.258244	2.60474	0.00919446	0.0265411
Polr3e	854.335	0.517254	0.198578	2.6048	0.00919292	0.0265404
Myo16	11.6916	1.96882	0.755834	2.60483	0.00919191	0.0265404
Dennd1a	605.544	-0.522964	0.200762	-2.60489	0.00919028	0.0265402
Aplp2	10049	0.824398	0.316462	2.60505	0.00918619	0.0265321
Slbp	441.254	0.504258	0.193531	2.60557	0.00917219	0.0264954
Klhl35	9.30874	1.52104	0.583758	2.60559	0.0091715	0.0264954
Erich1	205.253	0.586845	0.225156	2.60639	0.00915026	0.0264395
Il1r2	381.458	0.632583	0.242698	2.60646	0.00914829	0.0264375
Necab2	2.92709	-3.57028	1.36945	-2.60709	0.00913143	0.0263925
Kcnh1	1166.92	1.19649	0.45885	2.60758	0.00911846	0.0263625
Rbm8a	1429.35	0.572812	0.219571	2.60878	0.00908664	0.0262779
Gamt	147.024	-1.04496	0.400546	-2.60884	0.00908487	0.0262764
Meis1	735.356	0.825066	0.316252	2.60889	0.00908373	0.0262764
2510002D24Rik	693.187	-0.709043	0.271767	-2.60901	0.0090804	0.0262709
Camk1	761.909	-0.779017	0.298579	-2.60908	0.00907854	0.0262692
Rplp1	16213.9	0.638344	0.24459	2.60986	0.00905802	0.0262209
Kcnj4	4.93121	2.04739	0.784469	2.60991	0.0090566	0.0262205
Bckdhb	714.085	-0.674982	0.258586	-2.61028	0.00904685	0.026196
Bmf	272.309	-0.632355	0.242249	-2.61035	0.00904494	0.0261941
Pcdhb16	125.807	1.19163	0.456472	2.61052	0.0090404	0.0261847
Snora16a	12.0887	1.38909	0.532094	2.61061	0.00903822	0.026182
Mir3091	8.87313	1.55232	0.594569	2.61083	0.00903238	0.0261688
Pdk4	7042.02	-1.50627	0.576896	-2.61099	0.00902802	0.0261599
Fam83b	1109.9	1.57228	0.602169	2.61103	0.00902708	0.0261599
Snord49a	8.80805	1.38896	0.531915	2.61125	0.00902119	0.0261474
Gm11627	6.62383	-2.27966	0.872807	-2.61187	0.00900479	0.0261073
Dap	1261.75	0.881513	0.337508	2.61182	0.00900605	0.0261073
St8sia1	21.9246	0.905028	0.346465	2.61218	0.00899674	0.0260876
Pclo	51.9318	-0.896523	0.343167	-2.6125	0.00898823	0.0260666
Ptprc	357.064	0.86042	0.329315	2.61276	0.00898146	0.0260543
Pdik1l	426.942	0.586482	0.224454	2.61293	0.00897691	0.0260448
Cutc	434.851	-0.646014	0.24719	-2.61343	0.00896382	0.0260142
Tmppe	448.925	0.606442	0.231983	2.61417	0.00894447	0.0259617
BC049352	64.6034	-0.961961	0.367852	-2.61507	0.00892084	0.0259082
Arl4c	1170.47	0.648626	0.248023	2.61519	0.00891773	0.025906
Vstm2a	11.0685	-1.41688	0.541685	-2.61569	0.00890478	0.0258721
Gm7204	29.5463	1.01441	0.387671	2.61669	0.00887876	0.0258074
Kcnn3	73.8742	-1.38197	0.528113	-2.61682	0.00887543	0.0258014
Lrrk1	1459.18	0.582852	0.222719	2.61698	0.0088712	0.0257927
Timm8a1	147.136	0.643177	0.245755	2.61715	0.00886668	0.0257833
Zfp661	171.905	-0.627004	0.239547	-2.61746	0.00885874	0.0257638
AI481877	24.9992	1.10725	0.423011	2.61756	0.00885621	0.0257601
Supt3	209.83	-0.76103	0.290691	-2.618	0.00884464	0.0257301
Gm9115	5.50835	2.0195	0.771152	2.61881	0.00882364	0.0256726
Pdcd11	1156.33	0.580874	0.221777	2.61919	0.008814	0.0256482
Gm11547	14.954	1.09377	0.41756	2.61944	0.00880754	0.025633
Slc18a2	107.882	-0.703477	0.268512	-2.6199	0.00879545	0.0256015
Bmx	84.1521	-1.15901	0.442245	-2.62073	0.00877413	0.0255431
Gm14420	66.1459	-0.930394	0.355008	-2.62077	0.00877319	0.0255431
Olfr56	3.59364	2.88012	1.09891	2.6209	0.00876991	0.025538
Gm4750	48.1649	1.10055	0.419815	2.62152	0.00875389	0.0254986
4930511M06Rik	17.2863	-1.22829	0.468519	-2.62165	0.00875049	0.0254959
Usp35	155.722	0.573804	0.218728	2.62337	0.00870646	0.0253784
Gm14047	6.21054	1.67893	0.63989	2.62378	0.008696	0.0253551
Lrrc16a	536.517	0.961297	0.366159	2.62535	0.00865596	0.0252455
Spink5	20332.5	1.61772	0.616183	2.62539	0.00865509	0.0252455
Tnfsf12	242.246	-1.01865	0.387718	-2.62729	0.00860667	0.0251196
Gm14097	18.2332	-1.56485	0.595558	-2.62754	0.00860051	0.0251052
2310034C09Rik	1603.68	-3.34997	1.27479	-2.62787	0.00859224	0.0250882
Rps10-ps4	3.86773	2.30455	0.876912	2.62803	0.0085882	0.0250799
Arv1	84.0351	0.730554	0.277979	2.62809	0.00858649	0.0250785
Rcbtb2	948.119	-0.542425	0.20638	-2.62829	0.00858163	0.0250679
Gm13847	2.08072	4.96412	1.88822	2.62899	0.00856387	0.0250231
Ctf1	239.233	-0.893691	0.339649	-2.63122	0.00850787	0.024863
Sat2	59.3394	-0.800762	0.304275	-2.63171	0.00849565	0.0248379
1700080G11Rik	9.06068	-1.93732	0.736092	-2.6319	0.00849085	0.0248274
Strn	1577.77	0.761151	0.289184	2.63207	0.0084867	0.0248191
Pbx4	17.8781	1.15189	0.437639	2.63206	0.0084868	0.0248191
Ccl6	835.794	-0.721923	0.274262	-2.63223	0.00848253	0.0248137
Gm15283	15.6278	1.563	0.593705	2.63262	0.008473	0.0247893
Fzd5	386.838	0.767047	0.291283	2.63334	0.00845495	0.0247435
Cep41	121.834	0.583647	0.221626	2.63348	0.00845148	0.0247399
Snora78	7.74354	1.69777	0.64464	2.63367	0.00844668	0.0247299
1110008P14Rik	784.038	0.572239	0.217273	2.63374	0.00844513	0.0247289
Slc6a20b	6.31394	1.80031	0.683453	2.63413	0.00843526	0.0247035
Gm14154	4.33806	2.16648	0.82228	2.63473	0.00842044	0.0246636
Klra9	2.07357	-4.05944	1.54062	-2.63494	0.00841524	0.0246519
Ano1	1118.66	0.607298	0.230455	2.63521	0.00840855	0.0246358
Nup188	1212.18	0.783377	0.297273	2.63521	0.00840854	0.0246358
Snord100	24.8829	1.0667	0.404774	2.63529	0.00840649	0.0246358
Adamts15	152.121	-0.720243	0.273296	-2.6354	0.00840381	0.0246325
Serpinb5	7300.16	0.758723	0.287787	2.6364	0.00837905	0.0245669
Gpatch3	162.825	0.503484	0.190948	2.63676	0.00837023	0.0245446
Igsf9b	46.7839	2.5162	0.953948	2.63767	0.00834786	0.0244888
Ccl9	399.491	-0.748368	0.28363	-2.63853	0.00832655	0.0244304
5830411N06Rik	4.05934	3.52341	1.33529	2.63868	0.00832292	0.0244267
Pwp2	979.801	0.663941	0.251596	2.63892	0.00831708	0.0244131
Celsr2	4382.36	0.914405	0.346477	2.63915	0.00831133	0.0243997
Deb1	805.729	-0.925389	0.350569	-2.63968	0.00829842	0.0243653
Pkd2l2	102.519	-0.608896	0.230627	-2.64018	0.00828617	0.0243362
Gpr114	35.0046	1.13564	0.430074	2.64056	0.00827685	0.0243124
Evl	252.645	0.640724	0.242642	2.64062	0.00827556	0.024312
Ndufb5	5233.54	-0.867152	0.328361	-2.64085	0.00826981	0.0242986
Brsk1	57.9724	1.03836	0.393086	2.64157	0.00825232	0.0242507
Faf2	1546.04	0.580433	0.219717	2.64174	0.00824822	0.0242421
Casr	31.6561	-1.51992	0.575336	-2.6418	0.00824662	0.0242409
Itga8	172.321	-1.04781	0.396615	-2.64187	0.00824488	0.0242392
Pir	1815.65	-1.11906	0.423474	-2.64256	0.00822812	0.0241934
Gm15271	1.99027	-4.03419	1.52651	-2.64275	0.00822351	0.0241833
Dbndd2	135.918	-0.573046	0.21677	-2.64356	0.00820386	0.024129
Atp5g3	23948.9	-0.778316	0.294347	-2.64421	0.00818815	0.0240931
Metap1d	1209.63	-0.513993	0.194365	-2.64448	0.00818165	0.0240775
Trim2	1020.72	-0.968703	0.366199	-2.64529	0.00816204	0.0240232
Plxna4	157.417	-0.880216	0.332654	-2.64604	0.00814396	0.0239768
Smad6	419.662	-0.575895	0.217629	-2.64623	0.00813948	0.0239671
Gm10814	30.682	-1.02541	0.387466	-2.64646	0.00813397	0.0239543
Ccnl1	2061.35	0.513501	0.194019	2.64666	0.00812919	0.0239436
Gm4202	310.881	0.858014	0.324179	2.64673	0.00812736	0.0239436
Sult4a1	37.9609	0.999284	0.377559	2.6467	0.00812822	0.0239436
Cyp2s1	2240.45	-1.13838	0.430034	-2.6472	0.00811617	0.0239156
Serpinb6c	46.072	1.71831	0.649074	2.64732	0.00811315	0.0239101
Gm5576	56.5341	0.672501	0.253948	2.64818	0.00809267	0.0238532
Creb3l2	976.852	-0.507919	0.191712	-2.64938	0.00806396	0.0237754
Phf19	80.4641	-0.580644	0.219138	-2.64967	0.00805704	0.0237618
Sdcbp	3114.98	0.521546	0.196794	2.65021	0.00804406	0.0237269
Vsig2	65.5198	-1.13087	0.426684	-2.65037	0.00804039	0.0237195
Zfp493	38.519	-0.904635	0.341256	-2.6509	0.00802779	0.0236891
Bend7	67.0611	-0.679459	0.256305	-2.65098	0.00802588	0.0236891
Adcy3	381.756	1.09144	0.411635	2.65148	0.00801389	0.0236583
Tnfsf11	7.67623	2.54634	0.960301	2.65161	0.00801096	0.0236531
Mapk8ip1	485.931	-0.538294	0.202978	-2.65198	0.00800211	0.0236303
Gm6169	46.5413	0.904894	0.341208	2.65204	0.00800082	0.0236299
Gkap1	271.484	-0.743683	0.280396	-2.65226	0.00799551	0.0236198
Gm7536	42.6304	0.847085	0.319383	2.65225	0.00799567	0.0236198
Gm10382	16.0103	1.25264	0.472299	2.65223	0.00799624	0.0236198
A830082K12Rik	39.0159	-0.854411	0.32199	-2.65353	0.00796538	0.0235419
Snx13	1798.9	-0.557228	0.209998	-2.65349	0.00796644	0.0235419
Gramd1a	1101.8	-0.532436	0.200652	-2.65353	0.00796536	0.0235419
B230118H07Rik	911.032	-0.996803	0.375612	-2.65381	0.00795894	0.0235299
Il20	2.54068	5.31153	2.00116	2.65423	0.00794895	0.0235037
Skap1	12.6414	1.8047	0.679914	2.65431	0.00794712	0.0235017
P2rx1	58.734	-1.54624	0.582527	-2.65437	0.00794561	0.0235006
Fxn	335.527	-0.517893	0.195101	-2.65449	0.0079429	0.023496
Cntnap4	11.4718	-1.53506	0.578263	-2.65461	0.00794003	0.0234909
Dcbld1	228.423	0.541009	0.203787	2.65478	0.00793596	0.0234822
Gm22980	1.66908	4.00862	1.50952	2.65556	0.00791769	0.0234349
Dnajb1	2809.2	0.76824	0.289258	2.6559	0.0079097	0.0234146
Rpl10a-ps1	654.79	0.527858	0.198739	2.65603	0.00790658	0.0234087
Hapln1	9.48791	-2.72441	1.02568	-2.65619	0.0079029	0.0234012
St14	2714.74	0.834927	0.31421	2.65722	0.00787869	0.0233329
Apaf1	323.083	0.839799	0.316034	2.65731	0.00787672	0.0233329
Ccdc64	656.458	0.868894	0.32699	2.65725	0.00787814	0.0233329
Mageh1	147.979	-0.630814	0.237362	-2.65761	0.00786979	0.0233166
Abhd13	1155.81	0.55819	0.210031	2.65766	0.00786854	0.0233163
Sun2	4478.79	-0.567003	0.213318	-2.65802	0.00786019	0.0232949
Slc25a37	2273.4	0.619798	0.233179	2.65803	0.00785987	0.0232949
Tmem253	29.0213	-0.926285	0.34846	-2.65822	0.00785538	0.0232874
Cep135	194.302	0.775818	0.291811	2.65863	0.00784588	0.0232626
Gm12913	10.1273	3.01419	1.13373	2.65865	0.00784541	0.0232626
Gpr18	6.51696	1.63248	0.613887	2.65925	0.00783142	0.0232264
Elf4	657.958	0.966819	0.363535	2.65949	0.00782579	0.023213
Rcn3	608.419	-0.991187	0.372639	-2.65991	0.0078161	0.0231877
Gapdh	1239.84	-0.632202	0.237666	-2.66004	0.00781309	0.0231821
Thtpa	199.111	-0.600445	0.225712	-2.66023	0.00780868	0.0231723
Axin2	419.605	-0.912107	0.342853	-2.66034	0.00780616	0.0231682
Hspb2	1156.12	-1.22249	0.459331	-2.66145	0.00778043	0.0231005
Rftn2	171.389	-0.854078	0.320916	-2.66138	0.00778215	0.0231005
Rapgef4	320.669	-0.827321	0.310847	-2.66151	0.00777917	0.0231005
4632415L05Rik	90.448	-0.672514	0.252694	-2.66138	0.00778221	0.0231005
Amy1	34588.3	-1.76136	0.661625	-2.66217	0.00776388	0.0230671
Hist1h4h	129.728	-1.13335	0.425728	-2.66215	0.00776425	0.0230671
Hey2	32.7158	-1.00591	0.377781	-2.66268	0.00775216	0.0230379
Hhat	65.0203	0.868857	0.326268	2.66302	0.00774433	0.0230213
Gm9234	7.07537	1.82882	0.686584	2.66365	0.00772971	0.0229845
Efna4	291.915	0.651926	0.244684	2.66436	0.0077134	0.0229426
D330020A13Rik	25.6521	1.69172	0.634944	2.66437	0.00771326	0.0229426
Samd13	8.85807	-1.75676	0.659276	-2.66468	0.0077062	0.0229278
Gcdh	1333.82	-0.611532	0.229457	-2.66513	0.00769587	0.0229037
Gm6863	1374.63	0.588195	0.220691	2.66524	0.00769338	0.0228996
Samd11	20.1639	1.542	0.578263	2.66661	0.00766216	0.0228133
Srd5a1	321.746	0.753689	0.282588	2.6671	0.00765097	0.0227866
Ms4a6c	121.05	0.766627	0.287332	2.66809	0.00762844	0.0227383
BC048403	260.563	0.877892	0.329039	2.66805	0.00762921	0.0227383
Gipr	7.71549	2.44466	0.916176	2.66833	0.00762297	0.0227262
Rtkn	438.221	0.583551	0.218675	2.66858	0.00761731	0.0227127
Agt	161.47	-0.912431	0.341823	-2.66931	0.00760074	0.0226698
Jdp2	287.379	-0.566669	0.212274	-2.66951	0.00759617	0.0226595
Gm8806	63.5717	0.627105	0.234878	2.66992	0.00758704	0.0226355
Aff2	12.6227	2.07982	0.778787	2.67059	0.00757173	0.0225964
Akr1c13	63.3517	1.26305	0.472917	2.67076	0.00756802	0.0225919
Gp1ba	73.7854	-0.898644	0.336345	-2.67179	0.00754477	0.0225291
Sirt4	347.185	-0.76344	0.285734	-2.67186	0.0075433	0.0225279
Ndufb11	5818.92	-0.885358	0.331351	-2.67197	0.00754082	0.0225238
Rpl39-ps	223.677	0.741548	0.277463	2.6726	0.0075266	0.0224846
Pprc1	1617.29	0.618009	0.231215	2.67287	0.00752044	0.0224727
Bag3	5429.4	-0.562525	0.210434	-2.67317	0.00751373	0.0224592
Gm6161	1.77888	4.08271	1.52726	2.67323	0.00751243	0.0224586
Ndufa12	1701.23	-0.754677	0.282302	-2.6733	0.00751086	0.0224572
Angpt4	23.303	-1.48926	0.557035	-2.67355	0.00750538	0.0224441
Gm8894	18.0312	1.41423	0.52884	2.67422	0.00749044	0.0224026
1190007I07Rik	277.629	-0.770829	0.288216	-2.67448	0.00748445	0.022388
Mdga1	215.162	0.577701	0.215996	2.67459	0.00748206	0.0223841
Spata6	260.38	0.620355	0.23194	2.67463	0.00748109	0.0223841
Gm15816	12.5903	-1.38222	0.516762	-2.67476	0.00747822	0.0223791
Tfdp2	1654.76	-0.567604	0.212117	-2.6759	0.00745295	0.0223068
Hyal1	296.57	1.25472	0.468721	2.67691	0.00743057	0.0222495
Gm21747	51.7793	-0.925891	0.345805	-2.6775	0.00741748	0.0222135
Gm2000	94.5223	0.818641	0.305731	2.67765	0.00741401	0.0222064
Mien1	633.299	0.724159	0.270439	2.67771	0.00741263	0.0222055
Ccdc138	39.7697	0.779383	0.291062	2.67772	0.00741254	0.0222055
Gmeb1	612.852	0.586494	0.219003	2.67803	0.00740577	0.0221914
Sdhaf1	194.134	-0.616184	0.229989	-2.67919	0.00738008	0.0221241
Rasip1	660.195	-0.921883	0.344071	-2.67934	0.0073767	0.0221204
Otop1	17.5842	-1.35709	0.506464	-2.67954	0.00737238	0.0221107
Tm2d1	448.057	-0.500171	0.186654	-2.67967	0.00736955	0.0221054
1110001J03Rik	1052.47	-0.892586	0.333018	-2.68029	0.00735585	0.0220708
Gm4737	64.2059	1.00282	0.37397	2.68154	0.00732831	0.0219946
Hpn	333.746	-0.663299	0.247322	-2.68193	0.00731996	0.0219741
Ddit4	2782.06	1.40294	0.523113	2.6819	0.00732043	0.0219741
Egr1	1919.57	1.35712	0.505873	2.68272	0.00730259	0.021927
2310007L24Rik	95.9256	-1.24232	0.463071	-2.68279	0.00730106	0.0219256
Dsc2	17413.4	1.30285	0.48561	2.6829	0.00729861	0.0219214
Isg15	285.142	1.42607	0.531429	2.68346	0.00728642	0.021888
Fdx1	898.216	-0.558024	0.207821	-2.68512	0.0072503	0.0217859
Cblc	630.654	0.841429	0.313355	2.68523	0.00724801	0.0217822
Ppfia2	8.87872	-1.78352	0.664179	-2.6853	0.0072465	0.0217808
Apol9a	47.2662	1.78042	0.662679	2.6867	0.00721622	0.0216962
Rasal1	302.821	-1.0618	0.395163	-2.68699	0.00720996	0.0216837
Tspo2	6.81381	-4.72691	1.75869	-2.68774	0.00719374	0.0216419
4632427E13Rik	42.1066	0.885278	0.32937	2.68779	0.00719258	0.0216419
Mmp28	339.319	1.04422	0.388514	2.68773	0.00719396	0.0216419
Bicd2	4120.47	0.52271	0.194433	2.68838	0.00717994	0.0216124
Gm17173	1.62326	3.99621	1.48615	2.68896	0.00716753	0.0215782
Frk	174.64	0.631303	0.234767	2.68906	0.00716535	0.0215777
BC021767	20.5623	1.16118	0.431825	2.68902	0.0071663	0.0215777
Pcdhb9	47.4609	1.05168	0.391035	2.68948	0.00715633	0.0215539
Gm10604	18.784	-1.20014	0.446213	-2.68962	0.00715337	0.02155
Smim20	1476.11	-0.683801	0.25424	-2.68959	0.00715397	0.02155
Slc12a1	77.8514	4.51459	1.67823	2.69009	0.00714326	0.021524
Tshz3	418.547	1.01494	0.377047	2.69182	0.00710642	0.0214256
Ctgf	3241.28	-0.725469	0.269368	-2.69323	0.00707635	0.0213443
Gm13597	78.7718	0.879471	0.326346	2.6949	0.00704094	0.0212469
Gm13826	518.889	0.519743	0.192784	2.69598	0.00701822	0.0211877
C1qtnf2	158.024	-1.06529	0.395101	-2.69625	0.00701252	0.0211736
Eva1a	113.847	0.666048	0.246997	2.69659	0.00700539	0.0211551
Ldlr	2886.78	0.744791	0.276197	2.69659	0.00700534	0.0211551
Sult5a1	99.1535	-0.954534	0.353887	-2.69728	0.00699078	0.0211172
Fnbp1l	1060.3	0.566434	0.2099	2.69859	0.00696331	0.0210374
Tppp3	7251.72	-0.901786	0.334111	-2.69906	0.00695346	0.0210113
Zic1	4.47553	-4.17472	1.54589	-2.70052	0.00692307	0.0209281
Perp	50754.7	1.14615	0.424399	2.70064	0.00692064	0.0209238
Gm5776	104.535	-0.628687	0.232758	-2.70103	0.00691246	0.0209021
Atp6v1g2	56.9364	-0.728251	0.269598	-2.70125	0.00690798	0.0208917
Samd4b	1796.97	0.702507	0.259995	2.702	0.00689239	0.0208476
Trim8	1794.64	0.549704	0.203384	2.70279	0.00687605	0.0208013
Myl10	11.4733	-1.51279	0.55954	-2.70363	0.00685868	0.0207548
Ptgir	113.151	-0.780942	0.288691	-2.70511	0.0068281	0.0206653
Zfp606	265.053	-0.503522	0.186135	-2.70514	0.0068276	0.0206653
1500026H17Rik	20.2538	-1.08981	0.40282	-2.70545	0.00682115	0.0206504
Zfp174	103.571	-0.812577	0.300341	-2.70552	0.00681981	0.0206493
Gm23130	19.1677	1.10273	0.407577	2.70557	0.00681872	0.0206491
Nkd2	306.724	0.729568	0.269639	2.70572	0.00681568	0.0206429
Uros	576.127	-0.875423	0.32353	-2.70585	0.00681295	0.0206377
Gpr137c	20.5543	-1.32593	0.490006	-2.70594	0.00681111	0.0206352
Cgn	952.778	-1.23794	0.45735	-2.70676	0.00679434	0.0205904
Dnaic1	12.3363	-1.52829	0.564543	-2.70712	0.00678691	0.020571
Cox7b	7918.35	-0.760959	0.281078	-2.70729	0.00678343	0.0205695
Sh3tc2	102.75	-1.10189	0.406916	-2.70791	0.00677091	0.0205346
Gpr63	21.4173	1.32668	0.489844	2.70838	0.00676125	0.0205097
Rps13-ps2	216.152	0.631371	0.233094	2.70866	0.00675554	0.0205001
Lsm3	664.77	0.62145	0.22939	2.70915	0.00674568	0.0204762
Etl4	5901.03	-0.656297	0.242183	-2.70992	0.00672986	0.0204312
Paqr4	650.263	-0.715986	0.264191	-2.71011	0.00672609	0.0204227
Usp27x	64.5131	0.697381	0.257316	2.71021	0.00672414	0.0204198
Fasn	4509.97	0.86088	0.317559	2.71093	0.00670954	0.0203785
B4galt4	274.716	-0.64456	0.237677	-2.71192	0.00668955	0.0203208
Cacnb4	35.506	-0.865815	0.319218	-2.7123	0.00668179	0.0203002
Ints2	454.695	0.911942	0.336216	2.71237	0.00668035	0.0202989
4930506C21Rik	16.7223	-1.4824	0.546519	-2.71243	0.00667912	0.0202981
Prr9	359.884	-1.91723	0.706688	-2.71298	0.00666806	0.0202735
Zcchc10	258.117	0.509436	0.187707	2.71399	0.00664788	0.0202181
Gm12338	525.404	-0.946351	0.348683	-2.71408	0.00664609	0.0202157
Vps4b	2473.72	0.587776	0.216525	2.71458	0.0066359	0.0201877
Swap70	858.06	0.625199	0.230287	2.71487	0.00663028	0.0201761
Il16	202.274	-0.899805	0.33141	-2.71508	0.00662599	0.0201665
Tubg2	56.853	0.750766	0.276508	2.71517	0.00662413	0.0201638
Sh2d1a	2.94482	3.22107	1.18628	2.71527	0.00662216	0.0201608
Rsad1	384.867	-0.59747	0.219965	-2.7162	0.00660358	0.0201162
Cep170	472.817	-0.631588	0.232494	-2.71658	0.00659606	0.0200962
Gm4211	36.924	-1.30777	0.481344	-2.7169	0.00658958	0.0200824
Arhgef1	3182.68	0.623452	0.229366	2.71816	0.00656459	0.0200092
C4a	19.106	0.975964	0.359047	2.71821	0.00656368	0.0200092
Tox	40.7934	-0.878248	0.323072	-2.71843	0.00655923	0.0199988
Setd8	3796.3	0.726908	0.267384	2.71859	0.0065561	0.0199923
Fbp2	1172.61	-0.666789	0.245258	-2.71872	0.00655349	0.0199873
Nsdhl	727.026	0.652227	0.23984	2.71943	0.00653947	0.0199504
Pspn	12.7671	1.79064	0.658124	2.72083	0.0065119	0.0198693
Padi4	59.3344	1.9904	0.731495	2.721	0.00650854	0.019862
AI118078	125.023	0.802317	0.29477	2.72184	0.00649198	0.0198144
Setd5	2759.67	0.697646	0.256266	2.72235	0.00648192	0.0197866
Igfals	81.7547	0.89986	0.33054	2.72239	0.00648113	0.0197866
Fam32a	1637.41	0.608746	0.223549	2.7231	0.00646721	0.0197505
Art2a-ps	4.36149	2.46548	0.905342	2.72325	0.00646423	0.0197443
Alx4	147.26	-1.20717	0.443275	-2.7233	0.00646325	0.0197443
Gria2	29.9531	-1.35062	0.495836	-2.72393	0.00645103	0.0197128
Nanos1	19.3972	1.43389	0.526403	2.72394	0.00645077	0.0197128
Gm17046	7.1758	1.80235	0.661583	2.72429	0.0064439	0.0196998
Klhl8	628.421	-0.658319	0.241637	-2.72442	0.00644155	0.0196956
Rps13-ps1	48.574	1.39446	0.511834	2.72445	0.00644093	0.0196956
Kcnh2	48.2844	-1.02351	0.375632	-2.72477	0.00643463	0.0196803
Fam126a	937.465	1.00681	0.369377	2.72569	0.00641679	0.0196315
Ostf1	2009.68	0.578219	0.212096	2.72622	0.00640645	0.0196057
Il18r1	67.173	1.04866	0.384645	2.7263	0.00640484	0.0196057
Gpr160	328.559	1.07964	0.39602	2.72623	0.00640628	0.0196057
Cdc14a	418.672	-0.64727	0.237403	-2.72646	0.00640174	0.0196001
Agap2	159.503	-0.573982	0.210485	-2.72695	0.00639231	0.0195741
Macrod2	148.496	-0.847487	0.310713	-2.72755	0.00638061	0.0195441
Xcr1	12.3882	1.53507	0.562712	2.72799	0.00637221	0.0195213
Acbd7	11.0351	-2.07928	0.762147	-2.72819	0.00636826	0.019513
Fbxo11	2288.76	0.632274	0.231757	2.72818	0.00636854	0.019513
Wdr36	1317.13	0.57013	0.208923	2.72891	0.00635446	0.0194785
Mtrr	561.194	-0.639432	0.234152	-2.73085	0.00631717	0.0193671
Shroom1	55.9309	0.892053	0.326615	2.73121	0.00631028	0.0193489
Pag1	245.228	-0.542174	0.198503	-2.73132	0.00630814	0.0193478
Cpeb2	2324.94	0.964681	0.353198	2.73127	0.006309	0.0193478
Qars	4402.37	0.507199	0.185674	2.73166	0.0063016	0.0193309
Pilra	45.4112	1.12529	0.411923	2.73179	0.00629905	0.019326
Lrrc9	12.7407	-1.79418	0.656699	-2.73212	0.00629287	0.0193099
Gm12996	10.8382	-1.64631	0.602544	-2.73226	0.00629007	0.0193042
Ttbk2	354.28	-0.619674	0.226782	-2.73247	0.00628608	0.0192948
Gm15964	24.494	0.861583	0.315261	2.73292	0.00627759	0.0192774
Fam189a2	787.961	-0.825352	0.3019	-2.73386	0.0062596	0.0192308
1600002D24Rik	3.16379	2.61187	0.955207	2.73435	0.00625039	0.0192082
Gm5546	6.29729	-2.39364	0.875302	-2.73465	0.00624473	0.0191937
A230052G05Rik	12.6688	-1.59388	0.582686	-2.73541	0.00623028	0.019155
Tlx2	7.54847	-2.42297	0.885682	-2.73571	0.00622452	0.0191414
Gimap7	3.66817	2.9789	1.0889	2.73569	0.00622492	0.0191414
Nxpe3	128.878	-0.633208	0.231446	-2.73588	0.00622138	0.0191363
Tgfb1i1	569.407	-0.689208	0.251898	-2.73606	0.00621793	0.0191285
Sox4	461.736	1.10741	0.404701	2.73637	0.00621211	0.0191135
Hnmt	130.866	-0.82117	0.300083	-2.73647	0.00621019	0.0191104
Cox7a1	8796.32	-1.32729	0.484912	-2.73718	0.00619682	0.0190721
Krt33b	468.662	-3.59268	1.31239	-2.73752	0.00619048	0.0190555
Gm16062	47.5087	-1.2138	0.443267	-2.7383	0.0061758	0.019016
Lsm7	191.772	0.69106	0.25235	2.7385	0.00617206	0.0190073
Btg1	2202.92	0.743728	0.271529	2.73903	0.00616206	0.0189794
Syt4	18.6472	-1.71297	0.625249	-2.73966	0.00615026	0.0189459
Fam69b	157.349	-0.635787	0.232066	-2.73968	0.00614997	0.0189459
Klhl4	121.289	-0.83995	0.306521	-2.74027	0.00613892	0.0189223
Gm9755	130.213	-0.586037	0.213807	-2.74097	0.00612589	0.018885
Rrp1b	669.653	0.919589	0.335498	2.74096	0.00612592	0.018885
Zfpm2	25.2217	-0.943727	0.344279	-2.74117	0.00612214	0.0188791
Gm24447	4.21388	4.74474	1.73059	2.74169	0.00611238	0.0188518
Gm25911	10.7607	2.78909	1.01709	2.74221	0.00610272	0.0188248
Zan	8.00397	2.0107	0.733153	2.74254	0.00609653	0.0188085
Gm9696	2.38557	3.28401	1.19689	2.74379	0.00607344	0.0187429
Dcpp2	687.411	-1.53035	0.557738	-2.74385	0.00607239	0.0187425
Hist1h3a	2.73685	4.07183	1.48359	2.74458	0.00605878	0.0187033
Shfm1	3015.9	0.640266	0.233261	2.74485	0.00605383	0.0186908
Foxl2	10.5895	-1.74231	0.634657	-2.74528	0.00604592	0.018672
Aqp6	3.17117	5.63302	2.05193	2.74523	0.00604682	0.018672
H2-M9	8.89312	2.04708	0.745637	2.74541	0.00604352	0.0186674
Gm9761	81.1391	0.698225	0.254318	2.74548	0.00604228	0.0186664
Slc2a9	113.387	0.730415	0.266035	2.74556	0.00604081	0.0186664
Cd40	41.3218	0.849258	0.309328	2.7455	0.00604194	0.0186664
Rsph3a	147.254	-0.800284	0.291448	-2.74589	0.00603475	0.0186515
2310001H17Rik	314.897	-0.881103	0.320848	-2.74617	0.00602952	0.0186382
Dhx37	475.105	0.610819	0.222383	2.7467	0.00601977	0.0186108
Tecr	5408.49	-0.545664	0.198606	-2.74747	0.00600564	0.0185699
Sec23b	1620.1	0.606707	0.220769	2.74815	0.00599317	0.0185342
Cplx1	18.399	-1.59566	0.580585	-2.74837	0.0059892	0.0185247
Sh3pxd2a	7516.7	0.699079	0.254317	2.74885	0.00598053	0.0185007
Ahrr	37.4555	-1.30673	0.475346	-2.74901	0.00597757	0.0184943
Fabp7	7.57931	-2.43255	0.884701	-2.74957	0.00596735	0.0184682
Iqce	274.788	0.505904	0.18393	2.75052	0.00595004	0.0184174
Gbp10	237.781	-0.788728	0.286671	-2.75133	0.00593536	0.0183748
Pa2g4	5130.49	0.584696	0.212408	2.75271	0.00591049	0.0183089
Mesdc1	788.419	0.594324	0.215906	2.7527	0.00591062	0.0183089
Palld	1978.83	0.887623	0.322461	2.75265	0.00591142	0.0183089
Pitpnm1	692.964	0.538822	0.195698	2.75333	0.00589915	0.0182792
Gbp4	394.999	1.14863	0.417104	2.75382	0.00589048	0.0182551
Whsc1	747.025	0.838397	0.304375	2.75449	0.00587836	0.018223
Tnni2	83049.6	-1.15391	0.41888	-2.75476	0.00587358	0.0182109
Prpmp5	621.633	-1.96738	0.713947	-2.75564	0.00585781	0.0181668
Tspan12	727.086	-0.625098	0.22677	-2.75653	0.00584187	0.0181236
St6galnac5	11.4082	-1.53008	0.55486	-2.7576	0.00582276	0.0180779
Gm26819	94.5396	0.709722	0.257353	2.75777	0.00581968	0.0180738
Faxc	105.87	1.23012	0.445991	2.75818	0.0058125	0.0180543
Mtg2	549.307	-0.706497	0.256126	-2.75839	0.00580864	0.018045
Mblac2	364.883	0.58694	0.212775	2.7585	0.00580665	0.0180415
Gm20757	10.5083	-2.14756	0.778476	-2.75868	0.00580355	0.0180346
Neurl1b	167.287	0.588341	0.213254	2.75887	0.00580023	0.018027
Napsa	127.909	1.7201	0.62332	2.75958	0.00578764	0.0179933
Pmm2	1469.18	0.53119	0.192454	2.76008	0.00577872	0.0179719
Rnf219	261.515	0.634812	0.229999	2.76006	0.005779	0.0179719
Tcf23	24.4708	1.04989	0.380327	2.7605	0.00577126	0.0179533
Pdgfrb	1425.89	-0.633819	0.229598	-2.76056	0.00577017	0.0179526
Slc48a1	2510.03	0.524032	0.189796	2.76103	0.00576199	0.0179299
Gm15920	801.946	-0.707743	0.256308	-2.76129	0.00575729	0.0179207
Atxn7l3	2036.27	0.811022	0.293644	2.76192	0.00574622	0.0178889
Fam216a	81.8393	0.670545	0.24268	2.76309	0.00572572	0.0178278
4930522L14Rik	48.7965	0.762836	0.275955	2.76435	0.00570371	0.0177643
Tnpo1	2940.85	0.752514	0.272197	2.76459	0.00569948	0.0177542
Zfr2	172.394	-0.743687	0.268983	-2.76481	0.00569559	0.0177448
Slx4ip	139.647	0.640436	0.231562	2.76571	0.00567982	0.0176983
Arf5	3630.02	0.576752	0.208507	2.76611	0.00567297	0.0176796
Oas1b	66.7339	1.05822	0.382493	2.76665	0.00566352	0.0176529
Gm23935	11333.4	2.47536	0.894475	2.76738	0.00565083	0.0176187
Gm14023	31.0497	-0.86272	0.311687	-2.76791	0.00564176	0.017593
Acap1	86.8728	1.12069	0.404841	2.76822	0.00563634	0.0175788
Akr1c21	13.2041	2.53093	0.914119	2.76871	0.00562793	0.0175552
C920006O11Rik	73.0364	0.699993	0.252809	2.76886	0.00562525	0.0175495
Fnbp4	1618.52	0.579826	0.209391	2.76911	0.00562103	0.017539
Grb7	776.251	0.84252	0.304254	2.76914	0.00562052	0.017539
Ndufb6	1996.36	-0.736644	0.266004	-2.76929	0.00561779	0.0175343
Grem2	240.144	-0.934586	0.337424	-2.76977	0.0056096	0.0175114
Miip	567.07	0.67479	0.24362	2.76984	0.00560835	0.0175101
Wnt7b	2450.78	-1.28229	0.462798	-2.77074	0.00559284	0.0174644
Tub	28.0743	-1.20556	0.43506	-2.77102	0.00558814	0.017455
Gdf3	8.15236	2.00432	0.723288	2.77112	0.0055863	0.0174519
Dgkg	22.9208	-1.54675	0.55808	-2.77156	0.00557882	0.0174312
Gria4	8.86182	-1.91082	0.689401	-2.7717	0.00557637	0.0174262
Lrfn2	5.86988	-2.39306	0.863372	-2.77176	0.00557534	0.0174256
Gm9432	8.4831	1.5622	0.56356	2.77202	0.00557096	0.0174145
Gstm7	231.103	-1.16747	0.421134	-2.77221	0.00556765	0.0174068
Aoc2	113.548	0.65492	0.236224	2.77246	0.00556346	0.0174016
D15Ertd621e	2061.19	0.672427	0.242542	2.77241	0.00556428	0.0174016
Nek6	191.405	0.749097	0.270188	2.7725	0.00556277	0.0174016
Gja3	44.2401	-0.96157	0.346811	-2.7726	0.00556097	0.0173992
1700023E05Rik	5.23796	-3.69007	1.3306	-2.77324	0.00555019	0.0173681
Aifm1	1650.29	-0.645863	0.232879	-2.77338	0.00554774	0.0173631
Gm5561	19.2053	1.3788	0.497034	2.77406	0.00553617	0.0173295
Dph6	417.402	0.816796	0.294404	2.77441	0.00553027	0.0173137
Slc25a14	98.6526	0.596813	0.21511	2.77446	0.00552937	0.0173135
Gm9294	96.858	0.693389	0.249901	2.77466	0.00552601	0.0173056
Gm16585	7.71033	1.81699	0.654828	2.77476	0.00552428	0.0173028
Cyp21a1	3.86687	4.00765	1.44415	2.77509	0.00551858	0.0172876
Nup54	446.737	0.68958	0.248481	2.77518	0.00551712	0.0172858
Prf1	4.80606	2.16538	0.780244	2.77526	0.00551579	0.0172858
Zfp773	11.931	-1.43706	0.517665	-2.77604	0.00550262	0.0172482
Abcc1	3685.14	1.01662	0.366171	2.77635	0.00549725	0.017234
Cask	1109.03	0.781769	0.281554	2.77662	0.00549276	0.0172251
Blmh	7422.28	1.13579	0.409031	2.77678	0.00548995	0.0172189
Txlna	2145.19	0.50713	0.18262	2.77697	0.00548688	0.0172119
Aldh4a1	1916.7	-0.784343	0.282352	-2.77789	0.00547131	0.0171657
Kdm5b	2606.4	0.844516	0.303996	2.77805	0.00546866	0.01716
Smchd1	1309.98	0.819582	0.294994	2.7783	0.00546438	0.0171492
Pld2	1749.53	0.622746	0.224142	2.77836	0.0054634	0.0171488
Gm6728	87.9937	-0.635192	0.228543	-2.77931	0.00544747	0.017104
Fibcd1	7.29132	-3.36	1.20876	-2.7797	0.00544096	0.0170861
Kcnab2	122.372	0.570759	0.205322	2.77982	0.0054389	0.0170823
Fancm	165.442	0.876455	0.315269	2.78002	0.00543552	0.0170743
Gm16335	4.71352	2.36871	0.851999	2.78018	0.00543283	0.0170684
Pim1	964.058	1.15057	0.413732	2.78096	0.0054198	0.0170327
Khsrp	2327.35	0.713693	0.256589	2.78146	0.00541148	0.0170107
A230056P14Rik	40.3546	-0.824478	0.296364	-2.78198	0.00540288	0.0169873
Daam2	326.842	-0.692737	0.248999	-2.78208	0.00540111	0.0169844
Ccpg1	28.051	-0.998394	0.358854	-2.78218	0.00539958	0.0169821
Gm13861	8.58316	-1.87458	0.673727	-2.7824	0.00539591	0.0169732
Med18	92.7888	0.650908	0.233923	2.78257	0.00539299	0.0169666
Ctdnep1	3816.61	-0.611878	0.219841	-2.78327	0.00538137	0.0169344
Uba6	700.601	0.906199	0.325582	2.78332	0.00538051	0.0169344
Hs3st1	289.628	0.615445	0.221107	2.78347	0.0053781	0.0169301
Siglech	36.6789	-1.00021	0.359309	-2.78372	0.00537398	0.0169198
Zfp708	80.0035	-0.592102	0.212684	-2.78395	0.00537008	0.0169101
Csrnp3	10.5903	-1.65829	0.595616	-2.78416	0.00536673	0.0169021
Pacsin2	2508.95	-0.521469	0.187292	-2.78425	0.00536513	0.0168997
Slc46a2	316.37	-1.82524	0.655372	-2.78504	0.00535205	0.0168636
Trim37	646.407	0.755319	0.271153	2.78558	0.00534322	0.0168384
[truncated: 6,172 more rows]
