# Supplementary material for: A Systemic and Integrated Analysis of p63-Driven Regulatory Networks in Mouse Oral Squamous Cell Carcinoma
Source: Cancers (Basel). 2023 Jan 10;15(2):446. doi: 10.3390/cancers15020446 (PMC9856320; doi:10.3390/cancers15020446)
Supplement: Supplementary file 1 [file cancers-15-00446-s001.zip › Supplemental Table 7 - 4-NQO Combined p63-Based Signature.xlsx]

## Sheet: Combined mOSCC p63-Signature
	B7E11.sh3.log2FC	B7E3.p63ind.log2FC	p63.ChIP.4A4.E6Q	4NQO log2FC
Adipor2	0.374988	-0.55306	Indirect	-0.560857
Amotl2	0.24675	-0.687991	Direct	-0.660691
Anxa3	0.239988	-0.456326	Direct	1.04398
Bcam	-0.686025	0.721952	Indirect	-0.665071
Ces2e	-0.342744	5.33443	Direct	0.604813
Ckmt1	-0.488138	3.53781	Indirect	1.41318
Col18a1	-0.293786	0.834237	Direct	2.42696
Cotl1	-0.846231	1.47961	Direct	2.41687
Emp1	0.29771	-0.661977	Direct	-0.709138
Fat2	-0.42433	2.86928	Direct	1.91028
Golim4	-0.263435	0.772585	Direct	0.658967
Krt14	-0.513644	4.52684	Direct	3.26399
Krt17	-0.498835	0.848801	Indirect	4.50892
Krt6a	-0.237619	3.56009	Indirect	2.36324
Ly6a	-0.71331	1.81685	Direct	1.27547
Msln	0.669465	-0.894476	Indirect	-1.95385
Odc1	-0.208385	0.807922	Indirect	2.181
Perp	-0.153473	0.737434	Direct	1.14615
Rdh10	1.10774	-0.852898	Indirect	0.579532
Sfn	-0.352995	2.04637	Direct	2.01073
Trp63	-0.272172	5.77491	Direct	1.55534
Wnt7b	0.261937	-0.547642	Direct	-1.28229
