# Supplementary material for: A Systemic and Integrated Analysis of p63-Driven Regulatory Networks in Mouse Oral Squamous Cell Carcinoma
Source: Cancers (Basel). 2023 Jan 10;15(2):446. doi: 10.3390/cancers15020446 (PMC9856320; doi:10.3390/cancers15020446)
Supplement: Supplementary file 1 [file cancers-15-00446-s001.zip › Supplemental Table 8 - Yao 4NQO ESCC scRNA p63 Signature.xlsx]

## Sheet: p63H vs p63L 
	p_val	avg_log2FC	pct.1	pct.2	p_val_adj
Pappa	0	-0.797539	0.149	0.677	0
Col17a1	0	-0.794563	0.708	0.992	0
Gas1	0	-0.731276	0.132	0.733	0
Wfdc2	0	-0.725271	0.165	0.668	0
Slc7a1	0	-0.71739	0.129	0.746	0
Fst	0	-0.712953	0.069	0.57	0
Nrg1	0	-0.701474	0.098	0.672	0
Pi15	0	-0.683052	0.113	0.708	0
Itga6	0	-0.682045	0.757	0.988	0
Fam213a	0	-0.660553	0.658	0.941	0
Gclm	0	-0.638036	0.787	0.943	0
Itga3	0	-0.635703	0.106	0.701	0
Sostdc1	3.83487e-278	-0.629133	0.069	0.497	6.88858e-274
Jag2	0	-0.629001	0.076	0.705	0
Rapgef5	0	-0.628247	0.106	0.657	0
Itgb4	0	-0.597513	0.652	0.937	0
Dst	0	-0.576495	0.664	0.914	0
Lamb3	6.19753e-306	-0.554166	0.142	0.63	1.11326e-301
Tnc	0	-0.538826	0.061	0.529	0
Ptprs	0	-0.532704	0.217	0.754	0
Slc7a8	0	-0.532511	0.124	0.619	0
Slc6a6	4.00346e-213	-0.524575	0.523	0.739	7.19141e-209
Slc12a2	0	-0.524483	0.091	0.592	0
Inhba	7.86446e-146	-0.519553	0.131	0.434	1.41269e-141
Nfib	0	-0.51605	0.73	0.908	0
Igfbp4	4.70217e-272	-0.510426	0.118	0.562	8.44652e-268
Ccdc50	0	-0.509081	0.103	0.628	0
Siva1	2.4784e-273	-0.494768	0.23	0.7	4.45194e-269
Chka	2.49812e-225	-0.493192	0.154	0.563	4.48737e-221
Gnai1	7.70977e-285	-0.491374	0.187	0.66	1.38491e-280
Dkk3	0	-0.485315	0.053	0.535	0
Itga1	3.73211e-274	-0.484613	0.046	0.462	6.70399e-270
Snai2	7.20149e-291	-0.481639	0.09	0.55	1.2936e-286
Ext1	0	-0.476448	0.091	0.569	0
Atxn1	1.61743e-268	-0.475072	0.168	0.621	2.90539e-264
Calm2	0	-0.470472	0.753	0.963	0
Itgb1	1.54305e-288	-0.467206	0.59	0.866	2.77177e-284
Cdcp1	2.14069e-282	-0.464677	0.184	0.657	3.84533e-278
Aplp2	0	-0.462496	0.713	0.926	0
Lama3	2.67763e-197	-0.461846	0.123	0.493	4.80983e-193
Tceal9	1.11339e-266	-0.461372	0.181	0.653	1.99999e-262
C1s1	1.90555e-245	-0.458418	0.098	0.514	3.42294e-241
Lmo1	6.87025e-249	-0.456274	0.203	0.659	1.2341e-244
Lamc2	1.80844e-171	-0.452044	0.129	0.474	3.2485e-167
Tspan3	1.94672e-273	-0.451934	0.203	0.672	3.4969e-269
Moxd1	1.07121e-264	-0.446803	0.091	0.521	1.92422e-260
Wnt10a	4.40657e-297	-0.445867	0.081	0.548	7.91552e-293
Ccnd2	2.45609e-273	-0.445686	0.863	0.944	4.41188e-269
Cyr61	3.40051e-189	-0.444338	0.074	0.411	6.10833e-185
Med13l	2.9733e-251	-0.443361	0.19	0.63	5.34094e-247
Sox4	3.18726e-200	-0.438145	0.566	0.791	5.72528e-196
Zfp36l2	5.38463e-288	-0.437827	0.708	0.914	9.67242e-284
Arl4c	3.88358e-199	-0.435919	0.225	0.585	6.97608e-195
Smc6	1.06337e-249	-0.434384	0.196	0.649	1.91013e-245
Htra1	1.22709e-208	-0.43385	0.151	0.541	2.20422e-204
Igf1r	1.56195e-262	-0.432111	0.111	0.549	2.80573e-258
Col23a1	3.46616e-280	-0.427918	0.04	0.457	6.22626e-276
Hspa4l	2.32229e-217	-0.42241	0.211	0.625	4.17152e-213
Slco2a1	3.5509e-204	-0.422131	0.104	0.471	6.37848e-200
Heg1	1.85615e-265	-0.421173	0.044	0.449	3.3342e-261
Eid1	1.10831e-250	-0.417919	0.121	0.562	1.99086e-246
Golim4	4.17448e-242	-0.417619	0.631	0.848	7.49862e-238
Nedd9	9.1705e-262	-0.416193	0.048	0.454	1.6473e-257
Fn1	5.4795e-179	-0.414329	0.059	0.379	9.84283e-175
Col18a1	1.58449e-239	-0.414302	0.521	0.802	2.84622e-235
Wls	7.92473e-239	-0.412746	0.151	0.581	1.42352e-234
Slc38a2	0	-0.412163	0.858	0.969	0
Cav1	7.95458e-235	-0.41209	0.075	0.469	1.42888e-230
Pcdh7	1.55823e-228	-0.411648	0.126	0.531	2.79905e-224
Trp63	2.82361e-274	-0.410758	0.688	0.895	5.07205e-270
Tns4	1.37726e-271	-0.408001	0.769	0.916	2.47397e-267
Sfrp1	1.22468e-210	-0.407333	0.104	0.482	2.1999e-206
4930523C07Rik	4.82006e-232	-0.406672	0.068	0.453	8.65828e-228
Glg1	1.51873e-234	-0.406234	0.144	0.562	2.7281e-230
Etl4	4.18153e-244	-0.405152	0.135	0.564	7.51129e-240
Cdh13	2.39484e-246	-0.404993	0.092	0.509	4.30185e-242
Ntrk2	2.75555e-214	-0.404141	0.113	0.501	4.9498e-210
Plec	1.58542e-286	-0.40288	0.705	0.889	2.84789e-282
Id4	2.60737e-171	-0.402869	0.083	0.398	4.68362e-167
Ttc3	1.85924e-197	-0.401224	0.183	0.566	3.33975e-193
Mark3	3.12534e-212	-0.400461	0.249	0.658	5.61405e-208
Kitl	9.15519e-222	-0.397464	0.06	0.429	1.64455e-217
Ccl2	2.63732e-88	-0.396949	0.184	0.425	4.73742e-84
Tpm1	3.53112e-247	-0.395679	0.724	0.891	6.34295e-243
Pxdc1	6.45656e-165	-0.393438	0.225	0.586	1.15979e-160
Efnb1	4.62428e-200	-0.392612	0.295	0.701	8.30659e-196
Igfbp3	9.98957e-102	-0.391603	0.49	0.659	1.79443e-97
Mtap	1.00614e-186	-0.39136	0.191	0.565	1.80733e-182
Ppic	2.68383e-221	-0.391332	0.141	0.547	4.82097e-217
Dusp6	5.15784e-178	-0.390892	0.595	0.785	9.26502e-174
Serpinh1	1.47112e-235	-0.390684	0.089	0.495	2.64258e-231
Klf9	1.90603e-203	-0.389271	0.109	0.479	3.4238e-199
Dynll2	1.39383e-217	-0.388302	0.187	0.607	2.50374e-213
Kmt2a	5.2216e-212	-0.388014	0.129	0.512	9.37956e-208
Col7a1	1.22325e-227	-0.386316	0.105	0.505	2.19732e-223
Areg	3.81524e-113	-0.383264	0.172	0.448	6.85331e-109
Ugdh	1.98437e-231	-0.382145	0.101	0.508	3.56453e-227
Syne2	1.48443e-208	-0.381585	0.149	0.544	2.66649e-204
Atf3	9.96369e-110	-0.377237	0.199	0.464	1.78978e-105
Nfix	3.69566e-276	-0.376929	0.757	0.913	6.63851e-272
Nfat5	9.89432e-200	-0.374572	0.147	0.531	1.77732e-195
Tnfrsf12a	2.00636e-168	-0.367057	0.253	0.63	3.60402e-164
Rhoc	5.08707e-198	-0.366492	0.13	0.509	9.13791e-194
Cadm1	4.68326e-231	-0.366109	0.056	0.434	8.41254e-227
Cdc42ep3	4.76776e-190	-0.365639	0.111	0.473	8.56432e-186
Dag1	2.16691e-195	-0.365077	0.171	0.549	3.89242e-191
Creb5	1.55444e-173	-0.363687	0.122	0.463	2.79224e-169
Ppp1r14c	4.83861e-178	-0.363387	0.252	0.633	8.6916e-174
Igfbp2	6.4883e-174	-0.361915	0.741	0.868	1.16549e-169
H2afv	4.50379e-149	-0.361134	0.371	0.671	8.09016e-145
Smc4	1.2554e-126	-0.360428	0.258	0.579	2.25508e-122
Ptgs2	7.22665e-117	-0.359672	0.099	0.359	1.29812e-112
Nedd4	2.89364e-302	-0.359292	0.818	0.948	5.19785e-298
Ptn	3.51399e-176	-0.35925	0.106	0.447	6.31219e-172
Inhbb	1.62351e-177	-0.358924	0.09	0.422	2.9163e-173
Tmem132a	1.08883e-182	-0.358715	0.188	0.563	1.95586e-178
Nr4a2	7.05105e-178	-0.358357	0.087	0.419	1.26658e-173
Ier3	5.12769e-172	-0.354714	0.795	0.904	9.21087e-168
Tgfbr2	4.04779e-169	-0.354391	0.213	0.585	7.27104e-165
Fat1	2.83417e-196	-0.352873	0.123	0.491	5.09101e-192
Ccnd1	1.65303e-169	-0.352712	0.768	0.865	2.96934e-165
Chd6	2.13897e-209	-0.351556	0.089	0.461	3.84224e-205
P4ha1	1.35869e-225	-0.350986	0.049	0.414	2.44061e-221
Cbr2	8.1779e-153	-0.350271	0.104	0.416	1.469e-148
Irf2bpl	7.55167e-191	-0.350146	0.109	0.47	1.35651e-186
Tgif1	3.82308e-163	-0.349768	0.383	0.68	6.86741e-159
Stmn1	1.77295e-100	-0.349523	0.372	0.617	3.18476e-96
Nradd	1.1158e-172	-0.348823	0.156	0.514	2.00432e-168
Tmem158	1.93731e-195	-0.348726	0.096	0.457	3.47999e-191
Phf3	1.49866e-188	-0.347946	0.139	0.509	2.69204e-184
Sgk1	4.42114e-135	-0.346851	0.59	0.745	7.94169e-131
Dut	7.40324e-164	-0.346593	0.115	0.451	1.32984e-159
Lmo4	1.53273e-174	-0.346252	0.154	0.517	2.75324e-170
Emb	1.47075e-155	-0.345901	0.137	0.465	2.6419e-151
Slc4a7	3.69838e-180	-0.345514	0.104	0.447	6.64339e-176
Efna5	3.47697e-171	-0.34523	0.214	0.575	6.24568e-167
Ddr1	4.8455e-162	-0.342477	0.316	0.688	8.70397e-158
Tanc2	1.14121e-164	-0.339553	0.152	0.492	2.04996e-160
Atic	6.44351e-201	-0.339069	0.097	0.467	1.15745e-196
Irs2	2.26715e-184	-0.337962	0.066	0.395	4.07249e-180
Mical2	6.17413e-191	-0.335273	0.074	0.415	1.10906e-186
Plk2	2.63912e-115	-0.335152	0.212	0.493	4.74065e-111
Ski	3.05581e-179	-0.335026	0.146	0.503	5.48915e-175
Spry2	4.38393e-189	-0.33384	0.063	0.395	7.87485e-185
Ccni	1.09283e-190	-0.332292	0.112	0.481	1.96304e-186
Ftl1	2.19997e-209	-0.332194	0.836	0.992	3.9518e-205
Esyt2	3.80923e-165	-0.331169	0.155	0.498	6.84252e-161
Phip	6.53176e-158	-0.330925	0.192	0.545	1.1733e-153
Jmjd1c	9.8634e-171	-0.33013	0.111	0.443	1.77176e-166
Top2a	1.18731e-74	-0.329996	0.167	0.388	2.13277e-70
Arhgef5	4.29141e-171	-0.329011	0.189	0.547	7.70866e-167
Adamts1	9.72746e-98	-0.328785	0.198	0.463	1.74734e-93
Myo1b	1.02539e-173	-0.32855	0.111	0.452	1.8419e-169
Oxct1	1.05515e-149	-0.328408	0.288	0.642	1.89537e-145
Rad21	1.03746e-148	-0.328214	0.218	0.569	1.8636e-144
Fermt1	4.23212e-160	-0.327596	0.104	0.421	7.60216e-156
Runx1	4.18106e-152	-0.327343	0.127	0.451	7.51044e-148
Nrip1	6.60528e-139	-0.327148	0.187	0.505	1.18651e-134
Crim1	3.46273e-184	-0.326636	0.075	0.41	6.22011e-180
Atp1a1	2.15662e-257	-0.326555	0.926	0.977	3.87393e-253
Cnot6l	1.67404e-166	-0.326258	0.161	0.513	3.00707e-162
Matn2	2.54912e-183	-0.325707	0.069	0.397	4.57899e-179
Adrb2	2.87154e-141	-0.325199	0.147	0.455	5.15814e-137
Taf1d	2.03924e-147	-0.324946	0.278	0.634	3.66308e-143
Ccdc3	2.0004e-164	-0.324726	0.101	0.426	3.59333e-160
Mier1	5.40657e-173	-0.323681	0.147	0.502	9.71183e-169
Zyx	1.7855e-166	-0.323172	0.127	0.471	3.2073e-162
G3bp2	4.34123e-147	-0.322002	0.322	0.634	7.79815e-143
Ryk	1.60235e-159	-0.321789	0.228	0.586	2.8783e-155
Paics	2.53848e-165	-0.321044	0.159	0.514	4.55987e-161
Nr1d2	1.72337e-163	-0.318912	0.152	0.497	3.09568e-159
Kras	2.84328e-148	-0.318639	0.215	0.55	5.10738e-144
Cxadr	1.27494e-153	-0.317541	0.113	0.423	2.29017e-149
Smarcc1	1.34184e-146	-0.316594	0.244	0.59	2.41034e-142
Fxr1	1.10573e-166	-0.316208	0.145	0.497	1.98622e-162
Egr1	3.26657e-95	-0.315559	0.783	0.828	5.86774e-91
Dnaja1	1.08247e-180	-0.314563	0.654	0.824	1.94443e-176
Tnrc6c	1.98983e-163	-0.314456	0.113	0.438	3.57434e-159
Angptl2	5.65673e-179	-0.31395	0.06	0.378	1.01612e-174
Bmp1	9.29074e-182	-0.31319	0.077	0.408	1.6689e-177
Smad1	8.8193e-151	-0.312922	0.154	0.48	1.58421e-146
Tln1	7.42248e-184	-0.312847	0.084	0.426	1.3333e-179
Mki67	3.10469e-65	-0.312674	0.198	0.406	5.57695e-61
Pqlc1	1.32822e-147	-0.312243	0.223	0.562	2.38589e-143
Spred1	9.90582e-165	-0.312007	0.083	0.394	1.77938e-160
Lima1	2.17741e-158	-0.311521	0.617	0.801	3.91129e-154
Maged1	2.05866e-184	-0.311404	0.072	0.409	3.69797e-180
Fgfr1	5.60744e-185	-0.311085	0.044	0.357	1.00726e-180
Usp9x	1.90558e-148	-0.31075	0.228	0.577	3.423e-144
Ddit4	2.9964e-120	-0.310331	0.224	0.531	5.38243e-116
Lrrc58	5.07735e-159	-0.308942	0.169	0.518	9.12044e-155
Far1	1.06809e-164	-0.308241	0.133	0.476	1.91861e-160
Tsc22d1	3.81883e-130	-0.306316	0.674	0.791	6.85976e-126
Nceh1	3.89732e-174	-0.305589	0.057	0.366	7.00076e-170
Serpine1	1.7764e-166	-0.304739	0.038	0.328	3.19094e-162
Id3	5.39075e-114	-0.304347	0.694	0.788	9.6834e-110
Sesn3	3.0067e-138	-0.304315	0.115	0.407	5.40094e-134
Rest	7.54217e-155	-0.304151	0.132	0.454	1.3548e-150
Cavin1	9.33703e-166	-0.303683	0.608	0.829	1.67721e-161
Fscn1	2.75029e-149	-0.303626	0.134	0.461	4.94035e-145
Taf15	2.76127e-154	-0.303455	0.167	0.506	4.96007e-150
Luzp1	7.57009e-144	-0.30305	0.222	0.556	1.35982e-139
Calu	3.08476e-146	-0.302743	0.213	0.557	5.54115e-142
Rp9	1.11788e-142	-0.302429	0.228	0.565	2.00804e-138
Scmh1	3.03317e-193	-0.302258	0.041	0.364	5.44849e-189
Raph1	3.23679e-132	-0.30189	0.15	0.446	5.81425e-128
Cks1b	6.78705e-110	-0.300466	0.237	0.536	1.21916e-105
Tcf12	3.51419e-159	-0.300427	0.13	0.458	6.31255e-155
B230219D22Rik	9.91974e-154	-0.300299	0.171	0.512	1.78188e-149
Itpr3	1.87724e-140	-0.299991	0.203	0.53	3.37208e-136
Slc3a2	1.18601e-132	-0.299962	0.653	0.77	2.13043e-128
Vezf1	1.53646e-164	-0.299375	0.101	0.426	2.75994e-160
Rbbp8	2.99432e-169	-0.298782	0.056	0.358	5.37869e-165
Celf1	8.20643e-139	-0.298672	0.231	0.568	1.47412e-134
Rbbp7	2.34989e-137	-0.298655	0.245	0.58	4.22111e-133
Rasa4	9.78166e-184	-0.29766	0.044	0.357	1.75708e-179
Man1a	2.6443e-157	-0.296448	0.077	0.379	4.74995e-153
Tmpo	1.26931e-117	-0.296001	0.212	0.511	2.28007e-113
Cbx5	4.00834e-137	-0.294319	0.162	0.484	7.20019e-133
Smc2	3.88767e-99	-0.293873	0.16	0.417	6.98343e-95
Ltbp4	7.54024e-153	-0.293198	0.103	0.415	1.35445e-148
Nisch	4.31723e-147	-0.293171	0.149	0.474	7.75504e-143
Adarb1	1.99295e-130	-0.293079	0.508	0.744	3.57993e-126
Tns3	1.88056e-187	-0.292804	0.023	0.322	3.37805e-183
Ptk7	5.42455e-151	-0.292764	0.13	0.448	9.74411e-147
Cyp7b1	6.40435e-134	-0.292678	0.136	0.436	1.15041e-129
Dhx15	3.43486e-137	-0.292576	0.248	0.591	6.17004e-133
Sf3b3	1.30026e-132	-0.292075	0.239	0.565	2.33566e-128
Bcam	1.11948e-154	-0.292052	0.115	0.434	2.01092e-150
Slc39a6	1.61261e-130	-0.291949	0.222	0.54	2.89673e-126
Dap	3.97109e-150	-0.2919	0.108	0.42	7.13326e-146
Flrt3	1.93045e-113	-0.291425	0.126	0.388	3.46766e-109
Cald1	9.58368e-151	-0.291041	0.812	0.893	1.72152e-146
Zfp36l1	7.95406e-129	-0.290992	0.794	0.845	1.42879e-124
Ccar1	1.4686e-127	-0.290833	0.264	0.585	2.63805e-123
Lrrc8d	3.2098e-187	-0.290702	0.034	0.342	5.76576e-183
Slc1a3	1.01272e-172	-0.290669	0.028	0.312	1.81915e-168
Ppp4r2	1.30141e-136	-0.290545	0.206	0.53	2.33771e-132
Zfp326	3.21436e-133	-0.289883	0.204	0.52	5.77395e-129
Nfic	4.8216e-156	-0.28958	0.087	0.391	8.66105e-152
Tra2a	4.82462e-132	-0.289375	0.577	0.752	8.66646e-128
Auts2	9.83448e-148	-0.288586	0.082	0.371	1.76657e-143
Sfr1	7.28925e-213	-0.288264	0.868	0.938	1.30937e-208
Antxr1	1.66783e-175	-0.2877	0.045	0.35	2.99593e-171
Nr1d1	2.31961e-125	-0.287657	0.194	0.503	4.16671e-121
Klhl24	2.07805e-164	-0.287432	0.047	0.339	3.7328e-160
Sox9	6.32621e-97	-0.2874	0.676	0.774	1.13638e-92
Atad2	5.37018e-138	-0.285521	0.093	0.381	9.64646e-134
Ptk2	9.54145e-105	-0.284079	0.19	0.468	1.71393e-100
Ndufa4l2	3.05761e-48	-0.283998	0.247	0.431	5.49239e-44
Nudt14	2.84014e-136	-0.283599	0.156	0.466	5.10174e-132
Slc16a3	1.20283e-109	-0.283414	0.101	0.351	2.16064e-105
Ass1	1.85533e-131	-0.283395	0.152	0.457	3.33272e-127
Cux1	1.7711e-133	-0.282933	0.181	0.498	3.18143e-129
Phldb2	5.2636e-153	-0.282871	0.039	0.309	9.455e-149
Nap1l1	9.40514e-194	-0.282486	0.837	0.927	1.68944e-189
Fgfr2	7.57648e-135	-0.282114	0.15	0.456	1.36096e-130
Map2k3	1.96498e-127	-0.281636	0.201	0.512	3.5297e-123
Selenoh	8.07034e-103	-0.281599	0.29	0.59	1.44967e-98
Cdca7l	1.40302e-155	-0.281498	0.068	0.36	2.52025e-151
Spred2	3.54008e-183	-0.281216	0.029	0.331	6.35905e-179
Crispld2	2.37204e-114	-0.280024	0.027	0.232	4.26089e-110
Dbp	6.38265e-122	-0.279805	0.126	0.407	1.14652e-117
Ccdc34	2.19693e-111	-0.279635	0.168	0.454	3.94634e-107
Ahcyl2	1.61436e-130	-0.279437	0.188	0.504	2.89988e-126
Ap2b1	1.64497e-141	-0.279264	0.132	0.443	2.95486e-137
Ociad2	6.4576e-108	-0.279188	0.292	0.587	1.15998e-103
2900097C17Rik	1.83265e-126	-0.278901	0.213	0.525	3.29198e-122
Smc3	7.92788e-120	-0.278702	0.232	0.545	1.42409e-115
Prpf8	1.04991e-127	-0.278078	0.192	0.497	1.88596e-123
Zfp148	2.11979e-132	-0.277892	0.163	0.47	3.80778e-128
Car12	1.06081e-91	-0.277681	0.368	0.665	1.90554e-87
Dtymk	1.10193e-138	-0.277248	0.134	0.446	1.9794e-134
Hmgb1	3.25139e-129	-0.277179	0.842	0.925	5.84047e-125
Nudt21	4.8141e-125	-0.277117	0.258	0.579	8.64756e-121
Pde7a	5.83728e-147	-0.276667	0.09	0.384	1.04855e-142
Tead1	6.1976e-148	-0.276545	0.067	0.349	1.11327e-143
Rrm1	1.21788e-107	-0.276525	0.166	0.444	2.18768e-103
Wwtr1	7.93851e-137	-0.276516	0.12	0.419	1.426e-132
Eny2	7.39313e-121	-0.276042	0.257	0.574	1.32803e-116
Psip1	6.74826e-121	-0.275976	0.16	0.449	1.21219e-116
Rsf1	1.37495e-134	-0.275718	0.125	0.42	2.46982e-130
Zfp644	2.59344e-129	-0.275096	0.15	0.45	4.6586e-125
Nfia	5.63656e-136	-0.274808	0.112	0.407	1.01249e-131
Hnrnpr	3.54947e-120	-0.274581	0.203	0.504	6.37591e-116
Smarca2	1.41899e-130	-0.274473	0.117	0.403	2.54894e-126
Smg1	1.8103e-125	-0.274124	0.164	0.462	3.25184e-121
Mphosph8	6.81385e-135	-0.274096	0.138	0.443	1.22397e-130
Bbx	6.7884e-148	-0.274082	0.081	0.373	1.2194e-143
Pxn	9.57541e-166	-0.273876	0.05	0.347	1.72003e-161
Bag3	1.1185e-122	-0.273655	0.188	0.489	2.00917e-118
Ninj1	3.0083e-131	-0.273495	0.132	0.423	5.4038e-127
Nppc	1.2872e-107	-0.273366	0.019	0.207	2.3122e-103
Fam126a	2.36813e-145	-0.272921	0.077	0.363	4.25388e-141
Uri1	1.09657e-129	-0.2728	0.144	0.441	1.96977e-125
Hmga2	7.03594e-111	-0.272713	0.026	0.225	1.26387e-106
Nudt4	1.19187e-88	-0.272564	0.231	0.482	2.14095e-84
Amotl1	1.26743e-110	-0.272322	0.264	0.561	2.27669e-106
Clic4	6.9145e-107	-0.272309	0.614	0.754	1.24205e-102
Arid5b	4.89337e-105	-0.271831	0.224	0.5	8.78996e-101
Gdnf	3.94971e-170	-0.271654	0.014	0.281	7.09487e-166
Zfhx3	1.55885e-143	-0.271473	0.072	0.352	2.80016e-139
Rasa1	8.56805e-122	-0.271192	0.171	0.463	1.53908e-117
Cebpz	1.53484e-108	-0.2711	0.288	0.592	2.75703e-104
Ubtf	3.2829e-112	-0.271037	0.294	0.597	5.89707e-108
Arl4a	1.34303e-147	-0.270595	0.064	0.347	2.41249e-143
Rras	2.33672e-117	-0.269563	0.156	0.436	4.19744e-113
Celf4	1.10786e-148	-0.26882	0.057	0.333	1.99005e-144
Zfp503	1.79831e-130	-0.268598	0.103	0.383	3.2303e-126
Bcl11b	3.50231e-103	-0.268367	0.25	0.546	6.29121e-99
Topbp1	8.66629e-129	-0.268357	0.119	0.405	1.55673e-124
Rgma	3.15754e-120	-0.268203	0.156	0.44	5.67189e-116
Mpp6	7.23529e-127	-0.266906	0.155	0.45	1.29967e-122
Itgav	7.84888e-117	-0.266851	0.158	0.441	1.40989e-112
Hivep2	1.71119e-133	-0.266681	0.093	0.371	3.07381e-129
Morf4l1	1.34719e-149	-0.266508	0.617	0.807	2.41995e-145
Fkbp9	4.54045e-145	-0.266476	0.084	0.377	8.15601e-141
Inf2	6.03058e-125	-0.265944	0.14	0.432	1.08327e-120
Tubb5	1.17071e-80	-0.265884	0.74	0.81	2.10294e-76
Fam110c	1.87815e-139	-0.265783	0.072	0.349	3.37372e-135
Map1lc3a	1.75664e-118	-0.265755	0.198	0.499	3.15546e-114
Hmgn2	1.31243e-129	-0.265754	0.087	0.361	2.35751e-125
Wincr1	1.03156e-101	-0.265485	0.111	0.351	1.85298e-97
Lrig3	3.96261e-125	-0.265056	0.091	0.358	7.11804e-121
Id2	3.75872e-121	-0.265052	0.07	0.323	6.75178e-117
Meis1	7.61315e-99	-0.264973	0.283	0.569	1.36755e-94
Rap2b	2.77421e-92	-0.264731	0.206	0.458	4.98331e-88
Asph	3.32238e-135	-0.26408	0.093	0.372	5.96799e-131
Impdh2	2.97698e-103	-0.263927	0.321	0.622	5.34755e-99
Erf	1.66369e-130	-0.26372	0.126	0.419	2.98849e-126
Pds5a	2.30723e-114	-0.263591	0.206	0.499	4.14447e-110
Prrx1	2.47885e-152	-0.263535	0.039	0.306	4.45276e-148
Tpst1	1.95717e-157	-0.262922	0.044	0.324	3.51567e-153
Kdm5a	2.7993e-119	-0.262886	0.169	0.46	5.02838e-115
Trim28	1.85769e-112	-0.262653	0.248	0.558	3.33697e-108
Lpin2	2.88849e-146	-0.262621	0.063	0.342	5.1886e-142
Ipo7	4.33231e-113	-0.262488	0.235	0.536	7.78213e-109
Numa1	5.01726e-121	-0.262132	0.174	0.472	9.0125e-117
Tnks2	2.13465e-105	-0.262098	0.256	0.546	3.83447e-101
Msi2	7.62962e-125	-0.261784	0.126	0.409	1.37051e-120
Serinc1	9.98019e-122	-0.261275	0.16	0.457	1.79274e-117
Kcnq1ot1	2.58651e-72	-0.260635	0.521	0.659	4.64615e-68
Thoc2	4.07504e-109	-0.260347	0.222	0.514	7.32e-105
Mcm7	5.65341e-115	-0.260189	0.112	0.381	1.01552e-110
Pdlim1	2.0854e-154	-0.260105	0.746	0.867	3.74601e-150
Ltbp1	7.73981e-101	-0.260058	0.241	0.521	1.3903e-96
Rictor	1.53323e-122	-0.26001	0.113	0.385	2.75415e-118
Rbbp6	7.16421e-105	-0.259758	0.192	0.466	1.28691e-100
Mkln1	2.67739e-118	-0.259333	0.145	0.427	4.8094e-114
Supt5	1.53795e-113	-0.25912	0.233	0.531	2.76262e-109
Pcm1	7.00943e-114	-0.25904	0.163	0.443	1.2591e-109
Arid4b	2.0552e-108	-0.258845	0.191	0.467	3.69175e-104
Tenm3	3.0169e-152	-0.258701	0.04	0.307	5.41925e-148
Ctcf	2.45415e-116	-0.258643	0.147	0.424	4.40839e-112
Tes	1.19308e-116	-0.258591	0.138	0.414	2.14313e-112
Nptn	4.36001e-115	-0.258582	0.187	0.478	7.83188e-111
Tnrc18	6.14636e-122	-0.258462	0.148	0.436	1.10407e-117
Lrrc8c	8.69356e-163	-0.258434	0.02	0.284	1.56162e-158
Erbin	2.37117e-119	-0.258228	0.151	0.439	4.25934e-115
Tiparp	6.22251e-102	-0.257967	0.145	0.402	1.11775e-97
Slc29a1	9.31224e-151	-0.257922	0.036	0.299	1.67276e-146
2810474O19Rik	5.4869e-94	-0.257879	0.211	0.473	9.85612e-90
Timp3	2.62901e-82	-0.25779	0.048	0.226	4.72249e-78
Lsm3	1.68945e-103	-0.257771	0.212	0.494	3.03475e-99
Fam120a	3.24163e-108	-0.257658	0.258	0.558	5.82294e-104
Kif13a	7.99018e-144	-0.257482	0.056	0.326	1.43528e-139
Egr3	3.24387e-114	-0.257114	0.072	0.312	5.82696e-110
Mlec	3.33887e-103	-0.256594	0.259	0.545	5.99762e-99
Fmr1	1.90842e-119	-0.256349	0.133	0.41	3.4281e-115
Prpf4b	7.07654e-103	-0.256265	0.244	0.53	1.27116e-98
Topors	2.79639e-120	-0.256163	0.12	0.395	5.02315e-116
Man1a2	3.34226e-111	-0.255959	0.197	0.483	6.0037e-107
Slc16a11	2.98604e-141	-0.255754	0.042	0.298	5.36383e-137
Aldh2	1.56806e-112	-0.255722	0.177	0.463	2.8167e-108
Tnrc6b	8.93925e-105	-0.255492	0.188	0.46	1.60576e-100
Sod1	2.42657e-120	-0.255363	0.132	0.426	4.35884e-116
Man2a2	1.48515e-155	-0.255289	0.031	0.298	2.66777e-151
Usp47	1.85965e-125	-0.255148	0.108	0.385	3.34048e-121
Bptf	2.43472e-102	-0.254909	0.254	0.534	4.37349e-98
Rcc2	7.90597e-100	-0.2548	0.345	0.643	1.42015e-95
Ilf3	4.88626e-127	-0.254655	0.103	0.38	8.77719e-123
Ranbp2	8.96321e-107	-0.254005	0.192	0.47	1.61006e-102
Pcnp	6.38038e-105	-0.253801	0.247	0.534	1.14611e-100
Odc1	3.90905e-22	-0.253664	0.528	0.55	7.02183e-18
Ube2r2	9.93563e-106	-0.253646	0.24	0.529	1.78474e-101
Cited2	2.50469e-93	-0.253554	0.145	0.39	4.49917e-89
Etv5	1.18694e-146	-0.253045	0.048	0.316	2.13211e-142
Rps6ka1	2.35532e-139	-0.252956	0.077	0.357	4.23086e-135
Aig1	6.59956e-103	-0.252629	0.212	0.487	1.18548e-98
9530068E07Rik	1.67581e-120	-0.252549	0.15	0.439	3.01026e-116
Ckb	3.77356e-119	-0.252284	0.089	0.351	6.77844e-115
Hsph1	3.73446e-107	-0.251684	0.138	0.401	6.7082e-103
Fkbp3	3.66206e-96	-0.25151	0.302	0.593	6.57816e-92
Agrn	1.10067e-148	-0.251503	0.045	0.316	1.97713e-144
Susd6	5.51917e-104	-0.251214	0.158	0.423	9.91408e-100
Abl2	7.55699e-122	-0.250907	0.086	0.345	1.35746e-117
Ppm1a	6.86824e-106	-0.250904	0.225	0.513	1.23374e-101
Gatad2b	1.87873e-109	-0.250899	0.163	0.439	3.37476e-105
Cbx1	9.87015e-109	-0.250592	0.207	0.497	1.77297e-104
Taldo1	2.61699e-96	0.251043	0.831	0.553	4.7009e-92
Tgm1	2.54427e-86	0.254957	0.246	0.063	4.57027e-82
Trim29	7.83948e-114	0.256398	0.992	0.897	1.40821e-109
Ppp1cb	3.58472e-103	0.256978	0.89	0.66	6.43923e-99
Thbd	1.86483e-125	0.25956	0.254	0.038	3.34979e-121
Mall	1.60911e-93	0.260712	0.316	0.107	2.89044e-89
Cdh1	4.50859e-102	0.270936	0.866	0.602	8.09878e-98
AY036118	1.96851e-50	0.271093	0.545	0.386	3.53603e-46
Dsg3	3.66212e-63	0.272057	0.64	0.516	6.57827e-59
Rbp2	6.42516e-86	0.272179	0.19	0.033	1.15415e-81
1810037I17Rik	4.27987e-103	0.273177	0.881	0.617	7.68794e-99
Lgalsl	2.40727e-48	0.275962	0.31	0.168	4.32417e-44
Evpl	8.838e-86	0.279595	0.362	0.155	1.58757e-81
Samhd1	2.23264e-64	0.28352	0.36	0.179	4.01048e-60
Tacstd2	2.7522e-92	0.283664	0.878	0.636	4.94378e-88
Gsto1	2.53098e-137	0.283831	0.995	0.953	4.5464e-133
Rbp1	5.86439e-83	0.288375	0.9	0.708	1.05342e-78
Cst6	9.58284e-126	0.290275	0.241	0.032	1.72136e-121
Tmprss4	5.87346e-109	0.298441	0.316	0.092	1.05505e-104
Dsg1b	1.89969e-148	0.305692	0.277	0.036	3.41242e-144
Gpx2	6.95345e-114	0.310238	0.961	0.772	1.24905e-109
H2afj	2.55266e-136	0.314411	0.861	0.569	4.58534e-132
H2-Eb1	8.86594e-154	0.317303	0.465	0.138	1.59259e-149
Dynap	1.91644e-74	0.318865	0.324	0.13	3.44251e-70
Atp6v0b	1.18276e-161	0.320833	0.831	0.485	2.12459e-157
Serpinb1a	2.58683e-140	0.325672	0.286	0.047	4.64672e-136
H2-Aa	9.58608e-155	0.328216	0.493	0.156	1.72195e-150
Gsn	2.4933e-129	0.335645	0.891	0.615	4.47872e-125
Gm94	7.05513e-90	0.339084	0.202	0.036	1.26731e-85
Glrx	6.7e-104	0.341753	0.309	0.096	1.20352e-99
Pinlyp	1.11731e-94	0.342524	0.374	0.16	2.00703e-90
Srgn	9.25811e-233	0.344332	0.405	0.047	1.66303e-228
Prdx5	2.39489e-168	0.350705	0.797	0.46	4.30194e-164
Endou	4.9899e-98	0.353065	0.232	0.048	8.96335e-94
Ptgr1	2.83054e-78	0.354756	0.403	0.215	5.08451e-74
Ralbp1	4.92016e-158	0.355543	0.938	0.689	8.83808e-154
Zfp750	8.08221e-169	0.363851	0.376	0.079	1.45181e-164
Jup	2.20663e-169	0.365222	0.986	0.822	3.96376e-165
Cd74	1.1203e-122	0.366841	0.532	0.231	2.0124e-118
Krt6a	0	0.368914	0.998	0.99	0
Mafb	8.08489e-170	0.38484	0.795	0.408	1.45229e-165
Pycard	2.14722e-108	0.387838	0.42	0.194	3.85705e-104
Gsta1	8.16436e-162	0.391518	0.278	0.028	1.46656e-157
Klk10	9.77609e-55	0.392489	0.338	0.184	1.75608e-50
Fam25c	9.62932e-126	0.396565	0.353	0.109	1.72971e-121
Rnh1	1.63505e-193	0.396613	0.742	0.413	2.93705e-189
Marcks	5.16695e-217	0.404698	0.866	0.464	9.2814e-213
Vim	4.98126e-272	0.406622	0.465	0.057	8.94784e-268
Pkp1	1.37259e-216	0.417004	0.958	0.671	2.46558e-212
Cdkn1a	7.17465e-212	0.419488	0.743	0.307	1.28878e-207
Sbsn	3.20708e-82	0.433097	0.363	0.175	5.76088e-78
Dsc2	3.68822e-107	0.442545	0.528	0.332	6.62514e-103
Gjb2	3.95708e-71	0.446875	0.474	0.312	7.10811e-67
Serpinb3a	1.47951e-122	0.447967	0.252	0.042	2.65764e-118
Chil4	1.06045e-25	0.449675	0.316	0.232	1.90488e-21
Gsta4	2.03639e-185	0.466374	0.985	0.772	3.65796e-181
2610528A11Rik	1.91374e-118	0.471364	0.455	0.215	3.43765e-114
Krtdap	1.42023e-201	0.473561	0.97	0.774	2.55117e-197
Rab11a	2.69904e-261	0.474346	0.828	0.43	4.84829e-257
Crabp2	3.79858e-119	0.475183	0.504	0.294	6.82338e-115
Sprr1b	1.79388e-88	0.477345	0.252	0.072	3.22235e-84
Gsdmc	2.1538e-156	0.479649	0.389	0.107	3.86887e-152
Calml3	2.22539e-129	0.479787	0.436	0.181	3.99747e-125
Lgals3	1.84692e-252	0.480841	0.952	0.534	3.31763e-248
Sprr1a	5.31979e-98	0.486072	0.261	0.069	9.55594e-94
Sult2b1	4.6477e-174	0.512629	0.432	0.126	8.34867e-170
Aqp3	3.1197e-126	0.51787	0.558	0.324	5.60392e-122
S100a16	0	0.529683	0.988	0.723	0
Sprr2a3	4.10832e-93	0.530182	0.282	0.089	7.37978e-89
Rab25	5.1822e-181	0.532798	0.625	0.379	9.30878e-177
Dmkn	1.66271e-263	0.543659	0.998	0.777	2.98672e-259
Spink5	1.29062e-105	0.552461	0.371	0.146	2.31835e-101
Gltp	0	0.585766	0.785	0.34	0
Lypd3	1.58127e-284	0.590898	0.915	0.506	2.84044e-280
Fabp5	0	0.666677	0.998	0.946	0
Calm4	4.28073e-205	0.679402	0.451	0.117	7.68947e-201
Mt4	1.08273e-221	0.847414	0.473	0.129	1.9449e-217
Krt16	0	1.00888	0.972	0.677	0
Krt6b	0	1.06845	0.784	0.277	0
Krt13	0	1.14042	0.83	0.214	0
Ly6d	0	1.29484	0.92	0.187	0
