# Supplementary material for: A Systemic and Integrated Analysis of p63-Driven Regulatory Networks in Mouse Oral Squamous Cell Carcinoma
Source: Cancers (Basel). 2023 Jan 10;15(2):446. doi: 10.3390/cancers15020446 (PMC9856320; doi:10.3390/cancers15020446)
Supplement: Supplementary file 1 [file cancers-15-00446-s001.zip › Supplemental Table 9 - Primer List.xlsx]

## Sheet: Sheet1
Gene	Set#	Primer	Sequence 5' to 3'
Odc1	1	F	TGCATACACTGTTGCTGCTGCTTC
		R	AAGCCATGGCTCTGGATCTGCT
Col18a1	1	F	tcaggctggaacagcagaccc
		R	ttcatcatcatcttcttcatccagacag
Birc5	1	F	aagaactggcccttcctggagg
		R	tccttaaagcagaaaaaacactgggcc
Sfn	1	F	atgcagagagccgcgtcttctacc
		R	tgttggctatctcgtagtggaagactg
Ckmt1	1	F	atcaagactgtgggcatggtggc
		R	tcagtggtgtgcttcattgttctgg
GAPDH mouse	1	F	CATGGCCTTCCGTGTTCCTA
		R	CCTGCTTCACCACCTTCTTGAT
Wnt7b	1	F	ATTCGGCCGCTGGAACTGCTC
		R	ATAGGTGAAGGCAGCCTCTCGA
Perp	1	F	GCACTGGCTGCCATATT
		R	AGCCATAGGCCCAGTTAT
Krt17	1	F	TGCTGGATGTGAAGACAAG
		R	GGTGGTCACAGGTTCTTT
Cotl1	1	F	GAGCAGATTACCAGCACTTC
		R	GAGGGCAAACTTGGATCTT
Krt15	1	F	CTGCTGGATGTGAAGACAAG
		R	GATGAGGAGAATTGGGAAGATG
Krt14	1	F	GTCTGCTGGAGGGAGAGGAC
		R	GGATCTGGCGGTTGGTGGAG
Trp63	1	F	TGCCCAGACTCAATTTAGTGAGC
		R	GACGAGGAGCCGTTCTGAATC
